# Supplementary material for: The hologenome of Daphnia magna reveals possible DNA methylation and microbiome-mediated evolution of the host genome
Source: Nucleic Acids Res. 2023 Aug 28;51(18):9785–803. doi: 10.1093/nar/gkad685 (PMC10570034; doi:10.1093/nar/gkad685)
Supplement: gkad685_Supplemental_Files [file gkad685_supplemental_files.zip]

Archive with 7 entries (7 files):
- Chaturvedi_etal_TableS11.xlsx
- Chaturvedi_etal_TableS13.xlsx
- Chaturvedi_etal_TableS14_R2.xlsx
- Chaturvedi_etal_TableS2.xlsx
- Chaturvedi_etal_TableS7_R2.xlsx
- Chaturvedi_etal_TableS8_R2.xlsx
- Chaturvedi_et_al_supplementary_infoNAR R3.pdf
