# Supplementary material for: The hologenome of Daphnia magna reveals possible DNA methylation and microbiome-mediated evolution of the host genome
Source: Nucleic Acids Res. 2023 Aug 28;51(18):9785–803. doi: 10.1093/nar/gkad685 (PMC10570034; doi:10.1093/nar/gkad685)
Supplement: gkad685_Supplemental_Files [file gkad685_supplemental_files.zip › Chaturvedi_etal_TableS11.xlsx]

## Sheet: Enriched_GOs
Enriched GO terms for highly methylated genes						Enriched GO terms for genes with no methylation
TermID	Predicted function	Frequency	Uniqueness	Dispensability		TermID	Name	Frequency	Uniqueness	Dispensability
GO:0000335	negative regulation of transposition, DNA-mediated	0.000169671	0.946629	0.325209		GO:0000018	regulation of DNA recombination	0.0425458	0.902382	0.677491
GO:0000819	sister chromatid segregation	0.18287	0.918456	0.577364		GO:0000301	retrograde transport, vesicle recycling within Golgi	0.00185945	0.944498	0.560209
GO:0051306	mitotic sister chromatid separation	0.00333109	0.931086	0.724364		GO:0000705	achiasmate meiosis I	6.92534e-05	0.949381	0.00535264
GO:0001315	age-dependent response to reactive oxygen species	0.000245849	0.920812	0.414584		GO:0001101	response to acid chemical	0.0459288	0.928903	0.269605
GO:0003032	detection of oxygen	0.00516284	0.950765	0.302101		GO:0002230	positive regulation of defense response to virus by host	0.00441144	0.897547	0.562344
GO:0003069	acetylcholine-mediated vasodilation involved in regulation of systemic arterial blood pressure	2.77013e-05	0.918002	0.264996		GO:0002576	platelet degranulation	0.00120155	0.911943	0.302133
GO:0003070	regulation of systemic arterial blood pressure by neurotransmitter	3.46267e-05	0.917484	0.747595		GO:0006177	GMP biosynthetic process	0.0873146	0.785544	0
GO:0006178	guanine salvage	0.000640594	0.77665	0.591748		GO:0009127	purine nucleoside monophosphate biosynthetic process	0.667478	0.777643	0.813651
GO:0006168	adenine salvage	0.0305719	0.727766	0.781675		GO:0009156	ribonucleoside monophosphate biosynthetic process	1.03763	0.771873	0.917362
GO:0046083	adenine metabolic process	0.0512232	0.734787	0.788031		GO:0009167	purine ribonucleoside monophosphate metabolic process	0.715543	0.789858	0.985677
GO:0006193	ITP catabolic process	0.000141969	0.738381	0.598948		GO:0006284	base-excision repair	0.280705	0.805464	0.534423
GO:0006388	tRNA splicing, via endonucleolytic cleavage and ligation	0.0328538	0.858981	0.0571135		GO:0006289	nucleotide-excision repair	0.241757	0.807388	0.618073
GO:0006750	glutathione biosynthetic process	0.0715249	0.865194	0.334238		GO:0006488	dolichol-linked oligosaccharide biosynthetic process	0.0530619	0.832691	0.401694
GO:0008637	apoptotic mitochondrial changes	0.00784294	0.935898	0.634183		GO:0006486	protein glycosylation	0.580956	0.823873	0.806664
GO:0009116	nucleoside metabolic process	0.451106	0.704378	0.629249		GO:0006543	glutamine catabolic process	0.0106685	0.888458	0.197394
GO:0009128	purine nucleoside monophosphate catabolic process	0.00229575	0.730984	0.617185		GO:0006554	lysine catabolic process	0.0444018	0.878473	0.606655
GO:0046038	GMP catabolic process	0.000682146	0.715479	0.88842		GO:0006638	neutral lipid metabolic process	0.0553473	0.940412	0.434935
GO:0009150	purine ribonucleotide metabolic process	2.36005	0.650938	0.572598		GO:0006641	triglyceride metabolic process	0.0505515	0.938237	0.432329
GO:0009117	nucleotide metabolic process	3.93719	0.662593	0.888045		GO:0006895	Golgi to endosome transport	0.0145363	0.903279	0.436874
GO:0009123	nucleoside monophosphate metabolic process	1.36403	0.691143	0.77098		GO:0007031	peroxisome organization	0.0910543	0.939136	0.365795
GO:0009141	nucleoside triphosphate metabolic process	0.753709	0.705212	0.718013		GO:0007597	blood coagulation, intrinsic pathway	0.000619818	0.813287	0.314879
GO:0009167	purine ribonucleoside monophosphate metabolic process	0.715543	0.691806	0.713717		GO:0008611	ether lipid biosynthetic process	0.00712963	0.864634	0.192599
GO:0019693	ribose phosphate metabolic process	2.81928	0.758499	0.702978		GO:0006662	glycerol ether metabolic process	0.00800915	0.893178	0.966017
GO:0046040	IMP metabolic process	0.44292	0.679294	0.946655		GO:1901503	ether biosynthetic process	0.00743435	0.8861	0.968152
GO:0009203	ribonucleoside triphosphate catabolic process	0.000432833	0.756396	0.567646		GO:0009073	aromatic amino acid family biosynthetic process	0.534473	0.815194	0.381374
GO:0009205	purine ribonucleoside triphosphate metabolic process	0.469472	0.701925	0.680692		GO:0006571	tyrosine biosynthetic process	0.0442252	0.842726	0.752423
GO:0009249	protein lipoylation	0.0856837	0.898974	0.271626		GO:0009112	nucleobase metabolic process	0.458578	0.811369	0.463155
GO:0009261	ribonucleotide catabolic process	0.0216832	0.703489	0.163431		GO:0009113	purine nucleobase biosynthetic process	0.113236	0.809532	0.577029
GO:0006152	purine nucleoside catabolic process	0.00695304	0.703386	0.819147		GO:0009123	nucleoside monophosphate metabolic process	1.36403	0.791978	0.594677
GO:0006195	purine nucleotide catabolic process	0.0364654	0.678209	0.74803		GO:0006164	purine nucleotide biosynthetic process	1.67302	0.756657	0.739346
GO:0042454	ribonucleoside catabolic process	0.0331758	0.704419	0.84135		GO:0009260	ribonucleotide biosynthetic process	2.00784	0.75333	0.860367
GO:1901292	nucleoside phosphate catabolic process	0.269676	0.677584	0.756018		GO:0009235	cobalamin metabolic process	0.306384	0.863057	0.252819
GO:0009951	polarity specification of dorsal/ventral axis	0.000180059	0.935887	0.516175		GO:0009266	response to temperature stimulus	0.219228	0.91146	0.668254
GO:0010269	response to selenium ion	0.000650982	0.950054	0.275229		GO:0009597	detection of virus	0.000747936	0.915853	0.157794
GO:0014823	response to activity	0.0067245	0.970731	0.158595		GO:0009838	abscission	0.00317527	0.961412	0.398761
GO:0015967	diadenosine tetraphosphate catabolic process	3.80893e-05	0.78738	0.526874		GO:0009951	polarity specification of dorsal/ventral axis	0.000180059	0.965252	0.350937
GO:0015971	guanosine tetraphosphate catabolic process	3.46267e-05	0.7609	0.52472		GO:0010165	response to X-ray	0.00576188	0.923048	0.540337
GO:0015985	energy coupled proton transport, down electrochemical gradient	0.015185	0.985718	0.149243		GO:0010248	establishment or maintenance of transmembrane electrochemical gradient	0.00151665	0.945837	0.175765
GO:0017000	antibiotic biosynthetic process	0.106152	0.932235	0.063222		GO:0015697	quaternary ammonium group transport	0.0221091	0.933273	0.341421
GO:0017004	cytochrome complex assembly	0.237397	0.925756	0.584045		GO:0015701	bicarbonate transport	0.00649596	0.929541	0.558503
GO:0019646	aerobic electron transport chain	0.171911	0.89261	0.637226		GO:0015721	bile acid and bile salt transport	0.00788796	0.919246	0.292923
GO:0042775	mitochondrial ATP synthesis coupled electron transport	0.102838	0.896082	0.832238		GO:0016446	somatic hypermutation of immunoglobulin genes	0.00153742	0.908088	0.385485
GO:0045333	cellular respiration	1.14158	0.885576	0.782641		GO:0002377	immunoglobulin production	0.00518015	0.941013	0.935195
GO:0021769	orbitofrontal cortex development	5.194e-05	0.941583	0.367723		GO:0016578	histone deubiquitination	0.0183868	0.906981	0.106032
GO:0022900	electron transport chain	1.62871	0.892038	0		GO:0019076	viral release from host cell	0.0135252	0.964152	0.589206
GO:0031584	activation of phospholipase D activity	0.000412057	0.947158	0.447586		GO:0035890	exit from host	0.013546	0.972937	0.825723
GO:0032354	response to follicle-stimulating hormone	0.00119116	0.944601	0		GO:0019755	one-carbon compound transport	0.0163369	0.936268	0.30509
GO:0033617	mitochondrial cytochrome c oxidase assembly	0.0259839	0.919865	0.00918277		GO:0021557	oculomotor nerve development	0.000602504	0.963397	0.369592
GO:0034021	response to silicon dioxide	3.46267e-05	0.945563	0.437125		GO:0030150	protein import into mitochondrial matrix	0.0414031	0.83321	0.68493
GO:0035229	positive regulation of glutamate-cysteine ligase activity	0.000263163	0.947922	0.0934465		GO:0030265	phospholipase C-activating rhodopsin mediated signaling pathway	2.77013e-05	0.875405	0.421881
GO:0035733	hepatic stellate cell activation	3.80893e-05	0.993664	0.00601207		GO:0030422	production of siRNA involved in post-transcriptional gene silencing by RNA	0.00887482	0.793242	0.413177
GO:0038001	paracrine signaling	0.000806802	0.988834	0.00717053		GO:0031047	gene silencing by RNA	0.143625	0.875195	0.634227
GO:0042381	hemolymph coagulation	0.000225073	0.899329	0.287319		GO:0031152	aggregation involved in sorocarp development	0.000907219	0.875744	0.562514
GO:0042543	protein N-linked glycosylation via arginine	0.000335879	0.876198	0.36696		GO:0031998	regulation of fatty acid beta-oxidation	0.00250697	0.922186	0.175508
GO:0042743	hydrogen peroxide metabolic process	0.127177	0.950698	0.0642813		GO:0032098	regulation of appetite	0.00941846	0.857818	0.655564
GO:0042747	circadian sleep/wake cycle, REM sleep	4.1552e-05	0.956706	0.269042		GO:0032253	dense core granule localization	0.000304715	0.918428	0.0057543
GO:0042776	proton motive force-driven mitochondrial ATP synthesis	0.00449801	0.704696	0.682001		GO:0032456	endocytic recycling	0.0359148	0.900899	0.494651
GO:0043043	peptide biosynthetic process	5.18431	0.813669	0.528504		GO:0032782	bile acid secretion	0.000747936	0.930007	0.600843
GO:0043603	cellular amide metabolic process	6.72366	0.841645	0.310941		GO:0033316	meiotic spindle assembly checkpoint signaling	0.000900294	0.84799	0.511878
GO:0046034	ATP metabolic process	1.36038	0.966413	0.0470149		GO:0033591	response to L-ascorbic acid	0.000297789	0.912664	0.356824
GO:0046098	guanine metabolic process	0.0135183	0.754249	0.331859		GO:0034404	nucleobase-containing small molecule biosynthetic process	0.27014	0.811507	0.509452
GO:0048773	erythrophore differentiation	2.77013e-05	0.966209	0.267415		GO:0034553	mitochondrial respiratory chain complex II assembly	0.00869476	0.933921	0.333817
GO:0051639	actin filament network formation	0.00194256	0.945853	0.313089		GO:0035208	positive regulation of hemocyte proliferation	0.000107343	0.907817	0.514734
GO:0051759	sister chromosome movement towards spindle pole involved in meiotic sister chromatid segregation	4.84773e-05	0.932859	0.309543		GO:0035458	cellular response to interferon-beta	0.00307139	0.921575	0.503198
GO:0051984	positive regulation of chromosome segregation	0.00511782	0.877835	0		GO:0035902	response to immobilization stress	0.000602504	0.939954	0.271965
GO:0045842	positive regulation of mitotic metaphase/anaphase transition	0.00486851	0.8728	0.762843		GO:0036151	phosphatidylcholine acyl-chain remodeling	0.00184214	0.902555	0.523492
GO:1902099	regulation of metaphase/anaphase transition of cell cycle	0.0605724	0.891036	0.852056		GO:0036297	interstrand cross-link repair	0.0375319	0.828616	0.396132
GO:1902104	positive regulation of metaphase/anaphase transition of meiotic cell cycle	0.000218148	0.886433	0.86098		GO:0040003	chitin-based cuticle development	0.00225073	0.961905	0
GO:1905820	positive regulation of chromosome separation	0.0062882	0.876052	0.744381		GO:0042451	purine nucleoside biosynthetic process	0.119652	0.772265	0.590485
GO:0055086	nucleobase-containing small molecule metabolic process	4.85587	0.786524	0.357485		GO:0009116	nucleoside metabolic process	0.451106	0.772781	0.937393
GO:0060400	negative regulation of growth hormone receptor signaling pathway	0.000335879	0.944014	0.293246		GO:0042455	ribonucleoside biosynthetic process	0.269929	0.76899	0.933
GO:0061015	snRNA import into nucleus	0.0046192	0.982155	0.00805789		GO:0046128	purine ribonucleoside metabolic process	0.124708	0.783011	0.985029
GO:0070125	mitochondrial translational elongation	0.0071331	0.863924	0.218538		GO:1901659	glycosyl compound biosynthetic process	0.305217	0.863312	0.838032
GO:0070126	mitochondrial translational termination	0.000699459	0.829167	0.679875		GO:0043153	entrainment of circadian clock by photoperiod	0.00439066	0.858159	0.623247
GO:0070130	negative regulation of mitochondrial translation	0.000238924	0.946492	0.108849		GO:0043465	regulation of fermentation	0.000616355	0.932161	0.164043
GO:0071394	cellular response to testosterone stimulus	0.000695996	0.930701	0.378855		GO:0043471	regulation of cellular carbohydrate catabolic process	0.00320643	0.921241	0.547741
GO:0071965	multicellular organismal locomotion	1.38507e-05	0.958112	0.258355		GO:0043574	peroxisomal transport	0.0455306	0.904644	0.469101
GO:0072521	purine-containing compound metabolic process	2.60105	0.832613	0.204449		GO:0045116	protein neddylation	0.0161187	0.907691	0.482982
GO:0090243	fibroblast growth factor receptor signaling pathway involved in somitogenesis	7.2716e-05	0.851801	0.410181		GO:0045345	positive regulation of MHC class I biosynthetic process	0.000370505	0.910711	0.346427
GO:0090677	reversible differentiation	8.65667e-05	0.993425	0.00628511		GO:0046146	tetrahydrobiopterin metabolic process	0.0405825	0.881333	0.21515
GO:0097069	cellular response to thyroxine stimulus	2.42387e-05	0.935731	0.491409		GO:0046148	pigment biosynthetic process	0.491335	0.97602	0.0320101
GO:0140053	mitochondrial gene expression	0.0847696	0.945517	0.254375		GO:0046487	glyoxylate metabolic process	0.0650116	0.894003	0.271451
GO:1900241	positive regulation of phenotypic switching	2.42387e-05	0.928378	0.309444		GO:0046745	viral capsid secondary envelopment	0.000190447	0.991093	0
GO:1901069	guanosine-containing compound catabolic process	0.000252775	0.746176	0.489646		GO:0048490	anterograde synaptic vesicle transport	0.00220918	0.905361	0.629515
GO:1903259	exon-exon junction complex disassembly	0.00509358	0.934866	0.441087		GO:0099514	synaptic vesicle cytoskeletal transport	0.00224381	0.905299	0.91277
GO:1903705	positive regulation of production of siRNA involved in post-transcriptional gene silencing by RNA	0.000148895	0.919539	0.333555		GO:0048672	positive regulation of collateral sprouting	0.00149934	0.851415	0.507976
GO:1905072	cardiac jelly development	0.000702922	0.934773	0		GO:0051085	chaperone cofactor-dependent protein refolding	0.0167247	0.992757	0.00721861
GO:1905461	positive regulation of vascular associated smooth muscle cell apoptotic process	0.000969547	0.918276	0.362726		GO:0051131	chaperone-mediated protein complex assembly	0.0194671	0.942067	0.466685
GO:1905915	regulation of cell differentiation involved in phenotypic switching	0.000290864	0.950696	0.454158		GO:0051135	positive regulation of NK T cell activation	0.00113922	0.907811	0.330066
GO:1905932	positive regulation of vascular associated smooth muscle cell differentiation involved in phenotypic switching	0.000152357	0.91608	0.333885		GO:0052547	regulation of peptidase activity	0.35537	0.891521	0.596199
GO:2000376	positive regulation of oxygen metabolic process	0.00020776	0.91938	0.338394		GO:0045862	positive regulation of proteolysis	0.140141	0.869724	0.869204
GO:2000825	positive regulation of androgen receptor activity	0.000554027	0.931641	0.43586		GO:0061081	positive regulation of myeloid leukocyte cytokine production involved in immune response	0.00401323	0.888194	0.601408
						GO:0070085	glycosylation	0.706114	0.97528	0.0385259
						GO:0070125	mitochondrial translational elongation	0.0071331	0.877775	0.207092
						GO:0070126	mitochondrial translational termination	0.000699459	0.858338	0.679875
						GO:0070417	cellular response to cold	0.00962968	0.89877	0.131151
						GO:0070476	rRNA (guanine-N7)-methylation	0.0406067	0.835466	0.243407
						GO:0031167	rRNA methylation	0.338116	0.811535	0.798882
						GO:0070646	protein modification by small protein removal	0.30103	0.889078	0.581114
						GO:0071216	cellular response to biotic stimulus	0.027594	0.922431	0.565556
						GO:0071222	cellular response to lipopolysaccharide	0.0200662	0.875992	0.483944
						GO:0071359	cellular response to dsRNA	0.00337956	0.917166	0.552412
						GO:0071806	protein transmembrane transport	0.502745	0.901442	0.53097
						GO:0071918	urea transmembrane transport	0.0149172	0.928355	0.157833
						GO:0072521	purine-containing compound metabolic process	2.60105	0.872078	0.223138
						GO:0072663	establishment of protein localization to peroxisome	0.0416836	0.85025	0.404576
						GO:0016558	protein import into peroxisome matrix	0.0330165	0.835052	0.984835
						GO:0090326	positive regulation of locomotion involved in locomotory behavior	0.000263163	0.915148	0.302299
						GO:0090383	phagosome acidification	0.000858742	0.893324	0.287408
						GO:0097421	liver regeneration	0.00134352	0.962308	0.387568
						GO:0097681	double-strand break repair via alternative nonhomologous end joining	0.000799876	0.860473	0.323482
						GO:0098630	aggregation of unicellular organisms	0.0087467	0.993032	0.00693308
						GO:1900825	regulation of membrane depolarization during cardiac muscle cell action potential	0.000453609	0.932019	0.101552
						GO:1901070	guanosine-containing compound biosynthetic process	6.92534e-06	0.863117	0.339094
						GO:1901135	carbohydrate derivative metabolic process	6.81372	0.956646	0.0587318
						GO:1901367	response to L-cysteine	1.0388e-05	0.941989	0
						GO:1901998	toxin transport	0.0130646	0.954254	0.125005
						GO:1903096	protein localization to meiotic spindle midzone	0.000145432	0.918495	0.477993
						GO:1903649	regulation of cytoplasmic transport	0.00905834	0.914715	0.657559
						GO:1903748	negative regulation of establishment of protein localization to mitochondrion	0.000782563	0.891816	0.531731
						GO:1903751	negative regulation of intrinsic apoptotic signaling pathway in response to hydrogen peroxide	0.000328953	0.876524	0.558585
						GO:1901298	regulation of hydrogen peroxide-mediated programmed cell death	0.00113229	0.890628	0.868547
						GO:1903753	negative regulation of p38MAPK cascade	0.00160322	0.873512	0.600523
						GO:1903894	regulation of IRE1-mediated unfolded protein response	0.0013539	0.894743	0.59575
						GO:1904811	positive regulation of dense core granule transport	0.000135044	0.902676	0.302653
						GO:1905150	regulation of voltage-gated sodium channel activity	0.000588654	0.921402	0.409889
						GO:2000042	negative regulation of double-strand break repair via homologous recombination	0.00429717	0.843598	0.163678
						GO:0043518	negative regulation of DNA damage response, signal transduction by p53 class mediator	0.00249658	0.864331	0.852096
						GO:0045738	negative regulation of DNA repair	0.00655829	0.840707	0.893898
						GO:2000158	positive regulation of ubiquitin-specific protease activity	0.000522863	0.896189	0
						GO:2000495	regulation of cell proliferation involved in compound eye morphogenesis	0.000249312	0.940135	0.0991271
						GO:2000632	negative regulation of pre-miRNA processing	0.000360117	0.899885	0.431377
						GO:2000635	negative regulation of primary miRNA processing	0.000446684	0.899008	0.43553
