# Supplementary material for: The hologenome of Daphnia magna reveals possible DNA methylation and microbiome-mediated evolution of the host genome
Source: Nucleic Acids Res. 2023 Aug 28;51(18):9785–803. doi: 10.1093/nar/gkad685 (PMC10570034; doi:10.1093/nar/gkad685)
Supplement: gkad685_Supplemental_Files [file gkad685_supplemental_files.zip › Chaturvedi_etal_TableS13.xlsx]

## Sheet: phylum
Taxa	Phylum	Count	Percentage
Proteobacteria	Proteobacteria	41560	0.642181
Bacteroidota	Bacteroidota	21665	0.334765
Actinobacteriota	Actinobacteriota	613	0.00947201
Myxococcota	Myxococcota	218	0.00336851
Verrucomicrobiota	Verrucomicrobiota	116	0.00179242
Patescibacteria	Patescibacteria	28	0.000432653
Acidobacteriota	Acidobacteriota	20	0.000309038
Bdellovibrionota	Bdellovibrionota	12	0.000185423
Cyanobacteria	Cyanobacteria	8	0.000123615

## Sheet: class
Taxa	Phylum	Class	Count	Percentage
GTDB;Bacteria;Proteobacteria;Gammaproteobacteria;	Proteobacteria	Gammaproteobacteria	40681	0.628598
GTDB;Bacteria;Bacteroidota;Bacteroidia;	Bacteroidota	Bacteroidia	21642	0.33441
GTDB;Bacteria;Proteobacteria;Alphaproteobacteria;	Proteobacteria	Alphaproteobacteria	625	0.00965743
GTDB;Bacteria;Actinobacteriota;Actinomycetia;	Actinobacteriota	Actinomycetia	613	0.00947201
GTDB;Bacteria;Myxococcota;Polyangia;	Myxococcota	Polyangia	194	0.00299767
GTDB;Bacteria;Verrucomicrobiota;Verrucomicrobiae;	Verrucomicrobiota	Verrucomicrobiae	116	0.00179242
GTDB;Bacteria;Acidobacteriota;Blastocatellia;	Acidobacteriota	Blastocatellia	20	0.000309038
GTDB;Bacteria;Myxococcota;Myxococcia;	Myxococcota	Myxococcia	13	0.000200875
GTDB;Bacteria;Bdellovibrionota;Oligoflexia;	Bdellovibrionota	Oligoflexia	12	0.000185423
GTDB;Bacteria;Patescibacteria;Saccharimonadia;	Patescibacteria	Saccharimonadia	12	0.000185423
GTDB;Bacteria;Patescibacteria;Paceibacteria;	Patescibacteria	Paceibacteria	11	0.000169971
GTDB;Bacteria;Cyanobacteria;Cyanobacteriia;	Cyanobacteria	Cyanobacteriia	8	0.000123615

## Sheet: order
Taxa	Phylum	Class	Order	Count	Percentage
GTDB;Bacteria;Proteobacteria;Gammaproteobacteria;Burkholderiales;	Proteobacteria	Gammaproteobacteria	Burkholderiales	35439	0.5476
GTDB;Bacteria;Bacteroidota;Bacteroidia;Cytophagales;	Bacteroidota	Bacteroidia	Cytophagales	10552	0.163048
GTDB;Bacteria;Bacteroidota;Bacteroidia;Flavobacteriales;	Bacteroidota	Bacteroidia	Flavobacteriales	8600	0.132886
GTDB;Bacteria;Proteobacteria;Gammaproteobacteria;Enterobacterales;	Proteobacteria	Gammaproteobacteria	Enterobacterales	2098	0.0324181
GTDB;Bacteria;Proteobacteria;Gammaproteobacteria;Nevskiales;	Proteobacteria	Gammaproteobacteria	Nevskiales	1831	0.0282924
GTDB;Bacteria;Bacteroidota;Bacteroidia;Sphingobacteriales;	Bacteroidota	Bacteroidia	Sphingobacteriales	1103	0.0170434
GTDB;Bacteria;Actinobacteriota;Actinomycetia;Actinomycetales;	Actinobacteriota	Actinomycetia	Actinomycetales	596	0.00920933
GTDB;Bacteria;Bacteroidota;Bacteroidia;Chitinophagales;	Bacteroidota	Bacteroidia	Chitinophagales	315	0.00486735
GTDB;Bacteria;Proteobacteria;Alphaproteobacteria;Rhodobacterales;	Proteobacteria	Alphaproteobacteria	Rhodobacterales	197	0.00304402
GTDB;Bacteria;Myxococcota;Polyangia;Polyangiales;	Myxococcota	Polyangia	Polyangiales	193	0.00298221
GTDB;Bacteria;Proteobacteria;Gammaproteobacteria;Pseudomonadales;	Proteobacteria	Gammaproteobacteria	Pseudomonadales	189	0.00292041
GTDB;Bacteria;Proteobacteria;Alphaproteobacteria;Sphingomonadales;	Proteobacteria	Alphaproteobacteria	Sphingomonadales	166	0.00256501
GTDB;Bacteria;Proteobacteria;Alphaproteobacteria;Rhizobiales;	Proteobacteria	Alphaproteobacteria	Rhizobiales	147	0.00227143
GTDB;Bacteria;Verrucomicrobiota;Verrucomicrobiae;Verrucomicrobiales;	Verrucomicrobiota	Verrucomicrobiae	Verrucomicrobiales	107	0.00165335
GTDB;Bacteria;Bacteroidota;Bacteroidia;NS11-12g;	Bacteroidota	Bacteroidia	NS11-12g	61	0.000942565
GTDB;Bacteria;Proteobacteria;Alphaproteobacteria;Caulobacterales;	Proteobacteria	Alphaproteobacteria	Caulobacterales	49	0.000757143
GTDB;Bacteria;Proteobacteria;Gammaproteobacteria;Xanthomonadales;	Proteobacteria	Gammaproteobacteria	Xanthomonadales	41	0.000633528
GTDB;Bacteria;Acidobacteriota;Blastocatellia;Pyrinomonadales;	Acidobacteriota	Blastocatellia	Pyrinomonadales	20	0.000309038
GTDB;Bacteria;Bacteroidota;Bacteroidia;Bacteroidales;	Bacteroidota	Bacteroidia	Bacteroidales	19	0.000293586
GTDB;Bacteria;Proteobacteria;Alphaproteobacteria;Reyranellales;	Proteobacteria	Alphaproteobacteria	Reyranellales	17	0.000262682
GTDB;Bacteria;Myxococcota;Myxococcia;Myxococcales;	Myxococcota	Myxococcia	Myxococcales	13	0.000200875
GTDB;Bacteria;Bdellovibrionota;Oligoflexia;Oligoflexales;	Bdellovibrionota	Oligoflexia	Oligoflexales	12	0.000185423
GTDB;Bacteria;Patescibacteria;Saccharimonadia;Saccharimonadales;	Patescibacteria	Saccharimonadia	Saccharimonadales	12	0.000185423
GTDB;Bacteria;Patescibacteria;Paceibacteria;UBA9983;	Patescibacteria	Paceibacteria	UBA9983	11	0.000169971
GTDB;Bacteria;Actinobacteriota;Actinomycetia;Mycobacteriales;	Actinobacteriota	Actinomycetia	Mycobacteriales	10	0.000154519

## Sheet: family
Taxa	Phylum	Class	Order	Family	Count	Percentage
GTDB;Bacteria;Proteobacteria;Gammaproteobacteria;Burkholderiales;Burkholderiaceae;	Proteobacteria	Gammaproteobacteria	Burkholderiales	Burkholderiaceae	32552	0.50299
GTDB;Bacteria;Bacteroidota;Bacteroidia;Cytophagales;Spirosomaceae;	Bacteroidota	Bacteroidia	Cytophagales	Spirosomaceae	9305	0.14378
GTDB;Bacteria;Bacteroidota;Bacteroidia;Flavobacteriales;Crocinitomicaceae;	Bacteroidota	Bacteroidia	Flavobacteriales	Crocinitomicaceae	4236	0.0654542
GTDB;Bacteria;Bacteroidota;Bacteroidia;Flavobacteriales;Flavobacteriaceae;	Bacteroidota	Bacteroidia	Flavobacteriales	Flavobacteriaceae	4214	0.0651143
GTDB;Bacteria;Proteobacteria;Gammaproteobacteria;Enterobacterales;Alteromonadaceae;	Proteobacteria	Gammaproteobacteria	Enterobacterales	Alteromonadaceae	1966	0.0303784
GTDB;Bacteria;Proteobacteria;Gammaproteobacteria;Nevskiales;Nevskiaceae;	Proteobacteria	Gammaproteobacteria	Nevskiales	Nevskiaceae	1813	0.0280143
GTDB;Bacteria;Proteobacteria;Gammaproteobacteria;Burkholderiales;Rhodocyclaceae;	Proteobacteria	Gammaproteobacteria	Burkholderiales	Rhodocyclaceae	1563	0.0241513
GTDB;Bacteria;Bacteroidota;Bacteroidia;Cytophagales;Cyclobacteriaceae;	Bacteroidota	Bacteroidia	Cytophagales	Cyclobacteriaceae	1108	0.0171207
GTDB;Bacteria;Bacteroidota;Bacteroidia;Sphingobacteriales;Sphingobacteriaceae;	Bacteroidota	Bacteroidia	Sphingobacteriales	Sphingobacteriaceae	1103	0.0170434
GTDB;Bacteria;Proteobacteria;Gammaproteobacteria;Burkholderiales;Chitinibacteraceae;	Proteobacteria	Gammaproteobacteria	Burkholderiales	Chitinibacteraceae	679	0.0104918
GTDB;Bacteria;Actinobacteriota;Actinomycetia;Actinomycetales;Microbacteriaceae;	Actinobacteriota	Actinomycetia	Actinomycetales	Microbacteriaceae	586	0.00905481
GTDB;Bacteria;Bacteroidota;Bacteroidia;Chitinophagales;Saprospiraceae;	Bacteroidota	Bacteroidia	Chitinophagales	Saprospiraceae	266	0.0041102
GTDB;Bacteria;Proteobacteria;Alphaproteobacteria;Rhodobacterales;Rhodobacteraceae;	Proteobacteria	Alphaproteobacteria	Rhodobacterales	Rhodobacteraceae	197	0.00304402
GTDB;Bacteria;Myxococcota;Polyangia;Polyangiales;Polyangiaceae;	Myxococcota	Polyangia	Polyangiales	Polyangiaceae	182	0.00281224
GTDB;Bacteria;Proteobacteria;Alphaproteobacteria;Sphingomonadales;Sphingomonadaceae;	Proteobacteria	Alphaproteobacteria	Sphingomonadales	Sphingomonadaceae	166	0.00256501
GTDB;Bacteria;Proteobacteria;Gammaproteobacteria;Pseudomonadales;Pseudomonadaceae;	Proteobacteria	Gammaproteobacteria	Pseudomonadales	Pseudomonadaceae	153	0.00236414
GTDB;Bacteria;Verrucomicrobiota;Verrucomicrobiae;Verrucomicrobiales;Verrucomicrobiaceae;	Verrucomicrobiota	Verrucomicrobiae	Verrucomicrobiales	Verrucomicrobiaceae	105	0.00162245
GTDB;Bacteria;Proteobacteria;Alphaproteobacteria;Rhizobiales;Rhizobiaceae;	Proteobacteria	Alphaproteobacteria	Rhizobiales	Rhizobiaceae	83	0.00128251
GTDB;Bacteria;Bacteroidota;Bacteroidia;NS11-12g;UKL13-3;	Bacteroidota	Bacteroidia	NS11-12g	UKL13-3	59	0.000911662
GTDB;Bacteria;Proteobacteria;Alphaproteobacteria;Caulobacterales;Caulobacteraceae;	Proteobacteria	Alphaproteobacteria	Caulobacterales	Caulobacteraceae	49	0.000757143
GTDB;Bacteria;Bacteroidota;Bacteroidia;Chitinophagales;Chitinophagaceae;	Bacteroidota	Bacteroidia	Chitinophagales	Chitinophagaceae	44	0.000679883
GTDB;Bacteria;Proteobacteria;Alphaproteobacteria;Rhizobiales;Beijerinckiaceae;	Proteobacteria	Alphaproteobacteria	Rhizobiales	Beijerinckiaceae	44	0.000679883
GTDB;Bacteria;Proteobacteria;Gammaproteobacteria;Xanthomonadales;Xanthomonadaceae;	Proteobacteria	Gammaproteobacteria	Xanthomonadales	Xanthomonadaceae	28	0.000432653
GTDB;Bacteria;Bacteroidota;Bacteroidia;Flavobacteriales;Weeksellaceae;	Bacteroidota	Bacteroidia	Flavobacteriales	Weeksellaceae	26	0.000401749
GTDB;Bacteria;Acidobacteriota;Blastocatellia;Pyrinomonadales;Pyrinomonadaceae;	Acidobacteriota	Blastocatellia	Pyrinomonadales	Pyrinomonadaceae	20	0.000309038
GTDB;Bacteria;Proteobacteria;Gammaproteobacteria;Enterobacterales;Enterobacteriaceae;	Proteobacteria	Gammaproteobacteria	Enterobacterales	Enterobacteriaceae	20	0.000309038
GTDB;Bacteria;Proteobacteria;Alphaproteobacteria;Reyranellales;Reyranellaceae;	Proteobacteria	Alphaproteobacteria	Reyranellales	Reyranellaceae	17	0.000262682
GTDB;Bacteria;Bdellovibrionota;Oligoflexia;Oligoflexales;Oligoflexaceae;	Bdellovibrionota	Oligoflexia	Oligoflexales	Oligoflexaceae	12	0.000185423
GTDB;Bacteria;Patescibacteria;Saccharimonadia;Saccharimonadales;Saccharimonadaceae;	Patescibacteria	Saccharimonadia	Saccharimonadales	Saccharimonadaceae	12	0.000185423
GTDB;Bacteria;Proteobacteria;Gammaproteobacteria;Enterobacterales;Shewanellaceae;	Proteobacteria	Gammaproteobacteria	Enterobacterales	Shewanellaceae	12	0.000185423
GTDB;Bacteria;Proteobacteria;Gammaproteobacteria;Pseudomonadales;Moraxellaceae;	Proteobacteria	Gammaproteobacteria	Pseudomonadales	Moraxellaceae	12	0.000185423
GTDB;Bacteria;Proteobacteria;Gammaproteobacteria;Xanthomonadales;Rhodanobacteraceae;	Proteobacteria	Gammaproteobacteria	Xanthomonadales	Rhodanobacteraceae	11	0.000169971
GTDB;Bacteria;Actinobacteriota;Actinomycetia;Mycobacteriales;Mycobacteriaceae;	Actinobacteriota	Actinomycetia	Mycobacteriales	Mycobacteriaceae	10	0.000154519
GTDB;Bacteria;Myxococcota;Myxococcia;Myxococcales;Myxococcaceae;	Myxococcota	Myxococcia	Myxococcales	Myxococcaceae	10	0.000154519
GTDB;Bacteria;Proteobacteria;Gammaproteobacteria;Burkholderiales;Chromobacteriaceae;	Proteobacteria	Gammaproteobacteria	Burkholderiales	Chromobacteriaceae	10	0.000154519
GTDB;Bacteria;Proteobacteria;Gammaproteobacteria;Enterobacterales;Aeromonadaceae;	Proteobacteria	Gammaproteobacteria	Enterobacterales	Aeromonadaceae	10	0.000154519
GTDB;Bacteria;Proteobacteria;Gammaproteobacteria;Burkholderiales;Thiobacillaceae;	Proteobacteria	Gammaproteobacteria	Burkholderiales	Thiobacillaceae	8	0.000123615

## Sheet: genus
Taxa	Phylum	Class	Order	Family	Genus	Count	Percentage
GTDB;Bacteria;Proteobacteria;Gammaproteobacteria;Burkholderiales;Burkholderiaceae;Limnohabitans;	Proteobacteria	Gammaproteobacteria	Burkholderiales	Burkholderiaceae	Limnohabitans	17800	0.275044
GTDB;Bacteria;Bacteroidota;Bacteroidia;Cytophagales;Spirosomaceae;Emticicia;	Bacteroidota	Bacteroidia	Cytophagales	Spirosomaceae	Emticicia	4559	0.0704452
GTDB;Bacteria;Bacteroidota;Bacteroidia;Flavobacteriales;Flavobacteriaceae;Flavobacterium;	Bacteroidota	Bacteroidia	Flavobacteriales	Flavobacteriaceae	Flavobacterium	3990	0.061653
GTDB;Bacteria;Bacteroidota;Bacteroidia;Flavobacteriales;Crocinitomicaceae;Fluviicola;	Bacteroidota	Bacteroidia	Flavobacteriales	Crocinitomicaceae	Fluviicola	3955	0.0611122
GTDB;Bacteria;Proteobacteria;Gammaproteobacteria;Burkholderiales;Burkholderiaceae;Limnobacter;	Proteobacteria	Gammaproteobacteria	Burkholderiales	Burkholderiaceae	Limnobacter	3912	0.0604478
GTDB;Bacteria;Bacteroidota;Bacteroidia;Cytophagales;Spirosomaceae;Arcicella;	Bacteroidota	Bacteroidia	Cytophagales	Spirosomaceae	Arcicella	2665	0.0411793
GTDB;Bacteria;Proteobacteria;Gammaproteobacteria;Nevskiales;Nevskiaceae;Nevskia;	Proteobacteria	Gammaproteobacteria	Nevskiales	Nevskiaceae	Nevskia	1436	0.0221889
GTDB;Bacteria;Proteobacteria;Gammaproteobacteria;Enterobacterales;Alteromonadaceae;Pararheinheimera;	Proteobacteria	Gammaproteobacteria	Enterobacterales	Alteromonadaceae	Pararheinheimera	1382	0.0213545
GTDB;Bacteria;Proteobacteria;Gammaproteobacteria;Burkholderiales;Rhodocyclaceae;Azonexus;	Proteobacteria	Gammaproteobacteria	Burkholderiales	Rhodocyclaceae	Azonexus	1192	0.0184187
GTDB;Bacteria;Bacteroidota;Bacteroidia;Cytophagales;Cyclobacteriaceae;Algoriphagus;	Bacteroidota	Bacteroidia	Cytophagales	Cyclobacteriaceae	Algoriphagus	797	0.0123152
GTDB;Bacteria;Proteobacteria;Gammaproteobacteria;Burkholderiales;Burkholderiaceae;Paucibacter_A;	Proteobacteria	Gammaproteobacteria	Burkholderiales	Burkholderiaceae	Paucibacter_A	506	0.00781866
GTDB;Bacteria;Bacteroidota;Bacteroidia;Sphingobacteriales;Sphingobacteriaceae;Pedobacter;	Bacteroidota	Bacteroidia	Sphingobacteriales	Sphingobacteriaceae	Pedobacter	477	0.00737055
GTDB;Bacteria;Actinobacteriota;Actinomycetia;Actinomycetales;Microbacteriaceae;Aurantimicrobium;	Actinobacteriota	Actinomycetia	Actinomycetales	Microbacteriaceae	Aurantimicrobium	470	0.00726239
GTDB;Bacteria;Bacteroidota;Bacteroidia;Sphingobacteriales;Sphingobacteriaceae;Pseudopedobacter;	Bacteroidota	Bacteroidia	Sphingobacteriales	Sphingobacteriaceae	Pseudopedobacter	449	0.0069379
GTDB;Bacteria;Proteobacteria;Gammaproteobacteria;Burkholderiales;Burkholderiaceae;Hydrogenophaga;	Proteobacteria	Gammaproteobacteria	Burkholderiales	Burkholderiaceae	Hydrogenophaga	448	0.00692245
GTDB;Bacteria;Proteobacteria;Gammaproteobacteria;Burkholderiales;Chitinibacteraceae;Deefgea;	Proteobacteria	Gammaproteobacteria	Burkholderiales	Chitinibacteraceae	Deefgea	419	0.00647434
GTDB;Bacteria;Bacteroidota;Bacteroidia;Cytophagales;Spirosomaceae;Runella;	Bacteroidota	Bacteroidia	Cytophagales	Spirosomaceae	Runella	353	0.00545452
GTDB;Bacteria;Proteobacteria;Gammaproteobacteria;Burkholderiales;Burkholderiaceae;Pelomonas;	Proteobacteria	Gammaproteobacteria	Burkholderiales	Burkholderiaceae	Pelomonas	229	0.00353848
GTDB;Bacteria;Proteobacteria;Gammaproteobacteria;Burkholderiales;Burkholderiaceae;Sphaerotilus;	Proteobacteria	Gammaproteobacteria	Burkholderiales	Burkholderiaceae	Sphaerotilus	224	0.00346122
GTDB;Bacteria;Bacteroidota;Bacteroidia;Chitinophagales;Saprospiraceae;M3007;	Bacteroidota	Bacteroidia	Chitinophagales	Saprospiraceae	M3007	221	0.00341487
GTDB;Bacteria;Proteobacteria;Gammaproteobacteria;Burkholderiales;Rhodocyclaceae;Zoogloea;	Proteobacteria	Gammaproteobacteria	Burkholderiales	Rhodocyclaceae	Zoogloea	153	0.00236414
GTDB;Bacteria;Proteobacteria;Gammaproteobacteria;Burkholderiales;Burkholderiaceae;Rhodoferax;	Proteobacteria	Gammaproteobacteria	Burkholderiales	Burkholderiaceae	Rhodoferax	151	0.00233324
GTDB;Bacteria;Proteobacteria;Gammaproteobacteria;Burkholderiales;Burkholderiaceae;Acidovorax_D;	Proteobacteria	Gammaproteobacteria	Burkholderiales	Burkholderiaceae	Acidovorax_D	145	0.00224052
GTDB;Bacteria;Proteobacteria;Gammaproteobacteria;Burkholderiales;Burkholderiaceae;Polaromonas;	Proteobacteria	Gammaproteobacteria	Burkholderiales	Burkholderiaceae	Polaromonas	131	0.0020242
GTDB;Bacteria;Myxococcota;Polyangia;Polyangiales;Polyangiaceae;Labilithrix;	Myxococcota	Polyangia	Polyangiales	Polyangiaceae	Labilithrix	116	0.00179242
GTDB;Bacteria;Bacteroidota;Bacteroidia;Cytophagales;Spirosomaceae;Leadbetterella;	Bacteroidota	Bacteroidia	Cytophagales	Spirosomaceae	Leadbetterella	114	0.00176152
GTDB;Bacteria;Proteobacteria;Gammaproteobacteria;Burkholderiales;Burkholderiaceae;Methylibium;	Proteobacteria	Gammaproteobacteria	Burkholderiales	Burkholderiaceae	Methylibium	110	0.00169971
GTDB;Bacteria;Proteobacteria;Gammaproteobacteria;Pseudomonadales;Pseudomonadaceae;Pseudomonas_E;	Proteobacteria	Gammaproteobacteria	Pseudomonadales	Pseudomonadaceae	Pseudomonas_E	103	0.00159154
GTDB;Bacteria;Verrucomicrobiota;Verrucomicrobiae;Verrucomicrobiales;Verrucomicrobiaceae;Prosthecobacter;	Verrucomicrobiota	Verrucomicrobiae	Verrucomicrobiales	Verrucomicrobiaceae	Prosthecobacter	101	0.00156064
GTDB;Bacteria;Proteobacteria;Gammaproteobacteria;Burkholderiales;Burkholderiaceae;Variovorax;	Proteobacteria	Gammaproteobacteria	Burkholderiales	Burkholderiaceae	Variovorax	95	0.00146793
GTDB;Bacteria;Proteobacteria;Alphaproteobacteria;Sphingomonadales;Sphingomonadaceae;Blastomonas;	Proteobacteria	Alphaproteobacteria	Sphingomonadales	Sphingomonadaceae	Blastomonas	67	0.00103528
GTDB;Bacteria;Proteobacteria;Gammaproteobacteria;Burkholderiales;Burkholderiaceae;Vitreoscilla_A;	Proteobacteria	Gammaproteobacteria	Burkholderiales	Burkholderiaceae	Vitreoscilla_A	64	0.000988921
GTDB;Bacteria;Proteobacteria;Gammaproteobacteria;Burkholderiales;Burkholderiaceae;JOSHI-001;	Proteobacteria	Gammaproteobacteria	Burkholderiales	Burkholderiaceae	JOSHI-001	59	0.000911662
GTDB;Bacteria;Proteobacteria;Gammaproteobacteria;Burkholderiales;Burkholderiaceae;Rubrivivax;	Proteobacteria	Gammaproteobacteria	Burkholderiales	Burkholderiaceae	Rubrivivax	59	0.000911662
GTDB;Bacteria;Proteobacteria;Gammaproteobacteria;Burkholderiales;Burkholderiaceae;Aquabacterium;	Proteobacteria	Gammaproteobacteria	Burkholderiales	Burkholderiaceae	Aquabacterium	58	0.00089621
GTDB;Bacteria;Bacteroidota;Bacteroidia;Cytophagales;Spirosomaceae;Flectobacillus;	Bacteroidota	Bacteroidia	Cytophagales	Spirosomaceae	Flectobacillus	57	0.000880758
GTDB;Bacteria;Proteobacteria;Gammaproteobacteria;Burkholderiales;Rhodocyclaceae;Methyloversatilis;	Proteobacteria	Gammaproteobacteria	Burkholderiales	Rhodocyclaceae	Methyloversatilis	49	0.000757143
GTDB;Bacteria;Proteobacteria;Gammaproteobacteria;Burkholderiales;Burkholderiaceae;Leptothrix;	Proteobacteria	Gammaproteobacteria	Burkholderiales	Burkholderiaceae	Leptothrix	46	0.000710787
GTDB;Bacteria;Bacteroidota;Bacteroidia;NS11-12g;UKL13-3;B1;	Bacteroidota	Bacteroidia	NS11-12g	UKL13-3	B1	45	0.000695335
GTDB;Bacteria;Proteobacteria;Gammaproteobacteria;Burkholderiales;Burkholderiaceae;Burkholderia;	Proteobacteria	Gammaproteobacteria	Burkholderiales	Burkholderiaceae	Burkholderia	45	0.000695335
GTDB;Bacteria;Proteobacteria;Alphaproteobacteria;Caulobacterales;Caulobacteraceae;Caulobacter;	Proteobacteria	Alphaproteobacteria	Caulobacterales	Caulobacteraceae	Caulobacter	43	0.000664431
GTDB;Bacteria;Proteobacteria;Gammaproteobacteria;Burkholderiales;Burkholderiaceae;Ramlibacter;	Proteobacteria	Gammaproteobacteria	Burkholderiales	Burkholderiaceae	Ramlibacter	40	0.000618076
GTDB;Bacteria;Proteobacteria;Alphaproteobacteria;Sphingomonadales;Sphingomonadaceae;Sphingopyxis;	Proteobacteria	Alphaproteobacteria	Sphingomonadales	Sphingomonadaceae	Sphingopyxis	39	0.000602624
GTDB;Bacteria;Proteobacteria;Gammaproteobacteria;Burkholderiales;Burkholderiaceae;Rhizobacter;	Proteobacteria	Gammaproteobacteria	Burkholderiales	Burkholderiaceae	Rhizobacter	38	0.000587172
GTDB;Bacteria;Proteobacteria;Alphaproteobacteria;Rhizobiales;Beijerinckiaceae;Bosea;	Proteobacteria	Alphaproteobacteria	Rhizobiales	Beijerinckiaceae	Bosea	37	0.00057172
GTDB;Bacteria;Proteobacteria;Gammaproteobacteria;Nevskiales;Nevskiaceae;Polycyclovorans;	Proteobacteria	Gammaproteobacteria	Nevskiales	Nevskiaceae	Polycyclovorans	35	0.000540816
GTDB;Bacteria;Proteobacteria;Alphaproteobacteria;Rhizobiales;Rhizobiaceae;Allorhizobium;	Proteobacteria	Alphaproteobacteria	Rhizobiales	Rhizobiaceae	Allorhizobium	32	0.00049446
GTDB;Bacteria;Proteobacteria;Gammaproteobacteria;Burkholderiales;Burkholderiaceae;Comamonas;	Proteobacteria	Gammaproteobacteria	Burkholderiales	Burkholderiaceae	Comamonas	32	0.00049446
GTDB;Bacteria;Proteobacteria;Alphaproteobacteria;Rhodobacterales;Rhodobacteraceae;Cypionkella;	Proteobacteria	Alphaproteobacteria	Rhodobacterales	Rhodobacteraceae	Cypionkella	28	0.000432653
GTDB;Bacteria;Proteobacteria;Gammaproteobacteria;Burkholderiales;Burkholderiaceae;Hylemonella;	Proteobacteria	Gammaproteobacteria	Burkholderiales	Burkholderiaceae	Hylemonella	27	0.000417201
GTDB;Bacteria;Proteobacteria;Gammaproteobacteria;Burkholderiales;Burkholderiaceae;Sphaerotilus_A;	Proteobacteria	Gammaproteobacteria	Burkholderiales	Burkholderiaceae	Sphaerotilus_A	26	0.000401749
GTDB;Bacteria;Proteobacteria;Gammaproteobacteria;Burkholderiales;Chitinibacteraceae;Chitinibacter;	Proteobacteria	Gammaproteobacteria	Burkholderiales	Chitinibacteraceae	Chitinibacter	23	0.000355393
GTDB;Bacteria;Proteobacteria;Gammaproteobacteria;Enterobacterales;Alteromonadaceae;Pseudoalteromonas;	Proteobacteria	Gammaproteobacteria	Enterobacterales	Alteromonadaceae	Pseudoalteromonas	22	0.000339942
GTDB;Bacteria;Proteobacteria;Gammaproteobacteria;Burkholderiales;Burkholderiaceae;Pseudorhodoferax;	Proteobacteria	Gammaproteobacteria	Burkholderiales	Burkholderiaceae	Pseudorhodoferax	21	0.00032449
GTDB;Bacteria;Proteobacteria;Gammaproteobacteria;Burkholderiales;Burkholderiaceae;Rivibacter;	Proteobacteria	Gammaproteobacteria	Burkholderiales	Burkholderiaceae	Rivibacter	21	0.00032449
GTDB;Bacteria;Proteobacteria;Gammaproteobacteria;Burkholderiales;Burkholderiaceae;Giesbergeria;	Proteobacteria	Gammaproteobacteria	Burkholderiales	Burkholderiaceae	Giesbergeria	18	0.000278134
GTDB;Bacteria;Proteobacteria;Alphaproteobacteria;Reyranellales;Reyranellaceae;Reyranella;	Proteobacteria	Alphaproteobacteria	Reyranellales	Reyranellaceae	Reyranella	17	0.000262682
GTDB;Bacteria;Proteobacteria;Gammaproteobacteria;Burkholderiales;Burkholderiaceae;C04;	Proteobacteria	Gammaproteobacteria	Burkholderiales	Burkholderiaceae	C04	17	0.000262682
GTDB;Bacteria;Bacteroidota;Bacteroidia;Chitinophagales;Saprospiraceae;Haliscomenobacter;	Bacteroidota	Bacteroidia	Chitinophagales	Saprospiraceae	Haliscomenobacter	16	0.00024723
GTDB;Bacteria;Bacteroidota;Bacteroidia;Sphingobacteriales;Sphingobacteriaceae;Daejeonella;	Bacteroidota	Bacteroidia	Sphingobacteriales	Sphingobacteriaceae	Daejeonella	16	0.00024723
GTDB;Bacteria;Proteobacteria;Gammaproteobacteria;Burkholderiales;Burkholderiaceae;Acidovorax_B;	Proteobacteria	Gammaproteobacteria	Burkholderiales	Burkholderiaceae	Acidovorax_B	16	0.00024723
GTDB;Bacteria;Proteobacteria;Gammaproteobacteria;Xanthomonadales;Xanthomonadaceae;Xanthomonas;	Proteobacteria	Gammaproteobacteria	Xanthomonadales	Xanthomonadaceae	Xanthomonas	15	0.000231778
GTDB;Bacteria;Acidobacteriota;Blastocatellia;Pyrinomonadales;Pyrinomonadaceae;OLB17;	Acidobacteriota	Blastocatellia	Pyrinomonadales	Pyrinomonadaceae	OLB17	14	0.000216326
GTDB;Bacteria;Bacteroidota;Bacteroidia;Cytophagales;Spirosomaceae;UBA6715;	Bacteroidota	Bacteroidia	Cytophagales	Spirosomaceae	UBA6715	14	0.000216326
GTDB;Bacteria;Proteobacteria;Gammaproteobacteria;Burkholderiales;Burkholderiaceae;Curvibacter;	Proteobacteria	Gammaproteobacteria	Burkholderiales	Burkholderiaceae	Curvibacter	13	0.000200875
GTDB;Bacteria;Proteobacteria;Gammaproteobacteria;Nevskiales;Nevskiaceae;Hydrocarboniphaga;	Proteobacteria	Gammaproteobacteria	Nevskiales	Nevskiaceae	Hydrocarboniphaga	13	0.000200875
GTDB;Bacteria;Proteobacteria;Gammaproteobacteria;Nevskiales;Nevskiaceae;Panacagrimonas;	Proteobacteria	Gammaproteobacteria	Nevskiales	Nevskiaceae	Panacagrimonas	13	0.000200875
GTDB;Bacteria;Bacteroidota;Bacteroidia;Sphingobacteriales;Sphingobacteriaceae;Sphingobacterium;	Bacteroidota	Bacteroidia	Sphingobacteriales	Sphingobacteriaceae	Sphingobacterium	12	0.000185423
GTDB;Bacteria;Patescibacteria;Saccharimonadia;Saccharimonadales;Saccharimonadaceae;UBA1547;	Patescibacteria	Saccharimonadia	Saccharimonadales	Saccharimonadaceae	UBA1547	12	0.000185423
GTDB;Bacteria;Proteobacteria;Gammaproteobacteria;Burkholderiales;Burkholderiaceae;Acidovorax_A;	Proteobacteria	Gammaproteobacteria	Burkholderiales	Burkholderiaceae	Acidovorax_A	12	0.000185423
GTDB;Bacteria;Proteobacteria;Gammaproteobacteria;Burkholderiales;Burkholderiaceae;Ideonella_A;	Proteobacteria	Gammaproteobacteria	Burkholderiales	Burkholderiaceae	Ideonella_A	12	0.000185423
GTDB;Bacteria;Proteobacteria;Gammaproteobacteria;Burkholderiales;Burkholderiaceae;PHCI01;	Proteobacteria	Gammaproteobacteria	Burkholderiales	Burkholderiaceae	PHCI01	12	0.000185423
GTDB;Bacteria;Proteobacteria;Gammaproteobacteria;Enterobacterales;Shewanellaceae;Shewanella;	Proteobacteria	Gammaproteobacteria	Enterobacterales	Shewanellaceae	Shewanella	12	0.000185423
GTDB;Bacteria;Bacteroidota;Bacteroidia;Flavobacteriales;Weeksellaceae;Chryseobacterium;	Bacteroidota	Bacteroidia	Flavobacteriales	Weeksellaceae	Chryseobacterium	11	0.000169971
GTDB;Bacteria;Bacteroidota;Bacteroidia;NS11-12g;UKL13-3;UBA6183;	Bacteroidota	Bacteroidia	NS11-12g	UKL13-3	UBA6183	11	0.000169971
GTDB;Bacteria;Proteobacteria;Gammaproteobacteria;Burkholderiales;Rhodocyclaceae;Thauera;	Proteobacteria	Gammaproteobacteria	Burkholderiales	Rhodocyclaceae	Thauera	11	0.000169971
GTDB;Bacteria;Bacteroidota;Bacteroidia;Chitinophagales;Chitinophagaceae;Sediminibacterium;	Bacteroidota	Bacteroidia	Chitinophagales	Chitinophagaceae	Sediminibacterium	10	0.000154519
GTDB;Bacteria;Bacteroidota;Bacteroidia;Cytophagales;Spirosomaceae;Pseudarcicella;	Bacteroidota	Bacteroidia	Cytophagales	Spirosomaceae	Pseudarcicella	10	0.000154519
GTDB;Bacteria;Bacteroidota;Bacteroidia;Cytophagales;Spirosomaceae;REAB01;	Bacteroidota	Bacteroidia	Cytophagales	Spirosomaceae	REAB01	10	0.000154519
GTDB;Bacteria;Bdellovibrionota;Oligoflexia;Oligoflexales;Oligoflexaceae;Oligoflexus;	Bdellovibrionota	Oligoflexia	Oligoflexales	Oligoflexaceae	Oligoflexus	10	0.000154519
GTDB;Bacteria;Proteobacteria;Gammaproteobacteria;Burkholderiales;Burkholderiaceae;Achromobacter;	Proteobacteria	Gammaproteobacteria	Burkholderiales	Burkholderiaceae	Achromobacter	10	0.000154519
GTDB;Bacteria;Proteobacteria;Gammaproteobacteria;Burkholderiales;Burkholderiaceae;Albidiferax;	Proteobacteria	Gammaproteobacteria	Burkholderiales	Burkholderiaceae	Albidiferax	10	0.000154519
GTDB;Bacteria;Proteobacteria;Gammaproteobacteria;Burkholderiales;Burkholderiaceae;Piscinibacter;	Proteobacteria	Gammaproteobacteria	Burkholderiales	Burkholderiaceae	Piscinibacter	10	0.000154519
GTDB;Bacteria;Proteobacteria;Gammaproteobacteria;Enterobacterales;Aeromonadaceae;Aeromonas;	Proteobacteria	Gammaproteobacteria	Enterobacterales	Aeromonadaceae	Aeromonas	10	0.000154519
GTDB;Bacteria;Proteobacteria;Gammaproteobacteria;Enterobacterales;Alteromonadaceae;Arsukibacterium;	Proteobacteria	Gammaproteobacteria	Enterobacterales	Alteromonadaceae	Arsukibacterium	10	0.000154519
GTDB;Bacteria;Proteobacteria;Gammaproteobacteria;Nevskiales;Nevskiaceae;CAU-1509;	Proteobacteria	Gammaproteobacteria	Nevskiales	Nevskiaceae	CAU-1509	10	0.000154519
GTDB;Bacteria;Bacteroidota;Bacteroidia;Cytophagales;Spirosomaceae;Spirosoma;	Bacteroidota	Bacteroidia	Cytophagales	Spirosomaceae	Spirosoma	9	0.000139067
GTDB;Bacteria;Proteobacteria;Alphaproteobacteria;Rhodobacterales;Rhodobacteraceae;Tabrizicola;	Proteobacteria	Alphaproteobacteria	Rhodobacterales	Rhodobacteraceae	Tabrizicola	9	0.000139067
GTDB;Bacteria;Proteobacteria;Gammaproteobacteria;Burkholderiales;Burkholderiaceae;Cupriavidus;	Proteobacteria	Gammaproteobacteria	Burkholderiales	Burkholderiaceae	Cupriavidus	9	0.000139067
GTDB;Bacteria;Proteobacteria;Gammaproteobacteria;Burkholderiales;Burkholderiaceae;Polynucleobacter;	Proteobacteria	Gammaproteobacteria	Burkholderiales	Burkholderiaceae	Polynucleobacter	9	0.000139067
GTDB;Bacteria;Proteobacteria;Gammaproteobacteria;Burkholderiales;Chitinibacteraceae;Iodobacter;	Proteobacteria	Gammaproteobacteria	Burkholderiales	Chitinibacteraceae	Iodobacter	9	0.000139067
GTDB;Bacteria;Proteobacteria;Gammaproteobacteria;Nevskiales;Nevskiaceae;SCVA01;	Proteobacteria	Gammaproteobacteria	Nevskiales	Nevskiaceae	SCVA01	9	0.000139067
GTDB;Bacteria;Proteobacteria;Alphaproteobacteria;Sphingomonadales;Sphingomonadaceae;Sphingobium;	Proteobacteria	Alphaproteobacteria	Sphingomonadales	Sphingomonadaceae	Sphingobium	8	0.000123615
GTDB;Bacteria;Proteobacteria;Gammaproteobacteria;Burkholderiales;Burkholderiaceae;Kinneretia;	Proteobacteria	Gammaproteobacteria	Burkholderiales	Burkholderiaceae	Kinneretia	8	0.000123615
GTDB;Bacteria;Proteobacteria;Gammaproteobacteria;Burkholderiales;Burkholderiaceae;Paraburkholderia;	Proteobacteria	Gammaproteobacteria	Burkholderiales	Burkholderiaceae	Paraburkholderia	8	0.000123615
GTDB;Bacteria;Proteobacteria;Gammaproteobacteria;Burkholderiales;Burkholderiaceae;Roseateles;	Proteobacteria	Gammaproteobacteria	Burkholderiales	Burkholderiaceae	Roseateles	8	0.000123615
GTDB;Bacteria;Proteobacteria;Gammaproteobacteria;Burkholderiales;Burkholderiaceae;Thiomonas;	Proteobacteria	Gammaproteobacteria	Burkholderiales	Burkholderiaceae	Thiomonas	8	0.000123615
GTDB;Bacteria;Proteobacteria;Gammaproteobacteria;Burkholderiales;Burkholderiaceae;VBDL01;	Proteobacteria	Gammaproteobacteria	Burkholderiales	Burkholderiaceae	VBDL01	8	0.000123615
GTDB;Bacteria;Proteobacteria;Gammaproteobacteria;Burkholderiales;Chromobacteriaceae;Chromobacterium;	Proteobacteria	Gammaproteobacteria	Burkholderiales	Chromobacteriaceae	Chromobacterium	8	0.000123615
GTDB;Bacteria;Proteobacteria;Gammaproteobacteria;Enterobacterales;Alteromonadaceae;Rheinheimera;	Proteobacteria	Gammaproteobacteria	Enterobacterales	Alteromonadaceae	Rheinheimera	8	0.000123615

## Sheet: comparison
Phylum	Order	Metagenome	Algae1	Alage2	Borehole1	Borehole2	Borehole3
Proteobacteria	Burkholderiales	0.5476	0.269466	0.299543	0.120568	0.135892	0.100922
Bacteroidota	Cytophagales	0.163048	0	0	0	0	0
Bacteroidota	Flavobacteriales	0.132886	0	0	0.00092816	0	0
Proteobacteria	Enterobacterales	0.0324181	0	0	0.00538333	0.004264	0.00387759
Proteobacteria	Nevskiales	0.0282924	0	0	0	0	0
Bacteroidota	Sphingobacteriales	0.0170434	0.0343511	0.0381098	0.000742528	0	0
Proteobacteria	Pseudomonadales	0.00292041	0.010687	0.00438262	0.561723	0.728958	0.597045
Proteobacteria	Sphingomonadales	0.00256501	0.283969	0.2258	0.253481	0.122358	0.286208
Cyanobacteria	Chloroplast	0	0.163359	0.168445	0.00204195	0	0.000838399
Bacteroidota	Chitinophagales	0.00486735	0.230534	0.241997	0.00111379	0	0
