# Supplementary material for: The hologenome of Daphnia magna reveals possible DNA methylation and microbiome-mediated evolution of the host genome
Source: Nucleic Acids Res. 2023 Aug 28;51(18):9785–803. doi: 10.1093/nar/gkad685 (PMC10570034; doi:10.1093/nar/gkad685)
Supplement: gkad685_Supplemental_Files [file gkad685_supplemental_files.zip › Chaturvedi_etal_TableS14_R2.xlsx]

## Sheet: legend
Columns in "AMR"
ContigID	The name of the Hi-C metagenomic read
QueryID	The name of the Prodigal predicted protein coding read (from the contig)
SubjectID	The named of the aligned reference read based on Diamond blastp
%IdenticalMatches	The percentage of identical amino acids between the query read and the reference read
AlignmentLength	The length of the aligned amino acid segment between the query read and the reference read
#Mismatches	The number of mismatch amino acids between the query read and the reference read
ExpectedValue	The expected value of alignment
BitScore	The bit score of alignment
Database	The name of the database (CARD, ARDB, and NDARO)
Species	The species name of the aligned reference gene
Gene_name	The name of the antibiotic resistant gene
Description	The function of the antibiotic resistant gene
Drug	The name of the targeted drug (antibiotic)
Columns in "VF"
ContigsID	The name of the Hi-C metagenomic read
QueryID	The name of the Prodigal predicted protein coding read (from the contig)
SubjectID	The named of the aligned reference read based on Diamond blastp
%IdenticalMatches	The percentage of identical amino acids between the query read and the reference read
AlignmentLength	The length of the aligned amino acid segment between the query read and the reference read
#Mismatches	The number of mismatch amino acids between the query read and the reference read
ExpectedValue	The expected value of alignment
BitScore	The bit score of alignment
Database	The name of the database (VFDB, Victors, Patric VF)
Species	The species name of the aligned reference gene
Gene_name	The name of the virulence-related gene
Description	The function of the virulence factor
VF_classification	The class of the virulence factor

## Sheet: AMR
ContigID	QueryID	SubjectID	%IdenticalMatches	AlignmentLength	#Mismatches	ExpectedValue	BitScore	Database	Species	Gene_name	Description	Drug
k141_71800	k141_71800_1	ARDB|YP_001908403	88.9	27	3	2.91e-08	44.3	ARDB	Erwinia tasmaniensis Et1/99	acrB	Acriflavine resistance protein B	tetracycline,fluoroquinolone
k141_67098	k141_67098_1	CARD|YP_001706893.1	93.2	74	5	1.53e-38	130	CARD	Acinetobacter baumannii SDF	adeG	resistance-nodulation-cell division (RND) antibiotic efflux pump	tetracycline,fluoroquinolone
k141_13194	k141_13194_2	CARD|NP_417177.1	82.1	95	17	4.93e-50	164	CARD	Escherichia coli str. K-12 substr. MG1655	alaS	aminocoumarin resistant alaS	aminocoumarin
k141_16049	k141_16049_1	CARD|NP_417177.1	82.1	195	35	2.1e-115	344	CARD	Escherichia coli str. K-12 substr. MG1655	alaS	aminocoumarin resistant alaS	aminocoumarin
k141_24532	k141_24532_1	CARD|NP_417177.1	80	85	17	1.55e-41	140	CARD	Escherichia coli str. K-12 substr. MG1655	alaS	aminocoumarin resistant alaS	aminocoumarin
k141_36947	k141_36947_1	CARD|NP_417177.1	83.5	85	14	1.38e-46	154	CARD	Escherichia coli str. K-12 substr. MG1655	alaS	aminocoumarin resistant alaS	aminocoumarin
k141_93355	k141_93355_2	CARD|NP_417177.1	81.9	83	15	1.1e-44	149	CARD	Escherichia coli str. K-12 substr. MG1655	alaS	aminocoumarin resistant alaS	aminocoumarin
k141_23544	k141_23544_4	ARDB|YP_002552549	80.7	274	53	6.34e-160	443	ARDB	Diaphorobacter sp. TPSY	bacA	UDP pyrophosphate phosphatase	bacitracin
k141_29007	k141_29007_1	ARDB|ZP_03552050	87.2	39	5	6.64e-17	68.6	ARDB	Variovorax paradoxus S110	bacA	UDP pyrophosphate phosphatase	bacitracin
k141_8081	k141_8081_2	ARDB|ZP_03552050	84.1	107	17	7.18e-62	187	ARDB	Variovorax paradoxus S110	bacA	UDP pyrophosphate phosphatase	bacitracin
k141_102203	k141_102203_3	CARD|CAA67349.1	90.5	21	2	7.69e-09	43.5	CARD	Streptomyces cinnamoneus	elfamycin resistant EF-Tu	Streptomyces cinnamoneus EF-Tu mutants conferring resistance to elfamycin	elfamycin
k141_105513	k141_105513_1	CARD|CAA67349.1	91.7	36	3	5.02e-18	70.5	CARD	Streptomyces cinnamoneus	elfamycin resistant EF-Tu	Streptomyces cinnamoneus EF-Tu mutants conferring resistance to elfamycin	elfamycin
k141_76152	k141_76152_1	CARD|YP_006374661.1	80.3	76	15	2.46e-37	125	CARD	Enterococcus faecium DO	elfamycin resistant EF-Tu	Enteroccocus faecium EF-Tu mutants conferring resistance to GE2270A	elfamycin
k141_92000	k141_92000_1	CARD|YP_006374661.1	88.9	27	3	3.98e-14	58.9	CARD	Enterococcus faecium DO	elfamycin resistant EF-Tu	Enteroccocus faecium EF-Tu mutants conferring resistance to GE2270A	elfamycin
k141_121441	k141_121441_1	CARD|AAA50993.1	89.5	38	4	1.47e-18	72	CARD	Escherichia coli	elfamycin resistant EF-Tu	Escherichia coli EF-Tu mutants conferring resistance to kirromycin	elfamycin
k141_126184	k141_126184_1	CARD|AAA50993.1	81.4	145	27	5.27e-86	253	CARD	Escherichia coli	elfamycin resistant EF-Tu	Escherichia coli EF-Tu mutants conferring resistance to kirromycin	elfamycin
k141_15172	k141_15172_1	CARD|AAA50993.1	81.5	330	59	8.34e-201	552	CARD	Escherichia coli	elfamycin resistant EF-Tu	Escherichia coli EF-Tu mutants conferring resistance to kirromycin	elfamycin
k141_25653	k141_25653_1	CARD|AAA50993.1	81.8	325	57	5.33e-198	545	CARD	Escherichia coli	elfamycin resistant EF-Tu	Escherichia coli EF-Tu mutants conferring resistance to kirromycin	elfamycin
k141_27021	k141_27021_2	CARD|AAA50993.1	88.1	151	18	2.44e-93	272	CARD	Escherichia coli	elfamycin resistant EF-Tu	Escherichia coli EF-Tu mutants conferring resistance to kirromycin	elfamycin
k141_48181	k141_48181_1	CARD|AAA50993.1	81.5	286	51	1.29e-167	466	CARD	Escherichia coli	elfamycin resistant EF-Tu	Escherichia coli EF-Tu mutants conferring resistance to kirromycin	elfamycin
k141_49210	k141_49210_1	CARD|AAA50993.1	80.3	375	72	7.26e-223	610	CARD	Escherichia coli	elfamycin resistant EF-Tu	Escherichia coli EF-Tu mutants conferring resistance to kirromycin	elfamycin
k141_53745	k141_53745_1	CARD|AAA50993.1	85.9	135	18	4e-79	235	CARD	Escherichia coli	elfamycin resistant EF-Tu	Escherichia coli EF-Tu mutants conferring resistance to kirromycin	elfamycin
k141_53971	k141_53971_1	CARD|AAA50993.1	87.3	55	7	6.27e-28	98.6	CARD	Escherichia coli	elfamycin resistant EF-Tu	Escherichia coli EF-Tu mutants conferring resistance to kirromycin	elfamycin
k141_58036	k141_58036_1	CARD|AAA50993.1	86	86	12	7.12e-50	157	CARD	Escherichia coli	elfamycin resistant EF-Tu	Escherichia coli EF-Tu mutants conferring resistance to kirromycin	elfamycin
k141_77446	k141_77446_1	CARD|AAA50993.1	82.1	291	50	1.02e-172	479	CARD	Escherichia coli	elfamycin resistant EF-Tu	Escherichia coli EF-Tu mutants conferring resistance to kirromycin	elfamycin
k141_77921	k141_77921_1	CARD|AAA50993.1	80.9	325	60	1.77e-196	541	CARD	Escherichia coli	elfamycin resistant EF-Tu	Escherichia coli EF-Tu mutants conferring resistance to kirromycin	elfamycin
k141_85018	k141_85018_1	CARD|AAA50993.1	85.1	94	14	6.12e-55	171	CARD	Escherichia coli	elfamycin resistant EF-Tu	Escherichia coli EF-Tu mutants conferring resistance to kirromycin	elfamycin
k141_60225	k141_60225_2	CARD|AAB39605.1	84.3	83	13	3.53e-47	150	CARD	Planobispora rosea	elfamycin resistant EF-Tu	Planobispora rosea EF-Tu mutants conferring resistance to inhibitor GE2270A	elfamycin
k141_8713	k141_8713_1	CARD|AAB39605.1	80.6	72	14	1.55e-37	125	CARD	Planobispora rosea	elfamycin resistant EF-Tu	Planobispora rosea EF-Tu mutants conferring resistance to inhibitor GE2270A	elfamycin
k141_95424	k141_95424_4	CARD|AAB39605.1	84.4	32	5	4.01e-12	53.5	CARD	Planobispora rosea	elfamycin resistant EF-Tu	Planobispora rosea EF-Tu mutants conferring resistance to inhibitor GE2270A	elfamycin
k141_95520	k141_95520_2	CARD|AAB39605.1	84.4	32	5	4.01e-12	53.5	CARD	Planobispora rosea	elfamycin resistant EF-Tu	Planobispora rosea EF-Tu mutants conferring resistance to inhibitor GE2270A	elfamycin
k141_5088	k141_5088_1	CARD|EEK14408.1	86.1	101	14	7.51e-56	181	CARD	Capnocytophaga gingivalis ATCC 33624	gyrA	Capnocytophaga gingivalis gyrA conferring resistance to fluoroquinolones	fluoroquinolone
k141_72642	k141_72642_1	CARD|EEK14408.1	87.9	58	7	1.17e-29	104	CARD	Capnocytophaga gingivalis ATCC 33624	gyrA	Capnocytophaga gingivalis gyrA conferring resistance to fluoroquinolones	fluoroquinolone
k141_104293	k141_104293_1	CARD|YP_207769.1	80.8	26	5	6.37e-10	47	CARD	Neisseria gonorrhoeae FA 1090	gyrA	Neisseria gonorrhoeae gyrA conferring resistance to fluoroquinolones	fluoroquinolone
k141_127752	k141_127752_2	CARD|YP_207769.1	85.7	42	6	4.77e-20	76.6	CARD	Neisseria gonorrhoeae FA 1090	gyrA	Neisseria gonorrhoeae gyrA conferring resistance to fluoroquinolones	fluoroquinolone
k141_12797	k141_12797_1	CARD|YP_207769.1	82.8	29	5	6.73e-12	52.8	CARD	Neisseria gonorrhoeae FA 1090	gyrA	Neisseria gonorrhoeae gyrA conferring resistance to fluoroquinolones	fluoroquinolone
k141_38719	k141_38719_1	CARD|YP_207769.1	87.5	32	4	1.56e-14	60.5	CARD	Neisseria gonorrhoeae FA 1090	gyrA	Neisseria gonorrhoeae gyrA conferring resistance to fluoroquinolones	fluoroquinolone
k141_54855	k141_54855_2	CARD|YP_207769.1	87.4	111	14	2e-65	208	CARD	Neisseria gonorrhoeae FA 1090	gyrA	Neisseria gonorrhoeae gyrA conferring resistance to fluoroquinolones	fluoroquinolone
k141_81311	k141_81311_2	CARD|YP_207769.1	82.6	69	12	8.08e-35	120	CARD	Neisseria gonorrhoeae FA 1090	gyrA	Neisseria gonorrhoeae gyrA conferring resistance to fluoroquinolones	fluoroquinolone
k141_12598	k141_12598_1	CARD|NP_251858.1	85	113	17	9.73e-66	209	CARD	Pseudomonas aeruginosa PAO1	gyrA	Pseudomonas aeruginosa gyrA conferring resistance to fluoroquinolones	fluoroquinolone
k141_91041	k141_91041_2	CARD|NP_251858.1	83.9	137	22	1.31e-79	248	CARD	Pseudomonas aeruginosa PAO1	gyrA	Pseudomonas aeruginosa gyrA conferring resistance to fluoroquinolones	fluoroquinolone
k141_99856	k141_99856_1	CARD|NP_251858.1	81.8	181	33	2.11e-106	321	CARD	Pseudomonas aeruginosa PAO1	gyrA	Pseudomonas aeruginosa gyrA conferring resistance to fluoroquinolones	fluoroquinolone
k141_72875	k141_72875_1	CARD|NP_708120.1	81.5	108	20	1.14e-59	192	CARD	Shigella flexneri 2a str. 301	gyrA	Shigella flexneri gyrA conferring resistance to fluoroquinolones	fluoroquinolone
k141_20068	k141_20068_1	CARD|NP_462735.1	86.2	58	8	4.88e-31	109	CARD	Salmonella enterica subsp. enterica serovar Typhimurium str. LT2	gyrB	Salmonella serovars gyrB conferring resistance to fluoroquinolone	fluoroquinolone
k141_27352	k141_27352_1	CARD|NP_462735.1	86.5	215	29	2.2e-124	367	CARD	Salmonella enterica subsp. enterica serovar Typhimurium str. LT2	gyrB	Salmonella serovars gyrB conferring resistance to fluoroquinolone	fluoroquinolone
k141_110066	k141_110066_1	CARD|NP_251184.1	82.1	123	22	3.83e-59	192	CARD	Pseudomonas aeruginosa PAO1	mexF	MexF is the multidrug inner membrane transporter of the MexEF-OprN complex. mexF corresponds to 2 loci in Pseudomonas aeruginosa PAO1 (gene name: mexF/mexB) and 4 loci in Pseudomonas aeruginosa LESB58 (gene name: mexD/mexB).	phenicol
k141_3094	k141_3094_1	CARD|YP_491222.1	82.4	119	21	3.16e-66	207	CARD	Escherichia coli str. K-12 substr. W3110	parE	Escherichia coli parE conferring resistance to fluoroquinolones	fluoroquinolone
k141_50685	k141_50685_1	CARD|NP_462096.1	82.1	134	24	1.46e-72	224	CARD	Salmonella enterica subsp. enterica serovar Typhimurium str. LT2	parE	Salmonella serovars parE conferring resistance to fluoroquinolones	fluoroquinolone
k141_67737	k141_67737_1	CARD|AAC75089.1	80.3	137	27	2.08e-78	233	CARD	Escherichia coli str. K-12 substr. MG1655	PmrE	PmrE is required for the synthesis and transfer of 4-amino-4-deoxy-L-arabinose (Ara4N) to Lipid A, which allows gram-negative bacteria to resist the antimicrobial activity of cationic antimicrobial peptides and antibiotics such as polymyxin. pmr phosphoethanolamine transferase	polymyxin
k141_123606	k141_123606_1	CARD|AIA08936.1	90.9	22	2	5.44e-07	38.5	CARD	Streptomyces sp. WAC4747	rph	rifampin phosphotransferase	rifampin
k141_107544	k141_107544_2	CARD|NP_312937.1	86.4	103	14	2.55e-55	180	CARD	Escherichia coli O157:H7 str. Sakai	rpoB	Escherichia coli rpoB mutants conferring resistance to rifampicin	rifampin
k141_110441	k141_110441_1	CARD|NP_312937.1	86.5	111	15	1.45e-64	207	CARD	Escherichia coli O157:H7 str. Sakai	rpoB	Escherichia coli rpoB mutants conferring resistance to rifampicin	rifampin
k141_20438	k141_20438_1	CARD|NP_312937.1	82	128	23	1.83e-70	224	CARD	Escherichia coli O157:H7 str. Sakai	rpoB	Escherichia coli rpoB mutants conferring resistance to rifampicin	rifampin
k141_20969	k141_20969_2	CARD|NP_312937.1	85.6	90	13	3.55e-48	159	CARD	Escherichia coli O157:H7 str. Sakai	rpoB	Escherichia coli rpoB mutants conferring resistance to rifampicin	rifampin
k141_27043	k141_27043_1	CARD|NP_312937.1	83	112	19	1.74e-60	195	CARD	Escherichia coli O157:H7 str. Sakai	rpoB	Escherichia coli rpoB mutants conferring resistance to rifampicin	rifampin
k141_32174	k141_32174_1	CARD|NP_312937.1	80.7	135	26	3.57e-71	228	CARD	Escherichia coli O157:H7 str. Sakai	rpoB	Escherichia coli rpoB mutants conferring resistance to rifampicin	rifampin
k141_32312	k141_32312_1	CARD|NP_312937.1	87.1	171	22	4.47e-97	301	CARD	Escherichia coli O157:H7 str. Sakai	rpoB	Escherichia coli rpoB mutants conferring resistance to rifampicin	rifampin
k141_36118	k141_36118_2	CARD|NP_312937.1	85.1	101	15	2.59e-54	177	CARD	Escherichia coli O157:H7 str. Sakai	rpoB	Escherichia coli rpoB mutants conferring resistance to rifampicin	rifampin
k141_54463	k141_54463_1	CARD|NP_312937.1	93.5	153	10	3.17e-93	290	CARD	Escherichia coli O157:H7 str. Sakai	rpoB	Escherichia coli rpoB mutants conferring resistance to rifampicin	rifampin
k141_79003	k141_79003_1	CARD|YP_039996.1	89.4	47	5	9.38e-26	93.6	CARD	Staphylococcus aureus subsp. aureus MRSA252	rpoB	Staphylococcus aureus rpoB mutants conferring resistance to daptomycin	rifampin
k141_22871	k141_22871_1	CARD|YP_039997.1	82.5	154	27	1.86e-78	248	CARD	Staphylococcus aureus subsp. aureus MRSA252	rpoC	Staphylococcus aureus rpoC conferring resistance to daptomycin	daptomycin
k141_36118	k141_36118_1	CARD|YP_039997.1	80.4	51	10	3.99e-26	95.1	CARD	Staphylococcus aureus subsp. aureus MRSA252	rpoC	Staphylococcus aureus rpoC conferring resistance to daptomycin	daptomycin
k141_2403	k141_2403_2	CARD|YP_208874.1	84	100	16	1.2e-56	167	CARD	Neisseria gonorrhoeae FA 1090	rpsJ	rpsJ is a tetracycline resistance protein identified in Neisseria gonorrhoeae. Tetracycline resistance is conferred by binding to the ribosome as a 30S ribosomal protection protein.	tetracycline
k141_26079	k141_26079_2	CARD|YP_208874.1	83.5	103	17	4.88e-58	170	CARD	Neisseria gonorrhoeae FA 1090	rpsJ	rpsJ is a tetracycline resistance protein identified in Neisseria gonorrhoeae. Tetracycline resistance is conferred by binding to the ribosome as a 30S ribosomal protection protein.	tetracycline
k141_52652	k141_52652_3	CARD|YP_208874.1	82.4	102	18	1.2e-56	167	CARD	Neisseria gonorrhoeae FA 1090	rpsJ	rpsJ is a tetracycline resistance protein identified in Neisseria gonorrhoeae. Tetracycline resistance is conferred by binding to the ribosome as a 30S ribosomal protection protein.	tetracycline
k141_56157	k141_56157_2	CARD|YP_208874.1	85.4	103	15	5.93e-59	172	CARD	Neisseria gonorrhoeae FA 1090	rpsJ	rpsJ is a tetracycline resistance protein identified in Neisseria gonorrhoeae. Tetracycline resistance is conferred by binding to the ribosome as a 30S ribosomal protection protein.	tetracycline
k141_64900	k141_64900_1	CARD|YP_208874.1	89.7	39	4	1.36e-19	70.5	CARD	Neisseria gonorrhoeae FA 1090	rpsJ	rpsJ is a tetracycline resistance protein identified in Neisseria gonorrhoeae. Tetracycline resistance is conferred by binding to the ribosome as a 30S ribosomal protection protein.	tetracycline
k141_93490	k141_93490_2	CARD|YP_208874.1	82.5	103	18	8.09e-57	167	CARD	Neisseria gonorrhoeae FA 1090	rpsJ	rpsJ is a tetracycline resistance protein identified in Neisseria gonorrhoeae. Tetracycline resistance is conferred by binding to the ribosome as a 30S ribosomal protection protein.	tetracycline
k141_107005	k141_107005_2	CARD|AAK44936.1	84.9	53	8	8.94e-29	95.1	CARD	Mycobacterium tuberculosis CDC1551	rpsL	Mycobacterium tuberculosis rpsL mutations conferring resistance to Streptomycin	aminoglycoside
k141_43827	k141_43827_1	CARD|AAK44936.1	83.3	54	9	5.7e-27	90.5	CARD	Mycobacterium tuberculosis CDC1551	rpsL	Mycobacterium tuberculosis rpsL mutations conferring resistance to Streptomycin	aminoglycoside
k141_86258	k141_86258_1	CARD|AAK44936.1	81.4	43	8	1.39e-21	76.3	CARD	Mycobacterium tuberculosis CDC1551	rpsL	Mycobacterium tuberculosis rpsL mutations conferring resistance to Streptomycin	aminoglycoside
k141_90037	k141_90037_2	ARDB|YP_985461	88	184	22	7.12e-109	311	ARDB	Acidovorax sp. JS42	undecaprenyl-diphosphatase	undecaprenyl-diphosphatase	bacitracin
k141_99559	k141_99559_2	ARDB|ABM94007	85.1	67	10	6.93e-38	125	ARDB	Methylibium petroleiphilum PM1	undecaprenyl-diphosphatase	Undecaprenyl-diphosphatase	bacitracin

## Sheet: VF
ContigsID	QueryID	SubjectID	%IdenticalMatches	AlignmentLength	#Mismatches	ExpectedValue	BitScore	Database	Species	Gene_name	Description	VF_classification
k141_28055	k141_28055_1	PATRIC_VF|Rv2502c	80	105	21	9.76e-57	179	PATRIC_VF	Mycobacterium tuberculosis H37Rv	accD1	acetyl-/propionyl-CoA carboxylase subunit beta	Virulence
k141_13194	k141_13194_2	Victors|16272755	81.1	95	18	4.27e-50	166	Victors	Haemophilus influenzae Rd KW20	alaS	MUTATION: alaS mutant is attenuated in rats [Ref6742:Herbert et al., 2002].	gene mutation
k141_16049	k141_16049_1	Victors|16272755	80	195	39	1.55e-111	335	Victors	Haemophilus influenzae Rd KW20	alaS	MUTATION: alaS mutant is attenuated in rats [Ref6742:Herbert et al., 2002].	gene mutation
k141_36947	k141_36947_1	Victors|16272755	81.2	85	16	9.61e-45	150	Victors	Haemophilus influenzae Rd KW20	alaS	MUTATION: alaS mutant is attenuated in rats [Ref6742:Herbert et al., 2002].	gene mutation
k141_105677	k141_105677_1	Victors|126207906	83	47	8	7.07e-21	81.3	Victors	Actinobacillus pleuropneumoniae L20	argG	MUTATION: argG mutant is attenuated in pigs [Ref6874:Sheehan et al., 2003].	gene mutation
k141_107140	k141_107140_1	Victors|126207906	86.3	234	32	9.59e-146	412	Victors	Actinobacillus pleuropneumoniae L20	argG	MUTATION: argG mutant is attenuated in pigs [Ref6874:Sheehan et al., 2003].	gene mutation
k141_115763	k141_115763_1	Victors|126207906	90.8	119	11	9.66e-75	226	Victors	Actinobacillus pleuropneumoniae L20	argG	MUTATION: argG mutant is attenuated in pigs [Ref6874:Sheehan et al., 2003].	gene mutation
k141_125407	k141_125407_1	Victors|126207906	85.5	69	10	3.99e-34	118	Victors	Actinobacillus pleuropneumoniae L20	argG	MUTATION: argG mutant is attenuated in pigs [Ref6874:Sheehan et al., 2003].	gene mutation
k141_13434	k141_13434_1	Victors|126207906	87.9	214	26	9.32e-136	385	Victors	Actinobacillus pleuropneumoniae L20	argG	MUTATION: argG mutant is attenuated in pigs [Ref6874:Sheehan et al., 2003].	gene mutation
k141_15552	k141_15552_1	Victors|126207906	86	250	35	6.9e-156	439	Victors	Actinobacillus pleuropneumoniae L20	argG	MUTATION: argG mutant is attenuated in pigs [Ref6874:Sheehan et al., 2003].	gene mutation
k141_33491	k141_33491_1	Victors|126207906	85.6	215	31	3.6e-130	372	Victors	Actinobacillus pleuropneumoniae L20	argG	MUTATION: argG mutant is attenuated in pigs [Ref6874:Sheehan et al., 2003].	gene mutation
k141_45645	k141_45645_4	Victors|126207906	85.2	250	37	4.25e-155	436	Victors	Actinobacillus pleuropneumoniae L20	argG	MUTATION: argG mutant is attenuated in pigs [Ref6874:Sheehan et al., 2003].	gene mutation
k141_47054	k141_47054_1	Victors|126207906	81.1	95	18	3.25e-49	159	Victors	Actinobacillus pleuropneumoniae L20	argG	MUTATION: argG mutant is attenuated in pigs [Ref6874:Sheehan et al., 2003].	gene mutation
k141_55970	k141_55970_1	Victors|126207906	92.3	104	8	5.6e-65	200	Victors	Actinobacillus pleuropneumoniae L20	argG	MUTATION: argG mutant is attenuated in pigs [Ref6874:Sheehan et al., 2003].	gene mutation
k141_78197	k141_78197_1	Victors|126207906	83.2	196	33	7.19e-115	332	Victors	Actinobacillus pleuropneumoniae L20	argG	MUTATION: argG mutant is attenuated in pigs [Ref6874:Sheehan et al., 2003].	gene mutation
k141_78926	k141_78926_2	Victors|126207906	86.7	430	57	4.56e-278	756	Victors	Actinobacillus pleuropneumoniae L20	argG	MUTATION: argG mutant is attenuated in pigs [Ref6874:Sheehan et al., 2003].	gene mutation
k141_113662	k141_113662_1	Victors|126453136	86	129	18	3.34e-79	235	Victors	Burkholderia pseudomallei 1106a	aroC	MUTATION: aroC mutant is highly attenuated in mice [Ref6612:Srilunchang et al., 2009].	gene mutation
k141_120058	k141_120058_1	Victors|126453136	85.5	55	8	5.24e-30	105	Victors	Burkholderia pseudomallei 1106a	aroC	MUTATION: aroC mutant is highly attenuated in mice [Ref6612:Srilunchang et al., 2009].	gene mutation
k141_43890	k141_43890_1	Victors|126453136	90.2	41	4	3.19e-22	84.3	Victors	Burkholderia pseudomallei 1106a	aroC	MUTATION: aroC mutant is highly attenuated in mice [Ref6612:Srilunchang et al., 2009].	gene mutation
k141_46344	k141_46344_2	Victors|126453136	83.5	91	15	7.87e-50	158	Victors	Burkholderia pseudomallei 1106a	aroC	MUTATION: aroC mutant is highly attenuated in mice [Ref6612:Srilunchang et al., 2009].	gene mutation
k141_88812	k141_88812_2	Victors|126453136	87.1	31	4	2.3e-15	63.9	Victors	Burkholderia pseudomallei 1106a	aroC	MUTATION: aroC mutant is highly attenuated in mice [Ref6612:Srilunchang et al., 2009].	gene mutation
k141_92504	k141_92504_1	Victors|126453136	85	40	6	4.95e-20	77.4	Victors	Burkholderia pseudomallei 1106a	aroC	MUTATION: aroC mutant is highly attenuated in mice [Ref6612:Srilunchang et al., 2009].	gene mutation
k141_27821	k141_27821_1	PATRIC_VF|t0480	81.3	134	25	3.92e-76	226	PATRIC_VF	Salmonella enterica subsp. enterica serovar Typhi str. Ty2	aroC	chorismate synthase	Virulence
k141_101026	k141_101026_1	PATRIC_VF|STM14_4260	82.1	28	5	7.2e-12	52.8	PATRIC_VF	Salmonella enterica subsp. enterica serovar Typhimurium str. 14028S	asd	aspartate-semialdehyde dehydrogenase	Intracellular survival and replication
k141_107591	k141_107591_2	Victors|16767151	90.2	41	4	1.38e-17	70.9	Victors	Salmonella enterica subsp. enterica serovar Typhimurium str. LT2	atpA	MUTATION: An atpA mutant is attenuated in mice [Ref7411:Chaudhuri et al., 2009].	gene mutation
k141_1156	k141_1156_1	Victors|16767151	87.9	140	17	1.36e-82	249	Victors	Salmonella enterica subsp. enterica serovar Typhimurium str. LT2	atpA	MUTATION: An atpA mutant is attenuated in mice [Ref7411:Chaudhuri et al., 2009].	gene mutation
k141_35501	k141_35501_1	Victors|16767151	84.9	199	30	5.63e-113	329	Victors	Salmonella enterica subsp. enterica serovar Typhimurium str. LT2	atpA	MUTATION: An atpA mutant is attenuated in mice [Ref7411:Chaudhuri et al., 2009].	gene mutation
k141_46484	k141_46484_1	Victors|16767151	90.7	43	4	7.44e-20	77.4	Victors	Salmonella enterica subsp. enterica serovar Typhimurium str. LT2	atpA	MUTATION: An atpA mutant is attenuated in mice [Ref7411:Chaudhuri et al., 2009].	gene mutation
k141_48854	k141_48854_1	Victors|16767151	93.9	99	6	6.08e-60	188	Victors	Salmonella enterica subsp. enterica serovar Typhimurium str. LT2	atpA	MUTATION: An atpA mutant is attenuated in mice [Ref7411:Chaudhuri et al., 2009].	gene mutation
k141_46484	k141_46484_2	Victors|126209112	80.6	139	27	1.08e-71	221	Victors	Actinobacillus pleuropneumoniae L20	atpA	MUTATION: atpA mutant is attenuated in pigs [Ref6874:Sheehan et al., 2003].	gene mutation
k141_21698	k141_21698_1	Victors|147673516	81.9	127	23	7.22e-71	213	Victors	Vibrio cholerae O395	bioB	MUTATION: bioB mutant is attenuated in mice [Ref6683:Chiang and Mekalanos, 1998].	gene mutation
k141_79810	k141_79810_6	VFDB|VFG000037	80	180	36	2.56e-77	226	VFDB	Bordetella pertussis Tohama I	bplB	probable acetyltransferase	Endotoxin
k141_87142	k141_87142_1	VFDB|VFG000036	80.4	102	20	5.28e-51	161	VFDB	Bordetella pertussis Tohama I	bplC	lipopolysaccharide biosynthesis protein	Endotoxin
k141_103205	k141_103205_1	Victors|53718277	89.1	119	13	7.26e-70	224	Victors	Burkholderia pseudomallei K96243	BPSL0634	MUTATION: BPSL0634 mutant is attenuated in mice [Ref6620:Cuccui et al., 2007].	gene mutation
k141_107243	k141_107243_1	Victors|53718277	90.1	151	15	1.49e-93	292	Victors	Burkholderia pseudomallei K96243	BPSL0634	MUTATION: BPSL0634 mutant is attenuated in mice [Ref6620:Cuccui et al., 2007].	gene mutation
k141_112140	k141_112140_1	Victors|53718277	82.2	174	19	2.11e-90	285	Victors	Burkholderia pseudomallei K96243	BPSL0634	MUTATION: BPSL0634 mutant is attenuated in mice [Ref6620:Cuccui et al., 2007].	gene mutation
k141_117626	k141_117626_1	Victors|53718277	87.8	131	16	2.93e-78	249	Victors	Burkholderia pseudomallei K96243	BPSL0634	MUTATION: BPSL0634 mutant is attenuated in mice [Ref6620:Cuccui et al., 2007].	gene mutation
k141_45893	k141_45893_1	Victors|53718277	82.9	140	15	2.84e-73	234	Victors	Burkholderia pseudomallei K96243	BPSL0634	MUTATION: BPSL0634 mutant is attenuated in mice [Ref6620:Cuccui et al., 2007].	gene mutation
k141_52794	k141_52794_1	Victors|53718277	82.5	103	18	7.85e-59	191	Victors	Burkholderia pseudomallei K96243	BPSL0634	MUTATION: BPSL0634 mutant is attenuated in mice [Ref6620:Cuccui et al., 2007].	gene mutation
k141_74587	k141_74587_1	Victors|53718277	80.6	211	41	2.93e-117	360	Victors	Burkholderia pseudomallei K96243	BPSL0634	MUTATION: BPSL0634 mutant is attenuated in mice [Ref6620:Cuccui et al., 2007].	gene mutation
k141_92870	k141_92870_1	Victors|53718277	80.2	202	40	1.82e-109	338	Victors	Burkholderia pseudomallei K96243	BPSL0634	MUTATION: BPSL0634 mutant is attenuated in mice [Ref6620:Cuccui et al., 2007].	gene mutation
k141_94484	k141_94484_1	Victors|53718277	93.4	76	5	3.03e-43	145	Victors	Burkholderia pseudomallei K96243	BPSL0634	MUTATION: BPSL0634 mutant is attenuated in mice [Ref6620:Cuccui et al., 2007].	gene mutation
k141_94484	k141_94484_2	Victors|53718277	81.5	27	5	2.12e-13	58.2	Victors	Burkholderia pseudomallei K96243	BPSL0634	MUTATION: BPSL0634 mutant is attenuated in mice [Ref6620:Cuccui et al., 2007].	gene mutation
k141_11778	k141_11778_1	Victors|23502938	81.3	166	22	1.72e-89	259	Victors	Brucella suis 1330	bvrR	MUTATION: The two-component BvrSBvrR system is essential for Brucella abortus virulence. Disruption of BvrSBvrR damages the outer membrane, thus contributing to the severe attenuation manifested by bvrS and bvrR mutants. The bvrS and bvrR mutants are avirulent in mice, show reduced invasiveness to epithelial cells and macrophages, and are incapable of inhibiting lysosome fusion and replicating in…	gene mutation
k141_11069	k141_11069_1	Victors|147675544	80.1	141	27	2.03e-78	235	Victors	Vibrio cholerae O395	carA	MUTATION: carA mutant is attenuated in mice [Ref6681:Merrell et al., 2002].	gene mutation
k141_61384	k141_61384_1	Victors|16128027	83.1	242	40	1.02e-136	408	Victors	Escherichia coli str. K-12 substr. MG1655	carB	MUTATION: A carAB mutant is attenuated in turkeys [Ref7338:Kwaga et al., 1994].	gene mutation
k141_126168	k141_126168_1	Victors|147673654	82.2	129	23	1.32e-69	223	Victors	Vibrio cholerae O395	carB	MUTATION: carB mutant is attenuated in mice [Ref6681:Merrell et al., 2002].	gene mutation
k141_33827	k141_33827_1	Victors|147673654	86.5	200	27	2.37e-113	345	Victors	Vibrio cholerae O395	carB	MUTATION: carB mutant is attenuated in mice [Ref6681:Merrell et al., 2002].	gene mutation
k141_92123	k141_92123_1	Victors|147673654	87	146	19	5.5e-84	263	Victors	Vibrio cholerae O395	carB	MUTATION: carB mutant is attenuated in mice [Ref6681:Merrell et al., 2002].	gene mutation
k141_102305	k141_102305_1	PATRIC_VF|Z0038	80.7	109	21	3.88e-57	185	PATRIC_VF	Escherichia coli O157:H7 str. EDL933	carB	carbamoyl phosphate synthase large subunit	Virulence
k141_122937	k141_122937_1	PATRIC_VF|Z0038	85.7	105	15	8.71e-60	192	PATRIC_VF	Escherichia coli O157:H7 str. EDL933	carB	carbamoyl phosphate synthase large subunit	Virulence
k141_18537	k141_18537_1	PATRIC_VF|Z0038	89.3	28	3	7.16e-15	60.8	PATRIC_VF	Escherichia coli O157:H7 str. EDL933	carB	carbamoyl phosphate synthase large subunit	Virulence
k141_28054	k141_28054_1	PATRIC_VF|Z0038	83.8	136	18	7.3e-72	228	PATRIC_VF	Escherichia coli O157:H7 str. EDL933	carB	carbamoyl phosphate synthase large subunit	Virulence
k141_40755	k141_40755_1	PATRIC_VF|Z0038	81.5	135	20	1.05e-68	219	PATRIC_VF	Escherichia coli O157:H7 str. EDL933	carB	carbamoyl phosphate synthase large subunit	Virulence
k141_51196	k141_51196_2	PATRIC_VF|Z0038	88	50	6	7.71e-28	99	PATRIC_VF	Escherichia coli O157:H7 str. EDL933	carB	carbamoyl phosphate synthase large subunit	Virulence
k141_56805	k141_56805_2	PATRIC_VF|Z0038	89	73	8	7.38e-42	140	PATRIC_VF	Escherichia coli O157:H7 str. EDL933	carB	carbamoyl phosphate synthase large subunit	Virulence
k141_77575	k141_77575_1	PATRIC_VF|Z0038	89.8	167	17	5.29e-99	303	PATRIC_VF	Escherichia coli O157:H7 str. EDL933	carB	carbamoyl phosphate synthase large subunit	Virulence
k141_93280	k141_93280_1	PATRIC_VF|Z0038	83.3	24	4	4.56e-10	47	PATRIC_VF	Escherichia coli O157:H7 str. EDL933	carB	carbamoyl phosphate synthase large subunit	Virulence
k141_4449	k141_4449_1	PATRIC_VF|STM2660	82.4	148	26	1.53e-79	247	PATRIC_VF	Salmonella enterica subsp. enterica serovar Typhimurium str. LT2	clpB	protein disaggregation chaperone	Virulence
k141_69520	k141_69520_1	PATRIC_VF|STM2660	89.5	95	10	4.8e-50	164	PATRIC_VF	Salmonella enterica subsp. enterica serovar Typhimurium str. LT2	clpB	protein disaggregation chaperone	Virulence
k141_120804	k141_120804_1	VFDB|VFG000079	82.5	63	11	2.58e-29	105	VFDB	Listeria monocytogenes EGD-e	clpC	endopeptidase Clp ATP-binding chain C	Stress protein
k141_36681	k141_36681_1	VFDB|VFG001374	80	45	9	2.06e-18	72.4	VFDB	Streptococcus pneumoniae TIGR4	cps4J	capsular polysaccharide biosynthesis protein Cps4J	Antiphagocytosis
k141_100175	k141_100175_1	Victors|126209366	86	171	23	7.77e-95	285	Victors	Actinobacillus pleuropneumoniae L20	dnaK	MUTATION: dnaK mutant is attenuated in porcine model of infection [Ref6875:Fuller et al., 2000].	gene mutation
k141_19813	k141_19813_1	Victors|126209366	86.3	117	16	4.27e-61	194	Victors	Actinobacillus pleuropneumoniae L20	dnaK	MUTATION: dnaK mutant is attenuated in porcine model of infection [Ref6875:Fuller et al., 2000].	gene mutation
k141_33638	k141_33638_1	Victors|165977352	80	35	7	1.88e-14	61.6	Victors	Actinobacillus pleuropneumoniae serovar 3 str. JL03	dnaK	MUTATION: dnaK mutant is attenuated in porcine model of infection [Ref6875:Fuller et al., 2000].	gene mutation
k141_43429	k141_43429_1	Victors|126209366	80.8	120	23	9.43e-61	194	Victors	Actinobacillus pleuropneumoniae L20	dnaK	MUTATION: dnaK mutant is attenuated in porcine model of infection [Ref6875:Fuller et al., 2000].	gene mutation
k141_62651	k141_62651_1	Victors|165977352	90	20	2	1.44e-07	41.2	Victors	Actinobacillus pleuropneumoniae serovar 3 str. JL03	dnaK	MUTATION: dnaK mutant is attenuated in porcine model of infection [Ref6875:Fuller et al., 2000].	gene mutation
k141_97744	k141_97744_1	Victors|165977352	85	20	3	7.69e-08	42	Victors	Actinobacillus pleuropneumoniae serovar 3 str. JL03	dnaK	MUTATION: dnaK mutant is attenuated in porcine model of infection [Ref6875:Fuller et al., 2000].	gene mutation
k141_10568	k141_10568_2	Victors|161723193	83.1	255	42	8.81e-143	400	Victors	Curtobacterium sp. 314Chir4.1	EamA	EamA family transporter	drug/metabolite transporter family
k141_121114	k141_121114_1	Victors|161723193	82.6	207	33	8.03e-114	323	Victors	Curtobacterium sp. 314Chir4.1	EamA	EamA family transporter	drug/metabolite transporter family
k141_127213	k141_127213_3	Victors|161723193	90.9	66	6	5.63e-36	119	Victors	Curtobacterium sp. 314Chir4.1	EamA	EamA family transporter	drug/metabolite transporter family
k141_127910	k141_127910_2	Victors|161723193	84.4	32	5	3.87e-12	54.7	Victors	Curtobacterium sp. 314Chir4.1	EamA	EamA family transporter	drug/metabolite transporter family
k141_13013	k141_13013_2	Victors|161723193	91.8	49	4	2.63e-26	93.2	Victors	Curtobacterium sp. 314Chir4.1	EamA	EamA family transporter	drug/metabolite transporter family
k141_28117	k141_28117_1	Victors|161723193	91.8	73	6	1.68e-40	130	Victors	Curtobacterium sp. 314Chir4.1	EamA	EamA family transporter	drug/metabolite transporter family
k141_63809	k141_63809_1	Victors|161723193	87.8	131	16	6.11e-75	221	Victors	Curtobacterium sp. 314Chir4.1	EamA	EamA family transporter	drug/metabolite transporter family
k141_9195	k141_9195_2	Victors|161723193	96.3	27	1	1.61e-12	55.5	Victors	Curtobacterium sp. 314Chir4.1	EamA	EamA family transporter	drug/metabolite transporter family
k141_93766	k141_93766_2	Victors|161723193	96.3	27	1	1.61e-12	55.5	Victors	Curtobacterium sp. 314Chir4.1	EamA	EamA family transporter	drug/metabolite transporter family
k141_96604	k141_96604_1	Victors|161723193	91.8	49	4	1.87e-26	93.6	Victors	Curtobacterium sp. 314Chir4.1	EamA	EamA family transporter	drug/metabolite transporter family
k141_1622	k141_1622_1	PATRIC_VF|SL1344_1747	85	20	3	3e-07	38.9	PATRIC_VF	Salmonella enterica subsp. enterica serovar Typhimurium str. SL1344	fadD	long-chain-fatty-acid--CoA ligase	Virulence
k141_87001	k141_87001_1	Victors|161869346	80	90	18	2.05e-46	149	Victors	Neisseria meningitidis 053442	fba	MUTATION: fba mutant is attenuated in rats [Ref6754:Sun et al., 2000].	gene mutation
k141_99036	k141_99036_1	Victors|161869346	81.5	27	5	2.12e-10	49.7	Victors	Neisseria meningitidis 053442	fba	MUTATION: fba mutant is attenuated in rats [Ref6754:Sun et al., 2000].	gene mutation
k141_40859	k141_40859_2	VFDB|VFG001240	80	30	6	1.02e-09	47.4	VFDB	Pseudomonas aeruginosa PAO1	flgG	flagellar basal-body rod protein FlgG	Invasion
k141_82676	k141_82676_1	VFDB|VFG001264	83	106	18	2.48e-53	169	VFDB	Pseudomonas aeruginosa PAO1	flhF	flagellar biosynthesis protein FlhF	Invasion
k141_50861	k141_50861_1	VFDB|VFG002499	84.4	135	21	3.64e-76	231	VFDB	Burkholderia pseudomallei K96243	fliI	flagellum-specific ATP synthase FliI	Invasion
k141_53291	k141_53291_1	VFDB|VFG002499	81.5	108	20	2.37e-56	179	VFDB	Burkholderia pseudomallei K96243	fliI	flagellum-specific ATP synthase FliI	Invasion
k141_40217	k141_40217_1	VFDB|VFG002331	86.8	106	14	1.5e-58	182	VFDB	Yersinia enterocolitica subsp. enterocolitica 8081	fliI	flagellum-specific ATP synthase FliI	Invasion
k141_108775	k141_108775_1	VFDB|VFG002492	80.2	86	17	4.05e-45	139	VFDB	Burkholderia pseudomallei K96243	fliN	flagellar motor switch protein FliN	Invasion
k141_125166	k141_125166_6	VFDB|VFG002492	87.9	58	7	3.25e-31	103	VFDB	Burkholderia pseudomallei K96243	fliN	flagellar motor switch protein FliN	Invasion
k141_128034	k141_128034_2	VFDB|VFG002492	85.7	28	4	1.01e-11	51.6	VFDB	Burkholderia pseudomallei K96243	fliN	flagellar motor switch protein FliN	Invasion
k141_5054	k141_5054_1	Victors|89255461	80	125	25	1.02e-63	195	Victors	Francisella tularensis	FTL_0012	MUTATION: a FTL_0012 mutant was attenuated for infection in a mouse lung [Ref6340:Su et al., 2007]	gene mutation
k141_100850	k141_100850_1	Victors|89255534	83.1	118	20	7.2e-60	194	Victors	Francisella tularensis	FTL_0094	MUTATION: a FTL_0094 mutant was attenuated for infection in a mouse lung [Ref6340:Su et al., 2007]	gene mutation
k141_118340	k141_118340_1	Victors|89255534	83.2	179	30	5.83e-99	301	Victors	Francisella tularensis	FTL_0094	MUTATION: a FTL_0094 mutant was attenuated for infection in a mouse lung [Ref6340:Su et al., 2007]	gene mutation
k141_41623	k141_41623_2	Victors|89256762	83.1	65	11	2.69e-30	109	Victors	Francisella tularensis	FTL_1473	MUTATION: a FTL_1473 mutant was attenuated for infection in a mouse lung [Ref6340:Su et al., 2007]	gene mutation
k141_65226	k141_65226_1	Victors|89256762	80.2	101	20	4.24e-51	169	Victors	Francisella tularensis	FTL_1473	MUTATION: a FTL_1473 mutant was attenuated for infection in a mouse lung [Ref6340:Su et al., 2007]	gene mutation
k141_8132	k141_8132_1	Victors|89256762	80	40	8	5.85e-16	66.6	Victors	Francisella tularensis	FTL_1473	MUTATION: a FTL_1473 mutant was attenuated for infection in a mouse lung [Ref6340:Su et al., 2007]	gene mutation
k141_26987	k141_26987_2	Victors|89257186	80.3	61	12	1.24e-27	100	Victors	Francisella tularensis	FTL_1947	MUTATION: a FTL_1947 mutant was attenuated for infection in a mouse lung [Ref6340:Su et al., 2007]	gene mutation
k141_34083	k141_34083_1	VFDB|VFG013286	82.9	35	6	6.34e-16	65.1	VFDB	Haemophilus influenzae Rd KW20	galE	UDP-glucose 4-epimerase	Virulence
k141_86978	k141_86978_1	Victors|161869571	89.7	29	3	3.53e-13	57.8	Victors	Neisseria meningitidis 053442	galU	MUTATION: galU mutant is attenuated in rats [Ref6754:Sun et al., 2000].	gene mutation
k141_91765	k141_91765_1	Victors|161870555	81.9	127	23	1.15e-74	226	Victors	Neisseria meningitidis 053442	gdhA	MUTATION: gdhA mutant is attenuated in rats [Ref6754:Sun et al., 2000].	gene mutation
k141_127440	k141_127440_1	Victors|799331197	80.3	66	13	1.5e-32	114	Victors	Cryptococcus neoformans var. grubii H99	GLR1	MUTATION: The glr1Delta mutant is sensitive to nitrosative stress and macrophage killing in addition to being avirulent in mice [Ref7694:Missall et al., 2006].	gene mutation
k141_85046	k141_85046_1	Victors|23499822	80.6	36	7	5.3e-14	60.5	Victors	Brucella suis 1330	gltD	MUTATION: gltD encodes the small subunit of glutamate synthase. It is required for B. abortus growth as shown in signature-tagged transposon mutagenesis. It suggests that glutamate may serve as carbon and/or nitrogen sources during growth of B abortus [Ref6463:Hong et al., 2000].	gene mutation
k141_27087	k141_27087_1	VFDB|VFG002225	87.8	115	14	3.73e-72	216	VFDB	Brucella melitensis bv. 1 str. 16M	gmd	GDP-mannose 4,6-dehydratase	Antiphagocytosis
k141_13110	k141_13110_1	Victors|51595359	83.3	84	14	4.93e-45	146	Victors	Yersinia pseudotuberculosis IP 32953	gmd	MUTATION: gmd mutant is attenuated in mice [Ref6867:Mecsas et al., 2001].	gene mutation
k141_9325	k141_9325_1	PATRIC_VF|SL1344_0306	90.9	33	3	3.82e-16	63.5	PATRIC_VF	Salmonella enterica subsp. enterica serovar Typhimurium str. SL1344	gmhA	Phosphoheptose isomerase	Virulence
k141_106704	k141_106704_1	PATRIC_VF|S2725	83.8	111	18	4.33e-62	193	PATRIC_VF	Shigella flexneri 2a str. 2457T	guaA	GMP synthase	Cellular metabolism
k141_89286	k141_89286_2	Victors|126208074	92.7	41	3	3.91e-23	86.7	Victors	Actinobacillus pleuropneumoniae L20	guaA	MUTATION: guaA mutant is attenuated in pigs [Ref6874:Sheehan et al., 2003].	gene mutation
k141_88231	k141_88231_1	Victors|156502929	83.2	125	21	8.64e-62	194	Victors	Francisella tularensis subsp. holarctica FTNF002-00	guaB	MUTATION: A guaB mutant is attenuated in mice [Ref7339:Santiago et al., 2009].	gene mutation
k141_97423	k141_97423_1	Victors|156502929	81.3	128	24	5.28e-65	202	Victors	Francisella tularensis subsp. holarctica FTNF002-00	guaB	MUTATION: A guaB mutant is attenuated in mice [Ref7339:Santiago et al., 2009].	gene mutation
k141_12598	k141_12598_1	Victors|16765599	81.4	113	21	1.93e-62	201	Victors	Salmonella enterica subsp. enterica serovar Typhimurium str. LT2	gyrA	MUTATION: A gyrA-cpxA-rpoB Salmonella Typhimurium mutant was attenuated in pigs [Ref7414:Roesler et al., 2004].	gene mutation
k141_54855	k141_54855_2	Victors|16765599	82.8	116	20	1.64e-63	204	Victors	Salmonella enterica subsp. enterica serovar Typhimurium str. LT2	gyrA	MUTATION: A gyrA-cpxA-rpoB Salmonella Typhimurium mutant was attenuated in pigs [Ref7414:Roesler et al., 2004].	gene mutation
k141_72875	k141_72875_1	Victors|16765599	81.5	108	20	3.54e-59	192	Victors	Salmonella enterica subsp. enterica serovar Typhimurium str. LT2	gyrA	MUTATION: A gyrA-cpxA-rpoB Salmonella Typhimurium mutant was attenuated in pigs [Ref7414:Roesler et al., 2004].	gene mutation
k141_91041	k141_91041_2	Victors|16765599	80.3	137	27	4.71e-75	236	Victors	Salmonella enterica subsp. enterica serovar Typhimurium str. LT2	gyrA	MUTATION: A gyrA-cpxA-rpoB Salmonella Typhimurium mutant was attenuated in pigs [Ref7414:Roesler et al., 2004].	gene mutation
k141_99856	k141_99856_1	Victors|16765599	80.7	181	35	1.31e-102	311	Victors	Salmonella enterica subsp. enterica serovar Typhimurium str. LT2	gyrA	MUTATION: A gyrA-cpxA-rpoB Salmonella Typhimurium mutant was attenuated in pigs [Ref7414:Roesler et al., 2004].	gene mutation
k141_118655	k141_118655_1	Victors|15676646	91.4	35	2	4.3e-15	60.5	Victors	Neisseria meningitidis MC58	hfq	MUTATION: hfq mutant is attenuated in rats [Ref6764:Fantappiè et al., 2009].	gene mutation
k141_126776	k141_126776_2	Victors|15676646	90	70	6	7.04e-40	124	Victors	Neisseria meningitidis MC58	hfq	MUTATION: hfq mutant is attenuated in rats [Ref6764:Fantappiè et al., 2009].	gene mutation
k141_1423	k141_1423_1	Victors|15676646	91.4	35	2	4.3e-15	60.5	Victors	Neisseria meningitidis MC58	hfq	MUTATION: hfq mutant is attenuated in rats [Ref6764:Fantappiè et al., 2009].	gene mutation
k141_17255	k141_17255_1	Victors|15676646	90	70	6	7.04e-40	124	Victors	Neisseria meningitidis MC58	hfq	MUTATION: hfq mutant is attenuated in rats [Ref6764:Fantappiè et al., 2009].	gene mutation
k141_26657	k141_26657_2	Victors|15676646	85.7	70	9	2.25e-36	115	Victors	Neisseria meningitidis MC58	hfq	MUTATION: hfq mutant is attenuated in rats [Ref6764:Fantappiè et al., 2009].	gene mutation
k141_38967	k141_38967_29	Victors|15676646	85.9	71	9	4.07e-39	122	Victors	Neisseria meningitidis MC58	hfq	MUTATION: hfq mutant is attenuated in rats [Ref6764:Fantappiè et al., 2009].	gene mutation
k141_43666	k141_43666_2	Victors|15676646	90	70	6	7.04e-40	124	Victors	Neisseria meningitidis MC58	hfq	MUTATION: hfq mutant is attenuated in rats [Ref6764:Fantappiè et al., 2009].	gene mutation
k141_45115	k141_45115_2	Victors|15676646	90	70	6	7.04e-40	124	Victors	Neisseria meningitidis MC58	hfq	MUTATION: hfq mutant is attenuated in rats [Ref6764:Fantappiè et al., 2009].	gene mutation
k141_82260	k141_82260_2	Victors|15676646	82.5	80	13	4.19e-41	128	Victors	Neisseria meningitidis MC58	hfq	MUTATION: hfq mutant is attenuated in rats [Ref6764:Fantappiè et al., 2009].	gene mutation
k141_84400	k141_84400_2	Victors|15676646	86.7	45	5	5.93e-22	78.2	Victors	Neisseria meningitidis MC58	hfq	MUTATION: hfq mutant is attenuated in rats [Ref6764:Fantappiè et al., 2009].	gene mutation
k141_158	k141_158_2	PATRIC_VF|S4595	84.1	69	11	3.71e-39	121	PATRIC_VF	Shigella flexneri 2a str. 2457T	hfq	RNA-binding protein Hfq	Regulation of gene expression
k141_25990	k141_25990_2	PATRIC_VF|S4595	82.6	69	12	4.33e-38	119	PATRIC_VF	Shigella flexneri 2a str. 2457T	hfq	RNA-binding protein Hfq	Regulation of gene expression
k141_39	k141_39_2	PATRIC_VF|t4412	86.8	68	9	7.26e-40	123	PATRIC_VF	Salmonella enterica subsp. enterica serovar Typhi str. Ty2	hfq	RNA-binding protein Hfq	Regulation of gene expression
k141_77645	k141_77645_2	PATRIC_VF|t4412	85.7	42	6	5.64e-21	74.3	PATRIC_VF	Salmonella enterica subsp. enterica serovar Typhi str. Ty2	hfq	RNA-binding protein Hfq	Regulation of gene expression
k141_89538	k141_89538_1	PATRIC_VF|S4595	82.6	23	4	8.85e-09	42.4	PATRIC_VF	Shigella flexneri 2a str. 2457T	hfq	RNA-binding protein Hfq	Regulation of gene expression
k141_12960	k141_12960_1	Victors|16273164	80.2	101	20	1.9e-52	172	Victors	Haemophilus influenzae Rd KW20	HI1245	MUTATION: HI1245 mutant is attenuated in rats [Ref6742:Herbert et al., 2002]	gene mutation
k141_31658	k141_31658_1	Victors|237814060	83	100	17	1.52e-51	160	Victors	Burkholderia pseudomallei MSHR346	hisF	MUTATION: hisF mutant is attenuated in mice [Ref6615:Pilatz et al., 2006].	gene mutation
k141_66389	k141_66389_2	Victors|237814060	81.5	54	10	2.24e-23	85.9	Victors	Burkholderia pseudomallei MSHR346	hisF	MUTATION: hisF mutant is attenuated in mice [Ref6615:Pilatz et al., 2006].	gene mutation
k141_21633	k141_21633_1	VFDB|VFG002069	81.3	75	14	7.8e-39	123	VFDB	Pseudomonas aeruginosa PAO1	hsiB1/vipA	type VI secretion system tubule-forming protein VipA	Secretion system;Type VI secretion system
k141_42061	k141_42061_11	VFDB|VFG002069	81	163	31	1.51e-90	258	VFDB	Pseudomonas aeruginosa PAO1	hsiB1/vipA	type VI secretion system tubule-forming protein VipA	Secretion system;Type VI secretion system
k141_78501	k141_78501_2	VFDB|VFG002069	80.9	162	31	1.92e-91	260	VFDB	Pseudomonas aeruginosa PAO1	hsiB1/vipA	type VI secretion system tubule-forming protein VipA	Secretion system;Type VI secretion system
k141_23250	k141_23250_1	VFDB|VFG002070	80.5	174	34	1.39e-102	300	VFDB	Pseudomonas aeruginosa PAO1	hsiC1/vipB	type VI secretion system tubule-forming protein VipB	Secretion system;Type VI secretion system
k141_49601	k141_49601_1	VFDB|VFG002070	85.7	35	5	1.9e-16	66.6	VFDB	Pseudomonas aeruginosa PAO1	hsiC1/vipB	type VI secretion system tubule-forming protein VipB	Secretion system;Type VI secretion system
k141_42696	k141_42696_4	PATRIC_VF|Rv1144	81.5	27	5	4.23e-10	47.4	PATRIC_VF	Mycobacterium tuberculosis H37Rv	hypothetical protein	short-chain type dehydrogenase/reductase	Virulence
k141_70426	k141_70426_2	PATRIC_VF|Rv1144	81.5	27	5	4.23e-10	47.4	PATRIC_VF	Mycobacterium tuberculosis H37Rv	hypothetical protein	short-chain type dehydrogenase/reductase	Virulence
k141_80770	k141_80770_2	Victors|799314770	83.3	24	4	3.72e-09	46.2	Victors	Cryptococcus neoformans var. grubii H99	ilv2	MUTATION: The Cryptococcus neoformans ILV2 gene, encoding acetolactate synthase. The ilv2 mutants were auxotrophic for isoleucine and valine and the auxotrophy was satisfied by these amino acids only when proline, and not ammonium, was the nitrogen source, indicating nitrogen regulation of amino acid transport [Ref7703:Kingsbury et al., 2004].	gene mutation
k141_105590	k141_105590_1	Victors|23501013	80.1	151	24	3.82e-78	240	Victors	Brucella suis 1330	ilvD	CATALYTIC ACTIVITY: 2,3-dihydroxy-3-methylbutanoate = 3-methyl-2-oxobutanoate + H(2)O(Swiss-Prot: Q8G353). COFACTOR: Binds 1 4Fe-4S cluster (Potential)(Swiss-Prot: Q8G353). PATHWAY: Amino-acid biosynthesis; L-isoleucine biosynthesis; L-isoleucine from 2-oxobutanoate: step 3(Swiss-Prot: Q8G353). PATHWAY: Amino-acid biosynthesis; L-valine biosynthesis; L-valine from pyruvate: step 3(Swiss-Prot: Q8G…	gene mutation
k141_65662	k141_65662_2	Victors|53718832	91.3	23	2	4.62e-10	48.5	Victors	Burkholderia pseudomallei K96243	ilvI	MUTATION: ilvI mutant is attenuated in mice [Ref6631:Atkins et al., 2002].	gene mutation
k141_28407	k141_28407_1	VFDB|VFG001862	84.3	115	18	4.48e-68	214	VFDB	Legionella pneumophila subsp. pneumophila str. Philadelphia 1	katB	catalase-peroxidase KatB	Stress protein
k141_30258	k141_30258_1	VFDB|VFG001862	80.3	142	28	9.86e-84	256	VFDB	Legionella pneumophila subsp. pneumophila str. Philadelphia 1	katB	catalase-peroxidase KatB	Stress protein
k141_40164	k141_40164_1	VFDB|VFG001862	81.5	308	55	5.53e-193	545	VFDB	Legionella pneumophila subsp. pneumophila str. Philadelphia 1	katB	catalase-peroxidase KatB	Stress protein
k141_46387	k141_46387_1	VFDB|VFG001862	80.5	185	36	2.76e-110	327	VFDB	Legionella pneumophila subsp. pneumophila str. Philadelphia 1	katB	catalase-peroxidase KatB	Stress protein
k141_52354	k141_52354_3	VFDB|VFG001862	81.3	198	35	1.14e-122	360	VFDB	Legionella pneumophila subsp. pneumophila str. Philadelphia 1	katB	catalase-peroxidase KatB	Stress protein
k141_69748	k141_69748_1	VFDB|VFG001862	86.4	132	18	1.7e-87	266	VFDB	Legionella pneumophila subsp. pneumophila str. Philadelphia 1	katB	catalase-peroxidase KatB	Stress protein
k141_121789	k141_121789_1	Victors|76788416	81.3	48	9	1.46e-19	77	Victors	Streptococcus agalactiae A909	lepA	MUTATION: lepA mutant is attenuated in rats [Ref6958:Jones et al., 2000].	gene mutation
k141_110935	k141_110935_4	Victors|53722725	83.2	125	21	6.35e-67	203	Victors	Burkholderia pseudomallei K96243	leuB	MUTATION: leuB mutant is attenuated in mice [Ref6620:Cuccui et al., 2007].	gene mutation
k141_33391	k141_33391_1	Victors|53722725	80.3	137	27	1.36e-72	218	Victors	Burkholderia pseudomallei K96243	leuB	MUTATION: leuB mutant is attenuated in mice [Ref6620:Cuccui et al., 2007].	gene mutation
k141_57401	k141_57401_1	Victors|53722725	81.1	127	24	1.07e-68	208	Victors	Burkholderia pseudomallei K96243	leuB	MUTATION: leuB mutant is attenuated in mice [Ref6620:Cuccui et al., 2007].	gene mutation
k141_70855	k141_70855_1	Victors|53722725	80.2	111	22	1.9e-58	181	Victors	Burkholderia pseudomallei K96243	leuB	MUTATION: leuB mutant is attenuated in mice [Ref6620:Cuccui et al., 2007].	gene mutation
k141_56521	k141_56521_2	Victors|23502757	84.6	26	4	5.32e-09	45.8	Victors	Brucella suis 1330	leuC	FUNCTION: Catalyzes the isomerization between 2-isopropylmalate and 3-isopropylmalate, via the formation of 2-isopropylmaleate(Swiss-Prot: Q8FYG9). CATALYTIC ACTIVITY: (2R,3S)-3-isopropylmalate = (2S)-2-isopropylmaleate + H(2)O(Swiss-Prot: Q8FYG9). CATALYTIC ACTIVITY: (2S)-2-isopropylmaleate + H(2)O = 3-hydroxy-4-methyl-3-carboxypentanoate(Swiss-Prot: Q8FYG9). COFACTOR: Binds 1 4Fe-4S cluster per…	gene mutation
k141_77637	k141_77637_1	Victors|23502757	81.1	53	10	5.55e-26	95.1	Victors	Brucella suis 1330	leuC	FUNCTION: Catalyzes the isomerization between 2-isopropylmalate and 3-isopropylmalate, via the formation of 2-isopropylmaleate(Swiss-Prot: Q8FYG9). CATALYTIC ACTIVITY: (2R,3S)-3-isopropylmalate = (2S)-2-isopropylmaleate + H(2)O(Swiss-Prot: Q8FYG9). CATALYTIC ACTIVITY: (2S)-2-isopropylmaleate + H(2)O = 3-hydroxy-4-methyl-3-carboxypentanoate(Swiss-Prot: Q8FYG9). COFACTOR: Binds 1 4Fe-4S cluster per…	gene mutation
k141_79817	k141_79817_1	Victors|23502757	83.8	37	6	2.72e-14	61.6	Victors	Brucella suis 1330	leuC	FUNCTION: Catalyzes the isomerization between 2-isopropylmalate and 3-isopropylmalate, via the formation of 2-isopropylmaleate(Swiss-Prot: Q8FYG9). CATALYTIC ACTIVITY: (2R,3S)-3-isopropylmalate = (2S)-2-isopropylmaleate + H(2)O(Swiss-Prot: Q8FYG9). CATALYTIC ACTIVITY: (2S)-2-isopropylmaleate + H(2)O = 3-hydroxy-4-methyl-3-carboxypentanoate(Swiss-Prot: Q8FYG9). COFACTOR: Binds 1 4Fe-4S cluster per…	gene mutation
k141_85815	k141_85815_1	Victors|23502757	80	30	6	9.37e-09	45.8	Victors	Brucella suis 1330	leuC	FUNCTION: Catalyzes the isomerization between 2-isopropylmalate and 3-isopropylmalate, via the formation of 2-isopropylmaleate(Swiss-Prot: Q8FYG9). CATALYTIC ACTIVITY: (2R,3S)-3-isopropylmalate = (2S)-2-isopropylmaleate + H(2)O(Swiss-Prot: Q8FYG9). CATALYTIC ACTIVITY: (2S)-2-isopropylmaleate + H(2)O = 3-hydroxy-4-methyl-3-carboxypentanoate(Swiss-Prot: Q8FYG9). COFACTOR: Binds 1 4Fe-4S cluster per…	gene mutation
k141_80555	k141_80555_1	PATRIC_VF|SG0461	81.1	111	21	1.07e-57	186	PATRIC_VF	Salmonella enterica subsp. enterica serovar Gallinarum str. 287/91	lon	DNA-binding ATP-dependent protease La	Virulence
k141_15494	k141_15494_7	VFDB|VFG002569	80.8	78	15	9.76e-41	135	VFDB	Burkholderia pseudomallei K96243	manC	GDP-mannose pyrophosphorylase	Antiphagocytosis
k141_30647	k141_30647_1	VFDB|VFG002569	89.2	37	4	1.74e-18	72.4	VFDB	Burkholderia pseudomallei K96243	manC	GDP-mannose pyrophosphorylase	Antiphagocytosis
k141_125969	k141_125969_1	Victors|147675137	87.2	195	25	7.56e-129	366	Victors	Vibrio cholerae O395	nqrF	MUTATION: nqrF mutant is attenuated in mice [Ref6681:Merrell et al., 2002].	gene mutation
k141_76361	k141_76361_3	PATRIC_VF|STM2323.S	82.9	146	25	2.04e-88	272	PATRIC_VF	Salmonella enterica subsp. enterica serovar Typhimurium str. LT2	nuoG	NADH dehydrogenase subunit G	Virulence
k141_70252	k141_70252_2	Victors|15600505	81.1	37	7	7.84e-17	68.6	Victors	Pseudomonas aeruginosa	PA5312	MUTATION: PA5312 mutant is attenuated in rats [Ref6912:Potvin et al., 2003].	gene mutation
k141_121524	k141_121524_1	Victors|126452015	80.3	61	12	7.09e-26	95.9	Victors	Burkholderia pseudomallei 1106a	pabB	MUTATION: pabB mutant is attenuated in mice [Ref6613:Breitbach et al., 2008].	gene mutation
k141_39007	k141_39007_2	Victors|126452015	82.4	51	9	4.13e-25	92.8	Victors	Burkholderia pseudomallei 1106a	pabB	MUTATION: pabB mutant is attenuated in mice [Ref6613:Breitbach et al., 2008].	gene mutation
k141_107830	k141_107830_2	VFDB|VFG010459	88	25	3	1.91e-06	37.4	VFDB	Legionella pneumophila subsp. pneumophila str. Philadelphia 1	pilE/pilA	type IV pilus assembly protein, major pilin	Adherence,Twitching motility
k141_99008	k141_99008_1	VFDB|VFG010459	100	20	0	1.43e-06	37.4	VFDB	Legionella pneumophila subsp. pneumophila str. Philadelphia 1	pilE/pilA	type IV pilus assembly protein, major pilin	Adherence,Twitching motility
k141_14318	k141_14318_2	VFDB|VFG001223	80	55	11	3.97e-27	96.3	VFDB	Pseudomonas aeruginosa PAO1	pilT	twitching motility protein PilT	Adherence,Twitching motility
k141_1887	k141_1887_1	VFDB|VFG001223	81.1	74	14	1.42e-36	122	VFDB	Pseudomonas aeruginosa PAO1	pilT	twitching motility protein PilT	Adherence,Twitching motility
k141_4187	k141_4187_1	VFDB|VFG001223	80.8	146	27	8.51e-75	223	VFDB	Pseudomonas aeruginosa PAO1	pilT	twitching motility protein PilT	Adherence,Twitching motility
k141_49401	k141_49401_1	VFDB|VFG001223	86	100	13	1.01e-52	165	VFDB	Pseudomonas aeruginosa PAO1	pilT	twitching motility protein PilT	Adherence,Twitching motility
k141_20116	k141_20116_1	VFDB|VFG006199	81.5	124	23	1.91e-71	214	VFDB	Neisseria meningitidis MC58	pilT2	twitching motility protein PilT	Adherence,Twitching motility
k141_65672	k141_65672_1	Victors|161869702	92.3	26	2	2.04e-10	50.1	Victors	Neisseria meningitidis 053442	pnp	MUTATION: pnp mutant is attenuated in rats [Ref6754:Sun et al., 2000].	gene mutation
k141_123606	k141_123606_1	Victors|237812786	86.4	22	3	2.28e-06	38.1	Victors	Burkholderia pseudomallei MSHR346	ppsA	MUTATION: ppsA mutant is attenuated in mice [Ref6620:Cuccui et al., 2007].	gene mutation
k141_18196	k141_18196_1	Victors|237812786	81.2	138	26	2.79e-70	224	Victors	Burkholderia pseudomallei MSHR346	ppsA	MUTATION: ppsA mutant is attenuated in mice [Ref6620:Cuccui et al., 2007].	gene mutation
k141_20013	k141_20013_1	Victors|237812786	86.8	159	21	2.89e-90	276	Victors	Burkholderia pseudomallei MSHR346	ppsA	MUTATION: ppsA mutant is attenuated in mice [Ref6620:Cuccui et al., 2007].	gene mutation
k141_2455	k141_2455_2	Victors|237812786	81.8	44	8	4.52e-18	72.4	Victors	Burkholderia pseudomallei MSHR346	ppsA	MUTATION: ppsA mutant is attenuated in mice [Ref6620:Cuccui et al., 2007].	gene mutation
k141_29375	k141_29375_1	Victors|237812786	88.1	151	18	8.74e-90	275	Victors	Burkholderia pseudomallei MSHR346	ppsA	MUTATION: ppsA mutant is attenuated in mice [Ref6620:Cuccui et al., 2007].	gene mutation
k141_40115	k141_40115_1	Victors|237812786	81.1	37	7	2.15e-17	70.5	Victors	Burkholderia pseudomallei MSHR346	ppsA	MUTATION: ppsA mutant is attenuated in mice [Ref6620:Cuccui et al., 2007].	gene mutation
k141_49164	k141_49164_1	Victors|237812786	84.5	200	31	5.63e-115	343	Victors	Burkholderia pseudomallei MSHR346	ppsA	MUTATION: ppsA mutant is attenuated in mice [Ref6620:Cuccui et al., 2007].	gene mutation
k141_82571	k141_82571_2	Victors|237812786	80.1	336	67	1.07e-194	553	Victors	Burkholderia pseudomallei MSHR346	ppsA	MUTATION: ppsA mutant is attenuated in mice [Ref6620:Cuccui et al., 2007].	gene mutation
k141_98824	k141_98824_2	Victors|237812786	81.3	32	6	6.56e-14	60.1	Victors	Burkholderia pseudomallei MSHR346	ppsA	MUTATION: ppsA mutant is attenuated in mice [Ref6620:Cuccui et al., 2007].	gene mutation
k141_3375	k141_3375_1	Victors|126207518	83	88	15	4.78e-46	152	Victors	Actinobacillus pleuropneumoniae L20	prfC	MUTATION: prfC mutant is attenuated in pigs [Ref6874:Sheehan et al., 2003].	gene mutation
k141_86334	k141_86334_1	Victors|15602566	83.3	36	6	1.43e-15	65.1	Victors	Pasteurella multocida subsp. multocida str. Pm70	purF	MUTATION: purF mutant is attenuated in mice [Ref7031:Fuller et al., 2000].	gene mutation
k141_47930	k141_47930_3	Victors|22124417	83.3	36	6	1.24e-13	59.7	Victors	Yersinia pestis KIM 10	purH	MUTATION: purH mutant is attenuated in mice [Ref6385:Flashner et al., 2004].	gene mutation
k141_87308	k141_87308_3	Victors|15600047	81.5	135	25	7.72e-68	211	Victors	Pseudomonas aeruginosa PAO1	purH	MUTATION: purH mutant is attenuated in rats [Ref6912:Potvin et al., 2003].	gene mutation
k141_62369	k141_62369_1	Victors|15598958	84.1	44	7	2.23e-24	90.5	Victors	Pseudomonas aeruginosa PAO1	purL	MUTATION: purL mutant is attenuated in rats [Ref6912:Potvin et al., 2003].	gene mutation
k141_38849	k141_38849_2	Victors|23501597	89.6	48	5	4.52e-24	89	Victors	Brucella suis 1330	purM	CATALYTIC ACTIVITY: ATP + 2-(formamido)-N(1)-(5-phospho-D-ribosyl)acetamidine = ADP + phosphate + 5-amino-1-(5-phospho-D-ribosyl)imidazole(Swiss-Prot: Q8G1K5). PATHWAY: Nucleotide biosynthesis; IMP biosynthesis; 5-amino-1-(5-phospho-D-ribosyl)imidazole-4-carboxamide from N(2)-formyl-N(1)-(5-phospho-D-ribosyl)glycinamide: step 2(Swiss-Prot: Q8G1K5). PATHWAY: Context: Purine biosynthesis(Swiss-Prot…	gene mutation
k141_115045	k141_115045_1	Victors|53720427	85	153	23	1.9e-89	262	Victors	Burkholderia pseudomallei K96243	purM	MUTATION: purM mutant is avirulent in mice [Ref6628:Propst et al., 2010].	gene mutation
k141_12680	k141_12680_1	Victors|53720427	84.1	126	20	8.36e-73	219	Victors	Burkholderia pseudomallei K96243	purM	MUTATION: purM mutant is avirulent in mice [Ref6628:Propst et al., 2010].	gene mutation
k141_41988	k141_41988_1	Victors|23502079	84.1	63	10	2.53e-32	111	Victors	Brucella suis 1330	recA	FUNCTION: Can catalyze the hydrolysis of ATP in the presence of single-stranded DNA, the ATP-dependent uptake of single-stranded DNA by duplex DNA, and the ATP-dependent hybridization of homologous single-stranded DNAs. It interacts with lexA causing its activation and leading to its autocatalytic cleavage (By similarity)(Swiss-Prot: P65976). SUBCELLULAR LOCATION: Cytoplasm (By similarity)(Swiss-…	gene mutation
k141_118220	k141_118220_11	Victors|53718415	86.4	332	45	2.93e-206	566	Victors	Burkholderia pseudomallei K96243	recA	MUTATION: recA mutant is attenuated in mice [Ref6620:Cuccui et al., 2007].	gene mutation
k141_11944	k141_11944_1	Victors|53718415	89.4	104	11	8.22e-58	180	Victors	Burkholderia pseudomallei K96243	recA	MUTATION: recA mutant is attenuated in mice [Ref6620:Cuccui et al., 2007].	gene mutation
k141_14873	k141_14873_1	Victors|53718415	86.6	134	18	2.77e-76	228	Victors	Burkholderia pseudomallei K96243	recA	MUTATION: recA mutant is attenuated in mice [Ref6620:Cuccui et al., 2007].	gene mutation
k141_17656	k141_17656_1	Victors|53718415	86	179	25	7.96e-104	300	Victors	Burkholderia pseudomallei K96243	recA	MUTATION: recA mutant is attenuated in mice [Ref6620:Cuccui et al., 2007].	gene mutation
k141_19476	k141_19476_5	Victors|53718415	87.2	39	5	4.58e-16	66.6	Victors	Burkholderia pseudomallei K96243	recA	MUTATION: recA mutant is attenuated in mice [Ref6620:Cuccui et al., 2007].	gene mutation
k141_19524	k141_19524_2	Victors|53718415	87.2	39	5	4.58e-16	66.6	Victors	Burkholderia pseudomallei K96243	recA	MUTATION: recA mutant is attenuated in mice [Ref6620:Cuccui et al., 2007].	gene mutation
k141_2255	k141_2255_14	Victors|53718415	81.7	338	56	4.04e-199	548	Victors	Burkholderia pseudomallei K96243	recA	MUTATION: recA mutant is attenuated in mice [Ref6620:Cuccui et al., 2007].	gene mutation
k141_3070	k141_3070_1	Victors|53718415	81.3	64	12	4.87e-28	101	Victors	Burkholderia pseudomallei K96243	recA	MUTATION: recA mutant is attenuated in mice [Ref6620:Cuccui et al., 2007].	gene mutation
k141_32614	k141_32614_1	Victors|53718415	81.4	140	26	3.11e-74	223	Victors	Burkholderia pseudomallei K96243	recA	MUTATION: recA mutant is attenuated in mice [Ref6620:Cuccui et al., 2007].	gene mutation
k141_32742	k141_32742_1	Victors|53718415	89.9	129	13	2.31e-74	223	Victors	Burkholderia pseudomallei K96243	recA	MUTATION: recA mutant is attenuated in mice [Ref6620:Cuccui et al., 2007].	gene mutation
k141_46241	k141_46241_1	Victors|53718415	88.8	116	13	1.41e-68	207	Victors	Burkholderia pseudomallei K96243	recA	MUTATION: recA mutant is attenuated in mice [Ref6620:Cuccui et al., 2007].	gene mutation
k141_54637	k141_54637_2	Victors|53718415	83.9	31	5	7.07e-11	52	Victors	Burkholderia pseudomallei K96243	recA	MUTATION: recA mutant is attenuated in mice [Ref6620:Cuccui et al., 2007].	gene mutation
k141_65201	k141_65201_14	Victors|53718415	83.8	260	42	4.62e-154	431	Victors	Burkholderia pseudomallei K96243	recA	MUTATION: recA mutant is attenuated in mice [Ref6620:Cuccui et al., 2007].	gene mutation
k141_66436	k141_66436_1	Victors|53718415	84.7	124	19	7.56e-71	213	Victors	Burkholderia pseudomallei K96243	recA	MUTATION: recA mutant is attenuated in mice [Ref6620:Cuccui et al., 2007].	gene mutation
k141_85868	k141_85868_1	Victors|53718415	82.7	104	18	1.04e-55	174	Victors	Burkholderia pseudomallei K96243	recA	MUTATION: recA mutant is attenuated in mice [Ref6620:Cuccui et al., 2007].	gene mutation
k141_86156	k141_86156_3	Victors|53718415	81.5	238	44	7.52e-142	399	Victors	Burkholderia pseudomallei K96243	recA	MUTATION: recA mutant is attenuated in mice [Ref6620:Cuccui et al., 2007].	gene mutation
k141_121886	k141_121886_2	PATRIC_VF|SL1344_2072	85.7	56	8	4.13e-29	100	PATRIC_VF	Salmonella enterica subsp. enterica serovar Typhimurium str. SL1344	rfbA	TDP-glucose pyrophosphorylase	Virulence
k141_35890	k141_35890_3	PATRIC_VF|SL1344_2072	90.5	21	2	8.34e-08	40.4	PATRIC_VF	Salmonella enterica subsp. enterica serovar Typhimurium str. SL1344	rfbA	TDP-glucose pyrophosphorylase	Virulence
k141_54099	k141_54099_2	PATRIC_VF|SL1344_2072	81.7	120	22	4.92e-69	205	PATRIC_VF	Salmonella enterica subsp. enterica serovar Typhimurium str. SL1344	rfbA	TDP-glucose pyrophosphorylase	Virulence
k141_104565	k141_104565_2	PATRIC_VF|SL1344_2071	86.2	29	4	1.33e-12	53.5	PATRIC_VF	Salmonella enterica subsp. enterica serovar Typhimurium str. SL1344	rfbC	dTDP-4-dehydrorhamnose 3,5-epimerase	Virulence
k141_63405	k141_63405_2	Victors|126208850	81.1	53	10	4.79e-28	92.4	Victors	Actinobacillus pleuropneumoniae L20	rpmF	MUTATION: rpmF mutant is attenuated in porcine model of infection [Ref6875:Fuller et al., 2000].	gene mutation
k141_103420	k141_103420_2	Victors|89255691	83.8	37	6	5.25e-18	65.9	Victors	Francisella tularensis subsp. holarctica LVS	rpmJ	MUTATION: a rpmJ mutant was attenuated for infection in a mouse lung [Ref6340:Su et al., 2007]	gene mutation
k141_112126	k141_112126_3	Victors|89255691	86.5	37	5	1.1e-19	70.1	Victors	Francisella tularensis subsp. holarctica LVS	rpmJ	MUTATION: a rpmJ mutant was attenuated for infection in a mouse lung [Ref6340:Su et al., 2007]	gene mutation
k141_70275	k141_70275_8	Victors|89255691	81.1	37	7	7.46e-18	65.5	Victors	Francisella tularensis subsp. holarctica LVS	rpmJ	MUTATION: a rpmJ mutant was attenuated for infection in a mouse lung [Ref6340:Su et al., 2007]	gene mutation
k141_83781	k141_83781_2	Victors|89255691	81.1	37	7	2.14e-17	64.3	Victors	Francisella tularensis subsp. holarctica LVS	rpmJ	MUTATION: a rpmJ mutant was attenuated for infection in a mouse lung [Ref6340:Su et al., 2007]	gene mutation
k141_93490	k141_93490_26	Victors|89255691	83.8	37	6	9.05e-19	67.8	Victors	Francisella tularensis subsp. holarctica LVS	rpmJ	MUTATION: a rpmJ mutant was attenuated for infection in a mouse lung [Ref6340:Su et al., 2007]	gene mutation
k141_107544	k141_107544_2	Victors|16767407	86.4	103	14	7.81e-55	180	Victors	Salmonella enterica subsp. enterica serovar Typhimurium str. LT2	rpoB	MUTATION: A gyrA-cpxA-rpoB Salmonella Typhimurium mutant was attenuated in pigs [Ref7414:Roesler et al., 2004].	gene mutation
k141_110441	k141_110441_1	Victors|16767407	85.6	111	16	1.54e-63	205	Victors	Salmonella enterica subsp. enterica serovar Typhimurium str. LT2	rpoB	MUTATION: A gyrA-cpxA-rpoB Salmonella Typhimurium mutant was attenuated in pigs [Ref7414:Roesler et al., 2004].	gene mutation
k141_20438	k141_20438_1	Victors|16767407	82	128	23	5.61e-70	224	Victors	Salmonella enterica subsp. enterica serovar Typhimurium str. LT2	rpoB	MUTATION: A gyrA-cpxA-rpoB Salmonella Typhimurium mutant was attenuated in pigs [Ref7414:Roesler et al., 2004].	gene mutation
k141_20969	k141_20969_2	Victors|16767407	85.6	90	13	1.09e-47	159	Victors	Salmonella enterica subsp. enterica serovar Typhimurium str. LT2	rpoB	MUTATION: A gyrA-cpxA-rpoB Salmonella Typhimurium mutant was attenuated in pigs [Ref7414:Roesler et al., 2004].	gene mutation
k141_27043	k141_27043_1	Victors|16767407	83	112	19	5.34e-60	195	Victors	Salmonella enterica subsp. enterica serovar Typhimurium str. LT2	rpoB	MUTATION: A gyrA-cpxA-rpoB Salmonella Typhimurium mutant was attenuated in pigs [Ref7414:Roesler et al., 2004].	gene mutation
k141_32174	k141_32174_1	Victors|16767407	80.7	135	26	5.88e-71	228	Victors	Salmonella enterica subsp. enterica serovar Typhimurium str. LT2	rpoB	MUTATION: A gyrA-cpxA-rpoB Salmonella Typhimurium mutant was attenuated in pigs [Ref7414:Roesler et al., 2004].	gene mutation
k141_32312	k141_32312_1	Victors|16767407	87.1	171	22	1.37e-96	301	Victors	Salmonella enterica subsp. enterica serovar Typhimurium str. LT2	rpoB	MUTATION: A gyrA-cpxA-rpoB Salmonella Typhimurium mutant was attenuated in pigs [Ref7414:Roesler et al., 2004].	gene mutation
k141_36118	k141_36118_2	Victors|16767407	85.1	101	15	7.92e-54	177	Victors	Salmonella enterica subsp. enterica serovar Typhimurium str. LT2	rpoB	MUTATION: A gyrA-cpxA-rpoB Salmonella Typhimurium mutant was attenuated in pigs [Ref7414:Roesler et al., 2004].	gene mutation
k141_54463	k141_54463_1	Victors|16767407	93.5	153	10	9.69e-93	290	Victors	Salmonella enterica subsp. enterica serovar Typhimurium str. LT2	rpoB	MUTATION: A gyrA-cpxA-rpoB Salmonella Typhimurium mutant was attenuated in pigs [Ref7414:Roesler et al., 2004].	gene mutation
k141_79003	k141_79003_1	Victors|16767407	85.1	47	7	1.65e-23	88.6	Victors	Salmonella enterica subsp. enterica serovar Typhimurium str. LT2	rpoB	MUTATION: A gyrA-cpxA-rpoB Salmonella Typhimurium mutant was attenuated in pigs [Ref7414:Roesler et al., 2004].	gene mutation
k141_100764	k141_100764_2	Victors|237813202	80.4	56	11	3.85e-27	94.4	Victors	Burkholderia pseudomallei MSHR346	rpoE	MUTATION: rpoE mutant is attenuated in mice [Ref6834:Thongboonkerd et al., 2007].	gene mutation
k141_120122	k141_120122_2	Victors|237813202	81.8	44	8	3.43e-20	75.9	Victors	Burkholderia pseudomallei MSHR346	rpoE	MUTATION: rpoE mutant is attenuated in mice [Ref6834:Thongboonkerd et al., 2007].	gene mutation
k141_81145	k141_81145_1	Victors|126207878	89.5	38	4	5.27e-19	72.4	Victors	Actinobacillus pleuropneumoniae L20	rpoE	MUTATION: rpoE mutant is attenuated in pigs [Ref6874:Sheehan et al., 2003].	gene mutation
k141_3210	k141_3210_1	Victors|23500942	86.8	121	16	1.14e-61	195	Victors	Brucella suis 1330	rpsA	MUTATION: rpsA is a B. suis gene identified by signature-tagged mutagenesis [Ref6484:Foulongne et al., 2000].	gene mutation
k141_15780	k141_15780_1	Victors|56708102	81.1	95	18	2.99e-47	152	Victors	Francisella tularensis	ruvB	MUTATION: ruvB mutant is attenuated in mouse spleen [Ref6382:Weiss et al., 2007].	gene mutation
k141_126681	k141_126681_2	PATRIC_VF|SL1344_1828	82	139	25	6.77e-79	233	PATRIC_VF	Salmonella enterica subsp. enterica serovar Typhimurium str. SL1344	ruvB	Holliday junction DNA helicase ruvB	Intracellular survival and replication
k141_62413	k141_62413_2	PATRIC_VF|Lmon1_020100006893	87	23	3	4.19e-12	52.8	PATRIC_VF	Listeria monocytogenes 10403S	SecA	preprotein translocase subunit SecA	Virulence
k141_124581	k141_124581_1	Victors|227082213	82.6	92	16	3.02e-47	158	Victors	Vibrio cholerae M66-2	sucA	MUTATION: sucA mutant is attenuated in mice [Ref6681:Merrell et al., 2002].	gene mutation
k141_3586	k141_3586_1	Victors|227082213	83.6	116	19	9.57e-60	194	Victors	Vibrio cholerae M66-2	sucA	MUTATION: sucA mutant is attenuated in mice [Ref6681:Merrell et al., 2002].	gene mutation
k141_67779	k141_67779_1	PATRIC_VF|c3520	80.2	101	20	8.08e-54	173	PATRIC_VF	Escherichia coli CFT073	tktA	transketolase	Virulence
k141_126115	k141_126115_3	Victors|23501366	83.9	31	5	2.15e-14	61.2	Victors	Brucella suis 1330	tldD	FUNCTIONAL GROUP: DNA/RNA metabolism, Regulation [Ref6462:Delrue et al., 2004]. FUNCTION: Putative modulator of DNA gyrase [Ref6462:Delrue et al., 2004]. MUTATION: Attenuated in Mice [Ref6462:Delrue et al., 2004].	gene mutation
k141_20224	k141_20224_2	VFDB|VFG043365	80	45	9	9.91e-16	65.1	VFDB	Helicobacter pylori 26695	tlpC	membrane-bound chemoreceptor	Virulence
k141_66557	k141_66557_1	Victors|15800751	85	20	3	3.56e-07	40.4	Victors	Escherichia coli	trxB	MUTATION: trxB mutant is attenuated in calves [Ref6663:van et al., 2005].	gene mutation
k141_102203	k141_102203_3	Victors|15676067	90.5	21	2	1.72e-08	43.9	Victors	Neisseria meningitidis MC58	tufA	MUTATION: tufA mutant is attenuated in rats [Ref6754:Sun et al., 2000].	gene mutation
k141_105513	k141_105513_1	Victors|15676067	84.2	38	6	1.53e-17	70.5	Victors	Neisseria meningitidis MC58	tufA	MUTATION: tufA mutant is attenuated in rats [Ref6754:Sun et al., 2000].	gene mutation
k141_121063	k141_121063_1	Victors|15676067	81.3	171	30	4.16e-93	273	Victors	Neisseria meningitidis MC58	tufA	MUTATION: tufA mutant is attenuated in rats [Ref6754:Sun et al., 2000].	gene mutation
k141_121441	k141_121441_1	Victors|15676067	87.2	39	5	4.51e-18	72	Victors	Neisseria meningitidis MC58	tufA	MUTATION: tufA mutant is attenuated in rats [Ref6754:Sun et al., 2000].	gene mutation
k141_126184	k141_126184_1	Victors|15676067	80.1	146	29	3.85e-81	242	Victors	Neisseria meningitidis MC58	tufA	MUTATION: tufA mutant is attenuated in rats [Ref6754:Sun et al., 2000].	gene mutation
k141_15172	k141_15172_1	Victors|15676067	84.8	330	48	2.18e-208	573	Victors	Neisseria meningitidis MC58	tufA	MUTATION: tufA mutant is attenuated in rats [Ref6754:Sun et al., 2000].	gene mutation
k141_2403	k141_2403_1	Victors|15676067	82.1	112	20	6.15e-63	194	Victors	Neisseria meningitidis MC58	tufA	MUTATION: tufA mutant is attenuated in rats [Ref6754:Sun et al., 2000].	gene mutation
k141_25653	k141_25653_1	Victors|15676067	85.2	325	46	6.93e-206	566	Victors	Neisseria meningitidis MC58	tufA	MUTATION: tufA mutant is attenuated in rats [Ref6754:Sun et al., 2000].	gene mutation
k141_26079	k141_26079_3	Victors|15676067	83.8	154	25	3.4e-90	265	Victors	Neisseria meningitidis MC58	tufA	MUTATION: tufA mutant is attenuated in rats [Ref6754:Sun et al., 2000].	gene mutation
k141_27021	k141_27021_2	Victors|15676067	92.1	151	12	2.67e-98	286	Victors	Neisseria meningitidis MC58	tufA	MUTATION: tufA mutant is attenuated in rats [Ref6754:Sun et al., 2000].	gene mutation
k141_30316	k141_30316_1	Victors|15676067	82.6	92	16	1.79e-51	163	Victors	Neisseria meningitidis MC58	tufA	MUTATION: tufA mutant is attenuated in rats [Ref6754:Sun et al., 2000].	gene mutation
k141_3433	k141_3433_1	Victors|15676067	82.1	112	20	6.15e-63	194	Victors	Neisseria meningitidis MC58	tufA	MUTATION: tufA mutant is attenuated in rats [Ref6754:Sun et al., 2000].	gene mutation
k141_34750	k141_34750_2	Victors|15676067	80	35	7	4.45e-15	63.9	Victors	Neisseria meningitidis MC58	tufA	MUTATION: tufA mutant is attenuated in rats [Ref6754:Sun et al., 2000].	gene mutation
k141_48181	k141_48181_1	Victors|15676067	85.3	286	40	1.46e-176	490	Victors	Neisseria meningitidis MC58	tufA	MUTATION: tufA mutant is attenuated in rats [Ref6754:Sun et al., 2000].	gene mutation
k141_49210	k141_49210_1	Victors|15676067	85.3	375	53	6.92e-233	637	Victors	Neisseria meningitidis MC58	tufA	MUTATION: tufA mutant is attenuated in rats [Ref6754:Sun et al., 2000].	gene mutation
k141_52652	k141_52652_4	Victors|15676067	81.4	43	8	1.15e-18	73.9	Victors	Neisseria meningitidis MC58	tufA	MUTATION: tufA mutant is attenuated in rats [Ref6754:Sun et al., 2000].	gene mutation
k141_53745	k141_53745_1	Victors|15676067	90.4	135	12	9.1e-84	248	Victors	Neisseria meningitidis MC58	tufA	MUTATION: tufA mutant is attenuated in rats [Ref6754:Sun et al., 2000].	gene mutation
k141_53971	k141_53971_1	Victors|15676067	89.1	55	6	9.92e-29	102	Victors	Neisseria meningitidis MC58	tufA	MUTATION: tufA mutant is attenuated in rats [Ref6754:Sun et al., 2000].	gene mutation
k141_56157	k141_56157_3	Victors|15676067	83	165	28	1.87e-98	287	Victors	Neisseria meningitidis MC58	tufA	MUTATION: tufA mutant is attenuated in rats [Ref6754:Sun et al., 2000].	gene mutation
k141_57838	k141_57838_1	Victors|15676067	82.3	113	20	1.14e-63	196	Victors	Neisseria meningitidis MC58	tufA	MUTATION: tufA mutant is attenuated in rats [Ref6754:Sun et al., 2000].	gene mutation
k141_58036	k141_58036_1	Victors|15676067	89.5	86	9	4.59e-52	164	Victors	Neisseria meningitidis MC58	tufA	MUTATION: tufA mutant is attenuated in rats [Ref6754:Sun et al., 2000].	gene mutation
k141_60225	k141_60225_2	Victors|15676067	82.4	85	15	1.11e-45	148	Victors	Neisseria meningitidis MC58	tufA	MUTATION: tufA mutant is attenuated in rats [Ref6754:Sun et al., 2000].	gene mutation
k141_76152	k141_76152_1	Victors|15676067	82.9	76	13	6.15e-39	130	Victors	Neisseria meningitidis MC58	tufA	MUTATION: tufA mutant is attenuated in rats [Ref6754:Sun et al., 2000].	gene mutation
k141_77446	k141_77446_1	Victors|15676067	84.9	291	42	4.44e-179	497	Victors	Neisseria meningitidis MC58	tufA	MUTATION: tufA mutant is attenuated in rats [Ref6754:Sun et al., 2000].	gene mutation
k141_77921	k141_77921_1	Victors|15676067	85.2	325	46	1.14e-204	563	Victors	Neisseria meningitidis MC58	tufA	MUTATION: tufA mutant is attenuated in rats [Ref6754:Sun et al., 2000].	gene mutation
k141_79090	k141_79090_1	Victors|15676067	84.3	115	18	9.13e-64	196	Victors	Neisseria meningitidis MC58	tufA	MUTATION: tufA mutant is attenuated in rats [Ref6754:Sun et al., 2000].	gene mutation
k141_85018	k141_85018_1	Victors|15676067	88.3	94	11	4.28e-56	175	Victors	Neisseria meningitidis MC58	tufA	MUTATION: tufA mutant is attenuated in rats [Ref6754:Sun et al., 2000].	gene mutation
k141_8713	k141_8713_1	Victors|15676067	82.2	73	13	6.34e-37	124	Victors	Neisseria meningitidis MC58	tufA	MUTATION: tufA mutant is attenuated in rats [Ref6754:Sun et al., 2000].	gene mutation
k141_92000	k141_92000_1	Victors|15676067	92.6	27	2	1.21e-13	58.9	Victors	Neisseria meningitidis MC58	tufA	MUTATION: tufA mutant is attenuated in rats [Ref6754:Sun et al., 2000].	gene mutation
k141_99087	k141_99087_1	Victors|15676067	80.4	112	22	8.34e-63	193	Victors	Neisseria meningitidis MC58	tufA	MUTATION: tufA mutant is attenuated in rats [Ref6754:Sun et al., 2000].	gene mutation
k141_43897	k141_43897_1	PATRIC_VF|SL1344_2057	81.3	139	26	1.59e-77	231	PATRIC_VF	Salmonella enterica subsp. enterica serovar Typhimurium str. SL1344	udg	UDP-glucose 6-dehydrogenase	Virulence
k141_67737	k141_67737_1	PATRIC_VF|SL1344_2057	80.3	137	27	2.58e-78	233	PATRIC_VF	Salmonella enterica subsp. enterica serovar Typhimurium str. SL1344	udg	UDP-glucose 6-dehydrogenase	Virulence
k141_17306	k141_17306_1	Victors|23501982	80.8	52	10	1.03e-21	83.6	Victors	Brucella suis 1330	uvrA	FUNCTION: The UvrABC repair system catalyzes the recognition and processing of DNA lesions. UvrA is an ATPase and a DNA-binding protein. A damage recognition complex composed of 2 uvrA and 2 uvrB subunits scans DNA for abnormalities. When the presence of a lesion has been verified by uvrB, the uvrA molecules dissociate (By similarity)(Swiss-Prot: Q8G0I9). SUBUNIT: Forms a heterotetramer with uvrB…	gene mutation
k141_4467	k141_4467_1	Victors|23501982	86.2	109	15	4.15e-58	189	Victors	Brucella suis 1330	uvrA	FUNCTION: The UvrABC repair system catalyzes the recognition and processing of DNA lesions. UvrA is an ATPase and a DNA-binding protein. A damage recognition complex composed of 2 uvrA and 2 uvrB subunits scans DNA for abnormalities. When the presence of a lesion has been verified by uvrB, the uvrA molecules dissociate (By similarity)(Swiss-Prot: Q8G0I9). SUBUNIT: Forms a heterotetramer with uvrB…	gene mutation
k141_71555	k141_71555_1	Victors|23501982	84.5	71	11	2.77e-36	125	Victors	Brucella suis 1330	uvrA	FUNCTION: The UvrABC repair system catalyzes the recognition and processing of DNA lesions. UvrA is an ATPase and a DNA-binding protein. A damage recognition complex composed of 2 uvrA and 2 uvrB subunits scans DNA for abnormalities. When the presence of a lesion has been verified by uvrB, the uvrA molecules dissociate (By similarity)(Swiss-Prot: Q8G0I9). SUBUNIT: Forms a heterotetramer with uvrB…	gene mutation
k141_98336	k141_98336_1	Victors|23501982	82.7	104	18	9.57e-57	185	Victors	Brucella suis 1330	uvrA	FUNCTION: The UvrABC repair system catalyzes the recognition and processing of DNA lesions. UvrA is an ATPase and a DNA-binding protein. A damage recognition complex composed of 2 uvrA and 2 uvrB subunits scans DNA for abnormalities. When the presence of a lesion has been verified by uvrB, the uvrA molecules dissociate (By similarity)(Swiss-Prot: Q8G0I9). SUBUNIT: Forms a heterotetramer with uvrB…	gene mutation
k141_89029	k141_89029_1	Victors|56708369	80.6	108	21	2.39e-54	179	Victors	Francisella tularensis	uvrA	MUTATION: a uvrA mutant was attenuated for infection in a mouse lung [Ref6340:Su et al., 2007]	gene mutation
k141_8293	k141_8293_1	PATRIC_VF|Rv1638	81.2	191	36	5.81e-109	329	PATRIC_VF	Mycobacterium tuberculosis H37Rv	uvrA	excinuclease ABC subunit A	Intracellular survival and replication
k141_26633	k141_26633_1	Victors|15640273	86.8	174	23	1.18e-107	310	Victors	Vibrio cholerae O1 biovar El Tor str. N16961	VC0243	MUTATION: VC0243 mutant is attenuated in mice [Ref6681:Merrell et al., 2002].	gene mutation
k141_119635	k141_119635_1	Victors|15640667	83.3	150	25	4.88e-82	253	Victors	Vibrio cholerae O1 biovar El Tor str. N16961	VC0647	MUTATION: VC0647 mutant is attenuated in mice [Ref6681:Merrell et al., 2002].	gene mutation
k141_43838	k141_43838_1	Victors|15640667	81	63	12	1.76e-27	100	Victors	Vibrio cholerae O1 biovar El Tor str. N16961	VC0647	MUTATION: VC0647 mutant is attenuated in mice [Ref6681:Merrell et al., 2002].	gene mutation
k141_28104	k141_28104_1	Victors|15642032	82	128	21	6e-62	201	Victors	Vibrio cholerae O1 biovar El Tor str. N16961	VC2030	MUTATION: VC2030 mutant is attenuated in mice [Ref6681:Merrell et al., 2002].	gene mutation
k141_79275	k141_79275_2	VFDB|VFG002218	85.6	167	24	1.1e-101	293	VFDB	Brucella melitensis bv. 1 str. 16M	virB11	type IV secretion system protein ATPase VirB11	Secretion system;Type VI secretion system
k141_38059	k141_38059_1	PATRIC_VF|c1661	84.4	77	12	5.94e-44	141	PATRIC_VF	Escherichia coli CFT073	ychF	GTP-dependent nucleic acid-binding protein EngD	Virulence
k141_43864	k141_43864_2	PATRIC_VF|c1661	91.3	23	2	4.02e-11	50.1	PATRIC_VF	Escherichia coli CFT073	ychF	GTP-dependent nucleic acid-binding protein EngD	Virulence
k141_6655	k141_6655_1	PATRIC_VF|c1661	84	75	12	5.96e-43	138	PATRIC_VF	Escherichia coli CFT073	ychF	GTP-dependent nucleic acid-binding protein EngD	Virulence
k141_69087	k141_69087_3	PATRIC_VF|c1661	90	30	3	8.54e-15	60.8	PATRIC_VF	Escherichia coli CFT073	ychF	GTP-dependent nucleic acid-binding protein EngD	Virulence
