# Supplementary material for: The hologenome of Daphnia magna reveals possible DNA methylation and microbiome-mediated evolution of the host genome
Source: Nucleic Acids Res. 2023 Aug 28;51(18):9785–803. doi: 10.1093/nar/gkad685 (PMC10570034; doi:10.1093/nar/gkad685)
Supplement: gkad685_Supplemental_Files [file gkad685_supplemental_files.zip › Chaturvedi_etal_TableS2.xlsx]

## Sheet: DmagnaLRV0_1_Genes_evidence1
GeneID	scaffoldID	Start	End	Strand	Funnotate_PASA	Funnotate_GeneMark	Funnotate_SNAP	Funnotate_Augustus	Gene_modeller_Geneid	Gene_modeller_CLASS	Gene_modeller_Stringtie	Gene_modeller_Scripture	Pfam_Domain	Orthologs_50_species	Ortholog_Daphnia	Paralogs	Evidence	protein_length	KO	dmagna_Pathway	GO_ontology
Dmagna000001	scaffold_1	5016	5390	+	1	0	1	1	0	0	0	0	1	1	1	1	4	98			GO:0005524;GO:0004672;GO:0006468
Dmagna000002	scaffold_1	5544	6470	+	1	0	1	0	1	0	1	0	0	1	0	1	3	80
Dmagna000003	scaffold_1	6897	7515	-	1	0	1	1	0	0	0	0	0	0	1	1	2	72
Dmagna000004	scaffold_1	8265	8597	+	1	0	1	1	0	0	1	0	0	0	0	1	2	87
Dmagna000005	scaffold_1	10217	11478	-	1	1	1	1	1	1	1	0	0	0	0	1	2	253
Dmagna000006	scaffold_1	11915	12761	-	1	1	1	1	0	1	1	0	0	0	0	1	2	199
Dmagna000007	scaffold_1	13087	13708	+	1	1	1	1	1	0	0	0	0	0	0	1	2	165
Dmagna000008	scaffold_1	13760	14336	+	1	1	1	0	0	0	1	0	0	0	0	1	2	160
Dmagna000009	scaffold_1	18485	23635	+	1	1	1	1	1	0	1	0	0	1	1	1	4	742
Dmagna000010	scaffold_1	24844	26123	+	1	1	1	1	0	0	0	0	0	0	0	1	1	171
Dmagna000011	scaffold_1	27735	29418	+	1	1	1	1	1	1	1	0	0	1	1	1	4	379
Dmagna000012	scaffold_1	33019	34098	+	1	1	1	1	1	0	0	0	1	1	1	1	5	346			GO:0003676;GO:0008270
Dmagna000013	scaffold_1	38275	39164	+	1	1	1	1	0	0	0	0	0	0	1	1	2	143
Dmagna000014	scaffold_1	53150	54979	+	1	1	1	1	1	1	0	0	0	0	1	1	3	133
Dmagna000015	scaffold_1	55871	58061	+	1	1	1	1	1	1	1	0	0	0	1	1	3	149
Dmagna000016	scaffold_1	58612	61355	+	1	1	1	1	1	1	1	0	0	0	1	0	3	348
Dmagna000017	scaffold_1	62503	63314	+	1	1	1	1	0	1	0	1	0	0	1	1	3	156
Dmagna000018	scaffold_1	64089	66420	+	1	1	1	1	1	1	0	0	0	0	0	0	2	254
Dmagna000019	scaffold_1	67153	68291	+	1	1	1	1	1	1	1	0	0	0	1	0	3	234
Dmagna000020	scaffold_1	68959	69836	+	1	1	1	1	1	1	1	1	0	0	1	1	3	114
Dmagna000021	scaffold_1	71685	72530	+	1	1	1	1	1	1	1	0	0	0	1	0	3	120
Dmagna000022	scaffold_1	73656	78227	-	1	1	1	1	1	1	1	1	1	1	1	1	5	329	K11153	dmk00830;dmk01100;dmk01240
Dmagna000023	scaffold_1	76967	78157	+	1	1	1	1	1	1	1	1	0	0	1	0	3	132
Dmagna000024	scaffold_1	80600	81901	-	1	1	1	1	0	0	0	0	0	0	0	0	1	241
Dmagna000025	scaffold_1	82024	86686	-	1	1	1	1	1	1	1	1	1	1	1	0	5	986			GO:0016020;GO:0034220;GO:0005216;GO:0016021;GO:0005515;GO:0055085;GO:0006811
Dmagna000026	scaffold_1	87249	89841	-	1	1	1	1	1	1	0	1	1	1	1	1	5	546	K14387		GO:0055085;GO:0016020;GO:0022857
Dmagna000027	scaffold_1	90498	91258	-	1	1	1	1	1	1	1	0	1	1	1	1	5	125			GO:0042302
Dmagna000028	scaffold_1	92558	94672	-	1	1	1	1	1	1	1	1	1	0	1	1	4	492	K19479
Dmagna000029	scaffold_1	96538	99860	-	1	1	1	1	1	1	1	0	1	0	1	0	4	637
Dmagna000030	scaffold_1	101735	103980	-	1	1	1	1	1	1	1	0	0	0	1	1	3	485
Dmagna000031	scaffold_1	105352	107373	-	1	1	1	1	1	0	1	0	1	0	1	1	4	458	K19479
Dmagna000032	scaffold_1	107590	110360	-	1	1	1	1	1	1	1	1	1	1	1	1	5	507			GO:0005201;GO:0005515
Dmagna000033	scaffold_1	111444	113773	-	1	1	1	1	1	1	1	1	1	1	1	1	5	498			GO:0005201;GO:0005515
Dmagna000034	scaffold_1	115317	116202	+	1	1	1	1	1	1	1	1	0	0	1	0	3	156
Dmagna000035	scaffold_1	116400	116728	+	1	0	1	0	0	0	0	0	0	0	0	0	1	71
Dmagna000036	scaffold_1	117461	120711	-	1	1	1	1	1	1	1	1	1	1	1	0	5	502	K15015
Dmagna000037	scaffold_1	123760	124556	+	1	1	1	1	1	1	1	1	1	1	1	0	5	139	K09550		GO:0051082;GO:0006457;GO:0016272
Dmagna000038	scaffold_1	125921	131708	+	1	1	1	1	1	0	1	0	0	1	1	0	4	678
Dmagna000039	scaffold_1	131856	134661	+	1	1	1	1	0	1	0	0	1	1	1	1	5	391	K12504	dmk00900	GO:0008299
Dmagna000040	scaffold_1	135650	137910	+	1	1	1	1	1	1	1	1	1	1	1	0	5	472	K07509	dmk00062;dmk00071;dmk00280;dmk01100;dmk01212	GO:0003824;GO:0016747
Dmagna000041	scaffold_1	137871	139221	-	1	1	1	1	1	1	1	1	0	1	1	0	4	203	K02911	dmk03010	GO:0006412
Dmagna000042	scaffold_1	138549	138986	+	1	1	1	1	0	0	0	0	0	0	0	0	1	82
Dmagna000043	scaffold_1	139563	141454	+	1	1	1	1	1	0	1	1	1	1	1	1	5	391	K12504	dmk00900	GO:0008299
Dmagna000044	scaffold_1	141622	144367	+	1	1	1	1	1	1	1	1	1	1	1	0	5	480	K08852	dmk04140;dmk04141	GO:0005524;GO:0004672;GO:0006468
Dmagna000045	scaffold_1	145179	149661	+	1	1	1	1	0	1	1	1	1	1	1	0	5	869	K00021	dmk00900;dmk01100	GO:0050662;GO:0008299;GO:0050661;GO:0016616;GO:0015936;GO:0004420;GO:0016021;GO:0055114;GO:0005789
Dmagna000046	scaffold_1	149925	159356	+	1	1	1	1	1	1	1	0	1	1	1	0	5	1860	K20163		GO:0005515
Dmagna000047	scaffold_1	161055	163227	+	1	1	1	1	0	1	0	0	1	0	1	1	4	499
Dmagna000048	scaffold_1	163391	164299	-	1	0	1	1	1	1	1	0	0	0	1	0	3	96
Dmagna000049	scaffold_1	165081	165661	-	1	1	1	1	0	1	1	1	0	0	1	0	3	162
Dmagna000050	scaffold_1	168141	170463	-	1	1	1	1	1	1	1	1	1	1	1	0	5	553	K01135	dmk00531;dmk01100;dmk04142	GO:0008484;GO:0003824
Dmagna000051	scaffold_1	170789	177030	+	1	1	1	1	1	1	1	0	1	1	1	0	5	1487	K24869
Dmagna000052	scaffold_1	181991	183004	+	1	0	0	1	0	1	1	0	0	0	0	0	2	71
Dmagna000053	scaffold_1	185099	186892	-	1	0	1	0	0	0	0	0	0	0	0	0	1	83
Dmagna000054	scaffold_1	189423	190163	-	1	0	1	0	1	0	0	0	0	0	0	0	2	62
Dmagna000055	scaffold_1	209453	210383	+	1	0	1	0	0	0	0	0	0	0	0	0	1	89
Dmagna000056	scaffold_1	218549	220016	+	1	1	1	1	0	0	1	0	1	1	1	1	5	332	K09370
Dmagna000057	scaffold_1	221854	223524	+	1	1	1	1	0	0	0	0	0	0	0	0	1	160
Dmagna000058	scaffold_1	224544	227855	+	1	1	1	1	0	1	0	0	1	1	1	1	5	265	K09370		GO:0003677
Dmagna000059	scaffold_1	233988	234296	+	1	1	1	1	1	1	0	1	0	1	1	0	4	103
Dmagna000060	scaffold_1	236176	237339	-	1	1	0	1	1	1	1	1	1	1	1	0	5	194
Dmagna000061	scaffold_1	237808	239164	+	1	1	1	1	1	1	1	1	1	1	1	0	5	296	K23505
Dmagna000062	scaffold_1	239241	241127	-	1	1	1	1	1	1	1	1	1	1	1	0	5	347	K08870		GO:0030837;GO:0003779;GO:0005622
Dmagna000063	scaffold_1	241806	243810	-	1	1	1	1	0	1	1	1	1	1	1	0	5	645	K20476
Dmagna000064	scaffold_1	246951	248806	-	1	1	1	1	1	1	1	1	1	1	1	0	5	308	K06072		GO:0019135;GO:0008612
Dmagna000065	scaffold_1	248910	252191	-	1	1	1	1	1	1	1	1	1	1	1	0	5	729			GO:0004252;GO:0006508
Dmagna000066	scaffold_1	252193	253301	-	1	1	1	1	0	0	1	1	1	0	1	0	4	180			GO:0042302
Dmagna000067	scaffold_1	253875	255624	-	1	1	1	1	1	1	1	1	1	1	1	1	5	410	K07819		GO:0008378;GO:0006486;GO:0016020
Dmagna000068	scaffold_1	256777	258342	+	1	1	1	1	0	1	1	1	1	1	1	1	5	392			GO:0008378;GO:0006486;GO:0016020
Dmagna000069	scaffold_1	258415	261411	+	1	1	1	1	1	1	1	0	1	1	1	0	5	698	K05655	dmk02010	GO:0005524;GO:0042626;GO:0016021;GO:0016887;GO:0055085
Dmagna000070	scaffold_1	261504	266281	+	1	1	1	1	1	1	1	1	1	1	1	1	5	533	K08193		GO:0055085;GO:0016021
Dmagna000071	scaffold_1	266502	268962	+	1	1	1	1	1	1	1	1	1	1	1	1	5	504	K08193		GO:0055085;GO:0016021
Dmagna000072	scaffold_1	269461	272263	+	1	1	1	1	1	1	1	1	1	1	1	0	5	378			GO:0003676;GO:0004523
Dmagna000073	scaffold_1	272057	272601	+	1	0	1	0	0	0	0	0	0	0	0	0	1	68
Dmagna000074	scaffold_1	273190	276527	+	1	1	1	1	1	1	1	1	1	1	1	1	5	603	K08193		GO:0055085;GO:0016021
Dmagna000075	scaffold_1	276704	277416	-	1	1	1	1	0	1	1	1	0	1	1	1	4	52
Dmagna000076	scaffold_1	278837	280909	+	1	1	1	1	1	0	0	0	1	0	1	1	4	567			GO:0003723;GO:0003676
Dmagna000077	scaffold_1	282924	287505	+	1	1	1	1	1	1	1	0	1	1	1	0	5	847	K12074
Dmagna000078	scaffold_1	288664	291180	+	1	1	1	1	0	1	0	0	1	1	1	1	5	555	K08193		GO:0055085;GO:0016021
Dmagna000079	scaffold_1	292215	296128	+	1	1	1	1	1	1	1	1	1	1	1	0	5	1038	K12598	dmk03018	GO:0003723;GO:0003724;GO:0005524;GO:0006401;GO:0003676
Dmagna000080	scaffold_1	296605	298634	-	1	1	1	1	1	1	1	1	1	1	1	1	5	465	K07297		GO:0016021
Dmagna000082	scaffold_1	312934	332000	+	1	1	1	1	1	1	1	0	1	1	1	0	5	1164	K23712		GO:0005515;GO:0035556
Dmagna000083	scaffold_1	336090	348489	-	0	1	1	1	1	1	1	1	1	1	1	0	5	578	K18669		GO:0005524;GO:0004672;GO:0006468
Dmagna000084	scaffold_1	343637	344637	+	1	1	1	1	0	0	0	0	0	0	0	0	1	147
Dmagna000085	scaffold_1	344813	346359	+	1	1	1	1	0	0	0	0	0	0	0	0	1	118
Dmagna000088	scaffold_1	354530	355072	+	1	1	1	0	0	0	0	0	0	0	0	0	1	108
Dmagna000089	scaffold_1	361161	366047	-	1	1	1	1	1	0	0	0	0	0	1	0	3	961
Dmagna000090	scaffold_1	370000	370247	-	1	0	1	0	0	0	0	0	0	0	0	0	1	64
Dmagna000091	scaffold_1	382254	382704	+	1	0	1	0	0	1	0	0	0	0	0	0	2	63
Dmagna000092	scaffold_1	384536	385604	-	1	1	1	1	1	1	0	0	0	0	1	0	3	89
Dmagna000093	scaffold_1	390676	391928	-	1	1	1	1	1	1	1	1	0	1	1	0	4	217
Dmagna000094	scaffold_1	392872	395723	-	1	1	1	1	1	1	1	1	1	1	1	0	5	557	K12864	dmk03040
Dmagna000095	scaffold_1	399145	402350	+	1	1	1	1	1	1	1	1	1	1	1	1	5	181	K07305		GO:0006979;GO:0016671;GO:0030091;GO:0033743;GO:0055114
Dmagna000096	scaffold_1	402579	403766	-	1	1	1	1	1	1	1	1	1	1	1	0	5	157	K14394	dmk00730;dmk00740;dmk01100	GO:0005737;GO:0004726;GO:0004725;GO:0003993;GO:0006470
Dmagna000097	scaffold_1	404178	409630	-	1	1	1	1	1	1	0	1	1	1	1	1	5	749			GO:0005524;GO:0004672;GO:0006468
Dmagna000099	scaffold_1	416949	417438	-	1	1	1	1	0	1	1	1	0	0	1	1	3	102
Dmagna000100	scaffold_1	417790	424166	-	1	1	1	1	1	1	1	1	1	1	1	1	5	1405			GO:0004930;GO:0016020
Dmagna000101	scaffold_1	427289	429536	-	1	1	1	1	0	1	0	1	0	1	1	1	4	448
Dmagna000102	scaffold_1	442447	442919	+	1	0	1	0	0	0	0	0	0	0	0	0	1	77
Dmagna000103	scaffold_1	447810	448205	-	1	0	0	1	0	1	1	0	0	0	0	0	2	90
Dmagna000104	scaffold_1	449698	450266	-	1	1	1	1	0	1	0	1	0	0	1	0	3	159
Dmagna000105	scaffold_1	451220	452557	-	1	1	1	1	1	1	1	1	1	1	1	1	5	206	K07841		GO:0005525;GO:0007165;GO:0003924;GO:0016020
Dmagna000106	scaffold_1	453063	460028	-	1	1	1	1	1	1	1	1	0	1	1	1	4	1446			GO:0004930;GO:0016020
Dmagna000107	scaffold_1	463711	466600	-	1	1	1	1	0	0	0	1	0	1	1	1	4	454
Dmagna000108	scaffold_1	477383	477835	+	1	0	1	0	1	0	0	0	0	0	0	0	2	82
Dmagna000109	scaffold_1	481924	482184	+	1	0	1	0	0	0	0	0	0	0	0	0	1	61
Dmagna000110	scaffold_1	483810	484870	-	1	0	1	0	1	0	0	0	0	0	0	0	2	62
Dmagna000111	scaffold_1	496518	496967	+	1	1	1	0	0	0	0	0	0	0	0	0	1	94
Dmagna000112	scaffold_1	497855	502765	+	1	1	1	1	1	1	1	1	1	1	1	1	5	917	K23288		GO:0032456;GO:0042147;GO:1990745
Dmagna000113	scaffold_1	503319	505325	-	1	1	1	1	1	1	1	1	1	1	1	0	5	383			GO:0005622;GO:0003735;GO:0006412;GO:0005840
Dmagna000114	scaffold_1	534883	540270	+	1	1	1	1	1	0	1	1	1	1	1	0	5	904	K04462	dmk00310;dmk01100	GO:0006355;GO:0003676
Dmagna000115	scaffold_1	540710	542865	+	1	1	1	1	1	1	1	1	1	1	1	0	5	493	K14827
Dmagna000116	scaffold_1	543666	547724	+	1	1	1	1	1	1	1	0	1	1	1	0	5	1069	K10597	dmk04120;dmk04141	GO:0034450;GO:0000151;GO:0016567;GO:0004842;GO:0006511
Dmagna000117	scaffold_1	549010	554956	-	1	1	1	1	1	1	1	1	1	1	1	0	5	582	K04577	dmk04080	GO:0016020;GO:0007166;GO:0004930;GO:0016021;GO:0004888;GO:0007186
Dmagna000118	scaffold_1	556478	562078	+	1	1	1	1	1	1	1	1	0	0	1	0	3	267
Dmagna000119	scaffold_1	562648	563143	+	1	0	1	0	0	0	0	0	0	0	0	0	1	77
Dmagna000120	scaffold_1	570056	571174	+	1	1	1	0	0	0	0	0	0	0	1	0	2	114
Dmagna000121	scaffold_1	579095	580292	+	1	1	1	1	1	0	0	1	1	1	1	0	5	99			GO:0030695
Dmagna000122	scaffold_1	582844	583663	+	1	1	1	0	0	0	0	0	0	0	0	0	1	65
Dmagna000123	scaffold_1	585892	588576	+	1	1	1	1	1	1	0	1	0	1	1	0	4	152
Dmagna000124	scaffold_1	593654	600637	+	1	1	1	1	1	1	1	0	1	1	1	0	5	631	K17700		GO:0005096;GO:0051056
Dmagna000125	scaffold_1	604302	608039	-	1	1	1	1	1	1	1	1	1	1	0	1	4	209	K01951	dmk00230;dmk00983;dmk01100;dmk01232	GO:0006177;GO:0005524;GO:0003922;GO:0006164;GO:0016462
Dmagna000126	scaffold_1	608772	609332	-	1	1	1	1	0	0	0	1	1	1	1	1	5	79	K17264
Dmagna000127	scaffold_1	609669	615067	-	1	1	1	1	1	1	0	1	0	1	1	1	4	391			GO:0016758
Dmagna000128	scaffold_1	615614	615943	-	1	0	0	0	0	0	0	1	0	0	0	0	2	110
Dmagna000129	scaffold_1	615821	617755	+	1	1	1	1	1	1	1	1	1	1	1	1	5	261
Dmagna000130	scaffold_1	617948	619957	+	1	1	1	1	1	1	1	1	1	1	1	1	5	260
Dmagna000131	scaffold_1	620180	621924	-	1	1	1	1	1	1	1	1	1	1	1	1	5	192	K04393	dmk04144	GO:0005525;GO:0005622;GO:0003924;GO:0007264
Dmagna000132	scaffold_1	622342	628466	-	1	1	1	1	1	1	1	0	1	1	1	0	5	706			GO:0006355;GO:0003676
Dmagna000133	scaffold_1	631811	633109	+	1	0	1	0	0	0	0	0	0	0	0	0	1	83
Dmagna000134	scaffold_1	654624	656047	+	1	1	1	1	1	0	0	0	0	0	1	1	3	285
Dmagna000135	scaffold_1	656523	657333	-	1	0	1	1	0	0	0	1	0	0	0	0	2	76
Dmagna000136	scaffold_1	657232	660089	+	1	1	1	1	1	1	1	1	1	1	1	1	5	422	K17264		GO:0045454
Dmagna000137	scaffold_1	661781	670472	-	1	1	1	1	1	1	1	1	1	1	1	1	5	1767	K06237	dmk04512	GO:0005201;GO:0005581
Dmagna000138	scaffold_1	671162	671836	+	1	0	0	1	0	0	0	0	0	0	1	0	2	74
Dmagna000139	scaffold_1	676138	676504	+	1	1	1	0	0	0	0	0	0	0	0	0	1	83
Dmagna000140	scaffold_1	681545	690209	+	1	1	1	1	1	1	1	1	1	1	1	1	5	1747	K06237	dmk04512	GO:0005201;GO:0005581
Dmagna000141	scaffold_1	690502	691345	+	1	0	1	0	0	0	0	0	0	0	0	0	1	74
Dmagna000142	scaffold_1	692477	699999	-	1	1	1	1	1	1	1	1	1	1	1	1	5	500	K08155		GO:0015893;GO:0015238;GO:0055085;GO:0016021
Dmagna000143	scaffold_1	703297	703608	+	1	0	1	0	0	0	0	0	0	0	0	0	1	76
Dmagna000144	scaffold_1	705946	707692	-	1	1	1	1	1	1	1	1	1	1	1	0	5	341	K03522		GO:0009055;GO:0050660
Dmagna000145	scaffold_1	707760	716714	+	1	1	1	1	1	1	1	0	1	1	1	0	5	2444	K17613		GO:0006336;GO:0005515
Dmagna000146	scaffold_1	719535	720229	+	1	0	1	1	0	1	0	0	1	1	1	0	5	129			GO:0006030;GO:0008061;GO:0005576
Dmagna000147	scaffold_1	720990	724093	+	1	1	1	1	1	1	1	1	0	1	1	0	4	625
Dmagna000148	scaffold_1	725667	726305	+	1	1	1	1	1	0	1	1	1	1	1	0	5	94	K12160	dmk03013	GO:0016925;GO:0005515
Dmagna000149	scaffold_1	726598	727185	+	1	1	1	1	0	0	0	1	1	1	1	0	5	137			GO:0005515
Dmagna000150	scaffold_1	728442	729176	+	1	1	1	1	1	1	1	1	1	1	1	1	5	183	K07937	dmk04144	GO:0005525
Dmagna000151	scaffold_1	733849	740054	-	1	1	1	1	1	1	1	1	1	1	1	0	5	785	K23424		GO:0005515
Dmagna000152	scaffold_1	742541	744579	-	1	0	1	0	0	1	0	0	0	0	0	0	2	115
Dmagna000153	scaffold_1	757415	759213	-	1	1	1	1	0	0	0	1	0	0	0	0	2	76
Dmagna000154	scaffold_1	767939	768653	-	1	1	1	1	1	0	1	1	0	1	1	0	4	68
Dmagna000155	scaffold_1	769258	769661	+	1	0	1	0	0	0	0	0	0	0	0	0	1	62
Dmagna000156	scaffold_1	771551	772678	+	1	0	1	0	0	1	0	0	0	0	0	0	2	194
Dmagna000157	scaffold_1	772974	773700	-	1	0	1	0	0	0	0	0	0	0	0	0	1	120
Dmagna000158	scaffold_1	778051	778639	-	1	0	1	0	0	0	0	1	0	0	0	0	2	68
Dmagna000159	scaffold_1	785748	788377	+	1	1	1	1	1	1	1	0	1	1	1	1	5	485	K12384	dmk04142	GO:0016020
Dmagna000160	scaffold_1	788754	791155	+	1	1	1	1	0	1	1	0	1	1	1	1	5	483	K12384	dmk04142	GO:0016020
Dmagna000161	scaffold_1	791399	793811	+	1	1	1	1	0	1	1	0	1	1	1	1	5	306	K11153	dmk00830;dmk01100;dmk01240
Dmagna000162	scaffold_1	794645	795341	+	1	0	1	0	0	0	0	0	0	0	0	0	1	120
Dmagna000163	scaffold_1	797336	798064	-	1	1	1	1	0	1	1	0	0	1	1	0	4	125
Dmagna000164	scaffold_1	798856	801986	-	1	1	1	1	1	1	1	1	1	1	1	0	5	366	K07819	dmk00601;dmk01100	GO:0008378;GO:0006486;GO:0016020
Dmagna000165	scaffold_1	802233	806141	-	1	1	1	1	1	1	1	1	1	1	1	0	5	589	K00763	dmk00760;dmk01100;dmk01240	GO:0009435;GO:0004516;GO:0003824;GO:0019358;GO:0004514
Dmagna000166	scaffold_1	807873	808367	-	1	1	1	1	0	1	1	0	1	1	1	0	5	165	K18708		GO:0003723;GO:0005845;GO:0106005
Dmagna000167	scaffold_1	810804	817565	+	1	1	1	1	1	0	1	1	1	1	1	0	5	595			GO:0003676
Dmagna000168	scaffold_1	817639	824401	+	1	1	1	1	1	1	1	0	1	1	1	0	5	2156	K12854	dmk03040	GO:0005524;GO:0003676
Dmagna000169	scaffold_1	824643	826545	-	1	1	1	1	1	1	1	1	1	1	1	0	5	357	K18932		GO:0016409
Dmagna000170	scaffold_1	826355	828505	+	1	1	1	1	1	1	1	1	1	1	1	1	5	345	K11153	dmk00830;dmk01100;dmk01240
Dmagna000171	scaffold_1	828632	830665	+	1	1	1	1	1	1	0	0	1	1	1	1	5	337	K11153	dmk00830;dmk01100;dmk01240
Dmagna000172	scaffold_1	830725	834866	-	1	1	1	1	1	1	1	1	1	1	1	1	5	588	K12350	dmk00600;dmk01100;dmk04142	GO:0006685;GO:0016787;GO:0004767
Dmagna000173	scaffold_1	835172	840084	+	1	1	1	1	1	0	1	1	1	1	1	0	5	1060	K22803		GO:0006281;GO:0030915;GO:0000724;GO:0007062
Dmagna000174	scaffold_1	840332	843794	+	1	1	1	1	0	1	1	0	1	1	1	0	5	141	K22803
Dmagna000175	scaffold_1	844150	845357	+	1	1	0	1	0	0	0	0	0	0	0	0	1	122
Dmagna000176	scaffold_1	846631	846945	+	1	1	0	0	0	0	0	0	0	0	0	0	1	105
Dmagna000178	scaffold_1	848974	854890	+	1	1	1	1	1	1	0	1	1	1	1	0	5	578			GO:0006508;GO:0008270;GO:0004222;GO:0031012;GO:0008237
Dmagna000179	scaffold_1	855193	858411	-	1	1	1	1	1	1	1	1	1	1	1	0	5	692	K00232	dmk00071;dmk00410;dmk00592;dmk00640;dmk01040;dmk01100;dmk01200;dmk01212;dmk04146	GO:0006631;GO:0003997;GO:0006635;GO:0005777;GO:0071949;GO:0016627;GO:0055114
Dmagna000180	scaffold_1	858568	860897	+	1	1	1	1	1	0	0	0	0	0	1	0	3	137
Dmagna000181	scaffold_1	862469	866054	+	1	1	1	1	0	0	0	0	0	0	1	0	2	284
Dmagna000182	scaffold_1	865305	874841	+	1	1	1	1	1	1	1	0	1	1	1	0	5	1537	K08789		GO:0000287;GO:0004674;GO:0005524;GO:0004672;GO:0005515;GO:0006468
Dmagna000183	scaffold_1	875255	876190	-	1	1	0	1	1	1	1	1	1	1	1	0	5	270			GO:0032088;GO:1902073;GO:0033235;GO:0005515
Dmagna000184	scaffold_1	876742	880694	+	1	1	1	1	1	1	1	1	1	1	1	0	5	537	K15169		GO:0005634
Dmagna000185	scaffold_1	881533	884189	+	1	1	1	1	1	1	1	0	1	1	1	0	5	497	K16518		GO:0003723;GO:0005739;GO:0010738;GO:0003676;GO:0034237
Dmagna000186	scaffold_1	885170	885847	-	1	1	1	1	1	1	0	1	0	1	1	0	4	145	K25770		GO:0008270
Dmagna000187	scaffold_1	888156	889986	+	1	1	1	1	0	0	0	1	0	0	0	0	2	67
Dmagna000188	scaffold_1	890034	895783	+	1	1	1	1	1	1	0	1	0	1	1	0	4	1257
Dmagna000189	scaffold_1	897160	897872	+	1	0	0	1	0	0	0	0	0	0	0	0	1	68
Dmagna000190	scaffold_1	898186	903336	+	1	1	1	1	1	1	1	1	1	1	1	0	5	886	K20053		GO:0005509;GO:0005515
Dmagna000191	scaffold_1	916763	917083	-	1	0	0	0	0	0	0	0	0	0	0	0	1	107
Dmagna000192	scaffold_1	917598	918898	+	1	0	1	0	0	0	0	0	0	0	0	1	1	155
Dmagna000193	scaffold_1	920214	921922	-	1	1	1	1	1	1	1	1	0	1	1	0	4	243
Dmagna000194	scaffold_1	922832	925830	-	1	1	1	1	1	1	1	1	1	1	1	1	5	670	K16684		GO:0008285;GO:0005856;GO:0008092;GO:0003779
Dmagna000195	scaffold_1	925945	928017	-	1	0	0	1	0	0	1	1	1	1	1	0	5	314	K03434	dmk00563;dmk01100	GO:0006506;GO:0000225
Dmagna000196	scaffold_1	928166	932288	+	1	1	1	1	1	1	1	0	1	1	1	0	5	1226	K12818	dmk03040	GO:0003676;GO:0004386
Dmagna000197	scaffold_1	932383	934082	+	1	1	1	1	1	0	0	0	1	1	1	0	5	462	K23728		GO:0005858;GO:0070286
Dmagna000198	scaffold_1	939918	954462	+	1	1	1	1	1	1	1	1	1	1	1	0	5	1904			GO:0005216;GO:0055085;GO:0016020;GO:0006811
Dmagna000199	scaffold_1	955959	960861	+	1	1	1	1	0	1	1	0	0	1	1	0	4	898
Dmagna000200	scaffold_1	961007	962406	-	1	1	1	1	1	1	1	1	1	1	1	0	5	286
Dmagna000201	scaffold_1	962647	967963	+	1	1	1	1	1	1	1	0	1	1	1	0	5	1275	K24810		GO:0005515
Dmagna000202	scaffold_1	969129	972558	+	1	1	1	1	0	1	0	0	1	0	1	1	4	469
Dmagna000205	scaffold_1	975718	986324	-	1	1	1	1	1	0	1	1	1	1	1	0	5	2549	K24936		GO:0005515
Dmagna000206	scaffold_1	995358	996153	-	1	1	1	0	0	0	0	1	0	0	0	0	2	122
Dmagna000207	scaffold_1	1008302	1010776	-	1	1	1	1	1	1	1	1	1	1	1	0	5	521	K10598	dmk04120	GO:0000413;GO:0016567;GO:0003755;GO:0004842
Dmagna000208	scaffold_1	1011739	1017913	-	1	1	1	1	1	0	1	1	1	1	1	0	5	308			GO:0005044;GO:0030247;GO:0006955
Dmagna000209	scaffold_1	1021701	1024437	+	1	1	1	1	1	1	1	1	1	1	1	1	5	437	K01379	dmk04140;dmk04142	GO:0006508;GO:0004190
Dmagna000210	scaffold_1	1024874	1026694	+	1	1	1	1	1	1	0	1	1	1	1	1	5	391	K01379	dmk04140;dmk04142	GO:0006508;GO:0004190
Dmagna000211	scaffold_1	1027395	1034442	+	1	1	1	1	1	0	1	1	1	1	1	1	5	1162	K05850		GO:0016020;GO:0005524;GO:0005388;GO:0070588;GO:0000166;GO:0016021
Dmagna000212	scaffold_1	1034630	1036236	+	1	0	1	0	0	0	0	1	0	0	0	0	2	86
Dmagna000213	scaffold_1	1037279	1041026	+	1	1	1	1	1	1	1	1	1	1	1	0	5	943
Dmagna000214	scaffold_1	1042010	1045702	+	1	1	1	1	1	0	1	1	1	1	1	0	5	803	K13525	dmk04141	GO:0005524;GO:0016787
Dmagna000215	scaffold_1	1045906	1052529	+	1	1	1	1	1	1	0	1	1	1	1	0	5	1671	K18663		GO:0005524;GO:0003676
Dmagna000216	scaffold_1	1055813	1056114	+	1	0	1	0	0	0	0	1	0	0	0	0	2	66
Dmagna000217	scaffold_1	1056154	1058783	+	1	1	1	1	1	1	1	1	0	1	1	0	4	218
Dmagna000218	scaffold_1	1059344	1061108	-	1	1	1	1	1	1	1	1	1	1	1	0	5	446	K06013	dmk00900	GO:0071586;GO:0004222;GO:0006508;GO:0008233
Dmagna000219	scaffold_1	1063110	1063466	+	1	0	1	0	0	1	1	1	0	0	0	0	2	69
Dmagna000220	scaffold_1	1063926	1064256	+	1	0	1	0	1	1	1	1	0	0	0	0	2	66
Dmagna000221	scaffold_1	1065722	1066162	-	1	0	1	0	0	1	1	1	0	0	0	1	2	76
Dmagna000222	scaffold_1	1067736	1069367	-	1	0	0	1	0	0	0	0	0	0	0	0	1	171
Dmagna000223	scaffold_1	1069658	1069961	-	1	1	1	1	1	1	1	0	0	0	0	1	2	79
Dmagna000224	scaffold_1	1069993	1071282	-	1	1	1	1	0	0	0	1	0	1	1	1	4	242	K01951	dmk00230;dmk00983;dmk01100;dmk01232	GO:0005524;GO:0016462
Dmagna000225	scaffold_1	1071559	1071963	-	1	1	1	1	0	1	1	0	0	1	1	1	4	62
Dmagna000226	scaffold_1	1073177	1073589	+	1	0	1	1	0	0	0	0	0	0	0	0	1	102
Dmagna000227	scaffold_1	1073970	1076186	+	1	1	1	1	1	1	1	1	1	1	1	0	5	437	K15538		GO:0016798
Dmagna000228	scaffold_1	1076896	1078996	+	1	1	1	1	1	0	0	1	1	0	1	1	4	530
Dmagna000229	scaffold_1	1086115	1086799	+	1	0	1	1	0	0	0	1	0	0	0	0	2	70
Dmagna000230	scaffold_1	1087042	1087675	+	1	1	1	1	0	1	0	1	0	0	0	1	2	153
Dmagna000231	scaffold_1	1087759	1089815	+	1	1	1	1	1	1	1	1	0	0	1	1	3	467
Dmagna000232	scaffold_1	1090051	1090785	+	1	1	1	1	0	1	0	0	1	1	1	0	5	206	K18161		GO:0032981
Dmagna000233	scaffold_1	1090814	1097816	+	1	1	1	1	1	0	1	1	0	1	1	0	4	556	K06083		GO:0005856;GO:0030036;GO:0003779
Dmagna000234	scaffold_1	1098103	1101164	+	1	1	1	1	1	0	1	0	1	1	1	1	5	369			GO:0016757;GO:0005975
Dmagna000235	scaffold_1	1101363	1103884	-	1	1	1	1	1	1	1	1	1	0	1	1	4	605	K19479
Dmagna000236	scaffold_1	1105260	1107402	-	1	1	1	1	1	1	1	0	1	0	1	1	4	479	K19479
Dmagna000237	scaffold_1	1109232	1111420	-	1	1	1	1	0	1	1	0	1	0	1	1	4	479	K19479
Dmagna000238	scaffold_1	1112802	1114994	-	1	1	1	1	0	1	1	0	1	0	1	1	4	479	K19479
Dmagna000239	scaffold_1	1116123	1117083	-	1	1	1	1	1	1	0	0	0	1	1	1	4	152
Dmagna000240	scaffold_1	1119042	1121417	-	1	1	1	1	1	1	1	1	1	0	1	1	4	478
Dmagna000241	scaffold_1	1128609	1128825	+	1	0	1	0	0	0	1	0	0	0	0	0	2	61
Dmagna000242	scaffold_1	1133272	1137311	-	1	1	1	1	1	1	1	0	1	0	1	0	4	539
Dmagna000243	scaffold_1	1140669	1142991	-	1	1	1	1	1	1	1	1	0	0	1	1	3	553	K19479
Dmagna000244	scaffold_1	1145554	1147594	-	1	1	1	1	1	1	0	1	1	0	1	1	4	437
Dmagna000245	scaffold_1	1149612	1151383	-	1	1	1	1	1	0	1	1	1	0	1	1	4	522	K19479
Dmagna000246	scaffold_1	1152985	1154569	-	1	1	1	1	1	1	1	1	1	1	1	0	5	385	K01867	dmk00970	GO:0005737;GO:0004812;GO:0004830;GO:0006418;GO:0005524;GO:0006436;GO:0000166
Dmagna000247	scaffold_1	1154957	1156729	+	1	1	1	1	1	1	0	1	1	1	1	0	5	354			GO:0042138;GO:0006310
Dmagna000248	scaffold_1	1156880	1169752	-	1	1	1	1	1	1	1	1	1	1	1	1	5	900	K05313		GO:0016020;GO:0004970;GO:0005216;GO:0038023;GO:0006811
Dmagna000249	scaffold_1	1171256	1171933	+	1	1	1	0	1	1	1	0	0	0	0	0	2	70
Dmagna000250	scaffold_1	1175253	1175740	-	1	1	1	1	1	0	1	0	0	1	1	0	4	95
Dmagna000251	scaffold_1	1180351	1181498	-	1	1	1	1	1	1	0	0	0	0	1	0	3	147
Dmagna000252	scaffold_1	1183233	1183791	+	1	0	1	0	0	0	0	0	0	0	0	0	1	76
Dmagna000253	scaffold_1	1199004	1204779	+	1	1	1	1	1	1	1	1	1	1	1	1	5	749	K05313		GO:0016020;GO:0004970;GO:0005216;GO:0038023;GO:0006811
Dmagna000254	scaffold_1	1206054	1207218	-	1	1	1	1	1	1	1	0	0	0	1	1	3	157
Dmagna000255	scaffold_1	1208278	1209182	+	1	1	1	1	0	0	1	0	0	1	1	1	4	131
Dmagna000256	scaffold_1	1209473	1210202	+	1	1	1	1	0	0	0	0	0	0	0	0	1	82
Dmagna000257	scaffold_1	1211820	1213188	+	1	1	1	1	1	1	1	0	0	1	1	1	4	188
Dmagna000258	scaffold_1	1214039	1214704	+	1	1	1	1	0	1	0	1	0	0	0	1	2	110
Dmagna000259	scaffold_1	1214905	1215656	+	1	1	1	1	0	1	1	1	1	1	1	1	5	129
Dmagna000260	scaffold_1	1218644	1219187	+	1	1	1	1	0	0	0	1	0	0	1	1	3	143
Dmagna000261	scaffold_1	1221301	1222402	-	1	0	0	1	0	1	1	0	0	0	0	1	2	95
Dmagna000262	scaffold_1	1223032	1225764	+	1	1	1	1	1	1	0	0	0	1	1	1	4	802			GO:0003676;GO:0008270
Dmagna000263	scaffold_1	1230012	1230392	+	1	1	1	0	0	0	0	0	0	0	0	0	1	127
Dmagna000264	scaffold_1	1231048	1231677	+	1	1	1	1	1	0	0	0	0	0	0	1	2	148
Dmagna000265	scaffold_1	1232460	1232955	+	1	1	1	1	0	0	0	0	0	0	0	0	1	155
Dmagna000266	scaffold_1	1233260	1235678	+	1	1	1	1	1	0	0	0	0	1	1	1	4	563
Dmagna000267	scaffold_1	1237375	1243096	-	1	1	1	1	1	1	1	1	1	1	1	0	5	613	K19519
Dmagna000268	scaffold_1	1242874	1243358	-	1	1	0	1	0	0	0	0	0	0	0	0	1	89
Dmagna000269	scaffold_1	1250735	1251592	-	1	1	1	1	1	0	0	0	0	1	1	1	4	241
Dmagna000270	scaffold_1	1256963	1261650	+	1	1	1	1	1	1	1	1	1	1	1	0	5	173
Dmagna000271	scaffold_1	1262040	1262364	+	1	0	1	0	0	0	0	0	0	0	0	0	1	76
Dmagna000272	scaffold_1	1264152	1265289	-	1	1	1	1	1	1	1	1	1	1	1	0	5	300	K15111		GO:0022857
Dmagna000273	scaffold_1	1266214	1267454	+	1	1	1	1	1	1	1	1	0	1	1	0	4	176
Dmagna000274	scaffold_1	1267513	1271950	-	1	1	1	1	1	1	1	1	1	1	1	0	5	1067	K11126		GO:0003677;GO:0003721;GO:0003964
Dmagna000275	scaffold_1	1274395	1275780	+	1	0	1	0	0	0	0	0	0	0	0	0	1	108
Dmagna000276	scaffold_1	1280282	1281561	+	1	0	1	0	0	0	0	0	0	0	0	0	1	193
Dmagna000277	scaffold_1	1282305	1284176	+	1	0	1	0	0	1	0	0	0	0	0	0	2	130
Dmagna000278	scaffold_1	1288838	1289271	+	1	0	1	0	0	0	0	0	0	0	0	0	1	84
Dmagna000279	scaffold_1	1290294	1304485	+	1	1	1	1	1	1	1	1	1	1	1	1	5	1341	K05850		GO:0016020;GO:0005524;GO:0005388;GO:0070588;GO:0000166;GO:0016021
Dmagna000280	scaffold_1	1305552	1308489	+	1	0	1	0	0	0	0	0	0	1	1	1	3	113
Dmagna000281	scaffold_1	1311318	1315554	+	1	0	1	1	0	0	0	0	0	1	1	1	3	128
Dmagna000282	scaffold_1	1316742	1321099	-	1	1	1	1	1	1	1	1	1	1	1	0	5	433
Dmagna000283	scaffold_1	1329988	1330428	-	1	0	1	0	0	0	0	0	0	0	0	0	1	105
Dmagna000284	scaffold_1	1330498	1330783	+	1	0	1	0	1	1	1	0	0	0	0	0	2	72
Dmagna000285	scaffold_1	1331516	1332220	-	1	0	1	0	1	0	0	0	0	0	0	0	2	108
Dmagna000286	scaffold_1	1340749	1341150	-	1	0	1	0	0	0	0	0	0	0	0	0	1	109
Dmagna000287	scaffold_1	1344461	1344977	-	1	0	1	0	0	0	0	0	0	0	0	0	1	76
Dmagna000288	scaffold_1	1347923	1348373	+	1	0	1	0	1	0	0	0	0	0	0	0	2	65
Dmagna000289	scaffold_1	1352825	1353831	+	1	1	1	1	1	1	1	0	0	0	0	0	2	85
Dmagna000290	scaffold_1	1356027	1358872	-	1	1	1	1	1	1	1	1	1	1	1	0	5	637			GO:0006030;GO:0008061;GO:0005576
Dmagna000291	scaffold_1	1363014	1363408	-	1	0	1	0	0	0	0	1	0	0	0	0	2	81
Dmagna000292	scaffold_1	1363718	1367633	-	1	1	1	1	1	1	1	1	1	1	1	0	5	562			GO:0006030;GO:0008061;GO:0005576
Dmagna000293	scaffold_1	1375118	1375405	-	1	0	1	0	0	0	0	0	0	0	0	0	1	61
Dmagna000294	scaffold_1	1375948	1377628	+	1	1	1	0	1	1	0	0	0	0	0	0	2	147
Dmagna000295	scaffold_1	1381374	1382264	+	1	0	1	0	0	0	0	0	0	0	0	0	1	80
Dmagna000296	scaffold_1	1386599	1387536	-	1	0	1	0	0	0	0	0	0	0	0	0	1	137
Dmagna000297	scaffold_1	1393976	1394212	-	1	0	1	0	0	0	0	0	0	0	0	0	1	70
Dmagna000298	scaffold_1	1395436	1401376	-	1	1	1	1	1	1	1	1	1	1	1	1	5	1415	K20099		GO:0005524;GO:0003676;GO:0004386;GO:0005515
Dmagna000299	scaffold_1	1401934	1404243	+	1	1	1	1	1	1	1	1	1	1	1	0	5	414	K12348	dmk00600;dmk01100;dmk04142	GO:0005764;GO:0006629
Dmagna000300	scaffold_1	1404342	1405680	+	1	1	1	1	0	1	1	1	1	1	1	1	5	301	K14648		GO:0004521
Dmagna000301	scaffold_1	1408450	1409097	-	1	1	1	1	1	0	0	0	0	0	1	0	3	180
Dmagna000302	scaffold_1	1409100	1409697	-	1	0	0	1	0	1	0	0	0	0	0	0	2	77
Dmagna000303	scaffold_1	1410938	1419129	+	1	1	1	1	1	1	1	1	1	1	1	1	5	1807	K11427	dmk00310;dmk01100	GO:0051726;GO:0034729;GO:0031151;GO:0018024
Dmagna000304	scaffold_1	1419251	1419716	-	1	0	1	0	0	0	0	0	0	0	0	0	1	69
Dmagna000305	scaffold_1	1420953	1428550	-	1	1	1	1	1	1	1	1	1	1	1	1	5	2002			GO:0006801;GO:0046872;GO:0006869;GO:0005319
Dmagna000306	scaffold_1	1431103	1439139	+	1	1	1	1	1	1	1	1	1	1	1	1	5	2016			GO:0006801;GO:0046872;GO:0005319;GO:0006869
Dmagna000307	scaffold_1	1439501	1442945	+	1	1	1	1	1	1	1	1	0	1	1	0	4	592
Dmagna000308	scaffold_1	1444825	1447533	-	1	1	1	1	1	1	1	1	1	1	1	0	5	734	K18723	dmk03013;dmk03015	GO:0005643;GO:0016973
Dmagna000309	scaffold_1	1448038	1450173	+	1	1	1	1	1	0	0	0	1	0	1	1	4	680			GO:0003723;GO:0003676
Dmagna000310	scaffold_1	1450412	1450725	+	1	0	1	0	0	0	0	0	0	0	0	1	1	75
Dmagna000311	scaffold_1	1451731	1452045	-	1	0	1	0	0	0	0	0	0	0	0	1	1	70
Dmagna000312	scaffold_1	1453470	1455763	-	1	1	1	1	1	1	1	1	1	1	1	0	5	480	K11324		GO:0006281;GO:0006338;GO:0045892;GO:0005634;GO:0043968;GO:0043967;GO:0035267
Dmagna000313	scaffold_1	1455957	1461445	+	1	1	1	1	1	1	1	1	0	1	1	0	4	1473	K11789		GO:0016567;GO:0005515
Dmagna000314	scaffold_1	1461464	1462074	-	1	1	1	1	0	1	0	1	0	0	1	0	3	130
Dmagna000315	scaffold_1	1463840	1471834	+	1	1	1	1	1	1	1	1	1	1	1	1	5	2179			GO:0006801;GO:0046872;GO:0006869;GO:0005319
Dmagna000316	scaffold_1	1474772	1475938	-	1	1	1	1	0	1	1	1	1	1	1	0	5	143			GO:0016846
Dmagna000317	scaffold_1	1476206	1481547	-	1	1	1	0	0	0	0	0	0	0	1	1	2	93
Dmagna000318	scaffold_1	1483930	1488382	-	1	1	1	1	1	1	1	1	0	1	1	0	4	1128	K25203	dmk03013
Dmagna000319	scaffold_1	1493762	1494527	+	1	1	1	1	1	1	1	1	1	1	1	0	5	164
Dmagna000320	scaffold_1	1495709	1497080	-	1	0	1	1	1	1	1	1	1	1	1	0	5	91
Dmagna000321	scaffold_1	1498106	1502861	-	1	1	1	1	1	1	1	1	1	1	1	0	5	876			GO:0008270;GO:0006355;GO:0005634;GO:0035064;GO:0005515
Dmagna000322	scaffold_1	1504245	1512026	-	1	1	1	1	1	1	1	1	1	1	1	0	5	635			GO:0008270;GO:0006355;GO:0004887;GO:0003677;GO:0005634;GO:0003707;GO:0043565;GO:0003700
Dmagna000323	scaffold_1	1513912	1514711	-	1	1	1	0	0	0	0	0	0	0	0	0	1	117
Dmagna000324	scaffold_1	1521088	1522350	-	1	1	1	1	1	1	0	0	0	1	0	0	3	402
Dmagna000325	scaffold_1	1534747	1536713	+	1	1	1	1	1	1	0	0	0	1	1	1	4	622
Dmagna000326	scaffold_1	1536743	1537342	+	1	1	1	1	0	0	0	0	1	1	1	1	4	190			GO:0003676;GO:0008270
Dmagna000327	scaffold_1	1543145	1543456	-	1	1	1	1	0	0	0	0	0	1	1	0	3	104
Dmagna000328	scaffold_1	1546718	1549891	-	1	1	1	1	1	0	1	1	0	0	1	0	3	173
Dmagna000329	scaffold_1	1550070	1550391	-	1	1	0	1	0	1	1	1	0	0	0	0	2	84
Dmagna000330	scaffold_1	1551221	1551761	-	1	1	1	1	1	0	0	1	0	0	0	0	2	68
Dmagna000331	scaffold_1	1552165	1554961	-	1	1	1	1	1	0	1	1	1	1	1	1	5	315	K15115		GO:0055085;GO:0022857
Dmagna000332	scaffold_1	1555584	1555924	+	1	0	1	0	0	0	0	1	0	0	0	0	2	77
Dmagna000333	scaffold_1	1556080	1561352	-	1	1	1	1	1	1	1	1	1	1	1	1	5	1236			GO:0016887;GO:0000166;GO:0016021;GO:0006812
Dmagna000334	scaffold_1	1561957	1563325	-	1	1	1	1	1	0	0	1	1	1	1	1	5	172			GO:0003796
Dmagna000335	scaffold_1	1564108	1565847	-	1	1	1	1	1	1	0	1	1	1	1	1	5	160			GO:0003796
Dmagna000336	scaffold_1	1565941	1567671	+	1	1	1	1	1	1	1	1	1	1	1	0	5	186			GO:0008013
Dmagna000337	scaffold_1	1572636	1578994	-	1	1	1	1	1	0	1	1	0	0	1	0	3	263
Dmagna000338	scaffold_1	1575791	1577524	-	1	0	1	0	0	0	0	1	0	0	0	0	2	146
Dmagna000339	scaffold_1	1579547	1581783	-	1	1	1	1	0	1	1	1	1	1	1	1	5	315	K19488		GO:0006355;GO:0043565;GO:0003700;GO:0005634
Dmagna000340	scaffold_1	1584442	1586301	-	1	0	1	1	0	1	0	1	0	0	0	0	2	87
Dmagna000341	scaffold_1	1591522	1592514	-	1	1	1	1	1	1	1	1	1	1	1	1	5	331			GO:0006355;GO:0043565;GO:0003700;GO:0005634
Dmagna000342	scaffold_1	1607054	1607480	-	1	1	1	0	0	0	0	0	0	0	0	0	1	68
Dmagna000343	scaffold_1	1610415	1612151	+	1	1	1	1	1	1	1	1	1	1	1	0	5	356
Dmagna000344	scaffold_1	1612184	1617645	-	1	1	1	1	1	1	0	1	0	1	1	0	4	1210
Dmagna000345	scaffold_1	1619106	1619440	-	1	1	0	1	0	1	0	1	0	1	1	0	4	71
Dmagna000346	scaffold_1	1622041	1624371	-	1	1	1	1	1	1	1	1	0	0	1	0	3	497
Dmagna000347	scaffold_1	1624857	1625740	+	1	1	1	1	0	1	1	1	1	1	1	0	5	149	K03537	dmk03008	GO:0016070;GO:0004526;GO:0004540;GO:0008033
Dmagna000348	scaffold_1	1625785	1626785	-	1	1	1	1	1	1	1	1	1	1	1	0	5	185	K17790		GO:0042721;GO:0045039
Dmagna000349	scaffold_1	1627298	1629437	-	1	1	1	1	1	1	1	1	1	1	1	0	5	321	K00616	dmk00030;dmk01100;dmk01200;dmk01230	GO:0005737;GO:0003824;GO:0005975;GO:0006098;GO:0004801
Dmagna000350	scaffold_1	1630915	1635256	-	1	1	1	1	1	1	1	1	1	1	1	0	5	282			GO:0007165
Dmagna000351	scaffold_1	1637029	1637448	+	1	1	1	0	0	0	0	0	0	0	0	0	1	91
Dmagna000352	scaffold_1	1643700	1647726	-	1	1	1	1	0	1	0	1	0	1	1	0	4	105
Dmagna000353	scaffold_1	1646366	1646848	+	1	0	1	0	0	0	1	0	0	0	0	0	2	129
Dmagna000354	scaffold_1	1650647	1652152	+	1	0	1	0	0	1	0	0	0	0	0	0	2	139
Dmagna000355	scaffold_1	1654338	1655422	+	1	0	1	0	0	1	0	0	0	0	0	0	2	124
Dmagna000356	scaffold_1	1658425	1666686	-	1	1	1	1	1	1	1	1	1	1	1	0	5	625	K04863		GO:0005891;GO:0070588;GO:0005515;GO:0005245
Dmagna000357	scaffold_1	1673573	1674909	-	1	1	1	1	0	0	0	1	0	0	1	0	3	316
Dmagna000358	scaffold_1	1677399	1679965	-	1	0	1	0	0	0	0	0	0	0	0	0	1	113
Dmagna000359	scaffold_1	1694938	1696567	+	1	0	1	0	0	0	0	0	0	0	0	0	1	91
Dmagna000360	scaffold_1	1701199	1702906	+	1	1	1	0	0	1	0	0	0	0	0	0	2	102
Dmagna000361	scaffold_1	1704354	1705128	-	1	1	1	1	1	1	1	1	0	1	1	0	4	114
Dmagna000362	scaffold_1	1707846	1710260	+	1	1	1	0	1	1	1	0	0	0	0	0	2	127
Dmagna000363	scaffold_1	1710492	1711591	+	1	1	1	0	0	0	0	0	0	0	0	0	1	115
Dmagna000364	scaffold_1	1715047	1717399	+	1	1	1	0	0	0	0	0	0	0	0	0	1	112
Dmagna000365	scaffold_1	1714479	1725976	+	1	1	1	1	1	0	1	1	1	1	1	1	5	972			GO:0003676;GO:0005515
Dmagna000366	scaffold_1	1740190	1741210	+	1	0	1	0	0	0	0	0	0	0	0	0	1	63
Dmagna000367	scaffold_1	1747317	1748643	-	1	0	1	0	0	0	0	0	0	0	0	0	1	89
Dmagna000368	scaffold_1	1749255	1750311	+	1	0	1	1	1	1	0	0	1	1	1	0	5	81			GO:0035556
Dmagna000369	scaffold_1	1754921	1755555	+	1	0	1	0	0	0	0	0	0	0	0	0	1	85
Dmagna000370	scaffold_1	1759505	1759771	-	1	0	1	0	0	0	0	0	0	0	0	0	1	72
Dmagna000371	scaffold_1	1760347	1772755	+	1	1	1	1	1	1	1	0	1	1	1	0	5	1057	K18080
Dmagna000372	scaffold_1	1776671	1777565	-	1	1	1	0	0	0	0	0	0	0	0	0	1	109
Dmagna000373	scaffold_1	1777690	1784436	+	1	1	1	1	1	0	1	0	1	1	1	0	5	802	K18080		GO:0005515
Dmagna000374	scaffold_1	1786039	1788461	+	1	1	1	1	1	1	1	1	1	1	1	0	5	491	K01183	dmk00520;dmk01100	GO:0008061;GO:0005975
Dmagna000375	scaffold_1	1788632	1789259	-	1	1	1	1	1	1	1	1	0	1	1	0	4	190	K22455
Dmagna000376	scaffold_1	1789640	1791147	+	1	1	1	1	1	1	1	1	1	1	1	0	5	372	K01488	dmk00230;dmk01100;dmk01232	GO:0019239
Dmagna000377	scaffold_1	1791262	1792333	-	1	1	1	1	1	1	1	1	1	1	1	0	5	242	K17662
Dmagna000378	scaffold_1	1796783	1799532	+	1	1	1	1	1	1	1	1	1	1	1	0	5	461
Dmagna000379	scaffold_1	1800761	1802050	-	1	1	1	1	1	1	1	1	1	1	1	0	5	257	K13370	dmk00061;dmk01100;dmk01212
Dmagna000380	scaffold_1	1803686	1810777	-	1	1	1	1	1	1	1	1	1	1	1	1	5	624	K09183		GO:0006355;GO:0043565;GO:0003700;GO:0008270
Dmagna000381	scaffold_1	1814225	1815511	-	1	1	1	0	1	0	0	1	0	0	0	0	2	217
Dmagna000382	scaffold_1	1816632	1819110	-	1	1	1	1	0	0	0	1	0	0	1	0	3	231
Dmagna000383	scaffold_1	1824593	1829242	-	1	1	1	1	1	1	1	1	1	1	1	0	5	779			GO:0006355;GO:0043565;GO:0003700;GO:0008270
Dmagna000384	scaffold_1	1830972	1837271	-	1	1	1	1	1	1	1	1	1	1	1	0	5	641	K09183		GO:0006355;GO:0043565;GO:0003700;GO:0008270
Dmagna000385	scaffold_1	1841516	1843277	-	1	0	1	0	0	1	1	0	0	0	0	0	2	100
Dmagna000387	scaffold_1	1843976	1847252	+	1	1	1	1	1	1	1	1	1	1	1	0	5	660	K10263		GO:0005515
Dmagna000388	scaffold_1	1847876	1850827	+	1	1	1	1	1	1	1	1	1	1	1	0	5	223
Dmagna000389	scaffold_1	1852240	1855978	+	1	1	1	1	1	0	1	1	0	0	1	0	3	1045
Dmagna000390	scaffold_1	1858895	1860078	-	1	1	1	1	1	1	1	1	1	1	1	0	5	233	K00569	dmk00983	GO:0008119;GO:0008757
Dmagna000391	scaffold_1	1864569	1866974	-	1	1	1	1	1	1	1	1	1	1	1	0	5	169
Dmagna000392	scaffold_1	1866589	1875032	+	1	1	1	1	1	0	1	1	1	1	1	1	5	946	K11593		GO:0003676;GO:0005515
Dmagna000393	scaffold_1	1875182	1879242	+	1	1	1	1	1	1	1	1	1	1	1	0	5	836	K02541	dmk03030	GO:0005524;GO:0003677;GO:0042555;GO:0006270
Dmagna000394	scaffold_1	1882178	1885176	-	1	1	1	1	1	1	1	1	0	1	1	0	4	534
Dmagna000395	scaffold_1	1887132	1888511	-	1	1	1	1	1	1	1	1	1	1	1	0	5	312	K03030	dmk03050	GO:0061578;GO:0005515
Dmagna000396	scaffold_1	1888714	1889384	+	1	1	1	1	1	1	1	1	1	1	1	0	5	102	K22255		GO:0005739;GO:0032780;GO:0042030
Dmagna000397	scaffold_1	1889814	1890373	-	1	0	0	1	0	1	1	1	0	0	1	0	3	116
Dmagna000398	scaffold_1	1890615	1892792	-	1	1	1	1	1	0	1	1	1	1	1	0	5	455	K15537		GO:0016491;GO:0008610;GO:0055114;GO:0005506
Dmagna000399	scaffold_1	1893133	1895709	+	1	1	1	1	1	1	1	1	1	1	1	0	5	446	K11090		GO:0006396;GO:0003723;GO:1990904;GO:0005634;GO:0003676
Dmagna000400	scaffold_1	1895881	1912891	+	1	1	1	1	1	0	1	1	1	1	1	0	5	4525			GO:0016817;GO:0005524;GO:0005515
Dmagna000401	scaffold_1	1913274	1916110	+	1	1	1	1	1	1	1	0	0	1	1	0	4	788
Dmagna000402	scaffold_1	1916371	1916964	+	1	1	0	1	0	0	1	1	1	1	1	0	5	126			GO:0071595;GO:0035307
Dmagna000403	scaffold_1	1917048	1917520	-	1	1	1	0	0	0	0	0	0	0	0	0	1	90
Dmagna000404	scaffold_1	1919539	1925303	+	1	1	1	1	1	1	1	1	0	1	1	0	4	347
Dmagna000405	scaffold_1	1936256	1938161	-	1	1	1	1	1	1	1	1	1	1	1	0	5	428			GO:0003824
Dmagna000406	scaffold_1	1938311	1940577	+	1	1	1	1	1	1	1	1	1	1	1	0	5	347	K13717
Dmagna000407	scaffold_1	1945599	1946322	+	1	1	1	0	0	1	1	1	0	0	0	0	2	64
Dmagna000408	scaffold_1	1946916	1953367	-	1	1	1	1	1	1	1	1	1	1	1	0	5	1661	K11757		GO:0006338;GO:0016586;GO:0005515;GO:0003682
Dmagna000409	scaffold_1	1953500	1955452	-	1	1	1	1	0	1	1	1	1	1	1	1	5	375			GO:0016616;GO:0003854;GO:0055114;GO:0006694
Dmagna000410	scaffold_1	1956675	1958032	+	1	1	1	1	1	1	0	0	1	1	1	1	5	380			GO:0016616;GO:0003854;GO:0055114;GO:0006694
Dmagna000411	scaffold_1	1959343	1964270	-	1	1	1	1	1	1	0	1	1	1	1	0	5	590			GO:0051087
Dmagna000412	scaffold_1	1964028	1966605	+	1	1	1	1	1	1	1	1	1	1	1	0	5	629	K17710		GO:0005515
Dmagna000413	scaffold_1	1966649	1967847	-	1	1	1	1	1	1	1	1	1	1	1	0	5	245	K21121
Dmagna000414	scaffold_1	1971483	1973911	+	1	1	1	1	0	1	1	0	0	0	0	0	2	464
Dmagna000415	scaffold_1	1975778	1977469	+	1	1	1	1	1	0	1	0	1	0	1	0	4	410			GO:0007186;GO:0004930;GO:0016021
Dmagna000416	scaffold_1	1982251	1983555	-	1	0	1	0	0	0	0	1	0	0	0	0	2	128
Dmagna000417	scaffold_1	1984792	1986106	-	1	1	1	1	1	1	1	1	1	1	1	0	5	197
Dmagna000418	scaffold_1	1986992	1989407	+	1	1	1	1	1	1	1	1	1	1	1	0	5	633	K05544		GO:0008033;GO:0050660;GO:0003824;GO:0046872;GO:0055114;GO:0017150
Dmagna000419	scaffold_1	1990099	1990981	-	1	1	1	1	1	1	1	1	0	1	1	0	4	169
Dmagna000420	scaffold_1	1996458	2000790	+	1	1	1	1	1	1	1	1	1	1	1	0	5	516	K10343		GO:0035556;GO:0005515
Dmagna000421	scaffold_1	2002228	2003653	-	1	1	1	1	1	1	0	1	0	1	1	0	4	263
Dmagna000422	scaffold_1	2004311	2005995	+	1	1	1	1	1	1	1	1	1	1	1	0	5	161	K03263		GO:0003723;GO:0045901;GO:0006452;GO:0043022;GO:0045905;GO:0003746
Dmagna000423	scaffold_1	2006054	2007446	-	1	1	1	1	1	1	0	1	1	1	1	0	5	276	K10365	dmk04144	GO:0051016;GO:0008290
Dmagna000424	scaffold_1	2007743	2011257	+	1	1	1	1	1	1	1	1	1	1	1	0	5	624	K06069	dmk04144	GO:0004674;GO:0035556;GO:0005524;GO:0004672;GO:0007163;GO:0005515;GO:0006468
Dmagna000425	scaffold_1	2014435	2020026	+	1	1	1	1	1	1	0	1	1	1	1	0	5	727			GO:0046332
Dmagna000426	scaffold_1	2025683	2029746	-	1	1	1	1	1	0	1	1	1	1	1	0	5	895	K08886		GO:0004713;GO:0005524;GO:0004672;GO:0005515;GO:0006468
Dmagna000427	scaffold_1	2030350	2032408	+	1	1	1	1	1	0	1	1	0	1	1	1	4	214
Dmagna000428	scaffold_1	2035506	2037765	-	1	1	1	1	1	0	1	1	1	1	1	0	5	420	K20007		GO:0071805;GO:0005267;GO:0016020
Dmagna000429	scaffold_1	2038354	2039153	+	1	0	1	0	1	0	1	1	1	1	1	0	5	85	K02153	dmk00190;dmk01100;dmk04145	GO:0015078;GO:0015991;GO:0033179
Dmagna000430	scaffold_1	2039485	2043178	-	1	1	1	1	1	0	1	1	1	1	1	0	5	804	K08576		GO:0005622;GO:0006508;GO:0004198
Dmagna000431	scaffold_1	2046679	2047053	-	1	0	1	0	0	0	1	0	0	0	0	0	2	125
Dmagna000432	scaffold_1	2048148	2049945	-	1	1	1	1	1	0	1	1	0	1	1	0	4	97			GO:0046872
Dmagna000433	scaffold_1	2055794	2059879	-	1	1	1	1	1	0	0	1	0	0	1	0	3	867
Dmagna000434	scaffold_1	2062017	2070737	-	1	1	1	1	1	0	0	1	0	1	1	0	4	247	K14943		GO:0046872
Dmagna000435	scaffold_1	2071099	2073490	-	1	0	1	0	0	0	0	1	0	0	0	0	2	88
Dmagna000436	scaffold_1	2078356	2080926	-	1	0	1	0	0	0	0	0	0	0	0	0	1	113
Dmagna000437	scaffold_1	2084248	2084964	-	1	0	1	0	0	0	0	0	0	0	0	0	1	102
Dmagna000438	scaffold_1	2088990	2089221	+	1	0	1	0	0	0	0	0	0	0	0	0	1	63
Dmagna000439	scaffold_1	2092037	2093903	-	1	0	1	0	1	0	0	0	0	0	0	0	2	71
Dmagna000440	scaffold_1	2101090	2102393	-	1	0	1	0	0	0	0	1	0	0	0	0	2	89
Dmagna000441	scaffold_1	2110921	2112491	-	1	0	1	0	0	0	1	0	0	0	0	0	2	122
Dmagna000442	scaffold_1	2116206	2118481	+	1	1	1	1	1	0	1	1	1	1	1	0	5	591			GO:0007030;GO:0043001
Dmagna000443	scaffold_1	2118571	2121173	-	1	1	1	1	1	0	1	1	1	1	1	0	5	597	K03131	dmk03022	GO:0006367;GO:0046982;GO:0006352;GO:0046695;GO:0006357;GO:0000124;GO:0005669
Dmagna000444	scaffold_1	2121738	2123523	-	1	1	1	1	1	0	1	1	1	1	1	0	5	192	K13250	dmk04141	GO:0005783;GO:0016021
Dmagna000445	scaffold_1	2124321	2128210	+	1	1	1	1	1	1	0	1	1	1	1	0	5	858	K19513
Dmagna000446	scaffold_1	2128302	2129636	-	1	1	1	1	1	1	1	1	1	1	1	0	5	351	K17757		GO:0052855
Dmagna000447	scaffold_1	2130161	2131803	-	1	1	1	1	0	0	1	1	0	0	1	0	3	417
Dmagna000448	scaffold_1	2133160	2134594	-	1	1	1	1	1	1	1	1	1	1	1	1	5	321			GO:0015267;GO:0055085;GO:0016020
Dmagna000449	scaffold_1	2135525	2139817	-	1	1	1	1	1	1	1	1	1	1	1	0	5	891	K13865		GO:0055085;GO:0016020;GO:0022857
Dmagna000450	scaffold_1	2140135	2142593	-	1	1	1	1	1	1	1	1	1	1	1	0	5	476	K24053		GO:0005515
Dmagna000451	scaffold_1	2143024	2146716	+	1	1	1	1	1	1	1	1	1	1	1	0	5	741	K23718		GO:0051726;GO:0003723;GO:0003676;GO:0043484
Dmagna000452	scaffold_1	2147870	2149641	+	1	0	1	1	0	0	1	0	0	0	0	1	2	57
Dmagna000454	scaffold_1	2161269	2166176	-	1	1	1	1	1	1	1	0	1	1	1	0	5	760			GO:0006030;GO:0008061;GO:0005576
Dmagna000455	scaffold_1	2168307	2174468	-	1	1	1	1	1	1	1	0	1	1	1	0	5	814			GO:0006030;GO:0008061;GO:0005576
Dmagna000456	scaffold_1	2181863	2182930	-	1	1	1	0	0	0	0	0	0	0	0	0	1	126
Dmagna000457	scaffold_1	2183240	2186750	-	1	1	1	1	1	1	1	0	1	1	1	0	5	592	K07295		GO:0008270;GO:0006355;GO:0003677;GO:0005634;GO:0003707;GO:0043565;GO:0003700
Dmagna000458	scaffold_1	2193901	2195885	-	1	1	1	1	1	1	1	0	1	1	1	0	5	565			GO:0005515
Dmagna000459	scaffold_1	2198379	2200705	+	1	1	1	1	1	1	1	1	1	1	1	0	5	438	K18628
Dmagna000460	scaffold_1	2200857	2204162	-	1	1	1	1	1	1	1	1	1	1	1	1	5	438	K10301		GO:0003677;GO:0005515
Dmagna000461	scaffold_1	2205134	2205907	+	1	1	1	1	1	1	1	1	1	1	1	1	5	127			GO:0042302
Dmagna000462	scaffold_1	2206224	2207107	-	1	1	1	1	1	0	1	1	0	1	1	1	4	173			GO:0042302
Dmagna000463	scaffold_1	2208053	2208814	-	1	1	1	1	1	1	1	1	0	1	1	1	4	173			GO:0042302
Dmagna000464	scaffold_1	2210317	2211181	+	1	1	1	1	1	1	1	1	1	1	1	1	5	127			GO:0042302
Dmagna000465	scaffold_1	2211194	2213910	-	1	1	1	1	1	1	1	0	1	1	1	1	5	768			GO:0005515
Dmagna000466	scaffold_1	2214537	2218495	+	1	1	1	1	1	1	1	1	1	1	1	0	5	953	K10696		GO:0010390;GO:0004842
Dmagna000467	scaffold_1	2219366	2222114	+	1	1	1	1	1	1	1	1	1	1	1	0	5	348			GO:0005576;GO:0010466;GO:0004867;GO:0030414
Dmagna000468	scaffold_1	2223319	2223637	-	1	0	1	0	1	0	0	0	0	0	0	0	2	80
Dmagna000469	scaffold_1	2224168	2224633	+	1	1	1	1	0	1	1	1	0	1	1	1	4	79			GO:0006030;GO:0008061
Dmagna000470	scaffold_1	2226030	2226771	+	1	1	1	1	1	1	1	0	0	0	0	0	2	131
Dmagna000471	scaffold_1	2228381	2228598	+	1	0	1	0	0	0	0	0	0	0	0	0	1	63
Dmagna000472	scaffold_1	2229336	2231814	+	0	1	1	1	1	1	1	1	0	1	1	1	4	173			GO:0042302
Dmagna000474	scaffold_1	2232458	2233456	-	1	1	1	1	1	0	0	0	0	0	1	1	3	246	K21772
Dmagna000475	scaffold_1	2234054	2236082	+	1	1	1	1	1	1	1	1	1	1	1	0	5	428	K11982		GO:0061630
Dmagna000476	scaffold_1	2237022	2238058	+	1	1	1	1	1	1	0	1	0	1	1	1	4	235	K16605		GO:0018095
Dmagna000477	scaffold_1	2238435	2239546	+	1	1	1	1	1	1	1	0	0	1	1	1	4	139
Dmagna000478	scaffold_1	2240290	2242769	+	1	1	1	1	1	0	1	1	0	1	1	1	4	375
Dmagna000479	scaffold_1	2243087	2247205	+	1	1	1	1	1	1	1	1	1	1	1	0	5	842	K10591	dmk04120;dmk04144	GO:0006511;GO:0061630;GO:0004842;GO:0005515
Dmagna000480	scaffold_1	2247315	2248039	+	1	0	1	0	0	0	0	0	0	0	0	0	1	68
Dmagna000481	scaffold_1	2249038	2251215	-	1	1	1	0	1	0	0	1	0	0	0	0	2	212
Dmagna000482	scaffold_1	2254657	2263033	+	1	1	1	1	1	0	0	1	1	1	1	0	5	1594
Dmagna000483	scaffold_1	2263205	2263427	-	1	0	1	0	0	0	0	0	0	0	0	0	1	66
Dmagna000484	scaffold_1	2267239	2269396	+	1	1	1	1	1	1	1	1	1	1	1	0	5	384	K12654		GO:0032481;GO:0002218;GO:0035438
Dmagna000485	scaffold_1	2269577	2276441	-	1	1	1	1	1	1	1	1	1	1	1	0	5	1877	K14310	dmk03013	GO:0005643
Dmagna000486	scaffold_1	2276643	2287823	-	1	1	1	1	1	1	1	1	1	1	1	0	5	2726	K04498	dmk03250;dmk04068;dmk04310;dmk04330;dmk04350	GO:0008270;GO:0003713;GO:0006355;GO:0004402;GO:0003712;GO:0000123;GO:0016573;GO:0005634;GO:0005515
Dmagna000487	scaffold_1	2289505	2294355	+	1	1	1	1	1	1	1	1	1	1	1	0	5	1259	K08049	dmk00230;dmk01100	GO:0009190;GO:0016849;GO:0035556
Dmagna000488	scaffold_1	2295122	2298158	-	1	1	1	1	1	1	1	1	1	1	1	1	5	695	K00700	dmk00500;dmk01100	GO:0043169;GO:0003824;GO:0003844;GO:0005975;GO:0005978;GO:0004553
Dmagna000489	scaffold_1	2298425	2303631	-	1	1	1	1	1	0	1	1	1	1	1	0	5	1093	K06277		GO:0005622;GO:0005085;GO:0007264
Dmagna000490	scaffold_1	2317145	2317687	+	1	1	1	1	0	0	0	0	0	1	1	1	3	107
Dmagna000491	scaffold_1	2320697	2325416	+	1	1	1	1	1	1	1	0	1	1	1	1	5	870	K09216		GO:0003676
Dmagna000492	scaffold_1	2325922	2329449	+	1	1	1	1	1	1	1	1	1	1	1	1	5	705	K00700	dmk00500;dmk01100	GO:0043169;GO:0003824;GO:0003844;GO:0005975;GO:0005978;GO:0004553
Dmagna000493	scaffold_1	2329891	2332674	+	1	1	1	0	0	0	0	0	0	0	0	0	1	175
Dmagna000494	scaffold_1	2334709	2335714	+	1	1	1	1	1	1	1	1	1	1	1	0	5	198	K10162	dmk04310;dmk04350	GO:0004675;GO:0016020
Dmagna000495	scaffold_1	2336661	2339441	-	1	0	1	0	1	0	0	0	0	0	0	0	2	127
Dmagna000496	scaffold_1	2342174	2343785	-	1	0	1	0	0	1	0	0	0	0	0	0	2	82
Dmagna000497	scaffold_1	2345721	2350907	+	1	1	1	1	1	1	1	0	1	1	1	0	5	378	K10162	dmk04310;dmk04350	GO:0090263;GO:0030512
Dmagna000498	scaffold_1	2351279	2367517	-	1	1	1	1	1	1	1	1	1	1	1	0	5	2199	K10360		GO:0007165;GO:0035556;GO:0005524;GO:0016459;GO:0003774;GO:0005515
Dmagna000499	scaffold_1	2367157	2368006	-	1	1	1	0	0	0	0	0	0	0	0	0	1	141
Dmagna000500	scaffold_1	2370709	2371126	-	1	1	1	0	0	1	0	1	0	0	0	0	2	100
Dmagna000501	scaffold_1	2371833	2379128	-	1	1	1	1	1	1	1	1	1	1	1	0	5	376	K12886	dmk03040	GO:0003723;GO:0003676
Dmagna000502	scaffold_1	2385731	2388099	-	1	1	1	1	1	1	1	1	1	1	1	0	5	505	K01892	dmk00970	GO:0005737;GO:0006427;GO:0004812;GO:0006418;GO:0004821;GO:0005524
Dmagna000503	scaffold_1	2389708	2393971	-	1	1	1	1	0	0	1	1	1	1	1	0	5	865	K11860		GO:0003677;GO:0008270
Dmagna000504	scaffold_1	2394450	2400748	-	1	1	1	1	1	1	1	1	1	1	1	1	5	923			GO:0016020;GO:0007166;GO:0004930;GO:0016021;GO:0004888;GO:0007186
Dmagna000505	scaffold_1	2401946	2406600	-	1	1	1	1	1	1	1	1	1	1	1	1	5	1039	K04593		GO:0016020;GO:0007166;GO:0004930;GO:0016021;GO:0004888;GO:0007186
Dmagna000506	scaffold_1	2413240	2415146	+	1	1	1	1	1	1	0	0	1	1	1	0	5	278	K17198		GO:0005525;GO:0007165;GO:0003924;GO:0016020
Dmagna000507	scaffold_1	2416243	2417637	+	1	1	1	1	0	0	0	0	1	1	1	1	4	189			GO:0005525;GO:0007165;GO:0003924;GO:0016020
Dmagna000508	scaffold_1	2418176	2418685	+	1	1	1	1	1	1	0	0	1	1	1	1	5	149	K17198		GO:0005525;GO:0007165;GO:0003924;GO:0016020
Dmagna000509	scaffold_1	2418822	2420179	-	1	1	1	1	1	1	1	1	1	1	1	0	5	285	K01070	dmk01100;dmk01200	GO:0018738;GO:0046294
Dmagna000510	scaffold_1	2420401	2421985	+	1	1	1	1	1	1	1	1	1	1	1	0	5	377	K03132	dmk03022	GO:0006367;GO:0005669
Dmagna000511	scaffold_1	2422840	2423508	-	1	1	1	1	1	0	1	1	1	1	1	0	5	120	K17779
Dmagna000512	scaffold_1	2423732	2425030	-	1	1	1	1	1	1	1	1	1	1	1	0	5	291	K00560	dmk00240;dmk00670;dmk01100;dmk01232	GO:0004799;GO:0006231
Dmagna000513	scaffold_1	2425394	2433327	-	1	1	1	1	1	0	0	1	1	1	1	0	5	772	K24183		GO:0005515
Dmagna000514	scaffold_1	2436881	2439286	+	1	1	1	1	1	1	1	0	1	1	1	0	5	366
Dmagna000515	scaffold_1	2446232	2447073	+	1	0	1	0	0	0	0	0	0	0	0	0	1	107
Dmagna000516	scaffold_1	2448568	2457828	-	1	1	1	1	1	1	1	1	1	1	1	0	5	2143	K24183
Dmagna000517	scaffold_1	2463860	2467075	+	1	1	1	1	1	1	1	0	1	1	1	1	5	721			GO:0008270;GO:0006355;GO:0003677;GO:0005634;GO:0003707;GO:0043565;GO:0003700
Dmagna000518	scaffold_1	2472664	2472920	-	1	0	1	0	0	0	0	0	0	0	0	0	1	63
Dmagna000519	scaffold_1	2475464	2476205	+	1	0	1	0	0	0	0	1	0	0	0	0	2	95
Dmagna000520	scaffold_1	2476269	2479459	+	1	1	1	1	1	1	1	0	1	1	1	1	5	700			GO:0008270;GO:0006355;GO:0003677;GO:0005634;GO:0003707;GO:0043565;GO:0003700
Dmagna000521	scaffold_1	2488385	2491068	+	1	1	1	1	1	1	1	1	1	1	1	0	5	603	K18404
Dmagna000522	scaffold_1	2491256	2494252	-	1	1	1	1	1	1	1	1	1	1	1	0	5	445	K18764
Dmagna000523	scaffold_1	2497120	2498496	+	1	0	0	1	0	1	0	1	0	0	0	0	2	147
Dmagna000524	scaffold_1	2497886	2502375	+	1	1	1	1	1	1	0	1	1	1	1	1	5	745	K05012		GO:0006821;GO:0055085;GO:0005247;GO:0016020
Dmagna000525	scaffold_1	2508203	2520896	+	1	1	1	1	1	1	1	1	1	1	1	0	5	2180	K10359		GO:0005856;GO:0005524;GO:0016459;GO:0003774;GO:0051015;GO:0005515
Dmagna000526	scaffold_1	2522040	2522612	+	1	0	1	1	1	1	1	1	1	1	1	0	5	96	K03946	dmk00190;dmk01100
Dmagna000527	scaffold_1	2522729	2523810	-	1	0	1	1	0	1	0	1	1	1	1	1	5	263			GO:0003676
Dmagna000528	scaffold_1	2524238	2526219	-	1	1	1	1	1	1	1	1	0	1	1	0	4	495	K09228		GO:0003676
Dmagna000529	scaffold_1	2526711	2528192	+	1	1	1	1	1	1	1	1	1	1	1	0	5	217			GO:0005515
Dmagna000530	scaffold_1	2529322	2535292	+	1	1	1	1	1	1	0	0	1	1	1	0	5	1464	K02320	dmk03030	GO:0006260;GO:0001882;GO:0003887;GO:0000166;GO:0003677;GO:0003676
Dmagna000531	scaffold_1	2535049	2536345	-	1	1	1	1	1	1	1	1	1	1	1	0	5	173	K23565
Dmagna000532	scaffold_1	2536767	2546123	+	1	1	1	1	1	1	0	1	1	1	1	0	5	2167	K21853		GO:0005085;GO:0007264
Dmagna000533	scaffold_1	2546608	2548003	-	1	1	1	1	1	1	1	1	0	1	1	0	4	284	K24760		GO:0045022;GO:0043551;GO:0005515
Dmagna000534	scaffold_1	2552221	2552471	-	1	0	1	0	0	0	0	0	0	0	0	0	1	67
Dmagna000535	scaffold_1	2551933	2554580	+	1	1	1	1	1	1	1	1	1	1	1	1	5	423			GO:0016491;GO:0055114
Dmagna000536	scaffold_1	2555575	2557618	+	1	1	1	1	1	1	0	1	1	1	1	1	5	594
Dmagna000537	scaffold_1	2559281	2564363	-	1	1	1	1	1	1	1	1	1	1	1	0	5	556	K09493		GO:0051082;GO:0006457;GO:0005524
Dmagna000538	scaffold_1	2564556	2565672	+	1	1	1	1	1	1	1	1	0	0	1	0	3	160
Dmagna000539	scaffold_1	2566226	2568902	-	1	1	1	1	1	1	1	1	1	1	1	0	5	480	K24962
Dmagna000540	scaffold_1	2568988	2583879	+	1	1	1	1	1	1	1	1	0	1	1	0	4	1818			GO:0003779;GO:0003785
Dmagna000541	scaffold_1	2584179	2585486	-	1	1	1	1	1	1	1	1	1	1	1	0	5	241	K08501	dmk04130	GO:0016192;GO:0016020
Dmagna000542	scaffold_1	2585674	2588279	+	1	1	1	1	1	1	0	1	1	1	1	1	5	363
Dmagna000543	scaffold_1	2590918	2591948	-	1	1	1	1	1	0	1	1	0	0	0	0	2	79
Dmagna000544	scaffold_1	2592711	2594080	-	1	1	1	1	1	1	1	0	1	1	1	1	5	388
Dmagna000545	scaffold_1	2595628	2602749	-	1	1	1	1	1	1	1	1	0	1	1	0	4	1978	K20228
Dmagna000546	scaffold_1	2603136	2605192	+	1	1	1	1	1	1	1	0	1	1	1	1	5	426			GO:0016491;GO:0055114
Dmagna000547	scaffold_1	2605302	2610688	-	1	1	1	1	1	1	1	1	1	1	1	0	5	1241	K12599	dmk03018	GO:0003723;GO:0003724;GO:0005524;GO:0006401;GO:0003676
Dmagna000548	scaffold_1	2611760	2614656	-	1	1	1	1	1	1	0	0	1	1	1	1	5	377
Dmagna000549	scaffold_1	2615749	2617747	-	1	1	1	1	1	0	0	1	1	1	1	1	5	369	K22204
Dmagna000550	scaffold_1	2618391	2621323	-	1	1	1	1	1	1	1	1	1	1	1	1	5	381	K22204
Dmagna000551	scaffold_1	2621268	2623733	-	1	1	1	1	1	0	0	0	0	0	0	1	2	606
Dmagna000552	scaffold_1	2624511	2627263	-	1	1	1	1	1	1	0	0	1	1	1	1	5	372	K22204
Dmagna000553	scaffold_1	2628222	2630651	-	1	1	1	1	1	1	1	1	1	1	1	0	5	509	K13881
Dmagna000554	scaffold_1	2631385	2633966	-	1	1	1	1	0	1	1	1	1	1	1	0	5	384	K22204
Dmagna000555	scaffold_1	2634337	2635068	-	1	1	1	1	1	0	1	1	1	1	1	0	5	240
Dmagna000556	scaffold_1	2636023	2636340	+	1	0	0	1	0	0	0	1	0	0	0	0	2	106
Dmagna000557	scaffold_1	2637031	2638137	-	1	1	1	1	1	1	1	0	0	1	1	0	4	228
Dmagna000558	scaffold_1	2638224	2638845	-	1	0	1	0	0	0	0	0	0	0	0	0	1	124
Dmagna000559	scaffold_1	2639263	2641271	-	1	1	1	1	1	1	1	0	1	1	1	0	5	188			GO:0005179;GO:0005576
Dmagna000560	scaffold_1	2641216	2641933	+	1	1	1	1	1	0	0	0	0	0	0	0	2	114
Dmagna000561	scaffold_1	2646481	2647922	-	1	1	1	1	1	1	1	1	0	0	1	0	3	124
Dmagna000562	scaffold_1	2649654	2649937	-	1	1	1	0	0	0	0	0	0	0	0	0	1	65
Dmagna000563	scaffold_1	2651886	2653078	+	1	1	1	1	1	1	1	1	1	1	1	0	5	247	K11600	dmk03018
Dmagna000564	scaffold_1	2653128	2657030	-	1	1	1	1	1	1	1	1	1	1	1	0	5	985	K20181		GO:0006886;GO:0016192;GO:0005515
Dmagna000565	scaffold_1	2662105	2662987	+	1	0	1	0	0	0	0	0	0	0	0	0	1	94
Dmagna000566	scaffold_1	2664847	2666389	+	1	1	1	0	0	0	0	0	0	0	0	0	1	91
Dmagna000567	scaffold_1	2669871	2672161	-	1	1	1	0	0	0	0	0	0	0	0	0	1	74
Dmagna000568	scaffold_1	2674352	2674764	-	1	1	1	0	0	0	0	0	0	0	0	0	1	87
Dmagna000569	scaffold_1	2675129	2676545	+	1	1	1	1	0	0	0	1	1	1	1	0	5	197
Dmagna000570	scaffold_1	2680480	2691785	+	1	1	1	1	1	0	1	1	1	1	1	0	5	2377	K08115
Dmagna000571	scaffold_1	2692773	2693509	+	1	1	0	1	0	1	0	0	0	0	0	1	2	67
Dmagna000572	scaffold_1	2694596	2694968	+	1	1	1	0	0	0	0	0	0	0	0	1	1	73
Dmagna000573	scaffold_1	2695176	2696080	+	1	0	0	1	0	1	1	1	0	1	1	1	4	88
Dmagna000574	scaffold_1	2696639	2697377	-	1	1	1	1	1	1	1	1	0	0	1	1	3	194
Dmagna000575	scaffold_1	2698903	2699838	+	1	1	1	1	0	0	1	0	1	1	1	0	5	140	K15139		GO:0006357;GO:0016592;GO:0003712
Dmagna000576	scaffold_1	2699932	2701310	+	1	1	1	1	1	1	1	0	1	1	1	0	5	252	K24926		GO:0005515
Dmagna000577	scaffold_1	2702205	2710468	-	1	1	1	1	1	1	1	1	1	1	1	1	5	819	K18622
Dmagna000578	scaffold_1	2711655	2714836	-	1	1	1	1	1	1	1	0	1	1	1	1	5	347	K18622
Dmagna000579	scaffold_1	2715633	2717438	-	1	1	1	1	0	0	1	1	1	1	1	0	5	303
Dmagna000580	scaffold_1	2717496	2717837	-	1	1	0	0	0	0	0	0	0	0	0	0	1	114
Dmagna000581	scaffold_1	2722578	2727136	-	1	1	1	1	1	1	1	1	1	1	1	0	5	603	K24736		GO:0005515
Dmagna000582	scaffold_1	2727705	2729240	-	1	1	1	1	0	0	1	1	1	1	1	1	5	359	K22037
Dmagna000583	scaffold_1	2729359	2730819	-	1	1	1	1	1	0	0	1	1	1	1	1	5	363	K22037
Dmagna000584	scaffold_1	2731113	2733544	-	1	1	1	1	1	0	0	1	1	1	1	1	5	591	K12350	dmk00600;dmk01100;dmk04142	GO:0006685;GO:0016787;GO:0006629;GO:0004767
Dmagna000585	scaffold_1	2735709	2736900	+	1	0	1	0	1	1	1	1	0	1	1	1	4	81
Dmagna000586	scaffold_1	2736841	2739337	-	1	1	1	1	1	1	1	1	1	1	1	1	5	580	K12350	dmk00600;dmk01100;dmk04142	GO:0006685;GO:0016787;GO:0004767
Dmagna000587	scaffold_1	2739479	2741971	-	1	1	1	1	1	0	1	1	1	1	1	1	5	576	K12350	dmk00600;dmk01100;dmk04142	GO:0006685;GO:0016787;GO:0004767
Dmagna000588	scaffold_1	2742475	2747877	+	1	1	1	1	1	0	1	1	1	1	1	1	5	1117	K21798	dmk00562;dmk01100;dmk04070	GO:0042578
Dmagna000589	scaffold_1	2748018	2753009	+	1	1	1	1	1	1	1	1	1	1	1	0	5	1208			GO:0005524;GO:0051276;GO:0005694;GO:0005515
Dmagna000590	scaffold_1	2753082	2756000	-	1	1	1	1	1	1	1	1	1	1	1	0	5	750	K20294		GO:0006886;GO:0017119
Dmagna000591	scaffold_1	2756234	2760879	+	1	1	1	1	1	1	1	0	1	1	1	1	5	1370	K10728	dmk03440
Dmagna000592	scaffold_1	2766190	2766672	-	1	0	1	0	0	1	0	1	0	0	0	0	2	79
Dmagna000593	scaffold_1	2767102	2768643	+	1	1	1	1	0	1	1	0	1	1	1	0	5	356	K23935
Dmagna000594	scaffold_1	2768892	2771491	-	1	1	1	1	1	1	0	1	1	1	1	1	5	303	K11153	dmk00830;dmk01100;dmk01240
Dmagna000595	scaffold_1	2774287	2775170	+	1	0	1	1	0	1	0	1	0	1	1	1	4	143
Dmagna000596	scaffold_1	2775822	2776848	+	1	0	1	0	0	1	0	0	0	0	0	1	2	115
Dmagna000597	scaffold_1	2776723	2780783	-	1	1	1	1	1	1	1	1	1	1	1	1	5	816	K13339	dmk04146	GO:0005524
Dmagna000598	scaffold_1	2781461	2782306	-	1	0	0	1	0	0	0	0	0	0	0	1	1	79
Dmagna000599	scaffold_1	2783246	2784714	+	1	1	1	1	1	1	1	0	1	1	1	1	5	347	K13339	dmk04146	GO:0005524
Dmagna000600	scaffold_1	2785309	2787927	+	1	1	1	1	0	1	1	1	1	1	1	0	5	706	K10284		GO:0005515
Dmagna000601	scaffold_1	2788001	2791310	-	1	1	1	1	1	1	0	1	1	1	1	1	5	632	K11673		GO:0006338;GO:0031011
Dmagna000602	scaffold_1	2792028	2793010	+	1	1	1	0	1	1	1	1	1	1	1	0	5	172			GO:0016021
Dmagna000603	scaffold_1	2793868	2803019	-	1	1	1	1	1	1	1	1	1	1	1	0	5	1504	K08815		GO:0005524;GO:0004672;GO:0006468
Dmagna000604	scaffold_1	2804018	2805138	+	1	1	1	1	0	0	0	1	1	1	1	0	5	186	K10735		GO:0006261
Dmagna000605	scaffold_1	2805369	2806631	+	1	1	1	1	1	1	1	0	1	1	1	0	5	218	K07880		GO:0005525;GO:0003924
Dmagna000606	scaffold_1	2806784	2808785	-	1	1	1	1	1	1	1	1	1	1	1	1	5	510	K08155		GO:0055085;GO:0016021
Dmagna000607	scaffold_1	2811126	2816247	+	1	1	1	1	1	0	1	1	1	1	1	1	5	1125			GO:0004867;GO:0005515
Dmagna000608	scaffold_1	2817392	2820491	+	1	1	1	1	1	1	0	1	1	1	1	1	5	210	K24098
Dmagna000609	scaffold_1	2820713	2822607	-	1	1	1	1	1	1	1	1	1	1	1	1	5	370	K11517	dmk00630;dmk01100;dmk01200;dmk04146	GO:0016491;GO:0003824;GO:0055114;GO:0010181
Dmagna000610	scaffold_1	2823175	2823818	+	1	1	1	1	1	1	1	0	1	1	1	0	5	170	K12592	dmk03018
Dmagna000611	scaffold_1	2824176	2825051	-	1	1	1	1	0	1	1	1	1	1	1	0	5	197	K22856
Dmagna000612	scaffold_1	2825557	2827382	+	1	1	1	1	0	1	1	1	0	1	1	0	4	264	K16584
Dmagna000613	scaffold_1	2826569	2829218	-	1	1	1	1	1	1	1	1	1	1	1	0	5	427	K08678	dmk00520;dmk01100;dmk01250
Dmagna000614	scaffold_1	2829839	2831055	+	1	1	0	1	1	1	1	1	1	1	1	1	5	230	K12041		GO:0006812;GO:0006885;GO:0015299;GO:0015385;GO:0006814;GO:0016021;GO:0055085
Dmagna000615	scaffold_1	2832510	2832921	-	1	0	1	0	0	0	0	0	0	0	0	0	1	91
Dmagna000616	scaffold_1	2836312	2837241	-	1	0	1	0	0	0	0	0	0	0	0	0	1	68
Dmagna000617	scaffold_1	2844565	2844927	-	1	1	1	0	1	0	0	0	0	1	0	1	3	107
Dmagna000618	scaffold_1	2850762	2851433	+	1	1	1	1	1	1	1	0	0	0	1	1	3	68
Dmagna000619	scaffold_1	2861471	2863215	-	1	1	1	0	0	0	0	0	0	0	0	0	1	78
Dmagna000620	scaffold_1	2864834	2865992	-	1	0	1	0	1	0	0	0	1	1	1	1	5	89			GO:0005737;GO:0005524;GO:0004813;GO:0000166;GO:0006419
Dmagna000621	scaffold_1	2876421	2876904	-	1	1	1	0	0	0	0	0	0	0	0	0	1	118
Dmagna000622	scaffold_1	2877985	2878700	-	1	1	1	1	1	1	1	1	0	0	1	1	3	130
Dmagna000623	scaffold_1	2879834	2882528	+	1	1	1	1	1	1	1	1	1	1	1	1	5	236	K12041		GO:0015299;GO:0055085;GO:0016021;GO:0006812
Dmagna000624	scaffold_1	2885059	2887377	-	1	1	1	1	1	0	0	0	1	0	1	1	4	769			GO:0003723;GO:0003676
Dmagna000625	scaffold_1	2888349	2889236	+	1	1	1	1	1	0	1	0	1	1	1	1	5	296
Dmagna000626	scaffold_1	2889712	2890602	+	1	1	1	1	0	0	0	0	0	1	1	1	3	109
Dmagna000627	scaffold_1	2890922	2892009	-	1	0	0	1	1	1	1	0	0	0	0	1	2	78
Dmagna000628	scaffold_1	2893234	2895821	-	1	1	1	1	1	1	1	1	0	1	1	0	4	641	K16749
Dmagna000629	scaffold_1	2895968	2897293	-	1	1	1	1	1	1	0	1	1	1	1	1	5	180			GO:0004252;GO:0006508
Dmagna000630	scaffold_1	2902075	2903525	+	1	1	1	1	1	1	1	0	1	1	1	0	5	330			GO:0005515
Dmagna000631	scaffold_1	2903826	2906684	-	1	1	1	1	1	1	1	1	1	1	1	0	5	200	K25867
Dmagna000632	scaffold_1	2913708	2914024	-	1	0	1	0	0	0	0	0	0	0	0	0	1	68
Dmagna000633	scaffold_1	2914424	2923432	+	1	1	1	1	1	1	1	1	1	1	1	0	5	1352
Dmagna000635	scaffold_1	2924208	2926932	-	1	1	1	1	1	1	0	1	0	0	0	1	2	245
Dmagna000636	scaffold_1	2928008	2930435	+	1	1	1	1	1	1	0	1	1	1	1	1	5	493			GO:0015293;GO:0016021;GO:0008643
Dmagna000637	scaffold_1	2930283	2939562	-	1	1	1	1	1	0	1	1	1	1	1	0	5	1564	K12035		GO:0005515
Dmagna000638	scaffold_1	2937781	2938730	+	1	1	1	1	1	0	0	0	0	0	0	0	2	100
Dmagna000639	scaffold_1	2941737	2951472	-	1	1	1	1	1	1	1	1	1	1	1	1	5	702			GO:0009190;GO:0016849;GO:0035556
Dmagna000640	scaffold_1	2953776	2956727	-	1	1	1	1	1	1	1	0	0	1	1	0	4	422
Dmagna000641	scaffold_1	2968330	2970128	-	1	1	1	1	1	1	1	1	0	1	1	0	4	243	K25292
Dmagna000642	scaffold_1	2970404	2973259	+	1	1	1	1	1	0	1	0	1	1	1	1	5	792	K12591	dmk03018	GO:0006396;GO:0000176;GO:0006139;GO:0003824;GO:0005622;GO:0000166;GO:0044237;GO:0008408;GO:0003676
Dmagna000643	scaffold_1	2974092	2974433	+	1	1	1	0	0	0	1	0	0	0	0	0	2	114
Dmagna000644	scaffold_1	2974633	2977993	+	1	1	1	1	1	1	1	1	1	1	1	1	5	453	K19029	dmk00051;dmk01100	GO:0006003;GO:0005524;GO:0003824;GO:0006000;GO:0003873
Dmagna000645	scaffold_1	2979457	2986003	+	1	1	1	1	1	0	1	0	1	1	1	0	5	817			GO:0005515
Dmagna000646	scaffold_1	2986319	2989558	-	1	1	1	1	1	1	1	1	1	1	1	0	5	749	K09228		GO:0003676
Dmagna000647	scaffold_1	2990950	2991865	+	1	0	1	1	1	1	0	1	0	0	0	1	2	120
Dmagna000648	scaffold_1	2991967	2992284	+	1	1	1	1	0	0	0	0	0	0	0	1	1	106			GO:0005524;GO:0016462
Dmagna000649	scaffold_1	2994492	2996403	+	1	1	1	1	1	1	1	1	0	0	1	1	3	304
Dmagna000650	scaffold_1	2997910	3001950	-	1	1	1	1	1	1	1	1	0	0	1	1	3	615
Dmagna000651	scaffold_1	3005549	3006775	+	1	1	1	1	1	1	0	0	1	1	1	0	5	183			GO:0042302
Dmagna000652	scaffold_1	3014742	3015525	-	1	1	1	1	1	0	1	1	1	1	1	0	5	182	K04565	dmk04146	GO:0006801;GO:0046872
Dmagna000653	scaffold_1	3016552	3020157	-	1	1	1	1	1	1	1	1	1	1	1	0	5	573	K18749
Dmagna000654	scaffold_1	3021606	3023141	+	1	1	1	1	1	1	1	0	1	1	1	0	5	307	K00413	dmk00190;dmk01100	GO:0009055;GO:0020037
Dmagna000655	scaffold_1	3023113	3026243	-	1	1	1	1	1	1	0	1	1	1	1	0	5	713	K14788		GO:0005634;GO:0005515
Dmagna000656	scaffold_1	3026293	3026880	+	1	1	1	1	0	1	0	1	1	1	1	0	5	131	K03939	dmk00190;dmk01100	GO:0006120;GO:0005747
Dmagna000657	scaffold_1	3027304	3031243	-	1	1	1	1	1	1	1	1	1	1	1	0	5	1105	K18405
Dmagna000658	scaffold_1	3033003	3036340	-	1	1	1	1	1	1	1	1	1	1	1	0	5	637	K24360		GO:0005515
Dmagna000659	scaffold_1	3037123	3038021	-	1	0	1	1	1	0	0	1	0	0	0	0	2	182
Dmagna000660	scaffold_1	3039579	3040110	-	1	0	0	1	0	0	0	0	0	0	0	0	1	91
Dmagna000661	scaffold_1	3040912	3041270	-	1	0	1	0	0	0	0	0	0	0	0	0	1	67
Dmagna000662	scaffold_1	3045441	3046251	-	1	0	1	0	0	1	0	1	0	0	0	0	2	114
Dmagna000663	scaffold_1	3044133	3048891	+	1	1	1	1	1	0	0	1	1	1	1	1	5	491	K17960		GO:0005506;GO:0055114;GO:0020037;GO:0016705
Dmagna000664	scaffold_1	3049035	3052019	+	1	1	1	1	0	1	1	1	1	1	1	1	5	543			GO:0005506;GO:0055114;GO:0020037;GO:0016705
Dmagna000665	scaffold_1	3052515	3054614	-	1	1	1	1	1	1	1	1	1	1	1	0	5	525	K15191		GO:0006396;GO:0003723;GO:1990904;GO:0005634;GO:0003676
Dmagna000666	scaffold_1	3055741	3061506	-	0	1	1	1	1	1	1	1	1	1	1	0	5	369			GO:0005525;GO:0007165;GO:0003924;GO:0016020
Dmagna000668	scaffold_1	3061390	3061982	-	1	0	1	0	0	0	0	0	0	0	0	0	1	99
Dmagna000669	scaffold_1	3064522	3065426	-	1	1	1	1	1	1	1	1	0	0	1	0	3	195
Dmagna000670	scaffold_1	3066708	3067467	+	1	1	1	1	1	1	1	1	0	0	1	0	3	129
Dmagna000671	scaffold_1	3068155	3075062	-	1	1	1	1	1	1	1	1	1	1	1	0	5	1808	K00921	dmk00562;dmk01100;dmk04070;dmk04145	GO:0046488;GO:0035556;GO:0005524;GO:0016307;GO:0046872
Dmagna000672	scaffold_1	3075295	3080645	+	1	1	1	1	1	1	1	1	1	1	1	0	5	1333	K20178		GO:0005515
Dmagna000673	scaffold_1	3081501	3082956	+	1	1	1	1	1	1	1	1	1	1	1	0	5	353			GO:0052689;GO:0006629
Dmagna000674	scaffold_1	3087878	3088921	+	1	1	1	1	1	1	1	0	0	0	0	1	2	112
Dmagna000675	scaffold_1	3090036	3092311	-	1	1	1	1	1	1	1	0	0	0	0	1	2	299
Dmagna000676	scaffold_1	3092489	3093680	-	1	1	1	1	0	1	1	1	0	1	1	1	4	182
Dmagna000677	scaffold_1	3094212	3096100	+	1	1	1	1	1	1	1	1	1	1	1	0	5	492	K09441		GO:0006355;GO:0043565;GO:0003700;GO:0005634
Dmagna000678	scaffold_1	3096233	3097862	-	1	1	1	1	1	1	1	1	1	1	1	0	5	309	K13337	dmk04146	GO:0005777
Dmagna000679	scaffold_1	3097967	3098916	-	1	0	1	0	0	0	0	1	0	0	0	0	2	90
Dmagna000680	scaffold_1	3099120	3100663	-	1	1	1	1	1	1	1	1	0	1	1	1	4	259
Dmagna000681	scaffold_1	3100986	3104198	-	1	1	1	1	0	0	1	1	1	1	1	1	5	830	K09254		GO:0005737;GO:0006355;GO:0003677;GO:0005634;GO:0003700
Dmagna000682	scaffold_1	3105469	3117051	-	1	1	1	1	1	1	1	1	1	1	1	0	5	1065	K24496		GO:0005515
Dmagna000683	scaffold_1	3123875	3124356	+	1	1	1	0	1	0	0	0	0	0	0	0	2	71
Dmagna000684	scaffold_1	3125216	3126656	-	1	1	1	1	1	0	0	1	0	1	1	0	4	71
Dmagna000685	scaffold_1	3129024	3129506	-	1	1	1	0	0	0	0	0	0	0	0	0	1	82
Dmagna000686	scaffold_1	3130438	3131532	-	1	1	1	0	0	0	0	0	0	0	0	0	1	76
Dmagna000687	scaffold_1	3134369	3135563	-	1	0	1	0	0	0	0	0	0	0	0	0	1	75
Dmagna000688	scaffold_1	3156774	3158207	+	1	0	1	0	0	0	0	0	0	0	0	0	1	146
Dmagna000689	scaffold_1	3161826	3162139	+	1	0	1	0	0	1	1	0	0	0	0	0	2	73
Dmagna000690	scaffold_1	3169823	3170178	+	1	0	1	0	0	0	0	0	0	0	0	0	1	80
Dmagna000691	scaffold_1	3179463	3179824	+	1	1	1	0	0	0	1	0	0	0	0	0	2	65
Dmagna000692	scaffold_1	3182042	3182550	+	1	0	1	0	0	0	0	0	0	0	0	0	1	68
Dmagna000693	scaffold_1	3183089	3185122	+	1	1	1	0	0	1	0	0	0	0	1	0	3	259
Dmagna000694	scaffold_1	3187539	3188171	+	1	1	1	0	1	0	0	0	0	0	0	0	2	98
Dmagna000695	scaffold_1	3190683	3191372	+	1	0	1	0	0	0	0	0	0	0	0	0	1	103
Dmagna000696	scaffold_1	3197388	3198180	+	1	0	1	0	0	0	0	0	0	0	0	0	1	157
Dmagna000697	scaffold_1	3201043	3201471	-	1	0	1	0	0	0	0	0	0	0	0	0	1	133
Dmagna000698	scaffold_1	3203473	3204199	-	1	0	1	0	0	0	0	0	0	0	0	0	1	175
Dmagna000699	scaffold_1	3204572	3204832	-	1	0	1	0	1	1	0	0	0	0	0	0	2	73
Dmagna000700	scaffold_1	3205049	3205674	+	1	0	1	0	0	0	1	0	0	0	0	0	2	65
Dmagna000701	scaffold_1	3209389	3209696	+	1	0	1	0	0	0	0	0	0	0	0	0	1	81
Dmagna000702	scaffold_1	3211296	3211933	-	1	0	1	0	0	0	1	0	0	0	0	1	2	98
Dmagna000703	scaffold_1	3217918	3219001	+	1	0	1	0	0	0	0	0	0	0	0	0	1	141
Dmagna000704	scaffold_1	3227119	3227759	+	1	0	1	0	1	1	0	0	0	0	0	0	2	131
Dmagna000705	scaffold_1	3232669	3233062	-	1	1	1	0	0	0	0	0	0	0	0	0	1	124
Dmagna000706	scaffold_1	3242413	3243569	+	1	1	1	0	0	0	0	0	0	0	0	0	1	135
Dmagna000707	scaffold_1	3243888	3244943	+	1	1	1	0	0	1	1	0	0	0	0	0	2	175
Dmagna000708	scaffold_1	3249030	3251165	+	1	0	1	0	1	0	0	0	0	0	0	0	2	176
Dmagna000709	scaffold_1	3251798	3252685	-	1	0	0	1	0	1	0	0	0	0	0	0	2	113
Dmagna000710	scaffold_1	3262108	3262361	-	1	0	1	0	0	0	0	0	0	0	0	0	1	68
Dmagna000711	scaffold_1	3275253	3276288	-	1	0	1	0	0	0	0	0	0	0	0	0	1	104
Dmagna000712	scaffold_1	3276485	3276771	-	1	0	1	0	0	0	0	0	0	0	0	0	1	80
Dmagna000713	scaffold_1	3292751	3295328	+	1	0	1	0	0	0	0	1	0	0	0	0	2	109
Dmagna000714	scaffold_1	3314254	3315233	+	1	1	1	1	1	0	0	1	0	1	1	0	4	188
Dmagna000715	scaffold_1	3316183	3316594	-	1	1	1	0	0	0	0	0	0	0	0	0	1	83
Dmagna000716	scaffold_1	3317411	3321750	+	1	1	1	1	1	1	1	1	1	1	1	0	5	678	K25874
Dmagna000717	scaffold_1	3322136	3324608	-	1	1	1	1	1	1	1	1	1	1	1	0	5	434	K19465		GO:0043504;GO:0008297
Dmagna000718	scaffold_1	3327294	3331465	+	1	1	1	1	1	1	1	1	0	1	1	0	4	946
Dmagna000719	scaffold_1	3332053	3344275	+	1	1	1	1	1	1	1	1	1	1	1	0	5	972	K07532		GO:0005737;GO:0005089;GO:0035556;GO:0005515
Dmagna000720	scaffold_1	3344693	3345109	+	1	1	0	0	0	0	0	0	0	0	0	0	1	139
Dmagna000721	scaffold_1	3345679	3347493	+	1	1	1	0	0	0	0	0	0	0	0	0	1	141
Dmagna000722	scaffold_1	3348373	3351015	+	1	1	1	1	1	0	1	0	0	0	1	0	3	440
Dmagna000723	scaffold_1	3351053	3352124	-	1	1	1	1	0	1	0	1	0	0	0	0	2	105
Dmagna000724	scaffold_1	3352441	3355516	+	1	1	1	1	1	0	0	0	0	0	1	0	3	335
Dmagna000725	scaffold_1	3357476	3362978	+	1	1	1	1	1	0	0	1	1	1	1	0	5	500	K07532		GO:0035023;GO:0005089
Dmagna000726	scaffold_1	3365518	3372077	+	1	1	1	1	0	1	0	1	0	1	1	0	4	505
Dmagna000727	scaffold_1	3372143	3372736	+	1	0	1	0	0	0	0	0	0	0	0	0	1	102
Dmagna000728	scaffold_1	3388451	3388885	-	1	1	1	1	0	0	0	0	0	0	0	1	1	74
Dmagna000729	scaffold_1	3389483	3391523	-	1	1	1	1	1	0	0	1	0	1	0	1	3	184	K01951	dmk00230;dmk00983;dmk01100;dmk01232	GO:0005524;GO:0016462
Dmagna000730	scaffold_1	3391556	3392432	-	1	1	1	1	0	1	1	1	0	1	1	1	4	96
Dmagna000731	scaffold_1	3392564	3397182	+	1	1	1	1	1	1	1	1	1	1	1	0	5	910	K18953		GO:0005515
Dmagna000732	scaffold_1	3403084	3411513	+	1	1	1	1	1	1	1	0	1	1	1	1	5	658			GO:0007186;GO:0004930;GO:0016021;GO:0008528
Dmagna000733	scaffold_1	3414255	3420090	+	1	1	1	1	1	1	1	0	1	1	1	0	5	369			GO:0007186;GO:0004930;GO:0016021
Dmagna000734	scaffold_1	3423403	3424781	-	1	1	1	1	1	1	1	1	1	1	1	0	5	200	K12197	dmk04144	GO:0007034
Dmagna000735	scaffold_1	3426630	3431011	-	1	1	1	1	1	1	1	1	1	1	1	1	5	421	K04439	dmk04144	GO:0007165
Dmagna000737	scaffold_1	3440689	3448115	-	0	1	1	1	1	1	1	0	1	1	1	0	5	609
Dmagna000739	scaffold_1	3450973	3452172	-	1	1	1	1	0	0	0	0	1	1	1	1	4	139
Dmagna000740	scaffold_1	3452314	3453187	-	1	1	1	1	0	0	0	0	0	0	0	0	1	75
Dmagna000741	scaffold_1	3454739	3454973	-	1	1	1	0	0	0	0	0	0	0	0	0	1	66
Dmagna000742	scaffold_1	3456284	3457057	-	1	1	1	1	0	1	0	0	1	1	1	1	5	84
Dmagna000743	scaffold_1	3457361	3458210	+	1	1	1	0	0	0	0	0	0	0	0	0	1	110
Dmagna000744	scaffold_1	3461419	3462149	-	1	0	1	0	0	0	0	0	0	0	0	0	1	93
Dmagna000745	scaffold_1	3463443	3464846	+	1	0	1	0	0	1	0	0	0	0	0	0	2	191
Dmagna000746	scaffold_1	3467551	3468329	-	1	1	1	1	0	0	1	0	1	1	1	1	5	200
Dmagna000747	scaffold_1	3468920	3470052	+	1	0	1	0	0	0	0	0	0	0	0	0	1	177
Dmagna000748	scaffold_1	3471934	3473181	+	1	0	1	0	0	1	1	0	0	0	0	0	2	109
Dmagna000749	scaffold_1	3473825	3474373	+	1	0	1	0	0	0	0	0	0	0	0	0	1	77
Dmagna000750	scaffold_1	3477215	3477764	+	1	0	0	0	0	1	0	0	0	0	0	0	2	112
Dmagna000751	scaffold_1	3487607	3488833	+	1	0	1	0	1	0	0	0	0	0	0	0	2	74
Dmagna000752	scaffold_1	3493969	3502769	-	1	1	1	1	1	1	1	1	1	1	1	1	5	1104	K07378
Dmagna000753	scaffold_1	3505914	3507564	-	1	1	1	1	1	1	0	0	1	1	1	0	5	179
Dmagna000754	scaffold_1	3518936	3519987	-	1	0	1	0	0	1	0	0	0	0	0	0	2	68
Dmagna000755	scaffold_1	3520156	3528519	-	1	1	1	1	1	1	1	0	1	1	1	1	5	731	K07378
Dmagna000756	scaffold_1	3534106	3534713	-	1	1	1	0	0	0	0	0	1	1	1	0	4	102
Dmagna000757	scaffold_1	3534903	3535338	+	1	0	1	0	0	0	0	0	0	0	0	0	1	60
Dmagna000758	scaffold_1	3538265	3538558	+	1	0	1	0	0	0	0	0	0	0	0	0	1	66
Dmagna000759	scaffold_1	3547558	3548106	-	1	0	1	0	0	0	0	0	0	0	0	0	1	86
Dmagna000760	scaffold_1	3549384	3549961	+	1	0	1	0	0	1	0	0	0	0	0	0	2	85
Dmagna000761	scaffold_1	3555196	3556188	+	1	0	1	0	0	0	0	0	0	0	0	0	1	187
Dmagna000762	scaffold_1	3559805	3561894	-	1	1	1	1	1	0	0	0	1	1	1	1	5	173
Dmagna000763	scaffold_1	3566682	3567287	-	1	0	1	0	0	0	0	0	0	0	0	0	1	80
Dmagna000764	scaffold_1	3569463	3576528	-	1	1	1	1	1	1	1	1	1	1	1	0	5	1147	K24485		GO:0005515
Dmagna000765	scaffold_1	3576635	3577338	-	1	1	1	1	0	0	0	0	0	0	0	0	1	69
Dmagna000766	scaffold_1	3577426	3579126	-	1	1	1	1	1	0	0	1	0	0	0	0	2	223
Dmagna000767	scaffold_1	3582201	3585050	-	1	1	1	1	0	0	0	1	0	1	1	0	4	542
Dmagna000768	scaffold_1	3587071	3587423	-	1	0	1	1	0	1	1	1	0	0	0	0	2	67
Dmagna000769	scaffold_1	3598787	3599506	-	1	0	1	0	0	0	0	0	0	0	0	0	1	66
Dmagna000770	scaffold_1	3600999	3602010	+	1	1	1	1	1	1	0	0	0	0	1	0	3	140
Dmagna000771	scaffold_1	3618325	3619016	+	1	1	1	0	1	0	1	0	0	0	0	0	2	104
Dmagna000772	scaffold_1	3623550	3625575	+	1	1	1	1	0	0	0	0	1	1	1	0	4	509	K04950		GO:0006813;GO:0005249;GO:0016020
Dmagna000773	scaffold_1	3625877	3626717	-	1	1	1	1	0	1	1	1	0	0	1	0	3	190
Dmagna000774	scaffold_1	3629181	3632197	+	1	1	1	1	1	1	1	1	1	1	1	1	5	334	K04950
Dmagna000775	scaffold_1	3634655	3635743	+	1	1	1	1	0	0	0	0	0	1	1	1	3	208
Dmagna000776	scaffold_1	3635453	3639409	-	1	1	1	1	1	1	1	1	1	1	1	0	5	593	K03846	dmk00510;dmk00513;dmk01100	GO:0016757;GO:0000030
Dmagna000777	scaffold_1	3640640	3641165	+	1	1	1	1	1	0	1	1	1	1	1	0	5	129	K15131		GO:0006357;GO:0016592;GO:0003712
Dmagna000778	scaffold_1	3641391	3643146	+	1	1	1	1	0	0	0	1	0	1	1	0	4	238
Dmagna000779	scaffold_1	3643935	3647849	+	1	1	1	1	1	1	1	1	1	1	1	0	5	1119	K15047		GO:0005515
Dmagna000780	scaffold_1	3648089	3651851	-	1	1	1	1	0	0	1	1	1	1	1	0	5	796	K21988		GO:0005887;GO:0016021
Dmagna000781	scaffold_1	3652317	3657123	-	1	1	1	1	1	1	1	1	1	1	1	1	5	715	K10667		GO:0005515
Dmagna000782	scaffold_1	3658466	3659593	+	1	0	1	0	0	1	0	0	0	0	0	1	2	134
Dmagna000783	scaffold_1	3661275	3661852	+	1	0	1	0	0	1	1	1	1	1	1	1	5	75	K02219		GO:0016538
Dmagna000784	scaffold_1	3661952	3662997	-	1	1	1	1	1	1	1	1	1	1	1	0	5	173	K03015	dmk03020	GO:0003676;GO:0003899;GO:0006351
Dmagna000785	scaffold_1	3668974	3671852	+	1	1	1	1	1	1	1	1	0	1	1	1	4	704
Dmagna000786	scaffold_1	3672550	3676442	+	1	1	1	1	1	1	0	0	1	1	1	0	5	1153	K19531
Dmagna000787	scaffold_1	3684673	3685368	+	1	0	1	0	0	0	0	0	0	0	0	0	1	60
Dmagna000788	scaffold_1	3693814	3695352	+	1	1	1	1	1	1	1	1	0	1	1	0	4	105
Dmagna000789	scaffold_1	3697673	3699331	-	1	1	1	1	0	0	0	1	0	0	0	0	2	79
Dmagna000790	scaffold_1	3699118	3702526	-	1	1	1	1	1	1	1	1	1	1	1	0	5	233	K16795	dmk00565;dmk01100
Dmagna000791	scaffold_1	3705338	3705693	-	1	1	1	0	0	0	0	0	0	0	0	1	1	70
Dmagna000792	scaffold_1	3707980	3708474	-	1	0	1	0	1	1	1	0	0	1	1	1	4	110			GO:0003677
Dmagna000793	scaffold_1	3712545	3713432	-	1	1	1	0	0	0	0	0	0	0	0	1	1	88
Dmagna000794	scaffold_1	3713483	3713895	+	1	0	1	0	0	0	0	0	0	0	0	0	1	64
Dmagna000795	scaffold_1	3713971	3714281	+	1	0	1	0	0	0	0	0	0	0	0	1	1	78
Dmagna000796	scaffold_1	3715985	3717140	+	1	1	1	1	1	1	1	1	1	1	1	0	5	360	K18169		GO:0005515
Dmagna000797	scaffold_1	3715793	3718606	-	1	1	1	1	1	0	0	1	1	1	1	0	5	348	K05290	dmk00563;dmk01100	GO:0006508;GO:0016255;GO:0042765;GO:0008233;GO:0003923
Dmagna000798	scaffold_1	3719232	3722989	-	1	1	1	1	1	0	0	1	1	1	1	0	5	740	K04952		GO:0005216;GO:0055085;GO:0016020;GO:0006811
Dmagna000799	scaffold_1	3723400	3725966	-	1	1	1	1	1	1	1	1	1	1	1	0	5	440	K09585		GO:0045454
Dmagna000800	scaffold_1	3727446	3731638	+	1	1	1	1	1	1	0	1	1	1	1	0	5	266			GO:0016021
Dmagna000801	scaffold_1	3731637	3734135	-	1	1	1	1	1	1	1	1	0	1	1	0	4	319
Dmagna000802	scaffold_1	3734734	3740218	-	1	1	1	1	1	0	1	1	1	1	1	0	5	712			GO:0008017;GO:0005813;GO:0046548
Dmagna000803	scaffold_1	3741044	3743280	+	1	1	1	1	1	1	1	1	1	1	1	1	5	530	K07178	dmk03008	GO:0005524;GO:0004674
Dmagna000804	scaffold_1	3743551	3745465	-	1	1	1	1	1	1	0	1	0	1	1	0	4	463
Dmagna000805	scaffold_1	3747042	3749651	-	1	1	1	1	1	0	1	1	1	1	1	0	5	238	K10435	dmk04137;dmk04140	GO:0006914
Dmagna000806	scaffold_1	3750885	3758820	-	1	1	1	1	1	1	1	1	1	1	1	0	5	1266	K24680		GO:0007224;GO:0016021
Dmagna000807	scaffold_1	3759109	3761486	-	1	1	1	1	1	1	1	1	1	1	1	0	5	340			GO:0006986;GO:0016021
Dmagna000808	scaffold_1	3763225	3763990	+	1	1	1	1	1	0	0	1	1	1	1	1	5	171
Dmagna000809	scaffold_1	3764277	3764998	+	1	1	1	1	0	1	0	1	0	0	1	1	3	92
Dmagna000810	scaffold_1	3765210	3767289	-	1	1	1	1	1	1	1	1	1	1	1	1	5	338	K21890
Dmagna000812	scaffold_1	3768299	3770058	+	1	1	1	1	1	0	1	0	1	0	1	1	4	518			GO:0003723;GO:0003676
Dmagna000813	scaffold_1	3770546	3774605	-	1	1	1	1	1	0	0	1	1	1	1	1	5	470
Dmagna000814	scaffold_1	3775134	3779687	-	1	1	1	1	1	1	1	1	1	1	1	0	5	573			GO:0003824
Dmagna000815	scaffold_1	3779784	3781859	+	1	1	1	1	1	1	1	1	1	1	1	0	5	437	K17921		GO:0035091
Dmagna000816	scaffold_1	3781766	3784952	-	1	1	1	1	1	1	0	1	1	1	1	0	5	703	K11791		GO:0016567
Dmagna000817	scaffold_1	3785366	3786696	+	1	1	1	1	1	1	1	1	1	1	1	0	5	329	K14823
Dmagna000818	scaffold_1	3786799	3788338	-	1	1	1	1	1	1	0	1	1	1	1	0	5	218			GO:0003723;GO:0003743;GO:0005737;GO:0006413
Dmagna000819	scaffold_1	3788526	3792670	+	1	1	1	1	1	1	1	1	1	1	1	0	5	575
Dmagna000820	scaffold_1	3793436	3795030	-	1	0	1	0	0	0	0	0	0	0	0	0	1	110
Dmagna000821	scaffold_1	3796445	3802865	-	1	1	1	1	1	1	1	0	1	1	1	1	5	213	K07841		GO:0005525;GO:0007165;GO:0003924;GO:0016020
Dmagna000822	scaffold_1	3805189	3805619	-	1	1	1	1	0	1	0	1	0	0	1	0	3	122
Dmagna000823	scaffold_1	3806153	3808600	-	1	1	1	1	1	0	1	1	1	1	1	1	5	476	K18756		GO:0003723;GO:0003676;GO:0005515
Dmagna000824	scaffold_1	3809801	3810663	+	1	1	1	1	1	1	1	0	0	0	1	1	3	186
Dmagna000825	scaffold_1	3811106	3811483	+	1	0	1	1	0	0	0	0	0	1	1	1	3	72
Dmagna000826	scaffold_1	3812427	3813516	+	1	1	1	1	1	1	1	0	0	0	1	1	3	223
Dmagna000827	scaffold_1	3815801	3817527	+	1	0	1	1	0	0	0	0	0	0	0	0	1	189
Dmagna000828	scaffold_1	3817547	3818464	+	1	0	1	1	0	0	0	0	0	0	0	0	1	62
Dmagna000829	scaffold_1	3820340	3820975	+	1	0	1	0	0	1	1	0	0	0	0	0	2	98
Dmagna000830	scaffold_1	3821146	3821866	+	1	0	1	0	0	0	0	0	0	0	1	1	2	61
Dmagna000831	scaffold_1	3822967	3823561	+	1	0	1	0	1	1	0	0	0	0	0	0	2	99
Dmagna000832	scaffold_1	3825991	3826939	-	1	0	1	1	0	0	0	1	0	0	0	0	2	122
Dmagna000833	scaffold_1	3828452	3835514	-	1	1	1	1	1	1	1	1	1	1	1	0	5	1793	K24512		GO:0016887;GO:0005524
Dmagna000834	scaffold_1	3836241	3838010	+	1	1	1	1	1	1	0	1	1	1	1	0	5	197			GO:0005179;GO:0005576
Dmagna000835	scaffold_1	3838506	3843019	-	1	1	1	1	1	1	1	1	1	1	1	0	5	1247	K10358		GO:0005524;GO:0016459;GO:0003774;GO:0051015;GO:0005515
Dmagna000836	scaffold_1	3844544	3845611	-	1	0	1	0	0	0	0	1	0	0	0	0	2	121
Dmagna000837	scaffold_1	3846178	3849447	-	1	1	1	1	1	1	1	1	0	1	1	0	4	749			GO:0003824
Dmagna000838	scaffold_1	3850326	3851006	+	1	1	1	1	1	1	1	0	1	1	1	0	5	151	K07766		GO:0016787
Dmagna000839	scaffold_1	3851730	3854638	-	1	1	1	1	1	1	1	1	0	0	1	0	3	801
Dmagna000840	scaffold_1	3855111	3861403	-	1	1	1	1	1	0	1	0	1	1	1	0	5	358	K05323		GO:0071805;GO:0005267;GO:0016020
Dmagna000841	scaffold_1	3866579	3868754	-	1	1	1	1	0	1	0	0	0	0	1	0	3	158
Dmagna000842	scaffold_1	3870182	3871398	-	1	0	1	0	0	0	0	0	0	0	0	0	1	152
Dmagna000843	scaffold_1	3871704	3877250	-	1	1	1	1	1	1	1	0	1	1	1	0	5	1097
Dmagna000844	scaffold_1	3879277	3886374	+	1	1	1	1	1	1	1	1	1	1	1	0	5	1462	K12879	dmk03013;dmk03040	GO:0006406;GO:0006397;GO:0000347
Dmagna000845	scaffold_1	3887314	3888222	-	1	1	1	1	1	1	0	1	1	0	1	0	4	149			GO:0005125;GO:0005576
Dmagna000846	scaffold_1	3888906	3889902	-	1	1	1	1	1	1	1	1	1	1	1	0	5	141	K02894	dmk03010	GO:0003735;GO:0006412;GO:0005840
Dmagna000847	scaffold_1	3902351	3903193	+	1	0	1	0	0	1	0	0	0	0	0	0	2	122
Dmagna000848	scaffold_1	3904774	3905536	+	1	0	1	0	0	1	0	0	0	0	0	0	2	72
Dmagna000849	scaffold_1	3906541	3907104	-	1	0	1	0	0	0	0	0	0	0	0	0	1	127
Dmagna000850	scaffold_1	3911886	3912168	+	1	0	1	0	0	1	1	0	0	0	0	0	2	63
Dmagna000851	scaffold_1	3919545	3919849	-	1	0	1	0	1	0	0	0	0	0	0	0	2	74
Dmagna000852	scaffold_1	3923231	3924278	+	1	1	1	1	1	1	1	0	0	1	1	0	4	336
Dmagna000853	scaffold_1	3928254	3928559	-	1	1	1	1	0	0	0	1	0	1	0	0	3	102
Dmagna000854	scaffold_1	3930847	3932023	-	1	0	1	0	0	0	0	0	0	0	0	0	1	99
Dmagna000855	scaffold_1	3934567	3934917	-	1	1	1	1	1	1	1	1	1	1	1	0	5	117	K09319		GO:0003677;GO:0007275;GO:0005634
Dmagna000856	scaffold_1	3936537	3937483	-	1	1	1	0	0	0	0	1	0	0	0	0	2	78
Dmagna000857	scaffold_1	3937664	3937959	+	1	1	1	0	0	0	0	1	0	0	0	0	2	80
Dmagna000858	scaffold_1	3941527	3943376	-	1	1	1	1	1	1	0	1	0	1	1	0	4	429
Dmagna000859	scaffold_1	3948939	3949270	+	1	0	1	0	0	1	1	0	0	0	0	1	2	74
Dmagna000860	scaffold_1	3951176	3953238	-	1	1	1	1	1	1	1	1	0	1	1	0	4	486
Dmagna000861	scaffold_1	3953712	3956846	-	1	1	1	1	1	0	1	1	1	1	1	0	5	742	K14567	dmk03008	GO:0032040;GO:0006364
Dmagna000862	scaffold_1	3957264	3959633	+	1	1	1	1	1	0	0	0	1	0	1	1	4	758			GO:0003723
Dmagna000863	scaffold_1	3959871	3960184	+	1	0	1	0	0	0	1	0	0	0	0	1	2	75
Dmagna000864	scaffold_1	3961190	3961504	-	1	0	1	0	0	0	0	0	0	0	0	1	1	70
Dmagna000865	scaffold_1	3963719	3966490	+	1	1	1	1	1	1	1	1	1	1	1	0	5	786	K11844		GO:0016579;GO:0036459
Dmagna000866	scaffold_1	3966617	3973402	-	1	1	1	1	1	0	1	1	1	1	1	1	5	1340	K05310	dmk00563;dmk01100	GO:0051377;GO:0003824;GO:0006506
Dmagna000867	scaffold_1	3973583	3973973	-	1	1	1	1	0	0	0	1	0	0	0	0	2	86
Dmagna000868	scaffold_1	3975382	3976333	-	1	1	1	1	0	1	1	1	1	1	1	0	5	238	K01358		GO:0004252;GO:0006508
Dmagna000869	scaffold_1	3976528	3977864	+	1	1	1	1	1	1	1	1	1	1	1	0	5	337	K11390		GO:0003824
Dmagna000870	scaffold_1	3977607	3979489	-	1	1	1	1	1	1	1	1	1	1	1	1	5	394	K23164		GO:0016491;GO:0055114;GO:0005739
Dmagna000871	scaffold_1	3979879	3981974	+	1	1	1	1	1	1	1	1	1	1	1	0	5	502	K02433	dmk00970;dmk01100	GO:0004040;GO:0050567;GO:0006412;GO:0030956
Dmagna000872	scaffold_1	3982039	3987647	-	1	1	1	1	1	1	0	1	1	1	1	1	5	1135	K03021	dmk03020	GO:0003677;GO:0003899;GO:0006351;GO:0032549
Dmagna000873	scaffold_1	3989961	3990489	-	1	0	1	0	0	0	0	1	0	0	0	0	2	109
Dmagna000874	scaffold_1	3991809	3993194	+	1	1	1	1	1	1	1	1	1	1	1	0	5	223			GO:0042302
Dmagna000875	scaffold_1	3993165	3995403	-	1	1	1	1	1	1	1	1	1	1	1	0	5	469	K03242		GO:0005525;GO:0003924
Dmagna000876	scaffold_1	3998407	3998844	+	1	0	1	0	0	0	0	0	0	0	0	0	1	108
Dmagna000877	scaffold_1	4007081	4008255	+	1	0	1	0	0	0	0	0	0	0	0	0	1	105
Dmagna000878	scaffold_1	4012909	4013229	+	1	0	1	1	0	0	0	0	0	0	0	0	1	107
Dmagna000879	scaffold_1	4014798	4020083	+	1	1	1	1	1	1	1	0	1	1	1	1	5	1398			GO:0007165;GO:0005515
Dmagna000880	scaffold_1	4036963	4037521	+	1	0	1	0	0	0	0	0	0	0	0	0	1	70
Dmagna000881	scaffold_1	4041003	4041651	-	1	0	1	0	0	0	0	0	0	0	0	0	1	103
Dmagna000882	scaffold_1	4044234	4044806	-	1	0	1	0	0	1	0	0	0	0	0	0	2	144
Dmagna000883	scaffold_1	4054085	4054359	-	1	0	1	0	0	0	0	0	0	0	0	0	1	64
Dmagna000884	scaffold_1	4056495	4056937	+	1	0	1	0	0	0	0	0	0	0	0	0	1	65
Dmagna000885	scaffold_1	4062805	4063896	-	1	0	1	0	1	1	0	0	0	0	0	0	2	81
Dmagna000886	scaffold_1	4069123	4070088	-	1	1	1	0	0	1	0	0	0	0	0	0	2	100
Dmagna000887	scaffold_1	4070494	4071509	+	1	1	0	1	1	1	1	0	0	0	1	0	3	213
Dmagna000888	scaffold_1	4076196	4076607	-	1	0	1	0	0	0	0	0	0	0	0	0	1	62
Dmagna000889	scaffold_1	4079833	4082878	+	1	0	0	1	1	1	1	1	0	1	1	1	4	109
Dmagna000890	scaffold_1	4084310	4085134	-	1	0	1	0	0	1	1	1	0	0	0	0	2	69
Dmagna000891	scaffold_1	4088398	4088842	-	1	0	1	0	0	0	0	0	0	0	1	1	2	96
Dmagna000893	scaffold_1	4093073	4094395	+	1	1	0	1	1	0	1	1	1	1	1	0	5	230	K16546		GO:0005815;GO:0034453
Dmagna000894	scaffold_1	4094883	4096319	+	1	1	1	1	1	1	1	1	1	1	1	1	5	297
Dmagna000895	scaffold_1	4096339	4097643	-	1	1	1	1	1	1	1	1	1	1	1	0	5	189
Dmagna000896	scaffold_1	4104140	4113387	+	1	1	1	1	1	1	1	0	1	1	1	1	5	1318			GO:0007165;GO:0005515
Dmagna000897	scaffold_1	4122367	4123075	+	1	1	1	1	0	1	1	0	0	0	1	0	3	123
Dmagna000898	scaffold_1	4123234	4123790	-	1	0	1	0	0	0	0	0	0	0	0	0	1	104
Dmagna000899	scaffold_1	4124337	4125705	+	1	1	1	1	0	1	1	0	1	0	1	1	4	359	K08471		GO:0016021;GO:0050909
Dmagna000900	scaffold_1	4126758	4127462	-	1	1	1	1	0	0	0	0	1	1	1	1	4	235			GO:0007031;GO:0008270;GO:0005779;GO:0005515;GO:0016558
Dmagna000901	scaffold_1	4128576	4132113	-	1	1	1	1	1	1	1	1	1	1	1	0	5	386	K05870		GO:0006355;GO:0003677;GO:0005634;GO:0005515;GO:0003700
Dmagna000902	scaffold_1	4135523	4136294	-	1	0	1	0	0	1	0	1	0	0	0	0	2	106
Dmagna000903	scaffold_1	4136391	4137560	-	1	0	1	0	0	0	0	1	0	0	0	0	2	109
Dmagna000904	scaffold_1	4137183	4143970	+	1	1	1	1	1	1	1	1	0	1	1	0	4	1258
Dmagna000905	scaffold_1	4146224	4148168	+	1	1	1	1	1	1	1	0	1	1	1	0	5	369			GO:0006508;GO:0006030;GO:0008270;GO:0004222;GO:0008061;GO:0005576;GO:0008237
Dmagna000906	scaffold_1	4151341	4159997	+	1	1	1	1	1	1	1	1	1	1	1	0	5	1008			GO:0007186;GO:0004930;GO:0016021
Dmagna000907	scaffold_1	4161076	4167471	+	1	1	1	1	1	1	1	1	0	1	1	0	4	837	K17461		GO:0060828;GO:0008191;GO:0001944;GO:1904684
Dmagna000908	scaffold_1	4167063	4168253	-	1	1	1	1	1	1	1	1	1	1	1	0	5	207	K13728
Dmagna000909	scaffold_1	4168688	4170157	+	1	1	1	1	1	0	1	1	0	0	0	0	2	121
Dmagna000910	scaffold_1	4172276	4173254	+	1	1	1	1	1	0	0	0	0	1	1	0	4	160
Dmagna000911	scaffold_1	4182884	4184001	+	1	1	1	0	0	0	0	0	0	1	1	0	3	136
Dmagna000912	scaffold_1	4187976	4190235	+	1	1	1	1	1	0	0	0	0	0	1	0	3	168
Dmagna000913	scaffold_1	4195786	4196690	-	1	0	1	0	1	0	0	0	0	0	0	0	2	108
Dmagna000914	scaffold_1	4199778	4201126	+	1	0	1	0	0	0	0	0	0	0	0	0	1	150
Dmagna000915	scaffold_1	4203754	4206614	+	1	1	1	1	1	1	0	0	0	0	1	0	3	236
Dmagna000916	scaffold_1	4219166	4220436	+	1	1	1	1	1	0	0	0	0	0	1	0	3	255
Dmagna000917	scaffold_1	4224612	4225365	+	1	0	1	1	0	0	0	0	0	1	1	0	3	153
Dmagna000918	scaffold_1	4226559	4226842	-	1	1	1	0	0	0	0	0	0	0	0	0	1	66
Dmagna000919	scaffold_1	4228380	4229058	-	1	1	1	1	0	1	0	0	0	0	0	0	2	162
Dmagna000920	scaffold_1	4230926	4231199	-	1	0	1	0	0	0	0	0	0	0	0	0	1	74
Dmagna000921	scaffold_1	4233640	4240174	+	1	1	1	1	1	1	0	1	1	1	1	0	5	254
Dmagna000922	scaffold_1	4245725	4246063	-	1	0	0	0	0	0	0	0	0	0	0	0	1	113
Dmagna000923	scaffold_1	4246546	4247727	+	1	1	1	1	1	0	0	0	0	0	1	0	3	323
Dmagna000924	scaffold_1	4248207	4248660	-	1	0	1	1	0	0	0	0	0	0	0	0	1	132
Dmagna000925	scaffold_1	4251121	4251736	-	1	0	1	0	0	0	0	0	0	0	0	0	1	82
Dmagna000926	scaffold_1	4251620	4252518	+	1	1	1	1	0	0	0	1	1	0	1	0	4	89
Dmagna000927	scaffold_1	4256089	4259004	+	1	1	1	1	1	1	1	1	1	1	1	0	5	582	K13293	dmk00230;dmk01100	GO:0008081;GO:0004114;GO:0007165
Dmagna000928	scaffold_1	4261681	4267217	-	1	1	1	1	1	1	0	1	1	1	1	1	5	1021	K11140	dmk00480;dmk01100	GO:0008270;GO:0006508;GO:0008237
Dmagna000929	scaffold_1	4269901	4271804	+	1	1	1	1	1	1	1	1	1	1	1	1	5	359			GO:0015267;GO:0055085;GO:0016020
Dmagna000930	scaffold_1	4272037	4273932	-	1	1	1	1	1	0	1	1	1	1	1	1	5	273			GO:0006030;GO:0008061;GO:0005576
Dmagna000931	scaffold_1	4273351	4274560	-	1	0	1	1	0	0	0	0	0	0	1	0	2	180
Dmagna000932	scaffold_1	4274934	4278407	-	1	1	1	1	1	1	1	1	1	1	1	1	5	822			GO:0005992;GO:0003824
Dmagna000933	scaffold_1	4278700	4285656	-	1	1	1	1	1	1	1	1	1	1	1	0	5	1020	K23294
Dmagna000934	scaffold_1	4288182	4288997	-	1	1	1	1	0	0	0	1	0	0	1	0	3	200
Dmagna000935	scaffold_1	4289619	4290020	+	1	1	1	1	1	1	0	1	1	1	1	0	5	110	K25591
Dmagna000936	scaffold_1	4290243	4290733	-	1	1	1	1	0	1	1	1	1	1	1	0	5	138	K20186
Dmagna000937	scaffold_1	4291321	4293591	+	1	1	1	1	1	1	1	1	1	1	1	0	5	428			GO:0005524
Dmagna000938	scaffold_1	4293829	4295309	-	1	1	1	1	1	1	1	1	1	1	1	0	5	288
Dmagna000939	scaffold_1	4295824	4297939	-	1	1	1	1	1	0	0	1	0	0	1	0	3	429
Dmagna000940	scaffold_1	4298865	4301121	-	1	1	1	1	1	1	1	1	1	1	1	0	5	529	K19583		GO:0016773;GO:0005975
Dmagna000941	scaffold_1	4302132	4302622	+	1	1	1	1	1	1	1	0	1	1	1	0	5	116
Dmagna000942	scaffold_1	4302797	4306975	-	1	1	1	1	1	1	1	0	1	1	1	1	5	972	K11140	dmk00480;dmk01100	GO:0006508;GO:0008270;GO:0016773;GO:0005975;GO:0008237
Dmagna000943	scaffold_1	4307773	4308402	-	1	0	1	1	1	1	1	1	1	1	1	1	5	122	K12733	dmk03040	GO:0000413;GO:0003755
Dmagna000944	scaffold_1	4309025	4310311	-	1	1	1	1	1	1	1	1	1	1	1	0	5	237	K02878	dmk03010	GO:0019843;GO:0003735;GO:0006412;GO:0005840
Dmagna000945	scaffold_1	4310656	4311983	-	1	1	1	1	1	1	1	1	1	1	1	1	5	205	K00799	dmk00480;dmk00980;dmk00982;dmk00983;dmk01100;dmk00590	GO:0005515
Dmagna000946	scaffold_1	4312231	4312588	-	1	1	1	1	0	0	0	0	0	0	1	0	2	108
Dmagna000947	scaffold_1	4312978	4313544	-	1	1	1	1	1	0	1	1	1	1	1	0	5	146	K14973
Dmagna000948	scaffold_1	4313899	4324917	+	1	1	1	1	1	1	1	1	1	1	1	0	5	459	K05760		GO:0005856;GO:0007160
Dmagna000949	scaffold_1	4325899	4336181	-	1	1	1	1	1	1	1	1	1	1	1	0	5	449	K09848		GO:0007165;GO:0008270;GO:0046330;GO:0007250;GO:0005515;GO:0042981
Dmagna000950	scaffold_1	4341741	4343905	-	1	1	1	1	1	1	1	0	1	1	1	0	5	465	K05313		GO:0016020;GO:0004970
Dmagna000951	scaffold_1	4345956	4347740	+	1	1	1	1	1	1	1	0	0	1	1	0	4	482	K13150
Dmagna000952	scaffold_1	4347717	4349543	-	1	1	1	1	1	1	1	1	1	1	1	0	5	349
Dmagna000953	scaffold_1	4350531	4353193	+	1	1	1	1	1	1	1	1	0	0	1	0	3	571
Dmagna000954	scaffold_1	4353374	4355631	+	1	1	1	1	1	1	1	0	0	1	1	0	4	534
Dmagna000955	scaffold_1	4356686	4357926	-	1	1	1	1	1	1	1	0	0	0	1	0	3	283
Dmagna000956	scaffold_1	4357991	4358349	-	1	1	1	0	0	0	0	0	0	0	0	0	1	68
Dmagna000957	scaffold_1	4362641	4363876	+	1	1	1	1	1	1	1	0	0	1	1	0	4	253
Dmagna000958	scaffold_1	4364941	4366917	+	1	1	1	1	1	1	1	0	0	0	1	0	3	436
Dmagna000959	scaffold_1	4370002	4373295	+	1	1	1	1	1	1	1	1	1	1	1	0	5	614
Dmagna000960	scaffold_1	4373556	4375208	+	1	1	1	1	1	0	1	0	0	0	1	0	3	410
Dmagna000961	scaffold_1	4375276	4376757	-	1	0	1	1	0	1	1	1	0	0	1	0	3	90
Dmagna000962	scaffold_1	4379206	4382404	+	1	1	1	1	1	1	1	0	1	0	1	1	4	480			GO:0005524;GO:0004672;GO:0006397;GO:0004540;GO:0006468
Dmagna000963	scaffold_1	4382421	4387657	+	1	1	1	1	1	1	1	0	1	1	1	1	5	1133	K10380		GO:0005524;GO:0004672;GO:0006468;GO:0005515
Dmagna000964	scaffold_1	4390612	4396866	+	1	1	1	1	1	1	1	0	1	1	1	1	5	1160	K10380		GO:0005524;GO:0004672;GO:0006468;GO:0005515
Dmagna000965	scaffold_1	4398756	4399263	-	1	1	1	0	0	0	0	0	0	0	1	1	2	160
Dmagna000966	scaffold_1	4399302	4400713	+	1	1	1	1	0	0	0	0	1	1	1	1	4	339			GO:0005515
Dmagna000967	scaffold_1	4401677	4402577	-	1	1	1	1	1	1	1	0	0	0	1	1	3	205
Dmagna000968	scaffold_1	4402876	4403449	-	1	0	1	0	0	0	0	0	0	0	0	0	1	104
Dmagna000969	scaffold_1	4404929	4405492	-	1	1	1	1	1	1	0	0	0	0	1	0	3	134
Dmagna000971	scaffold_1	4405482	4408357	+	1	1	1	1	0	0	1	1	0	0	1	0	3	128
Dmagna000972	scaffold_1	4409018	4409843	+	1	0	1	1	1	1	1	0	0	1	1	0	4	77
Dmagna000973	scaffold_1	4409867	4415018	+	1	1	1	1	1	0	0	0	1	1	1	0	5	1139
Dmagna000974	scaffold_1	4417858	4420593	+	1	1	1	1	1	1	1	0	1	1	1	1	5	589	K14387		GO:0055085;GO:0016020;GO:0022857
Dmagna000975	scaffold_1	4421614	4421920	-	1	0	1	0	0	1	1	0	0	0	0	0	2	70
Dmagna000976	scaffold_1	4422548	4423162	+	1	1	1	0	0	0	0	0	0	1	1	1	3	142
Dmagna000977	scaffold_1	4423845	4424525	+	1	1	1	1	1	1	1	0	0	1	1	1	4	148
Dmagna000978	scaffold_1	4425734	4427026	-	1	1	1	0	1	0	0	0	0	0	1	0	3	389
Dmagna000979	scaffold_1	4428483	4429552	+	1	1	1	1	1	1	1	0	1	1	1	1	5	227			GO:0046983
Dmagna000980	scaffold_1	4430860	4431562	+	1	0	1	1	1	0	0	0	0	1	1	1	4	92
Dmagna000981	scaffold_1	4431778	4432166	+	1	0	1	1	0	1	1	1	0	1	1	1	4	83
Dmagna000982	scaffold_1	4432266	4432697	+	1	1	1	1	0	1	1	0	0	1	0	1	3	123			GO:0000166
Dmagna000983	scaffold_1	4434901	4436198	+	1	1	1	1	1	1	1	1	0	1	1	1	4	234
Dmagna000984	scaffold_1	4437059	4437332	-	1	0	1	0	0	0	0	0	0	0	0	0	1	62
Dmagna000985	scaffold_1	4437587	4438255	+	1	1	1	0	1	0	0	0	0	0	0	0	2	210
Dmagna000986	scaffold_1	4441397	4443837	+	1	1	1	1	1	1	1	0	1	0	1	1	4	596			GO:0005524
Dmagna000987	scaffold_1	4444416	4446268	+	1	1	1	1	0	1	1	0	0	0	0	1	2	221
Dmagna000988	scaffold_1	4446111	4446391	-	1	0	1	0	0	0	0	0	0	0	0	0	1	83
Dmagna000989	scaffold_1	4448355	4449228	-	1	1	1	0	0	0	0	0	0	0	0	1	1	162
Dmagna000990	scaffold_1	4451216	4452786	-	1	1	1	1	1	0	1	0	0	1	1	1	4	392
Dmagna000991	scaffold_1	4452889	4453140	-	1	1	1	1	0	1	1	0	0	0	1	1	3	64
Dmagna000992	scaffold_1	4454098	4454941	-	1	1	1	1	0	1	1	0	0	1	1	1	4	91
Dmagna000993	scaffold_1	4455837	4456361	-	1	1	1	0	0	1	0	0	0	0	0	0	2	115
Dmagna000994	scaffold_1	4457392	4459147	+	1	1	1	0	0	0	0	0	0	0	0	1	1	121
Dmagna000995	scaffold_1	4460067	4461814	-	1	0	1	0	0	1	1	1	0	0	0	0	2	186
Dmagna000996	scaffold_1	4463957	4464796	-	1	1	1	1	1	1	1	0	1	1	1	1	5	183			GO:0046983
Dmagna000997	scaffold_1	4465329	4466931	+	1	1	1	1	1	1	1	1	1	1	1	0	5	334	K17413		GO:0003735;GO:0032543
Dmagna000998	scaffold_1	4467279	4476046	-	1	1	1	1	1	1	1	1	1	1	1	0	5	1583	K21440		GO:0005515
Dmagna000999	scaffold_1	4473342	4473869	+	1	0	1	0	0	0	0	0	0	0	0	0	1	77
Dmagna001000	scaffold_1	4477415	4479675	-	1	0	1	0	1	0	0	1	0	0	0	0	2	185
Dmagna001001	scaffold_1	4484220	4486783	-	1	1	1	1	1	1	1	1	0	0	0	0	2	214
Dmagna001002	scaffold_1	4487063	4488401	-	1	1	1	1	1	1	0	1	1	1	1	1	5	195			GO:0042302
Dmagna001003	scaffold_1	4488499	4489864	+	1	1	1	1	1	1	0	0	1	1	1	1	5	188			GO:0042302
Dmagna001004	scaffold_1	4490343	4490697	-	1	0	1	0	0	0	0	0	0	0	0	1	1	77
Dmagna001005	scaffold_1	4492213	4494870	-	0	1	1	1	1	1	1	1	1	1	1	1	5	190			GO:0042302
Dmagna001007	scaffold_1	4495557	4496517	+	1	1	1	1	1	1	0	1	1	1	1	1	5	168			GO:0042302
Dmagna001008	scaffold_1	4503497	4504288	-	1	1	1	1	1	0	0	0	1	1	1	1	5	195			GO:0042302
Dmagna001009	scaffold_1	4505004	4505751	+	1	1	1	1	1	1	0	0	1	1	1	1	5	193			GO:0042302
Dmagna001010	scaffold_1	4507417	4508303	-	1	1	1	1	1	1	1	0	1	1	1	1	5	190			GO:0042302
Dmagna001011	scaffold_1	4508854	4509705	+	1	1	1	1	1	1	1	0	1	1	1	1	5	193			GO:0042302
Dmagna001012	scaffold_1	4510073	4510909	+	1	1	1	1	0	0	0	0	0	0	1	1	2	227
Dmagna001013	scaffold_1	4510959	4512159	-	1	1	1	1	1	1	1	0	0	1	1	1	4	184
Dmagna001014	scaffold_1	4512932	4514424	+	1	1	1	1	1	1	1	0	0	1	1	1	4	269
Dmagna001015	scaffold_1	4515772	4516466	+	1	1	1	1	0	1	1	0	0	1	1	1	4	120
Dmagna001016	scaffold_1	4517115	4517645	-	1	1	1	1	1	1	1	0	0	1	1	1	4	107
Dmagna001017	scaffold_1	4519163	4519877	+	1	1	1	1	1	1	1	0	0	1	1	1	4	107
Dmagna001018	scaffold_1	4523226	4524852	+	1	1	1	1	1	1	1	0	0	1	1	1	4	439
Dmagna001019	scaffold_1	4525414	4526064	+	1	1	1	1	0	1	1	0	0	0	1	0	3	127
Dmagna001020	scaffold_1	4527348	4528537	+	1	1	1	1	1	1	1	1	0	1	1	0	4	227
Dmagna001021	scaffold_1	4528805	4529817	-	1	1	1	1	1	0	0	0	0	1	1	1	4	232
Dmagna001023	scaffold_1	4532647	4533568	-	1	1	1	1	0	1	1	0	0	1	1	1	4	228
Dmagna001024	scaffold_1	4534097	4537064	-	1	1	1	1	1	1	1	0	1	1	1	1	5	402			GO:0016021;GO:0050909
Dmagna001025	scaffold_1	4537635	4539282	-	1	1	1	1	0	0	1	0	1	1	1	1	5	327	K08471		GO:0016021;GO:0050909
Dmagna001026	scaffold_1	4540135	4541032	-	1	1	1	1	0	1	1	0	0	1	1	0	4	253	K08471		GO:0016021;GO:0050909
Dmagna001027	scaffold_1	4542512	4546327	-	1	1	1	1	1	1	1	0	0	1	1	1	4	482	K08471		GO:0016021;GO:0050909
Dmagna001028	scaffold_1	4546643	4548457	-	1	1	1	1	1	1	1	0	1	1	1	1	5	468	K08471		GO:0016021;GO:0050909
Dmagna001030	scaffold_1	4556180	4557505	+	1	1	1	1	1	0	0	0	1	1	1	0	5	307	K08471		GO:0016021;GO:0050909
Dmagna001031	scaffold_1	4557963	4558582	+	1	1	1	1	0	1	1	0	0	0	0	0	2	109
Dmagna001032	scaffold_1	4558747	4560224	-	1	1	1	1	1	1	1	0	0	1	1	1	4	339
Dmagna001033	scaffold_1	4560738	4562141	+	1	0	1	0	0	0	0	0	0	0	0	0	1	137
Dmagna001034	scaffold_1	4562219	4563463	-	1	1	1	1	1	1	1	0	0	0	1	0	3	254
Dmagna001035	scaffold_1	4565057	4566452	-	1	1	1	1	1	1	1	0	0	0	1	0	3	226
Dmagna001036	scaffold_1	4568042	4570550	-	1	1	1	1	1	1	1	0	0	0	1	0	3	243
Dmagna001037	scaffold_1	4571068	4571810	-	1	0	1	0	0	1	0	0	0	0	0	0	2	92
Dmagna001038	scaffold_1	4571845	4580258	-	1	1	1	1	1	1	1	0	0	1	1	0	4	1754
Dmagna001039	scaffold_1	4583746	4584195	+	1	0	1	0	0	0	0	0	0	0	0	0	1	65
Dmagna001040	scaffold_1	4594668	4595461	+	1	1	1	1	1	1	1	0	1	1	1	1	5	171			GO:0042302
Dmagna001041	scaffold_1	4595523	4596921	-	1	1	1	1	0	1	1	0	0	0	1	0	3	197
Dmagna001042	scaffold_1	4598501	4599273	-	1	1	1	1	1	1	1	0	0	0	1	0	3	148
Dmagna001043	scaffold_1	4600006	4600847	-	1	1	1	1	1	1	0	1	0	0	1	0	3	181
Dmagna001044	scaffold_1	4603160	4604895	-	1	1	1	1	1	1	1	1	0	0	1	0	3	291
Dmagna001045	scaffold_1	4607260	4610378	-	1	1	1	0	0	0	0	0	0	0	0	0	1	98
Dmagna001046	scaffold_1	4611297	4614683	+	1	1	1	1	1	1	1	1	1	1	1	0	5	557			GO:0042302
Dmagna001047	scaffold_1	4614995	4616610	-	1	1	1	1	1	1	1	1	1	1	1	0	5	276			GO:0042302
Dmagna001048	scaffold_1	4617814	4618506	+	1	0	1	0	0	0	0	0	0	0	0	0	1	84
Dmagna001049	scaffold_1	4624764	4625727	+	1	1	1	1	1	1	1	0	1	1	1	0	5	188			GO:0042302
Dmagna001050	scaffold_1	4628472	4628940	+	1	0	1	0	0	0	0	0	0	0	0	0	1	118
Dmagna001051	scaffold_1	4630752	4631681	+	1	1	1	1	1	1	1	0	1	1	1	1	5	143			GO:0042302
Dmagna001052	scaffold_1	4632585	4633531	+	1	1	1	1	1	1	1	0	1	1	1	1	5	146			GO:0042302
Dmagna001053	scaffold_1	4635679	4636588	+	1	1	1	1	1	1	0	0	1	1	1	1	5	123			GO:0042302
Dmagna001054	scaffold_1	4637757	4639175	+	1	1	1	1	1	1	1	0	1	1	1	1	5	143			GO:0042302
Dmagna001055	scaffold_1	4639532	4642175	+	0	1	1	1	1	1	1	0	1	1	1	1	5	168			GO:0042302
Dmagna001057	scaffold_1	4644036	4646696	-	0	1	1	1	1	1	1	0	1	1	1	1	5	194			GO:0042302
Dmagna001059	scaffold_1	4647409	4648269	+	1	1	1	1	1	1	1	0	1	1	1	1	5	184			GO:0042302
Dmagna001060	scaffold_1	4648920	4649799	-	1	1	1	1	1	1	1	0	1	1	1	1	5	191			GO:0042302
Dmagna001061	scaffold_1	4650552	4651427	+	1	1	1	1	1	1	1	0	1	1	1	1	5	183			GO:0042302
Dmagna001062	scaffold_1	4652642	4653378	+	1	1	1	1	1	1	1	0	1	1	1	1	5	146			GO:0042302
Dmagna001063	scaffold_1	4654054	4654752	-	1	1	1	1	1	1	1	0	1	1	1	1	5	157			GO:0042302
Dmagna001064	scaffold_1	4655952	4657068	+	1	1	1	1	1	1	1	0	1	1	1	1	5	171			GO:0042302
Dmagna001065	scaffold_1	4658167	4659362	+	1	1	1	1	1	1	1	0	1	1	1	1	5	189			GO:0042302
Dmagna001066	scaffold_1	4660215	4662944	-	1	1	1	1	1	1	1	0	1	1	1	1	5	171			GO:0042302
Dmagna001067	scaffold_1	4663797	4664609	-	1	1	1	1	1	1	1	0	1	1	1	1	5	173			GO:0042302
Dmagna001068	scaffold_1	4665853	4666556	-	1	1	1	1	1	1	0	0	0	0	1	0	3	120
Dmagna001069	scaffold_1	4666604	4667394	-	1	1	1	1	1	1	1	0	1	1	1	1	5	173			GO:0042302
Dmagna001070	scaffold_1	4668173	4670930	-	1	1	1	1	1	1	1	0	1	1	1	1	5	171			GO:0042302
Dmagna001071	scaffold_1	4672002	4672275	+	1	0	1	0	1	0	0	0	0	0	0	0	2	64
Dmagna001072	scaffold_1	4673394	4674898	+	1	0	1	0	0	1	1	0	0	0	0	1	2	156
Dmagna001073	scaffold_1	4675013	4676461	-	1	1	1	0	1	0	0	0	0	0	0	1	2	193
Dmagna001074	scaffold_1	4677112	4678476	-	1	1	1	1	1	0	0	0	0	0	0	0	2	120
Dmagna001075	scaffold_1	4678743	4679882	-	1	0	0	1	1	1	1	1	0	0	0	0	2	75
Dmagna001076	scaffold_1	4684162	4684939	+	1	1	1	1	0	1	1	1	1	1	1	1	5	127			GO:0042302
Dmagna001077	scaffold_1	4686726	4686975	+	1	1	1	0	0	0	0	0	0	0	0	0	1	67
Dmagna001078	scaffold_1	4687694	4688427	+	1	1	1	1	1	1	1	1	1	1	1	1	5	127			GO:0042302
Dmagna001079	scaffold_1	4688972	4689972	+	1	1	1	1	1	1	1	0	1	1	1	1	5	128			GO:0042302
Dmagna001080	scaffold_1	4690707	4691435	+	1	1	1	1	1	1	1	0	1	1	1	1	5	127			GO:0042302
Dmagna001081	scaffold_1	4692395	4693057	+	1	1	1	1	1	1	1	0	1	1	1	1	5	127			GO:0042302
Dmagna001082	scaffold_1	4693956	4694652	+	1	1	1	1	1	1	1	0	1	1	1	1	5	127			GO:0042302
Dmagna001083	scaffold_1	4695492	4696191	+	1	1	1	1	1	1	1	0	1	1	1	1	5	127			GO:0042302
Dmagna001084	scaffold_1	4697145	4699317	+	0	1	1	1	1	1	1	0	1	1	1	1	5	128			GO:0042302
Dmagna001086	scaffold_1	4700015	4700845	+	1	1	1	1	0	1	1	0	1	1	1	1	5	127			GO:0042302
Dmagna001087	scaffold_1	4701601	4702180	+	1	1	1	1	1	0	1	0	1	1	1	1	5	128			GO:0042302
Dmagna001088	scaffold_1	4703231	4705598	+	0	1	1	1	1	1	1	0	1	1	1	1	5	128			GO:0042302
Dmagna001090	scaffold_1	4706217	4706951	+	1	1	1	1	1	1	1	0	1	1	1	1	5	127			GO:0042302
Dmagna001091	scaffold_1	4707187	4709873	-	1	1	1	1	1	1	1	0	1	0	1	1	4	791			GO:0042302
Dmagna001092	scaffold_1	4710423	4711459	-	1	1	1	1	1	1	1	0	1	1	1	1	5	177			GO:0042302
Dmagna001093	scaffold_1	4711978	4713478	-	1	1	1	1	1	1	1	0	1	1	1	1	5	359			GO:0042302
Dmagna001094	scaffold_1	4717363	4717707	+	1	0	1	0	1	0	0	0	0	0	0	0	2	91
Dmagna001095	scaffold_1	4720277	4721419	-	1	1	1	1	1	1	1	1	1	1	1	1	5	132			GO:0042302
Dmagna001096	scaffold_1	4724400	4725066	-	1	1	1	1	0	1	1	1	1	1	1	1	5	130			GO:0042302
Dmagna001097	scaffold_1	4728270	4729584	-	1	1	1	1	1	1	1	1	1	1	1	0	5	154			GO:0042302
Dmagna001098	scaffold_1	4734719	4735214	+	1	1	1	1	1	1	1	0	1	1	1	0	5	105			GO:0042302
Dmagna001099	scaffold_1	4737494	4740131	+	1	1	1	1	1	1	0	1	0	0	0	0	2	113
Dmagna001100	scaffold_1	4744703	4745262	+	1	0	1	0	0	1	1	1	0	0	0	0	2	130
Dmagna001101	scaffold_1	4747942	4748946	-	1	1	1	1	0	1	0	1	0	0	0	0	2	82
Dmagna001102	scaffold_1	4751146	4752871	-	1	1	1	1	0	0	0	1	0	0	0	0	2	76
Dmagna001103	scaffold_1	4753347	4755460	-	1	1	1	1	1	1	1	1	1	1	1	0	5	346	K23167		GO:0016491;GO:0055114
Dmagna001104	scaffold_1	4757366	4758888	+	1	1	1	1	1	1	1	0	1	1	1	1	5	332			GO:0016020;GO:0004970
Dmagna001105	scaffold_1	4759717	4760120	+	1	1	1	1	0	1	1	0	0	1	1	1	4	110
Dmagna001106	scaffold_1	4761076	4762621	-	1	1	1	1	0	0	0	0	0	0	1	1	2	482
Dmagna001107	scaffold_1	4762926	4768773	-	1	1	1	1	1	1	1	1	1	1	1	1	5	1125			GO:0004867;GO:0005515
Dmagna001108	scaffold_1	4770490	4771178	-	1	1	1	1	1	0	0	0	1	1	1	1	5	171			GO:0004867
Dmagna001109	scaffold_1	4772030	4774322	-	1	1	1	1	1	1	1	0	1	1	1	1	5	361			GO:0004867
Dmagna001110	scaffold_1	4776041	4777388	+	1	1	1	1	1	1	1	0	1	1	1	0	5	328			GO:0016020;GO:0004970
Dmagna001111	scaffold_1	4782953	4783807	+	1	0	1	0	0	0	0	0	0	0	0	0	1	195
Dmagna001112	scaffold_1	4785328	4785918	+	1	0	1	0	0	0	0	0	0	0	0	0	1	88
Dmagna001113	scaffold_1	4786019	4786302	+	1	0	1	0	0	0	0	0	0	0	0	0	1	89
Dmagna001114	scaffold_1	4787914	4795732	+	1	1	1	1	1	1	1	0	0	0	1	0	3	1588
Dmagna001115	scaffold_1	4794641	4797437	+	1	0	1	1	0	0	0	0	0	0	0	1	1	181
Dmagna001116	scaffold_1	4806282	4807899	+	1	1	1	1	1	1	1	0	0	1	1	1	4	346
Dmagna001117	scaffold_1	4811378	4812240	-	1	1	1	1	1	1	1	0	1	1	1	1	5	195			GO:0042302
Dmagna001118	scaffold_1	4812964	4813786	+	1	1	1	1	1	1	1	0	1	1	1	1	5	183			GO:0042302
Dmagna001119	scaffold_1	4816088	4818759	+	1	1	1	1	1	0	0	0	0	0	1	0	3	777
Dmagna001120	scaffold_1	4821262	4823911	+	1	1	1	1	0	1	1	0	0	0	1	0	3	396
Dmagna001121	scaffold_1	4827161	4827668	-	1	0	1	0	0	0	0	0	0	0	0	0	1	109
Dmagna001122	scaffold_1	4834615	4834968	-	1	0	1	1	0	0	0	0	0	0	0	0	1	84
Dmagna001123	scaffold_1	4833993	4842109	+	1	1	1	1	1	1	1	0	0	0	1	0	3	1599
Dmagna001124	scaffold_1	4843779	4850024	+	1	1	1	1	1	0	1	0	0	0	1	0	3	1742
Dmagna001125	scaffold_1	4853492	4856424	+	1	1	1	1	0	1	0	0	0	1	1	1	4	950
Dmagna001126	scaffold_1	4856623	4857040	-	1	1	1	1	0	0	0	0	1	1	1	1	4	131
Dmagna001127	scaffold_1	4863389	4865461	-	1	1	1	1	0	1	0	0	0	0	1	1	3	501
Dmagna001128	scaffold_1	4864905	4868934	+	1	1	1	1	1	1	1	0	0	1	1	1	4	449
Dmagna001129	scaffold_1	4869031	4869776	+	1	0	1	0	0	0	0	0	0	0	0	0	1	148
Dmagna001130	scaffold_1	4870437	4873202	-	1	1	1	1	1	1	1	1	1	1	1	0	5	526	K00140	dmk00280;dmk00410;dmk00562;dmk00640;dmk01100;dmk01200	GO:0016491;GO:0055114;GO:0004491;GO:0016620
Dmagna001131	scaffold_1	4873605	4875256	-	1	1	1	1	1	1	1	1	1	1	1	1	5	154
Dmagna001132	scaffold_1	4875247	4877205	+	1	1	1	1	1	1	0	1	0	1	1	0	4	133
Dmagna001133	scaffold_1	4877437	4881706	-	1	1	1	1	1	1	1	1	1	1	1	0	5	927	K22370		GO:0004842
Dmagna001134	scaffold_1	4882897	4891598	+	1	1	1	1	1	1	1	1	1	1	1	0	5	1950	K25768		GO:0043547;GO:0005096;GO:0051056;GO:0005634
Dmagna001135	scaffold_1	4892380	4894135	+	1	1	1	1	1	0	0	0	0	1	1	0	4	427	K25609		GO:0005929
Dmagna001136	scaffold_1	4896222	4897428	+	1	0	1	0	1	1	1	0	1	1	1	1	5	90			GO:0004867
Dmagna001137	scaffold_1	4899191	4900010	+	1	1	1	1	1	1	1	0	1	1	1	1	5	113			GO:0004867
Dmagna001138	scaffold_1	4900383	4901272	+	1	1	1	1	0	0	1	1	1	1	1	1	5	119			GO:0004867
Dmagna001139	scaffold_1	4901492	4905303	+	1	1	1	1	1	1	1	1	1	1	1	0	5	1175	K03010	dmk03020	GO:0003677;GO:0003899;GO:0006351;GO:0032549
Dmagna001140	scaffold_1	4908589	4914215	+	1	1	1	1	1	0	0	0	1	1	1	0	5	571	K00280		GO:0005044;GO:0016020;GO:0016641;GO:0005507;GO:0055114
Dmagna001141	scaffold_1	4922467	4930724	+	1	1	1	1	1	1	0	0	0	1	1	0	4	1428			GO:0005515
Dmagna001142	scaffold_1	4930945	4932341	+	1	0	1	0	0	0	0	0	0	0	0	0	1	135
Dmagna001143	scaffold_1	4932944	4933637	-	1	0	1	0	0	0	0	0	0	0	0	0	1	108
Dmagna001144	scaffold_1	4933402	4945762	+	1	1	1	1	1	1	1	0	1	1	1	0	5	2698	K05860	dmk00562;dmk01100;dmk04070	GO:0007165;GO:0005085;GO:0035556;GO:0008081;GO:0004435;GO:0006629;GO:0007264
Dmagna001145	scaffold_1	4945931	4946648	-	1	0	1	0	1	1	0	1	0	0	0	0	2	97
Dmagna001146	scaffold_1	4946820	4947625	+	1	0	1	0	0	0	0	1	0	0	0	0	2	137
Dmagna001147	scaffold_1	4949484	4950264	-	1	0	0	1	0	1	1	1	0	0	0	0	2	132
Dmagna001148	scaffold_1	4951769	4953019	-	1	1	1	1	0	1	1	1	0	0	1	1	3	392
Dmagna001149	scaffold_1	4953065	4953843	-	1	0	1	0	0	0	0	1	0	0	0	0	2	89
Dmagna001150	scaffold_1	4954207	4956693	-	1	1	1	1	1	1	1	1	1	1	1	1	5	604	K10301		GO:0003677;GO:0005515
Dmagna001151	scaffold_1	4956892	4960074	-	1	1	1	1	1	0	1	1	0	1	1	0	4	739			GO:0005515
Dmagna001152	scaffold_1	4962414	4963010	-	1	0	1	0	0	0	0	0	0	0	0	0	1	153
Dmagna001153	scaffold_1	4963692	4966125	+	1	1	1	1	1	1	1	0	1	1	1	1	5	426	K01052	dmk00100;dmk04142;dmk00561;dmk01100	GO:0016788;GO:0006629
Dmagna001154	scaffold_1	4969423	4971831	+	1	1	1	1	1	0	0	0	0	0	1	0	3	162
Dmagna001155	scaffold_1	4972754	4977719	+	1	1	1	1	1	1	1	0	1	1	1	0	5	814	K19774		GO:0006338;GO:0003677
Dmagna001156	scaffold_1	4985786	4987501	+	1	1	1	1	1	1	1	0	1	1	1	0	5	374	K13127		GO:0046872
Dmagna001157	scaffold_1	4987459	4991810	-	1	1	1	1	1	1	1	1	1	1	1	0	5	928	K21991		GO:0005515
Dmagna001158	scaffold_1	4992821	4994732	+	1	1	1	1	0	1	0	1	0	0	0	0	2	147
Dmagna001160	scaffold_1	4996021	4999828	-	1	1	1	1	0	1	1	1	1	1	1	0	5	503	K24744		GO:0005515
Dmagna001161	scaffold_1	5000388	5001094	+	1	1	1	1	0	1	1	1	0	1	1	0	4	149
Dmagna001162	scaffold_1	5001359	5001826	-	1	1	1	1	0	1	0	1	1	1	1	0	5	132	K18171
Dmagna001163	scaffold_1	5002310	5003149	+	1	1	1	1	1	1	1	1	1	1	1	0	5	236			GO:0005515
Dmagna001164	scaffold_1	5003591	5004589	-	1	1	1	1	1	1	1	1	1	1	1	0	5	213	K02989	dmk03010	GO:0003735;GO:0006412;GO:0015935
Dmagna001165	scaffold_1	5005875	5008591	-	1	1	1	1	1	0	0	1	1	1	1	0	5	796			GO:0005515
Dmagna001166	scaffold_1	5009685	5012531	-	1	1	1	1	1	0	1	1	1	1	1	0	5	617
Dmagna001167	scaffold_1	5013709	5017318	-	1	1	1	1	1	0	1	1	1	1	1	0	5	663
Dmagna001168	scaffold_1	5018676	5019373	-	1	1	1	1	0	0	0	1	0	0	0	1	2	132
Dmagna001169	scaffold_1	5019503	5022870	-	1	1	1	1	1	0	1	1	1	1	1	0	5	815	K20408	dmk04150	GO:0032008;GO:0005515
Dmagna001170	scaffold_1	5027375	5030272	+	1	1	1	1	1	1	1	1	1	1	1	1	5	649	K09582	dmk04141	GO:0045454;GO:0016853;GO:0003756
Dmagna001171	scaffold_1	5031105	5032360	-	1	1	1	1	0	1	0	1	0	1	1	1	4	300
Dmagna001172	scaffold_1	5032467	5032784	+	1	1	1	1	0	0	0	1	0	0	0	0	2	60
Dmagna001173	scaffold_1	5032860	5035229	-	1	1	1	1	1	1	0	1	1	1	1	1	5	505	K10301
Dmagna001174	scaffold_1	5035874	5036336	-	1	0	0	1	1	1	0	0	0	0	0	0	2	102
Dmagna001175	scaffold_1	5036787	5038773	+	1	1	1	1	1	1	1	0	1	1	1	1	5	348			GO:0008378;GO:0006486;GO:0016020
Dmagna001176	scaffold_1	5039391	5040138	-	1	0	1	0	0	0	0	0	0	0	0	0	1	87
Dmagna001177	scaffold_1	5040463	5042156	+	1	1	1	1	1	1	1	1	1	1	1	1	5	150			GO:0005509
Dmagna001178	scaffold_1	5043402	5045102	-	1	1	1	1	0	0	1	1	0	0	1	0	3	292
Dmagna001179	scaffold_1	5046951	5047256	-	1	0	0	0	0	1	1	0	0	0	0	0	2	102
Dmagna001180	scaffold_1	5047671	5056506	-	1	1	1	1	1	1	0	1	1	1	1	1	5	1197			GO:0008305;GO:0007155
Dmagna001181	scaffold_1	5060462	5060798	-	1	1	1	0	1	0	0	1	0	1	1	1	4	76
Dmagna001182	scaffold_1	5061481	5061768	+	1	0	1	0	1	0	0	0	0	0	0	0	2	84
Dmagna001183	scaffold_1	5065251	5065924	+	1	0	1	0	0	0	0	0	0	0	0	0	1	73
Dmagna001184	scaffold_1	5069188	5070885	-	1	1	1	1	1	1	1	1	1	1	1	1	5	284			GO:0005622;GO:0006915
Dmagna001185	scaffold_1	5071264	5072902	+	1	0	1	0	0	1	1	1	0	0	0	1	2	72
Dmagna001186	scaffold_1	5075808	5076602	+	1	0	1	0	0	0	1	0	0	0	0	0	2	133
Dmagna001187	scaffold_1	5081051	5081640	-	1	0	1	0	0	1	1	0	0	0	0	0	2	64
Dmagna001188	scaffold_1	5085775	5086740	+	1	1	1	0	0	0	0	0	0	0	0	0	1	183
Dmagna001189	scaffold_1	5087147	5088416	+	1	1	1	1	1	1	1	1	1	1	1	0	5	379	K12379		GO:0003676
Dmagna001190	scaffold_1	5088989	5089291	+	1	0	1	0	0	0	0	0	0	0	0	0	1	68
Dmagna001191	scaffold_1	5091981	5092474	-	1	0	1	0	0	0	0	0	0	0	0	0	1	102
Dmagna001192	scaffold_1	5093030	5093715	-	1	0	1	0	0	1	0	0	0	0	0	0	2	148
Dmagna001193	scaffold_1	5097133	5100389	-	1	1	1	1	1	1	1	1	1	1	1	0	5	575	K11579		GO:1990423;GO:0007093
Dmagna001194	scaffold_1	5100613	5101069	-	1	0	1	0	0	0	0	1	0	0	0	0	2	104
Dmagna001195	scaffold_1	5100719	5101903	+	1	0	1	0	0	1	1	1	0	0	0	0	2	83
Dmagna001196	scaffold_1	5101998	5110954	+	1	1	1	1	1	1	1	1	1	1	1	0	5	1483			GO:0005515
Dmagna001197	scaffold_1	5111987	5113288	-	1	1	1	1	0	1	1	1	1	1	1	0	5	219	K14686		GO:0005375;GO:0035434;GO:0016021
Dmagna001198	scaffold_1	5115597	5117518	-	1	1	1	1	1	1	1	1	1	1	1	0	5	477			GO:0003676;GO:0046872
Dmagna001199	scaffold_1	5118387	5120172	+	1	1	1	1	0	1	0	1	0	0	0	0	2	236
Dmagna001200	scaffold_1	5124663	5125756	-	1	1	1	1	0	0	0	0	0	0	1	0	2	359
Dmagna001201	scaffold_1	5125906	5126514	-	1	1	1	1	0	1	0	0	0	1	1	0	4	203
Dmagna001202	scaffold_1	5128650	5128900	-	1	0	1	0	0	0	0	0	0	0	0	0	1	62
Dmagna001203	scaffold_1	5130108	5130841	+	1	1	0	1	0	1	1	0	0	0	0	0	2	90
Dmagna001204	scaffold_1	5131095	5132502	-	1	1	1	1	1	1	0	1	0	1	1	0	4	438
Dmagna001205	scaffold_1	5133991	5134467	+	1	1	1	0	1	1	0	0	0	0	0	0	2	129
Dmagna001206	scaffold_1	5134706	5135029	+	1	1	1	0	0	0	0	0	0	0	0	0	1	71
Dmagna001207	scaffold_1	5136561	5137416	+	1	0	1	0	0	0	0	0	0	0	0	0	1	223
Dmagna001208	scaffold_1	5137547	5139655	-	1	1	1	1	1	1	1	1	0	1	1	0	4	529
Dmagna001209	scaffold_1	5139986	5140538	-	1	1	1	0	0	0	0	0	0	0	0	0	1	163
Dmagna001210	scaffold_1	5145622	5147187	-	1	1	1	1	1	1	1	0	0	0	1	0	3	229
Dmagna001211	scaffold_1	5149369	5149959	-	1	1	1	1	1	0	0	1	0	0	1	0	3	172
Dmagna001212	scaffold_1	5151102	5152148	-	1	1	1	1	1	1	1	1	1	1	1	0	5	298	K12186	dmk04144	GO:0000813
Dmagna001213	scaffold_1	5152947	5156044	+	1	1	1	1	1	1	1	0	1	1	1	1	5	966	K06184		GO:0016887;GO:0005524
Dmagna001214	scaffold_1	5156106	5158613	-	1	1	1	1	1	1	0	1	1	1	1	0	5	633
Dmagna001215	scaffold_1	5174147	5174758	+	1	0	1	0	0	0	1	0	0	0	0	1	2	77
Dmagna001216	scaffold_1	5175614	5178142	-	1	1	1	1	1	1	1	1	1	1	1	0	5	368	K11412	dmk00760;dmk01100	GO:0017136;GO:0070403;GO:0008270
Dmagna001217	scaffold_1	5179397	5180555	+	1	1	1	1	1	1	1	1	1	1	1	0	5	314
Dmagna001218	scaffold_1	5180991	5183868	-	1	1	1	1	1	0	1	1	1	1	1	0	5	426	K12812	dmk03013;dmk03015;dmk03040	GO:0005524;GO:0003676
Dmagna001219	scaffold_1	5184018	5185238	+	1	1	1	1	1	0	0	0	1	1	1	0	5	340	K00734	dmk00532;dmk00534;dmk01100	GO:0008378;GO:0006486;GO:0016020
Dmagna001220	scaffold_1	5185296	5189932	-	1	1	1	1	1	1	1	1	1	1	1	0	5	1048	K01191	dmk00511	GO:0003824;GO:0004559;GO:0005975;GO:0030246;GO:0006013
Dmagna001221	scaffold_1	5189577	5198361	+	1	1	1	1	1	1	0	1	1	1	1	0	5	1738	K10392		GO:0005524;GO:0008017;GO:0003777;GO:0005515;GO:0007018
Dmagna001222	scaffold_1	5198366	5201582	-	1	1	1	1	1	1	0	1	1	1	1	1	5	517			GO:0005515
Dmagna001223	scaffold_1	5202646	5207795	-	1	1	1	1	1	1	1	1	1	1	1	0	5	703			GO:0004930;GO:0007186;GO:0016021
Dmagna001224	scaffold_1	5210174	5210840	+	1	0	1	0	0	0	0	0	0	0	0	0	1	148
Dmagna001225	scaffold_1	5215134	5216335	-	1	1	1	0	0	0	0	0	0	0	0	0	1	81
Dmagna001226	scaffold_1	5217726	5218484	-	1	1	1	0	0	0	0	0	0	0	0	0	1	69
Dmagna001227	scaffold_1	5218943	5219820	-	1	1	1	0	0	0	0	0	0	0	0	0	1	178
Dmagna001228	scaffold_1	5226932	5227488	+	1	1	1	1	0	0	0	0	0	0	0	0	1	149
Dmagna001229	scaffold_1	5227729	5228461	+	1	1	1	1	1	1	0	0	0	0	1	0	3	176
Dmagna001230	scaffold_1	5233074	5238158	+	1	1	1	1	1	1	1	1	0	1	1	0	4	1327	K02145	dmk00190;dmk01100;dmk04145;dmk04150	GO:0005515
Dmagna001231	scaffold_1	5244091	5245114	-	1	1	1	0	0	0	0	0	0	0	0	0	1	168
Dmagna001232	scaffold_1	5246626	5248496	+	1	1	1	1	1	1	1	0	1	1	1	0	5	488			GO:0003676
Dmagna001233	scaffold_1	5249387	5251052	-	1	0	0	1	0	1	1	1	0	0	0	0	2	81
Dmagna001234	scaffold_1	5251180	5253789	+	1	1	1	1	1	1	1	1	0	1	1	0	4	467	K24166		GO:0005515
Dmagna001235	scaffold_1	5255591	5258611	+	1	1	1	0	0	0	0	0	0	0	1	0	2	61
Dmagna001236	scaffold_1	5260779	5261355	+	1	1	1	0	0	0	0	0	0	0	0	0	1	157
Dmagna001237	scaffold_1	5262184	5262789	-	1	1	1	0	0	0	0	0	0	0	0	0	1	123
Dmagna001238	scaffold_1	5266074	5269121	+	1	1	1	1	1	0	1	0	1	1	1	0	5	141
Dmagna001239	scaffold_1	5269763	5270174	+	1	1	1	1	0	0	0	0	0	0	0	0	1	110
Dmagna001240	scaffold_1	5272363	5273924	-	1	1	1	1	0	0	0	1	0	0	0	0	2	164
Dmagna001241	scaffold_1	5275590	5279428	-	1	1	1	1	1	1	1	1	1	1	1	0	5	595	K18529		GO:0005524;GO:0004672;GO:0006468
Dmagna001242	scaffold_1	5279339	5279626	+	1	1	1	0	0	0	0	0	0	0	0	0	1	83
Dmagna001243	scaffold_1	5279670	5280383	-	1	1	1	1	0	0	0	0	0	0	0	0	1	140
Dmagna001244	scaffold_1	5281235	5281857	-	1	1	1	1	0	0	0	1	0	1	1	0	4	118
Dmagna001245	scaffold_1	5284029	5284330	+	1	0	1	0	0	1	0	0	0	0	0	0	2	64
Dmagna001246	scaffold_1	5289634	5290018	+	1	0	1	0	0	0	0	0	0	0	0	0	1	104
Dmagna001247	scaffold_1	5291039	5307080	+	1	1	1	1	1	1	1	1	1	1	1	0	5	3482	K24155	dmk04142	GO:0005515
Dmagna001248	scaffold_1	5307397	5309689	-	1	1	1	1	1	1	1	1	1	1	1	0	5	485	K14798
Dmagna001249	scaffold_1	5312828	5313424	-	1	1	1	1	1	0	1	1	0	0	0	1	2	86
Dmagna001250	scaffold_1	5314334	5317855	-	1	0	1	0	0	0	1	1	0	0	0	1	2	84
Dmagna001251	scaffold_1	5326188	5326878	-	1	0	1	0	1	0	0	0	0	0	0	0	2	153
Dmagna001252	scaffold_1	5327523	5331827	+	1	1	1	1	1	1	1	1	0	1	1	0	4	813
Dmagna001253	scaffold_1	5332168	5332662	-	1	1	1	0	0	0	0	1	0	0	0	0	2	69
Dmagna001254	scaffold_1	5332669	5333120	-	1	1	1	0	0	0	0	0	0	0	0	0	1	86
Dmagna001255	scaffold_1	5349255	5349642	+	1	0	1	0	0	0	0	0	0	0	0	0	1	96
Dmagna001256	scaffold_1	5354282	5354884	+	1	0	1	0	0	0	0	0	0	0	0	0	1	85
Dmagna001257	scaffold_1	5355479	5356481	-	1	1	1	1	1	1	1	0	1	1	1	0	5	143
Dmagna001258	scaffold_1	5356930	5357620	-	1	1	1	0	0	0	0	0	0	0	0	0	1	66
Dmagna001259	scaffold_1	5359575	5362336	-	1	1	1	1	1	1	0	0	1	1	1	0	5	207
Dmagna001260	scaffold_1	5372036	5372389	+	1	0	1	0	0	0	0	0	0	0	0	0	1	67
Dmagna001261	scaffold_1	5374521	5375123	+	1	0	1	0	0	0	0	0	0	0	0	0	1	62
Dmagna001262	scaffold_1	5379330	5380024	+	1	0	1	0	0	0	0	0	0	0	0	0	1	92
Dmagna001263	scaffold_1	5382805	5383553	+	1	0	1	0	0	0	0	0	0	0	0	0	1	77
Dmagna001264	scaffold_1	5391394	5391969	-	1	0	1	0	0	0	0	0	0	0	0	0	1	83
Dmagna001265	scaffold_1	5392316	5392524	-	1	0	1	0	0	0	0	0	0	0	0	0	1	62
Dmagna001266	scaffold_1	5393173	5395264	+	1	1	1	1	1	1	1	1	1	1	1	0	5	370
Dmagna001267	scaffold_1	5396556	5397834	+	1	0	1	1	0	1	0	1	0	0	0	0	2	170
Dmagna001268	scaffold_1	5399132	5400329	-	1	1	1	1	1	1	0	1	0	0	0	0	2	230
Dmagna001269	scaffold_1	5400717	5402464	+	1	1	1	1	1	1	1	1	1	1	1	0	5	249	K11168
Dmagna001270	scaffold_1	5402647	5406430	-	1	1	1	1	1	1	1	1	1	1	1	0	5	735	K12820	dmk03040	GO:0004386
Dmagna001271	scaffold_1	5407459	5408821	-	1	1	1	1	1	0	0	1	1	1	1	0	5	325	K04428		GO:0005524;GO:0004672;GO:0006468
Dmagna001272	scaffold_1	5409036	5411530	+	1	1	1	1	1	1	1	1	1	1	1	0	5	610
Dmagna001273	scaffold_1	5411618	5416700	-	1	1	1	1	1	1	1	1	0	1	1	0	4	1299	K04428
Dmagna001274	scaffold_1	5418166	5419579	+	1	1	1	1	1	1	0	1	0	0	1	0	3	295
Dmagna001275	scaffold_1	5421439	5429588	-	1	1	1	1	1	0	1	1	1	1	1	0	5	1085	K08518		GO:0016192;GO:0016021;GO:0005515
Dmagna001276	scaffold_1	5432815	5435253	-	1	1	1	1	0	0	0	1	0	1	1	0	4	271			GO:0005515
Dmagna001277	scaffold_1	5437542	5438451	-	1	1	1	0	0	0	0	0	0	0	0	0	1	95
Dmagna001278	scaffold_1	5441374	5444938	-	1	1	1	1	0	1	0	1	0	1	1	0	4	83
Dmagna001279	scaffold_1	5446119	5447272	+	1	0	1	0	0	0	0	0	0	0	0	0	1	85
Dmagna001280	scaffold_1	5448737	5449825	+	1	1	1	1	1	1	1	0	0	1	1	0	4	165			GO:0006355;GO:0003677
Dmagna001281	scaffold_1	5450304	5450962	-	1	1	1	1	1	1	1	1	0	0	1	0	3	148
Dmagna001282	scaffold_1	5451375	5456234	+	1	1	1	1	1	1	1	1	1	1	1	1	5	1272	K23881		GO:0005515
Dmagna001283	scaffold_1	5456525	5458290	+	1	1	1	1	1	0	1	1	1	1	1	0	5	418	K03063	dmk03050	GO:0005737;GO:0016787;GO:0030163;GO:0005524;GO:0036402
Dmagna001284	scaffold_1	5458389	5462446	+	1	1	1	1	1	1	1	0	1	1	1	1	5	827			GO:0051033;GO:0016021;GO:0033227
Dmagna001285	scaffold_1	5463225	5467569	-	1	1	1	1	1	1	1	1	1	1	1	0	5	622	K22376		GO:0061630;GO:0008270
Dmagna001286	scaffold_1	5468020	5469588	+	1	1	1	1	1	1	1	0	1	1	1	0	5	263	K13649	dmk04144
Dmagna001287	scaffold_1	5469480	5471008	-	1	1	1	1	1	1	1	1	1	1	1	0	5	289	K15161		GO:0016538;GO:0016592
Dmagna001288	scaffold_1	5471320	5473965	-	1	1	1	1	0	0	1	1	1	1	1	0	5	400	K04699		GO:0005737;GO:0035556;GO:0008269;GO:0046426;GO:0005159;GO:0001558
Dmagna001289	scaffold_1	5474103	5475864	+	1	1	1	1	1	1	1	1	1	1	1	0	5	337	K04708	dmk00600;dmk01100
Dmagna001290	scaffold_1	5476044	5477484	-	1	1	1	1	1	1	1	1	1	1	1	0	5	275	K06664	dmk04146	GO:0046872
Dmagna001291	scaffold_1	5477556	5479570	+	1	1	1	1	1	1	1	0	1	1	1	0	5	451	K23495
Dmagna001292	scaffold_1	5480094	5481195	+	1	1	1	1	0	0	1	0	1	1	1	0	5	144	K17362		GO:0047617
Dmagna001293	scaffold_1	5481442	5492622	-	1	1	1	1	1	1	0	1	1	1	1	0	5	1336			GO:0005524;GO:0004672;GO:0004713;GO:0006468
Dmagna001294	scaffold_1	5498105	5500346	+	1	1	1	1	1	1	1	1	1	1	1	0	5	344
Dmagna001295	scaffold_1	5502432	5502761	-	1	0	0	0	0	1	0	1	0	0	0	0	2	110
Dmagna001296	scaffold_1	5506414	5516298	+	1	1	1	1	1	0	1	1	1	1	1	1	5	1099	K05011		GO:0006821;GO:0055085;GO:0005247;GO:0016020
Dmagna001297	scaffold_1	5516734	5524192	+	1	1	1	1	1	1	0	1	1	1	1	1	5	1025	K05011		GO:0006821;GO:0055085;GO:0005247;GO:0016020
Dmagna001298	scaffold_1	5524490	5531262	+	1	1	1	1	1	1	1	1	1	1	1	1	5	1038	K05011		GO:0006821;GO:0055085;GO:0005247;GO:0016020
Dmagna001299	scaffold_1	5531568	5532940	-	1	1	1	1	1	1	1	1	1	1	1	0	5	252	K01803	dmk00010;dmk00051;dmk00562;dmk01100;dmk01200;dmk01230	GO:0003824;GO:0004807;GO:0006096
Dmagna001300	scaffold_1	5533514	5533938	-	1	0	1	0	0	0	0	1	0	0	0	0	2	73
Dmagna001301	scaffold_1	5533759	5537109	+	1	1	1	1	1	1	0	1	1	1	1	1	5	796	K18416		GO:0003676
Dmagna001302	scaffold_1	5537452	5537726	+	1	0	1	0	1	0	0	0	0	1	1	0	4	70
Dmagna001303	scaffold_1	5539617	5541317	-	1	1	1	0	0	1	1	1	0	0	0	0	2	211
Dmagna001304	scaffold_1	5546922	5552998	-	1	1	1	1	1	1	1	0	1	1	1	0	5	630	K21598		GO:0006355;GO:0003677;GO:0001077
Dmagna001305	scaffold_1	5559971	5561874	-	1	0	1	0	0	1	0	0	0	0	0	0	2	132
Dmagna001306	scaffold_1	5561938	5562655	+	1	0	1	0	0	0	0	0	0	0	0	0	1	93
Dmagna001307	scaffold_1	5567250	5567717	+	1	0	1	0	0	0	0	0	0	0	0	0	1	67
Dmagna001308	scaffold_1	5569349	5572331	+	1	1	1	1	1	1	1	0	1	1	1	0	5	364	K10878		GO:0000737;GO:0005524;GO:0003824;GO:0003677;GO:0006259;GO:0005694
Dmagna001309	scaffold_1	5574905	5577527	+	1	1	1	1	1	0	1	0	0	1	1	0	4	302
Dmagna001310	scaffold_1	5579336	5584102	-	1	1	1	1	1	1	1	1	1	1	1	1	5	537	K00738	dmk00510;dmk00513;dmk01100
Dmagna001311	scaffold_1	5588488	5594093	-	1	1	1	1	1	1	1	1	1	1	1	1	5	536	K00738	dmk00510;dmk00513;dmk01100
Dmagna001312	scaffold_1	5594403	5599631	+	1	1	1	1	1	1	1	1	1	1	1	0	5	1161	K18464	dmk04144	GO:0071203
Dmagna001313	scaffold_1	5599451	5601075	+	1	1	1	1	0	0	0	0	0	1	1	0	3	221
Dmagna001314	scaffold_1	5601145	5601813	-	1	1	1	1	1	1	1	1	1	1	1	0	5	190	K16061	dmk04120
Dmagna001315	scaffold_1	5602462	5603007	-	1	0	1	0	0	0	0	0	0	0	0	0	1	81
Dmagna001316	scaffold_1	5603621	5604320	+	1	1	1	1	1	1	1	0	0	0	1	0	3	210
Dmagna001317	scaffold_1	5606480	5607390	+	1	1	1	1	1	1	1	1	0	0	1	0	3	191
Dmagna001318	scaffold_1	5608287	5609119	+	1	1	1	1	1	0	1	0	0	0	1	1	3	192
Dmagna001319	scaffold_1	5609980	5611062	+	1	1	1	1	0	1	1	0	0	0	1	1	3	196
Dmagna001320	scaffold_1	5612049	5612904	+	1	1	1	1	1	1	1	1	0	0	1	1	3	195
Dmagna001321	scaffold_1	5613750	5615088	+	1	1	1	1	1	1	1	0	0	0	1	1	3	198
Dmagna001322	scaffold_1	5616074	5617190	+	1	1	1	1	1	1	1	0	0	0	1	1	3	210
Dmagna001323	scaffold_1	5617726	5618679	+	1	1	1	1	1	1	0	0	0	0	1	1	3	195
Dmagna001324	scaffold_1	5619276	5620802	-	1	1	1	1	1	1	1	1	0	0	1	1	3	205
Dmagna001325	scaffold_1	5621148	5622261	+	1	1	1	1	1	1	1	0	0	0	1	1	3	209
Dmagna001326	scaffold_1	5622568	5623021	-	1	0	1	0	0	0	0	0	0	0	0	0	1	69
Dmagna001327	scaffold_1	5623153	5624116	+	1	1	1	1	1	1	1	1	0	0	1	1	3	199
Dmagna001328	scaffold_1	5624460	5626743	-	1	1	1	1	1	1	1	1	1	1	1	1	5	421	K21770	dmk04068	GO:0005634
Dmagna001329	scaffold_1	5628749	5629899	+	1	1	1	1	1	0	1	1	0	0	1	0	3	242
Dmagna001330	scaffold_1	5630627	5631804	+	1	1	1	1	1	0	1	0	0	0	1	1	3	236
Dmagna001331	scaffold_1	5632831	5634323	+	1	1	1	1	1	1	1	0	0	0	1	1	3	233
Dmagna001332	scaffold_1	5635403	5636545	-	1	1	1	1	0	0	1	1	0	0	1	0	3	190
Dmagna001333	scaffold_1	5636699	5637334	-	1	1	1	1	1	1	0	1	1	1	1	0	5	147
Dmagna001334	scaffold_1	5637523	5641512	+	1	1	1	1	1	1	1	1	1	1	1	0	5	955	K17302		GO:0016192;GO:0003824;GO:0030117;GO:0005515;GO:0006886;GO:0005198
Dmagna001335	scaffold_1	5644074	5647068	-	1	1	1	1	1	1	1	1	1	1	1	0	5	452	K09405		GO:0006355;GO:0043565;GO:0003700
Dmagna001336	scaffold_1	5648194	5649092	-	1	0	1	0	0	0	0	0	0	0	0	0	1	134
Dmagna001337	scaffold_1	5649877	5651875	-	1	1	1	1	1	1	1	1	1	1	1	0	5	357	K15284
Dmagna001338	scaffold_1	5653525	5656318	-	1	1	1	1	1	1	1	1	1	1	1	0	5	656	K23218		GO:0005515
Dmagna001339	scaffold_1	5656995	5660247	+	1	1	1	1	1	1	1	0	1	1	1	0	5	536	K08142		GO:0055085;GO:0016020;GO:0016021;GO:0022857
Dmagna001340	scaffold_1	5660413	5661610	-	1	1	1	1	1	1	0	0	0	0	1	0	3	362
Dmagna001341	scaffold_1	5663152	5664222	-	1	1	1	1	0	0	1	0	0	0	1	0	3	247
Dmagna001342	scaffold_1	5665047	5667006	-	1	1	1	1	0	1	1	0	0	0	1	0	3	253
Dmagna001343	scaffold_1	5667955	5668749	-	1	1	1	1	1	1	1	0	0	0	1	0	3	200
Dmagna001344	scaffold_1	5670083	5670821	-	1	1	1	1	1	1	1	1	0	0	1	0	3	222
Dmagna001345	scaffold_1	5671115	5671469	-	1	0	1	1	0	0	0	0	0	0	0	0	1	60
Dmagna001346	scaffold_1	5671515	5672141	-	1	0	1	1	0	0	0	0	0	0	0	0	1	105
Dmagna001347	scaffold_1	5672093	5674790	-	1	1	1	1	1	1	1	1	1	1	1	0	5	358	K00934	dmk00330	GO:0016301;GO:0003824;GO:0016772
Dmagna001348	scaffold_1	5674650	5675139	-	1	1	1	1	0	0	0	0	0	0	0	0	1	86
Dmagna001349	scaffold_1	5678314	5679221	-	1	1	1	1	1	1	1	0	0	0	1	0	3	188
Dmagna001350	scaffold_1	5680299	5684269	+	1	1	1	1	1	1	1	1	1	1	1	0	5	804	K14006	dmk04141	GO:0008270;GO:0030127;GO:0090114;GO:0006888;GO:0006886
Dmagna001351	scaffold_1	5687291	5688066	+	1	0	1	1	1	1	1	1	0	0	1	0	3	93
Dmagna001352	scaffold_1	5688945	5689863	+	1	1	1	1	1	1	1	1	0	0	1	0	3	217
Dmagna001353	scaffold_1	5690980	5692953	+	1	1	1	1	1	1	1	1	1	1	1	0	5	461	K20779
Dmagna001354	scaffold_1	5693351	5696507	-	1	1	1	1	1	1	1	1	1	1	1	1	5	650	K14708		GO:0015116;GO:0008271;GO:0016020;GO:0008272;GO:0016021;GO:0055085
Dmagna001355	scaffold_1	5697336	5700731	-	1	1	1	1	1	1	1	1	1	1	1	1	5	624	K14708		GO:0015116;GO:0008271;GO:0016020;GO:0008272;GO:0016021;GO:0055085
Dmagna001356	scaffold_1	5702156	5710069	-	1	1	1	1	1	1	1	0	1	1	1	0	5	889	K05210	dmk04080	GO:0016020;GO:0004970;GO:0005216;GO:0038023;GO:0006811
Dmagna001357	scaffold_1	5715497	5716138	-	1	1	1	1	0	0	0	0	0	0	1	0	2	214
Dmagna001358	scaffold_1	5719482	5720506	+	1	0	1	0	0	1	1	0	0	0	0	0	2	108
Dmagna001359	scaffold_1	5721701	5722052	-	1	0	1	0	0	0	0	0	0	0	0	0	1	97
Dmagna001360	scaffold_1	5730117	5730488	+	1	0	0	0	0	0	0	0	0	0	0	0	1	124
Dmagna001361	scaffold_1	5730602	5733423	+	1	1	1	1	0	0	0	0	0	1	1	0	3	413
Dmagna001362	scaffold_1	5735901	5737020	+	1	1	1	0	0	0	1	0	0	0	0	0	2	97
Dmagna001363	scaffold_1	5738994	5739651	+	1	1	1	0	0	0	0	0	0	0	0	0	1	71
Dmagna001364	scaffold_1	5740613	5746467	+	1	1	1	1	1	1	0	1	0	1	1	0	4	396
Dmagna001365	scaffold_1	5746578	5747573	-	1	1	1	1	1	1	1	1	1	1	1	0	5	166	K03966	dmk00190;dmk01100
Dmagna001366	scaffold_1	5747929	5750644	+	1	1	1	1	1	1	1	1	1	1	1	1	5	413	K02925	dmk03010	GO:0005622;GO:0003735;GO:0006412;GO:0005840
Dmagna001367	scaffold_1	5750980	5751575	+	1	1	1	1	0	1	0	0	1	1	1	1	5	139	K07305		GO:0006979;GO:0016671;GO:0030091;GO:0033743;GO:0055114
Dmagna001368	scaffold_1	5752445	5754987	+	1	1	1	1	1	0	0	1	1	1	1	1	5	250	K07305		GO:0006979;GO:0016671;GO:0030091;GO:0033743;GO:0055114
Dmagna001369	scaffold_1	5758754	5761108	+	1	1	1	1	1	1	1	1	1	1	1	0	5	405	K05218	dmk04080	GO:0098655;GO:0004931;GO:0001614;GO:0033198;GO:0005887
Dmagna001371	scaffold_1	5761806	5762531	+	1	1	1	0	0	0	0	0	0	0	0	1	1	136
Dmagna001372	scaffold_1	5765713	5766513	+	1	1	1	1	1	1	1	1	0	0	1	1	3	219
Dmagna001373	scaffold_1	5767436	5768178	+	1	1	1	1	1	1	1	1	0	0	1	0	3	223
Dmagna001374	scaffold_1	5770478	5771375	+	1	1	1	1	0	1	1	1	1	1	1	1	5	273
Dmagna001375	scaffold_1	5771534	5773910	-	1	1	1	1	1	0	0	1	1	1	1	0	5	493			GO:0052689;GO:0006629;GO:0004806
Dmagna001376	scaffold_1	5775240	5776975	+	1	1	1	1	1	1	1	1	1	1	1	0	5	281
Dmagna001377	scaffold_1	5777116	5778586	-	1	1	1	1	1	1	1	1	1	1	1	0	5	243	K06698	dmk03050	GO:0008537
Dmagna001378	scaffold_1	5779148	5786903	-	1	1	1	1	1	1	1	1	1	1	1	0	5	809			GO:0000226;GO:0015630
Dmagna001379	scaffold_1	5787305	5787593	+	1	1	1	1	0	0	0	0	0	0	0	0	1	87
Dmagna001380	scaffold_1	5789498	5791819	-	1	1	1	1	0	1	0	1	0	1	1	0	4	164
Dmagna001381	scaffold_1	5794149	5798363	-	1	1	1	1	1	1	0	1	1	1	1	0	5	610
Dmagna001382	scaffold_1	5799936	5801590	+	1	1	1	1	1	1	1	1	1	1	1	0	5	342	K15421
Dmagna001383	scaffold_1	5801597	5815349	-	1	1	1	1	1	1	1	1	1	1	1	0	5	3141			GO:0005319;GO:0006869
Dmagna001384	scaffold_1	5817584	5820622	+	1	1	1	1	1	1	0	1	0	1	1	0	4	767	K24125		GO:0005515
Dmagna001385	scaffold_1	5821321	5822253	+	1	1	1	1	0	0	1	0	0	0	0	0	2	280
Dmagna001386	scaffold_1	5826547	5827026	+	1	0	1	0	0	0	0	0	0	0	0	0	1	134
Dmagna001387	scaffold_1	5846165	5848204	-	1	1	1	1	0	0	1	0	1	1	1	0	5	680	K09397		GO:0006355;GO:0043565;GO:0003700
Dmagna001388	scaffold_1	5857532	5857977	+	1	0	1	0	0	1	0	0	0	0	0	0	2	124
Dmagna001389	scaffold_1	5867662	5870153	-	1	1	1	1	1	1	1	1	1	1	1	0	5	388
Dmagna001390	scaffold_1	5870611	5872844	-	1	1	1	1	1	0	1	1	1	1	1	0	5	338			GO:0005515
Dmagna001391	scaffold_1	5873833	5874272	-	1	0	1	0	0	0	0	1	0	0	0	0	2	93
Dmagna001392	scaffold_1	5874296	5879681	+	1	1	1	1	1	1	1	1	1	1	1	0	5	924			GO:0006357;GO:0003700
Dmagna001393	scaffold_1	5881651	5882299	-	1	0	1	0	0	0	0	0	0	1	1	1	3	99
Dmagna001394	scaffold_1	5882637	5883584	+	1	0	1	1	1	1	1	1	1	1	1	0	5	91	K16344	dmk04150	GO:0005737;GO:0043066;GO:0043154;GO:0071986;GO:0019079
Dmagna001395	scaffold_1	5884726	5890583	+	1	1	1	1	1	1	1	0	1	1	1	0	5	303	K04194	dmk04080	GO:0007186;GO:0004930;GO:0016021
Dmagna001396	scaffold_1	5895224	5898954	+	1	1	1	1	0	1	1	0	1	1	1	1	5	421			GO:0007186;GO:0004930;GO:0016021
Dmagna001397	scaffold_1	5901443	5906994	+	1	1	1	1	1	1	1	1	1	1	1	1	5	1111	K21424		GO:0016491;GO:0005509;GO:0042554;GO:0016175;GO:0055114
Dmagna001398	scaffold_1	5909388	5914205	+	1	1	1	1	1	1	1	0	1	1	1	1	5	1042	K21424		GO:0016491;GO:0005509;GO:0042554;GO:0016175;GO:0055114
Dmagna001399	scaffold_1	5914527	5920585	+	1	1	1	1	1	1	1	1	1	1	1	1	5	1090	K21424		GO:0016491;GO:0005509;GO:0042554;GO:0016175;GO:0055114
Dmagna001400	scaffold_1	5920608	5924471	-	1	1	1	1	1	1	1	1	0	1	1	0	4	413
Dmagna001401	scaffold_1	5925479	5926895	+	1	0	1	1	0	1	0	0	0	0	1	0	3	99
Dmagna001402	scaffold_1	5926395	5931860	+	1	1	1	1	1	1	1	1	1	1	1	0	5	1011	K10643	dmk03018	GO:0003676;GO:0046872;GO:0030014;GO:0004842
Dmagna001403	scaffold_1	5932672	5933755	-	1	1	1	1	1	1	1	1	1	1	1	0	5	225	K17609		GO:0045454
Dmagna001404	scaffold_1	5935030	5938410	+	1	1	1	1	1	1	1	1	1	1	1	0	5	885	K09486	dmk04141
Dmagna001405	scaffold_1	5939414	5941853	+	1	1	1	1	1	0	0	0	1	1	1	0	5	634			GO:0006396;GO:0003723
Dmagna001406	scaffold_1	5942198	5944235	-	1	1	0	1	1	1	1	1	1	1	1	0	5	447			GO:0006355;GO:0005634;GO:0003700
Dmagna001407	scaffold_1	5944413	5944684	-	1	0	1	0	0	0	0	0	0	0	0	0	1	65
Dmagna001408	scaffold_1	5947057	5947405	+	1	0	1	0	0	1	0	0	0	0	0	0	2	92
Dmagna001409	scaffold_1	5953673	5955410	-	1	1	1	1	1	1	1	1	1	1	1	0	5	382	K24633		GO:0005515
Dmagna001410	scaffold_1	5955656	5958571	+	1	1	1	1	1	1	1	1	1	1	1	0	5	607	K07466	dmk03030;dmk03420;dmk03430;dmk03440;dmk03460	GO:0006260;GO:0006310;GO:0006281;GO:0003677;GO:0005634;GO:0003676
Dmagna001411	scaffold_1	5958588	5959516	-	1	1	1	1	1	1	1	1	1	1	1	0	5	155	K04552	dmk04120
Dmagna001412	scaffold_1	5960046	5961421	+	1	1	1	0	1	1	0	0	0	1	0	0	3	102
Dmagna001413	scaffold_1	5961790	5963138	+	1	1	1	1	0	1	0	1	0	1	1	1	4	112
Dmagna001414	scaffold_1	5963248	5964129	+	1	1	1	1	1	0	1	0	0	1	1	1	4	181	K01951	dmk00230;dmk00983;dmk01100;dmk01232	GO:0005524;GO:0016462
Dmagna001415	scaffold_1	5966301	5967067	+	1	1	1	1	1	1	0	0	0	0	0	1	2	131
Dmagna001416	scaffold_1	5968900	5970185	+	1	0	1	0	1	1	1	0	0	0	1	1	3	95
Dmagna001417	scaffold_1	5970348	5971389	-	1	0	1	0	1	0	1	1	0	1	1	1	4	151
Dmagna001418	scaffold_1	5972665	5973119	-	1	0	1	1	1	1	1	1	0	0	1	0	3	101
Dmagna001419	scaffold_1	5973865	5978939	-	1	1	1	1	1	1	1	1	1	1	1	0	5	1380
Dmagna001420	scaffold_1	5979386	5986522	-	1	1	1	1	1	1	0	1	1	1	1	0	5	1653	K01196	dmk00500;dmk01100	GO:0003824;GO:0004134;GO:0004135;GO:0005980;GO:0005978
Dmagna001421	scaffold_1	5986522	5988959	+	1	1	1	1	1	0	1	1	1	1	1	1	5	500	K14209
Dmagna001422	scaffold_1	5989303	5990103	-	1	1	1	1	1	1	1	0	1	1	1	0	5	267	K11433		GO:0008270;GO:0005634;GO:0034968;GO:0018024;GO:0005515
Dmagna001423	scaffold_1	5990128	5992692	-	1	1	1	1	0	0	1	1	1	1	1	0	5	597
Dmagna001424	scaffold_1	5994613	5996274	+	1	1	1	1	1	1	1	1	1	1	1	0	5	441			GO:0006355;GO:0005634;GO:0005515;GO:0043565;GO:0003700
Dmagna001425	scaffold_1	5999080	6004600	-	1	1	1	1	1	1	1	0	1	1	1	0	5	1447	K04975		GO:0016020;GO:0005216;GO:0016021;GO:0005515;GO:0055085;GO:0006811
Dmagna001426	scaffold_1	6006812	6018469	-	1	1	1	1	1	1	1	1	1	1	1	0	5	2772			GO:0005524;GO:0004672;GO:0006468
Dmagna001427	scaffold_1	6019452	6020328	-	1	0	1	0	1	0	0	0	0	0	0	0	2	72
Dmagna001428	scaffold_1	6026392	6026841	+	1	0	1	0	0	0	0	0	0	0	0	0	1	83
Dmagna001429	scaffold_1	6027354	6028602	+	1	0	1	0	0	0	0	0	0	0	0	0	1	73
Dmagna001430	scaffold_1	6030127	6030909	-	1	1	1	1	1	1	1	0	0	0	1	0	3	211
Dmagna001431	scaffold_1	6031351	6032025	-	1	0	1	0	1	0	0	0	0	0	0	0	2	64
Dmagna001432	scaffold_1	6032814	6034007	+	1	1	1	1	1	1	1	1	1	1	1	1	5	264
Dmagna001433	scaffold_1	6035112	6037498	-	1	1	1	1	1	1	1	1	1	1	1	0	5	169	K21893		GO:0019825;GO:0020037
Dmagna001434	scaffold_1	6041483	6041904	+	1	1	1	0	0	0	0	0	0	0	0	0	1	91
Dmagna001435	scaffold_1	6042667	6042997	-	1	1	1	1	0	0	0	0	0	1	1	0	3	96
Dmagna001436	scaffold_1	6045886	6046761	+	1	0	1	0	0	0	0	0	0	0	0	0	1	118
Dmagna001437	scaffold_1	6056573	6059863	+	1	1	1	1	1	1	1	0	1	1	1	0	5	918	K24498		GO:0005515
Dmagna001438	scaffold_1	6062272	6062577	-	1	1	0	0	0	1	0	1	0	0	0	0	2	102
Dmagna001439	scaffold_1	6066111	6067653	+	1	1	1	0	0	1	0	0	0	0	0	0	2	106
Dmagna001440	scaffold_1	6073402	6087219	+	1	1	1	1	1	1	1	1	1	1	1	0	5	876	K06491		GO:0005515
Dmagna001441	scaffold_1	6089514	6090702	+	1	1	1	1	1	1	1	1	1	1	1	1	5	184			GO:0006979;GO:0055114;GO:0004602
Dmagna001442	scaffold_1	6091122	6092676	+	1	1	1	1	0	1	1	1	1	1	1	1	5	253	K05361	dmk00480;dmk01100	GO:0006979;GO:0055114;GO:0004602
Dmagna001443	scaffold_1	6092900	6094026	-	1	1	1	1	1	1	1	1	1	1	1	1	5	234
Dmagna001444	scaffold_1	6094146	6095237	+	1	1	1	1	1	1	1	1	1	1	1	0	5	135	K02912	dmk03010	GO:0005622;GO:0003735;GO:0006412;GO:0005840
Dmagna001445	scaffold_1	6097235	6098177	-	1	0	1	0	0	0	0	1	0	0	0	0	2	211
Dmagna001446	scaffold_1	6098189	6098536	-	1	1	1	1	0	1	0	0	0	0	0	0	2	116
Dmagna001447	scaffold_1	6102441	6104835	+	1	1	1	1	1	1	1	1	1	1	1	0	5	267	K21772
Dmagna001448	scaffold_1	6107686	6109237	-	1	1	1	1	1	1	1	1	0	0	1	0	3	223
Dmagna001449	scaffold_1	6110650	6111326	-	1	1	1	0	0	0	1	1	0	0	0	0	2	86
Dmagna001450	scaffold_1	6114495	6115021	+	1	0	1	1	0	1	1	0	0	0	1	0	3	90
Dmagna001451	scaffold_1	6115307	6120524	-	1	1	1	1	1	1	1	1	1	1	1	0	5	576	K14213		GO:0030145;GO:0004177
Dmagna001452	scaffold_1	6120983	6121641	-	1	1	1	1	0	1	0	0	0	0	0	0	2	116
Dmagna001453	scaffold_1	6127298	6131847	+	1	1	1	1	1	1	1	1	1	1	1	0	5	562	K09399		GO:0006355;GO:0043565;GO:0003700
Dmagna001454	scaffold_1	6132125	6132590	-	1	0	1	0	0	0	0	0	0	0	0	0	1	89
Dmagna001455	scaffold_1	6133415	6134084	+	1	0	1	0	1	0	0	0	0	0	0	0	2	69
Dmagna001456	scaffold_1	6135000	6135491	+	1	0	1	0	0	0	1	0	0	0	0	0	2	116
Dmagna001457	scaffold_1	6150699	6151069	-	1	0	1	0	0	0	0	0	0	0	0	0	1	78
Dmagna001458	scaffold_1	6152469	6153160	+	1	0	1	0	0	0	0	0	0	0	0	0	1	85
Dmagna001459	scaffold_1	6157559	6158052	-	1	0	1	0	0	0	0	0	0	0	0	0	1	82
Dmagna001460	scaffold_1	6158301	6161039	-	1	1	1	1	1	1	1	1	1	1	1	0	5	913	K09396		GO:0006355;GO:0043565;GO:0003700
Dmagna001461	scaffold_1	6166489	6167910	-	1	1	1	1	1	1	1	1	1	1	1	1	5	281	K03137	dmk03022	GO:0005673;GO:0006367
Dmagna001462	scaffold_1	6169121	6172899	+	1	1	1	1	1	1	1	1	1	1	1	0	5	809
Dmagna001463	scaffold_1	6173141	6174838	-	1	1	1	1	1	1	1	1	1	1	1	1	5	347			GO:0015267;GO:0055085;GO:0016020
Dmagna001464	scaffold_1	6174896	6175408	+	1	1	1	0	0	1	0	1	0	0	0	0	2	68
Dmagna001465	scaffold_1	6175838	6180325	-	1	1	1	1	1	1	1	1	1	1	1	0	5	946	K08889		GO:0004713;GO:0018108;GO:0005524;GO:0004672;GO:0006468
Dmagna001466	scaffold_1	6181205	6183685	-	1	1	1	1	0	1	1	1	1	1	1	0	5	496	K22735
Dmagna001467	scaffold_1	6184035	6189688	+	1	1	1	1	1	1	1	1	1	1	1	0	5	1087	K00476		GO:0042264;GO:0004597;GO:0018193;GO:0005515
Dmagna001468	scaffold_1	6190864	6193771	+	1	1	1	1	1	0	0	1	1	1	1	0	5	278	K25070
Dmagna001469	scaffold_1	6198045	6198893	+	1	1	1	1	1	1	1	1	0	1	1	0	4	187
Dmagna001470	scaffold_1	6204693	6205235	+	1	1	1	1	1	1	1	1	1	1	1	0	5	157	K05606	dmk00280;dmk00630;dmk00640;dmk01100;dmk01200
Dmagna001471	scaffold_1	6206273	6209395	-	1	1	1	1	1	1	1	1	1	1	1	0	5	777	K11668
Dmagna001472	scaffold_1	6209208	6210748	-	1	1	1	1	1	0	1	1	1	1	1	0	5	225	K08496	dmk04130	GO:0005794;GO:0005484;GO:0016192
Dmagna001473	scaffold_1	6211574	6220133	-	1	1	1	1	1	1	1	1	1	1	1	0	5	813			GO:0006030;GO:0016810;GO:0003824;GO:0008061;GO:0005975;GO:0005576
Dmagna001474	scaffold_1	6221682	6222502	-	1	1	1	0	0	0	0	0	0	0	0	0	1	74
Dmagna001475	scaffold_1	6224841	6225805	-	1	1	1	0	0	0	0	0	0	0	0	0	1	100
Dmagna001476	scaffold_1	6226995	6227324	+	1	0	0	0	0	0	0	0	0	0	0	0	1	110
Dmagna001477	scaffold_1	6227771	6228376	+	1	0	1	0	1	1	0	0	0	0	0	0	2	75
Dmagna001478	scaffold_1	6236810	6244464	+	1	1	1	1	1	1	1	0	1	1	1	1	5	921	K01192	dmk00511;dmk04142	GO:0005975;GO:0004553
Dmagna001479	scaffold_1	6246309	6246578	-	1	1	1	0	0	0	0	0	0	0	0	0	1	76
Dmagna001480	scaffold_1	6246308	6250263	+	1	1	1	1	1	1	1	1	1	1	1	0	5	777	K23330		GO:0005515
Dmagna001481	scaffold_1	6250401	6251325	-	1	1	1	1	1	1	1	1	0	0	1	0	3	122
Dmagna001482	scaffold_1	6252013	6253697	-	1	0	1	1	1	1	1	0	0	0	1	0	3	88
Dmagna001483	scaffold_1	6255503	6257905	+	1	1	1	1	1	1	1	0	1	1	1	1	5	501	K13356	dmk04146	GO:0080019
Dmagna001484	scaffold_1	6258040	6258258	-	1	1	1	1	0	0	0	0	0	1	1	0	3	61
Dmagna001485	scaffold_1	6263135	6269340	-	1	1	1	1	1	1	1	1	1	1	1	1	5	1376	K07204	dmk04136;dmk04140;dmk04150	GO:0031929;GO:0031931;GO:0005515
Dmagna001486	scaffold_1	6269830	6271896	+	1	1	1	1	1	1	1	1	0	0	1	0	3	595
Dmagna001487	scaffold_1	6272146	6275223	-	1	1	1	1	1	1	1	1	1	1	1	0	5	808	K11125	dmk03015	GO:0005515
Dmagna001488	scaffold_1	6281961	6282273	+	1	0	1	0	0	0	0	0	0	0	0	0	1	91
Dmagna001489	scaffold_1	6286069	6286885	-	1	1	1	0	0	0	0	0	0	0	0	0	1	157
Dmagna001490	scaffold_1	6287474	6293738	+	1	1	1	1	1	1	1	0	1	1	1	1	5	687	K14708		GO:0015116;GO:0008271;GO:0016020;GO:0008272;GO:0016021;GO:0055085
Dmagna001491	scaffold_1	6295032	6299382	+	1	1	1	1	1	1	1	0	1	1	1	1	5	707	K14708		GO:0015116;GO:0008271;GO:0016020;GO:0008272;GO:0016021;GO:0055085
Dmagna001492	scaffold_1	6304273	6308355	+	1	1	1	1	1	1	1	0	0	1	1	0	4	256
Dmagna001493	scaffold_1	6310456	6311527	+	1	0	1	1	1	1	1	0	0	1	1	0	4	98
Dmagna001494	scaffold_1	6313279	6313594	-	1	0	1	0	1	0	0	0	0	1	1	1	4	75
Dmagna001495	scaffold_1	6315583	6321521	-	1	1	1	1	1	1	1	1	1	1	1	0	5	254
Dmagna001496	scaffold_1	6325321	6326327	-	1	1	1	1	0	0	0	1	0	1	1	0	4	214
Dmagna001497	scaffold_1	6326416	6326921	+	1	1	1	0	0	0	0	0	0	0	0	0	1	69
Dmagna001498	scaffold_1	6340995	6342265	-	1	1	1	0	0	0	1	0	0	1	1	0	4	104
Dmagna001499	scaffold_1	6342611	6343194	+	1	0	1	0	0	0	0	0	0	0	0	0	1	74
Dmagna001500	scaffold_1	6344574	6345003	+	1	0	1	0	1	0	0	0	0	0	0	0	2	76
Dmagna001501	scaffold_1	6345050	6345781	+	1	0	1	0	0	0	0	0	0	0	0	0	1	120
Dmagna001502	scaffold_1	6349377	6350160	+	1	1	1	1	1	0	0	1	1	1	1	0	5	118
Dmagna001503	scaffold_1	6350169	6351269	+	1	1	1	1	0	1	1	0	1	1	1	0	5	347	K17868		GO:0005515
Dmagna001504	scaffold_1	6352320	6364926	-	1	1	1	1	1	1	1	1	1	1	1	0	5	818	K18437	dmk00230;dmk01100	GO:0008081;GO:0004114;GO:0007165
Dmagna001505	scaffold_1	6370094	6371240	-	1	1	1	1	1	1	0	0	0	0	1	0	3	80
Dmagna001506	scaffold_1	6373047	6373459	-	1	1	1	0	0	0	0	0	0	0	0	0	1	74
Dmagna001507	scaffold_1	6374125	6375079	+	1	1	1	0	0	1	1	0	0	0	0	0	2	152
Dmagna001508	scaffold_1	6376682	6377951	-	1	1	1	1	0	0	0	0	0	0	1	0	2	125
Dmagna001509	scaffold_1	6379225	6380039	+	1	0	1	0	0	0	0	0	0	0	0	0	1	84
Dmagna001510	scaffold_1	6388245	6389578	-	1	1	1	1	1	1	1	0	0	1	1	0	4	242
Dmagna001511	scaffold_1	6390825	6391475	+	1	0	1	0	0	0	0	0	0	0	0	0	1	66
Dmagna001512	scaffold_1	6393137	6398683	-	0	1	1	1	1	1	1	1	1	1	1	0	5	577	K05312		GO:0034220;GO:0005216;GO:0045211;GO:0016021;GO:0004888;GO:0022848;GO:0005230;GO:0006811
Dmagna001514	scaffold_1	6399842	6400081	+	1	1	1	0	0	0	0	0	0	0	0	0	1	67
Dmagna001515	scaffold_1	6402346	6402778	+	1	1	1	0	0	0	0	0	0	0	1	0	2	104
Dmagna001516	scaffold_1	6408006	6418314	-	1	1	1	1	1	1	1	1	1	1	1	1	5	495	K05312		GO:0034220;GO:0005216;GO:0045211;GO:0016021;GO:0004888;GO:0022848;GO:0005230;GO:0006811
Dmagna001517	scaffold_1	6420253	6420722	+	1	0	1	0	0	0	0	0	0	0	0	0	1	64
Dmagna001518	scaffold_1	6421167	6421774	-	1	0	1	0	0	0	0	0	1	1	1	1	4	74
Dmagna001519	scaffold_1	6430706	6431174	-	1	0	1	0	1	0	0	0	0	0	0	0	2	98
Dmagna001520	scaffold_1	6438317	6438635	+	1	1	1	1	0	0	0	0	0	0	0	0	1	76
Dmagna001521	scaffold_1	6439103	6442137	+	1	1	1	1	1	1	1	0	0	0	1	1	3	402
Dmagna001522	scaffold_1	6447933	6448876	-	1	0	1	0	0	1	1	0	0	0	1	0	3	75
Dmagna001523	scaffold_1	6449517	6450614	+	1	0	1	0	0	0	0	0	0	0	0	0	1	111
Dmagna001524	scaffold_1	6459376	6459940	-	1	1	1	1	0	0	0	0	0	0	0	0	1	146
Dmagna001525	scaffold_1	6461371	6462419	+	1	0	1	0	1	0	0	0	0	0	0	0	2	115
Dmagna001526	scaffold_1	6469667	6471561	-	1	1	1	1	1	1	1	0	0	1	1	1	4	158
Dmagna001527	scaffold_1	6471876	6473963	+	1	1	1	1	0	1	0	1	0	1	1	1	4	208
Dmagna001528	scaffold_1	6474572	6474875	-	1	1	1	1	0	0	0	0	0	0	0	0	1	85
Dmagna001529	scaffold_1	6474952	6479252	+	1	1	1	1	1	0	0	0	1	1	1	1	5	779			GO:0003676;GO:0008270
Dmagna001530	scaffold_1	6485494	6485944	-	1	1	1	1	0	0	0	0	0	0	0	0	1	98
Dmagna001531	scaffold_1	6496620	6497280	+	1	0	1	0	0	0	0	0	0	0	0	0	1	104
Dmagna001532	scaffold_1	6511611	6519160	+	1	1	1	1	1	1	1	0	1	1	1	1	5	396	K05312		GO:0034220;GO:0005216;GO:0016021;GO:0004888;GO:0005230;GO:0006811
Dmagna001533	scaffold_1	6523866	6524192	-	1	0	1	0	0	1	0	0	0	0	0	0	2	109
Dmagna001534	scaffold_1	6525812	6526792	+	1	0	1	0	0	0	0	0	0	0	0	0	1	69
Dmagna001535	scaffold_1	6527211	6535846	-	1	1	1	1	1	0	1	1	1	1	1	0	5	1161	K05627		GO:0007009;GO:0005515
Dmagna001536	scaffold_1	6544103	6545169	+	1	1	1	0	0	0	0	0	0	0	0	0	1	103
Dmagna001537	scaffold_1	6546861	6548245	-	1	1	1	0	1	0	0	1	0	0	0	0	2	77
Dmagna001538	scaffold_1	6556813	6557115	-	1	0	1	0	0	0	1	0	0	0	0	0	2	85
Dmagna001539	scaffold_1	6563003	6564377	+	1	1	1	1	0	1	1	1	0	0	1	1	3	192
Dmagna001540	scaffold_1	6566911	6567612	+	1	1	1	1	1	1	0	0	0	0	1	0	3	204
Dmagna001541	scaffold_1	6568677	6570185	+	1	1	1	1	1	1	1	0	0	0	1	1	3	184
Dmagna001542	scaffold_1	6570671	6573092	-	1	1	1	1	0	1	1	0	1	1	1	1	5	495	K13356	dmk04146	GO:0080019
Dmagna001543	scaffold_1	6576180	6579003	-	1	1	1	1	1	0	1	1	1	1	1	1	5	502	K13356	dmk04146	GO:0080019
Dmagna001544	scaffold_1	6579017	6579588	+	1	0	1	0	1	0	0	0	0	0	0	0	2	85
Dmagna001545	scaffold_1	6580788	6585241	-	1	1	1	1	1	1	1	1	1	1	1	0	5	1101	K08852	dmk04140;dmk04141	GO:0005524;GO:0004672;GO:0006397;GO:0004540;GO:0005515;GO:0006468
Dmagna001546	scaffold_1	6586336	6587918	+	1	0	0	1	0	0	0	0	0	0	0	0	1	104
Dmagna001547	scaffold_1	6588001	6590197	+	1	1	1	1	1	1	1	0	1	1	1	1	5	507	K13356	dmk04146	GO:0080019
Dmagna001548	scaffold_1	6590586	6598763	+	1	1	1	1	1	1	1	1	1	1	1	1	5	2027	K15199
Dmagna001549	scaffold_1	6603341	6608130	-	1	1	1	1	1	1	1	1	1	1	1	1	5	546	K13356	dmk04146	GO:0080019
Dmagna001550	scaffold_1	6609538	6612628	-	1	1	1	1	1	1	0	1	1	1	1	1	5	324			GO:0005524;GO:0004672;GO:0006468
Dmagna001551	scaffold_1	6615659	6619181	-	1	1	1	1	1	1	1	1	1	1	1	1	5	501	K13356	dmk04146	GO:0080019
Dmagna001552	scaffold_1	6621745	6622788	-	1	0	1	0	0	0	0	0	0	0	0	0	1	65
Dmagna001553	scaffold_1	6624116	6626188	+	1	1	1	1	1	1	1	0	0	0	1	0	3	431
Dmagna001554	scaffold_1	6629312	6635097	+	1	1	1	1	1	1	1	1	1	1	1	0	5	675			GO:0006030;GO:0008061;GO:0005576
Dmagna001555	scaffold_1	6636393	6637731	+	1	0	1	0	0	0	0	0	0	0	0	0	1	86
Dmagna001556	scaffold_1	6639481	6639951	+	1	0	1	0	1	0	0	0	0	0	0	0	2	87
Dmagna001557	scaffold_1	6640304	6640760	-	1	0	1	0	0	0	0	0	0	0	0	0	1	89
Dmagna001558	scaffold_1	6647315	6647738	+	1	1	1	0	0	1	1	0	0	0	0	0	2	88
Dmagna001559	scaffold_1	6650895	6654211	+	1	1	1	1	1	1	1	1	1	1	1	1	5	212			GO:0006030;GO:0008061;GO:0005576
Dmagna001560	scaffold_1	6656479	6658510	-	1	1	1	1	1	1	1	1	1	1	1	0	5	371	K00757		GO:0005737;GO:0009116;GO:0003824;GO:0004850;GO:0009166
Dmagna001561	scaffold_1	6658786	6659667	-	1	0	1	0	0	0	0	1	0	0	0	0	2	109
Dmagna001562	scaffold_1	6662110	6662526	+	1	1	1	1	1	1	1	1	0	1	1	0	4	110
Dmagna001563	scaffold_1	6662705	6664496	-	1	1	1	1	1	0	0	1	1	1	1	0	5	310	K00846		GO:0004454;GO:0006000
Dmagna001564	scaffold_1	6664418	6665789	+	1	1	1	1	1	1	1	1	1	1	1	1	5	202
Dmagna001565	scaffold_1	6665959	6667751	-	1	1	1	1	1	1	0	1	0	0	1	1	3	500
Dmagna001566	scaffold_1	6670684	6671292	+	1	1	1	1	0	1	0	1	1	1	1	1	5	150
Dmagna001567	scaffold_1	6671145	6673631	-	1	1	1	1	1	1	1	1	0	0	1	1	3	572
Dmagna001568	scaffold_1	6674407	6677411	+	1	1	1	1	0	1	1	1	0	0	1	1	3	271
Dmagna001569	scaffold_1	6677880	6679261	+	1	1	1	1	1	0	1	0	1	1	1	1	5	180			GO:0015031
Dmagna001570	scaffold_1	6680183	6681248	-	1	1	1	1	1	1	1	1	1	1	1	1	5	194			GO:0015031
Dmagna001571	scaffold_1	6681459	6683013	+	1	1	1	1	1	1	1	0	0	0	1	1	3	276			GO:0003676
Dmagna001572	scaffold_1	6683296	6683845	+	1	0	1	0	0	0	0	0	0	0	0	1	1	61
Dmagna001573	scaffold_1	6684685	6685332	-	1	1	1	0	0	0	1	0	0	0	1	1	3	86
Dmagna001574	scaffold_1	6685819	6686376	-	1	1	1	1	1	0	1	1	0	0	0	1	2	93
Dmagna001575	scaffold_1	6691133	6691694	-	1	0	1	0	0	0	0	0	0	0	0	0	1	78
Dmagna001576	scaffold_1	6693381	6694195	+	1	0	1	0	1	0	0	0	0	0	0	0	2	87
Dmagna001577	scaffold_1	6695441	6700373	-	1	1	1	1	1	1	1	1	0	1	1	0	4	388
Dmagna001578	scaffold_1	6703718	6704470	+	1	0	1	0	0	1	1	0	0	0	0	0	2	104
Dmagna001579	scaffold_1	6709205	6710906	-	1	0	1	0	1	0	0	0	0	0	0	0	2	187
Dmagna001580	scaffold_1	6710946	6711991	-	1	0	1	0	1	0	0	0	0	0	0	0	2	65
Dmagna001581	scaffold_1	6712589	6713989	+	1	0	1	0	0	0	0	0	0	0	0	0	1	109
Dmagna001582	scaffold_1	6716603	6717193	+	1	0	1	0	0	1	1	0	0	0	0	0	2	87
Dmagna001583	scaffold_1	6719170	6719436	+	1	0	1	0	0	0	0	0	0	0	0	0	1	74
Dmagna001584	scaffold_1	6719623	6722121	-	1	1	1	1	1	1	1	1	0	1	1	0	4	492
Dmagna001585	scaffold_1	6722369	6723129	+	1	1	1	1	1	1	1	1	1	1	1	0	5	169	K02935	dmk03010	GO:0005622;GO:0003735;GO:0006412;GO:0005840
Dmagna001586	scaffold_1	6723237	6724263	-	1	1	1	1	1	1	1	1	1	1	1	1	5	264
Dmagna001587	scaffold_1	6724524	6724835	-	1	1	0	1	0	0	0	1	1	1	1	1	5	104	K11254		GO:0046982;GO:0006352;GO:0003677;GO:0005634;GO:0000786
Dmagna001588	scaffold_1	6726754	6729172	+	1	1	1	1	1	1	1	0	1	1	1	0	5	486			GO:0042302
Dmagna001589	scaffold_1	6730654	6731804	+	1	1	1	1	1	1	1	0	1	1	1	1	5	314			GO:0042302
Dmagna001590	scaffold_1	6732905	6734081	+	1	1	1	1	1	1	1	0	1	1	1	1	5	304			GO:0042302
Dmagna001591	scaffold_1	6741297	6744695	-	1	1	1	1	1	1	1	1	1	1	1	0	5	520	K09328		GO:0003677
Dmagna001592	scaffold_1	6755888	6756696	-	1	0	1	0	0	0	0	0	0	0	0	0	1	86
Dmagna001593	scaffold_1	6758267	6760808	-	1	0	1	0	1	0	0	0	0	0	0	0	2	93
Dmagna001594	scaffold_1	6762868	6764565	-	1	0	1	0	1	0	0	0	0	0	0	0	2	92
Dmagna001595	scaffold_1	6767132	6769262	-	1	0	1	0	0	1	0	0	0	0	0	0	2	171
Dmagna001596	scaffold_1	6774651	6776126	+	1	0	1	0	0	1	0	0	0	0	0	0	2	82
Dmagna001597	scaffold_1	6780980	6783159	-	1	1	1	1	1	0	1	1	0	1	1	0	4	503
Dmagna001598	scaffold_1	6784003	6786232	-	1	1	1	1	1	1	1	1	1	1	1	0	5	493	K01456	dmk04141	GO:0006516;GO:0005737
Dmagna001599	scaffold_1	6786493	6788992	+	1	1	1	1	1	1	1	1	1	1	1	1	5	392
Dmagna001600	scaffold_1	6789457	6790130	-	1	1	1	1	1	1	1	1	1	1	1	0	5	143
Dmagna001601	scaffold_1	6791075	6802343	+	1	1	1	1	1	1	1	1	1	1	1	0	5	1044	K06532		GO:0016021
Dmagna001602	scaffold_1	6801687	6802118	-	1	0	1	0	0	0	0	1	0	0	0	0	2	60
Dmagna001603	scaffold_1	6802251	6803420	-	1	1	1	1	1	1	0	1	1	1	1	0	5	213	K16744
Dmagna001604	scaffold_1	6803686	6805478	-	1	1	1	1	1	0	1	1	1	1	1	0	5	434	K14713		GO:0055085;GO:0030001;GO:0046873;GO:0016020
Dmagna001605	scaffold_1	6807030	6810110	+	1	1	1	1	1	1	1	1	1	1	1	1	5	324	K00344		GO:0016491;GO:0055114
Dmagna001606	scaffold_1	6810090	6818535	+	1	1	1	1	1	0	0	0	1	1	1	0	5	386	K05635	dmk04512
Dmagna001607	scaffold_1	6819502	6826070	+	1	1	1	1	1	1	1	1	1	1	1	0	5	1320	K05635	dmk04512
Dmagna001608	scaffold_1	6830108	6830438	+	1	0	1	0	0	1	0	0	0	0	0	1	2	74
Dmagna001609	scaffold_1	6831181	6831580	-	1	0	1	1	0	1	1	1	0	0	0	1	2	85
Dmagna001610	scaffold_1	6833811	6834953	-	1	0	0	0	0	0	1	0	0	0	0	0	2	148
Dmagna001611	scaffold_1	6835208	6835751	+	1	1	1	0	1	0	0	0	0	0	0	0	2	145
Dmagna001612	scaffold_1	6837022	6838429	-	1	0	1	0	0	0	0	0	0	0	0	0	1	110
Dmagna001613	scaffold_1	6843958	6844296	+	1	0	1	0	0	0	0	0	0	0	0	0	1	87
Dmagna001614	scaffold_1	6847433	6847816	+	1	0	1	0	0	0	0	0	0	0	0	0	1	91
Dmagna001615	scaffold_1	6850291	6850703	-	1	0	1	0	1	1	1	0	0	0	0	0	2	79
Dmagna001616	scaffold_1	6854168	6861909	+	1	1	1	1	1	1	1	1	1	1	1	0	5	595
Dmagna001617	scaffold_1	6862515	6867192	-	1	1	1	1	1	1	1	1	1	1	1	0	5	795			GO:0007264;GO:0005085;GO:0005515
Dmagna001618	scaffold_1	6868412	6868882	+	1	0	1	0	0	0	0	0	0	0	0	0	1	67
Dmagna001619	scaffold_1	6870318	6871670	-	1	1	1	0	1	0	0	0	0	0	0	0	2	163
Dmagna001620	scaffold_1	6873225	6873659	+	1	1	1	0	0	0	0	0	0	0	0	0	1	99
Dmagna001621	scaffold_1	6878033	6883753	-	1	1	1	1	1	1	1	0	1	1	1	1	5	583	K09223		GO:0006355;GO:0003676
Dmagna001622	scaffold_1	6884654	6885581	+	1	0	1	1	0	1	0	0	0	0	0	0	2	99
Dmagna001623	scaffold_1	6885838	6887897	+	1	1	1	1	1	1	1	0	1	1	1	0	5	217	K13915
Dmagna001624	scaffold_1	6891729	6892299	+	1	0	1	0	0	0	0	0	0	0	0	0	1	67
Dmagna001625	scaffold_1	6894187	6895619	-	1	0	1	0	0	0	1	0	0	0	0	0	2	118
Dmagna001626	scaffold_1	6899979	6903882	+	1	1	1	1	1	1	1	1	1	1	1	1	5	552	K09223		GO:0006355;GO:0003676
Dmagna001627	scaffold_1	6904130	6905274	-	1	0	1	0	0	0	0	0	0	0	0	0	1	109
Dmagna001628	scaffold_1	6912271	6915438	-	1	1	1	1	1	1	1	1	1	1	1	1	5	545			GO:0004867
Dmagna001629	scaffold_1	6916192	6917839	-	1	1	1	1	1	1	0	1	1	1	1	1	5	347
Dmagna001630	scaffold_1	6925291	6926502	+	1	1	1	0	1	1	0	0	0	0	1	0	3	95
Dmagna001631	scaffold_1	6929280	6930006	-	1	1	1	0	0	0	1	0	0	0	0	0	2	71
Dmagna001632	scaffold_1	6931660	6932150	-	1	1	1	0	0	1	0	1	0	0	0	0	2	106
Dmagna001633	scaffold_1	6932866	6935003	+	1	1	1	0	0	0	0	0	0	0	0	0	1	81
Dmagna001634	scaffold_1	6937534	6947940	+	1	1	1	1	1	1	1	1	1	1	1	0	5	1713			GO:0016020;GO:0017137;GO:0006887;GO:0005515;GO:0048786
Dmagna001635	scaffold_1	6948783	6949111	-	1	0	1	1	1	0	0	0	0	0	0	0	2	66
Dmagna001636	scaffold_1	6948933	6954563	+	1	1	1	1	1	0	1	0	0	1	1	0	4	473
Dmagna001637	scaffold_1	6956150	6957307	+	1	1	1	1	0	0	0	0	0	0	0	0	1	180
Dmagna001638	scaffold_1	6957666	6958989	+	1	1	1	1	0	1	0	0	0	0	1	0	3	223
Dmagna001639	scaffold_1	6964615	6970106	+	1	1	1	1	1	1	1	0	0	0	1	0	3	302
Dmagna001640	scaffold_1	6970311	6971428	+	1	0	1	0	1	0	0	0	0	0	0	0	2	92
Dmagna001641	scaffold_1	6973802	6977014	+	1	1	1	1	1	1	1	1	1	1	1	1	5	226
Dmagna001642	scaffold_1	6982511	6984865	+	1	1	1	1	1	1	1	1	1	1	1	0	5	562	K10636	dmk04141	GO:0005515
Dmagna001643	scaffold_1	6985524	6987658	-	1	1	1	1	1	1	1	1	1	1	1	0	5	432	K01855		GO:0003723;GO:0001522;GO:0009451;GO:0009982
Dmagna001644	scaffold_1	6988270	6989504	+	1	1	1	1	1	1	1	1	0	0	0	0	2	87
Dmagna001645	scaffold_1	6990396	6991546	+	1	1	1	1	0	1	1	1	1	1	1	1	5	283	K01951	dmk00230;dmk00983;dmk01100;dmk01232	GO:0005524;GO:0003922;GO:0006164;GO:0006177
Dmagna001646	scaffold_1	6993860	6994992	+	1	1	1	1	0	1	1	0	0	0	1	1	3	226
Dmagna001647	scaffold_1	6995582	6996056	-	1	0	1	1	0	1	1	1	0	0	0	1	2	89
Dmagna001648	scaffold_1	6996613	6998608	-	1	0	1	1	0	1	0	1	0	0	0	1	2	201
Dmagna001649	scaffold_1	7004846	7006176	-	1	1	1	1	1	1	1	1	0	0	0	1	2	204
Dmagna001650	scaffold_1	7006356	7007343	-	1	0	1	0	0	0	0	1	0	0	0	1	2	92
Dmagna001651	scaffold_1	7009459	7011185	-	1	1	1	1	0	1	1	1	0	0	0	0	2	71
Dmagna001652	scaffold_1	7011539	7012775	+	1	1	1	1	0	0	0	1	0	0	0	1	2	181
Dmagna001653	scaffold_1	7014024	7016294	+	1	1	1	1	1	1	1	1	1	1	1	0	5	491	K11843		GO:0016579;GO:0036459;GO:0005515
Dmagna001654	scaffold_1	7016374	7019047	-	1	1	1	1	1	1	0	1	1	1	1	0	5	633	K17086		GO:0016021
Dmagna001655	scaffold_1	7022793	7023114	-	1	1	1	0	0	0	0	0	0	0	0	0	1	95
Dmagna001656	scaffold_1	7027683	7028483	+	1	1	1	0	0	0	0	0	0	0	0	0	1	60
Dmagna001657	scaffold_1	7030457	7034752	+	1	1	1	1	1	1	1	0	1	1	1	0	5	252	K06234		GO:0005525;GO:0003924
Dmagna001658	scaffold_1	7040034	7042136	-	1	0	1	0	0	0	0	0	0	0	0	0	1	223
Dmagna001659	scaffold_1	7042334	7044161	-	1	1	1	1	1	1	1	1	0	0	1	0	3	179
Dmagna001660	scaffold_1	7044590	7054201	-	1	1	1	1	1	1	1	0	1	1	1	0	5	2676			GO:0004930;GO:0007186;GO:0016021
Dmagna001661	scaffold_1	7054121	7054607	-	1	0	1	0	1	0	0	0	0	0	0	0	2	60
Dmagna001662	scaffold_1	7059983	7060270	+	1	0	1	0	0	0	0	0	0	0	0	0	1	87
Dmagna001663	scaffold_1	7063019	7064248	-	1	1	1	1	1	1	1	1	0	1	1	1	4	258
Dmagna001664	scaffold_1	7066255	7067138	-	1	1	1	1	1	1	1	1	1	1	1	1	5	147
Dmagna001665	scaffold_1	7068232	7069108	+	1	1	1	0	0	0	0	0	0	0	1	0	2	121
Dmagna001666	scaffold_1	7075267	7075826	+	1	1	1	0	0	0	0	0	0	0	0	0	1	115
Dmagna001667	scaffold_1	7079045	7079771	+	1	0	1	0	0	1	1	0	0	0	0	0	2	87
Dmagna001668	scaffold_1	7081150	7081724	+	1	1	1	0	1	0	0	0	0	0	0	0	2	69
Dmagna001669	scaffold_1	7086596	7089675	-	1	1	1	1	1	1	1	1	1	1	1	1	5	613	K14683		GO:0044341;GO:0015321;GO:0016020
Dmagna001670	scaffold_1	7090823	7098718	-	1	1	1	1	1	0	1	1	1	1	1	1	5	1197	K14683		GO:0044341;GO:0015321;GO:0016020
Dmagna001671	scaffold_1	7102193	7105381	-	1	1	1	1	1	1	1	1	1	1	1	0	5	573	K10532	dmk00531;dmk01100;dmk04142
Dmagna001672	scaffold_1	7108472	7108810	-	1	0	1	0	0	0	0	0	0	0	0	0	1	113
Dmagna001673	scaffold_1	7110716	7111876	-	1	0	1	0	0	0	0	0	0	0	0	0	1	62
Dmagna001674	scaffold_1	7118347	7119001	+	1	0	1	1	1	0	0	1	0	1	1	0	4	134
Dmagna001675	scaffold_1	7129599	7129824	-	1	0	1	0	0	1	0	0	0	0	0	0	2	63
Dmagna001676	scaffold_1	7130544	7131672	+	1	0	1	0	0	0	0	0	0	0	0	0	1	136
Dmagna001677	scaffold_1	7132474	7133294	-	1	0	1	0	0	0	0	0	0	0	0	0	1	181
Dmagna001678	scaffold_1	7140249	7149901	+	1	1	1	1	1	1	1	1	1	1	1	0	5	1085	K13298	dmk00230;dmk01100	GO:0008081;GO:0004114;GO:0007165;GO:0005515
Dmagna001679	scaffold_1	7150103	7159168	-	1	1	1	1	1	1	1	1	1	1	1	0	5	465	K19914		GO:0016020
Dmagna001680	scaffold_1	7160105	7160460	-	1	1	1	1	0	0	0	0	0	1	1	0	3	76
Dmagna001681	scaffold_1	7160658	7164120	-	1	1	1	1	0	1	0	0	1	1	1	1	5	494	K17199		GO:0005525;GO:0003924
Dmagna001682	scaffold_1	7164874	7167465	-	1	1	1	1	1	1	1	0	0	1	1	1	4	423	K17199		GO:0005509
Dmagna001683	scaffold_1	7169192	7170140	-	1	1	1	1	1	1	1	0	1	1	1	1	5	280	K10250	dmk00062;dmk01040;dmk01100;dmk01212	GO:0016021
Dmagna001684	scaffold_1	7171911	7173277	+	1	1	1	1	1	1	1	0	1	1	1	1	5	272	K10250	dmk00062;dmk01040;dmk01100;dmk01212	GO:0016021
Dmagna001685	scaffold_1	7173333	7174368	-	1	1	1	1	1	1	1	0	1	1	1	1	5	280	K10250	dmk00062;dmk01040;dmk01100;dmk01212	GO:0016021
Dmagna001686	scaffold_1	7177529	7178387	+	1	0	1	1	1	0	1	0	0	0	0	0	2	96
Dmagna001687	scaffold_1	7178935	7179268	-	1	0	1	1	0	0	0	0	0	0	0	0	1	63
Dmagna001688	scaffold_1	7179546	7180497	-	1	1	1	1	0	1	0	0	1	1	1	1	5	277	K10250	dmk00062;dmk01040;dmk01100;dmk01212	GO:0016021
Dmagna001689	scaffold_1	7181596	7182535	-	1	1	1	1	0	0	1	1	1	1	1	1	5	286	K10250	dmk00062;dmk01040;dmk01100;dmk01212	GO:0016021
Dmagna001690	scaffold_1	7183343	7186448	-	1	1	1	1	1	1	1	1	1	1	1	1	5	558			GO:0016021
Dmagna001691	scaffold_1	7186927	7188403	+	1	1	1	1	1	1	1	0	1	1	1	1	5	270	K10250	dmk00062;dmk01040;dmk01100;dmk01212	GO:0016021
Dmagna001692	scaffold_1	7188526	7189505	+	1	1	1	1	0	1	1	0	1	1	1	1	5	270	K10250	dmk00062;dmk01040;dmk01100;dmk01212	GO:0016021
Dmagna001693	scaffold_1	7189759	7194272	-	1	1	1	1	1	1	1	1	1	1	1	0	5		K04615	dmk04080	GO:0004930;GO:0007186;GO:0004965;GO:0016021
Dmagna001694	scaffold_1	7195545	7196795	-	1	1	1	1	0	0	0	1	0	1	0	0	3	153			GO:0004965;GO:0007186;GO:0016021
Dmagna001695	scaffold_1	7198301	7199209	-	1	1	1	1	0	0	0	1	0	1	1	0	4	245
Dmagna001696	scaffold_1	7201185	7205691	+	1	1	1	1	1	1	1	1	0	1	1	0	4	721
Dmagna001697	scaffold_1	7206344	7208595	+	1	1	1	1	1	1	1	1	1	1	1	0	5	368	K16184		GO:0032007;GO:0048011
Dmagna001698	scaffold_1	7209228	7209728	+	1	0	1	1	1	0	0	0	0	0	0	0	2	82
Dmagna001699	scaffold_1	7210847	7213426	+	1	0	1	1	1	0	1	1	0	0	0	0	2	210
Dmagna001700	scaffold_1	7217893	7218646	+	1	0	1	0	0	1	0	0	0	0	0	0	2	62
Dmagna001701	scaffold_1	7219286	7224558	-	1	1	1	1	1	1	1	1	1	1	1	0	5	1099	K11492		GO:0005634
Dmagna001702	scaffold_1	7224753	7225630	+	1	1	1	1	1	1	1	1	1	1	1	0	5	179	K02871	dmk03010	GO:0003735;GO:0006412;GO:0005840
Dmagna001703	scaffold_1	7226917	7233133	-	1	1	1	1	1	0	1	1	1	1	1	0	5	743	K16944		GO:0005525
Dmagna001704	scaffold_1	7234119	7236739	+	1	1	1	1	1	1	1	1	1	1	1	0	5	277	K09427		GO:0003677
Dmagna001705	scaffold_1	7238692	7238968	+	1	1	1	0	1	0	0	0	0	0	0	1	2	82
Dmagna001706	scaffold_1	7240094	7247468	-	1	1	1	1	1	1	1	1	1	1	1	0	5	2016	K12818	dmk03040	GO:0004386
Dmagna001707	scaffold_1	7248291	7249961	+	1	1	1	1	1	1	1	1	1	1	1	1	5	353			GO:0005975;GO:0004553
Dmagna001708	scaffold_1	7250429	7256421	-	1	1	1	1	1	1	1	1	1	1	1	0	5	1187	K19327		GO:0006814;GO:0005272;GO:0016020
Dmagna001709	scaffold_1	7256800	7259483	+	1	1	1	1	1	1	0	1	1	1	1	0	5	672	K03353	dmk04120	GO:0005515
Dmagna001710	scaffold_1	7259597	7263053	-	1	1	1	1	1	1	1	1	1	1	1	0	5	476	K04496	dmk04310;dmk04330	GO:0016616;GO:0055114;GO:0051287
Dmagna001711	scaffold_1	7264268	7266016	+	1	1	1	1	1	1	1	1	1	1	1	0	5	396	K18624		GO:0045721
Dmagna001712	scaffold_1	7266169	7269041	-	1	1	1	1	1	1	1	1	1	1	1	0	5	685	K15703		GO:0008270
Dmagna001713	scaffold_1	7269750	7271338	-	1	1	1	1	1	1	1	1	0	1	1	0	4	211			GO:0005509
Dmagna001714	scaffold_1	7272373	7273016	+	1	1	1	1	0	1	1	0	0	0	1	0	3	114
Dmagna001715	scaffold_1	7273140	7275444	-	1	1	1	1	1	1	1	1	1	1	1	0	5	605	K03107	dmk03060	GO:0003723;GO:0030942;GO:0005786;GO:0006614;GO:0008312;GO:0005047
Dmagna001716	scaffold_1	7276436	7279082	+	1	1	1	1	1	1	1	1	1	1	1	1	5	660	K09490	dmk03060;dmk04141
Dmagna001717	scaffold_1	7280401	7282754	-	1	1	1	1	1	1	1	1	1	1	1	1	5	490	K07374	dmk04145	GO:0005525;GO:0007017;GO:0005200;GO:0005874;GO:0003924
Dmagna001718	scaffold_1	7283716	7286134	+	1	1	1	1	1	0	1	1	1	1	1	0	5	266	K00599
Dmagna001719	scaffold_1	7286127	7290193	-	1	1	1	1	1	0	1	1	1	1	1	0	5	876	K15690		GO:0046872
Dmagna001720	scaffold_1	7291072	7297430	+	1	1	1	1	1	0	1	1	1	1	1	0	5	606
Dmagna001721	scaffold_1	7298817	7301920	+	1	1	1	1	1	1	1	0	1	1	1	0	5	381	K04134		GO:0007186;GO:0004930;GO:0016021
Dmagna001722	scaffold_1	7302883	7310263	+	1	1	1	1	1	1	1	0	1	1	1	0	5	671	K04530		GO:0001540;GO:0005515
Dmagna001723	scaffold_1	7311639	7315797	-	1	1	1	1	1	1	1	0	1	1	1	1	5	591	K13356	dmk04146	GO:0080019
Dmagna001724	scaffold_1	7317215	7317639	+	1	1	1	0	0	0	0	0	0	0	0	1	1	88
Dmagna001725	scaffold_1	7323137	7325356	+	1	1	1	1	1	1	1	1	1	1	1	0	5	271	K00591	dmk00130;dmk01100;dmk01240	GO:0006744;GO:0008425
Dmagna001726	scaffold_1	7326018	7327183	-	1	1	1	1	1	1	1	1	1	1	1	1	5	247	K18588
Dmagna001727	scaffold_1	7328282	7332301	-	1	1	1	1	1	1	1	1	0	1	1	1	4	412	K24788		GO:0016701;GO:0055114;GO:0003868;GO:0009072
Dmagna001728	scaffold_1	7332316	7333050	-	1	0	1	1	0	0	0	1	0	0	0	0	2	108
Dmagna001729	scaffold_1	7333342	7337221	-	1	1	1	1	1	1	0	1	1	1	1	0	5	801			GO:0005515
Dmagna001730	scaffold_1	7337298	7345944	-	1	1	1	1	1	1	1	1	1	1	1	1	5	1651			GO:0005576;GO:0005615;GO:0004866;GO:0005515
Dmagna001731	scaffold_1	7348848	7350912	+	1	1	1	1	1	1	1	1	1	1	1	0	5	398	K12183	dmk03250;dmk04144	GO:0015031;GO:0006464
Dmagna001732	scaffold_1	7350979	7352147	-	1	1	1	1	1	1	1	1	1	1	1	0	5	189	K02940	dmk03010	GO:0003735;GO:0019843;GO:0006412;GO:0005840
Dmagna001733	scaffold_1	7352717	7358212	+	1	1	1	1	1	1	1	1	1	1	1	0	5	1145	K18757
Dmagna001734	scaffold_1	7359190	7361728	-	1	1	1	1	1	1	1	1	1	1	1	0	5	484	K18470		GO:0007165
Dmagna001735	scaffold_1	7361888	7365165	+	1	1	1	1	1	1	1	1	1	1	1	0	5	903
Dmagna001736	scaffold_1	7365283	7367504	-	1	1	1	1	1	1	1	1	1	1	1	1	5	399	K19788		GO:0005525
Dmagna001737	scaffold_1	7372100	7373912	-	1	1	1	1	0	1	1	1	1	1	1	1	5	401	K19788		GO:0005525
Dmagna001738	scaffold_1	7373959	7377644	-	1	1	1	1	1	1	0	1	1	1	1	1	5	581	K14388		GO:0055085;GO:0016020;GO:0022857
Dmagna001739	scaffold_1	7378142	7381179	-	1	1	1	1	1	0	1	1	1	1	1	1	5	615	K14388		GO:0055085;GO:0016020;GO:0022857
Dmagna001740	scaffold_1	7381322	7381949	-	1	0	0	1	0	0	0	1	0	0	0	0	2	78
Dmagna001741	scaffold_1	7382376	7383251	+	1	0	1	0	0	1	0	0	0	0	0	0	2	68
Dmagna001742	scaffold_1	7385521	7386813	-	1	0	1	0	0	0	0	0	0	0	0	0	1	142
Dmagna001743	scaffold_1	7389495	7389750	-	1	0	1	0	0	1	1	0	0	0	0	0	2	63
Dmagna001744	scaffold_1	7399013	7399447	+	1	1	1	0	0	0	1	0	0	0	0	0	2	109
Dmagna001745	scaffold_1	7399765	7400553	+	1	0	1	0	1	0	0	0	0	0	0	0	2	89
Dmagna001746	scaffold_1	7406322	7406717	+	1	0	1	0	0	0	1	0	0	0	0	0	2	86
Dmagna001747	scaffold_1	7407306	7407727	-	1	0	1	0	0	1	0	1	0	0	0	0	2	124
Dmagna001748	scaffold_1	7408610	7408988	-	1	1	1	0	0	0	0	0	0	0	0	0	1	63
Dmagna001749	scaffold_1	7411545	7413399	-	1	1	1	0	0	0	0	0	0	0	0	0	1	82
Dmagna001750	scaffold_1	7416023	7417015	+	1	1	1	0	1	0	0	0	0	0	0	0	2	105
Dmagna001751	scaffold_1	7418826	7419809	+	1	1	1	0	0	0	0	0	0	0	0	0	1	143
Dmagna001752	scaffold_1	7420849	7421240	+	1	1	1	0	0	0	0	0	0	0	0	0	1	79
Dmagna001753	scaffold_1	7421530	7422264	-	1	1	1	0	0	0	0	0	0	0	0	0	1	64
Dmagna001754	scaffold_1	7423932	7430130	+	1	1	1	1	1	1	1	1	1	1	1	0	5	678			GO:0003676
Dmagna001755	scaffold_1	7434762	7435677	-	1	0	1	0	1	0	0	0	0	0	0	0	2	114
Dmagna001756	scaffold_1	7448346	7449654	+	1	0	1	0	0	0	0	0	0	0	0	0	1	126
Dmagna001757	scaffold_1	7463396	7464038	+	1	0	1	1	0	1	1	1	0	0	0	1	2	90
Dmagna001758	scaffold_1	7464040	7464738	+	1	0	1	1	0	1	1	0	0	0	0	1	2	106
Dmagna001759	scaffold_1	7467801	7469576	+	1	0	1	0	0	0	0	0	0	0	0	1	1	177
Dmagna001760	scaffold_1	7473958	7477524	-	1	1	1	1	1	1	0	1	1	1	1	0	5	689			GO:0016020;GO:0055085;GO:0005515;GO:0005215
Dmagna001761	scaffold_1	7479651	7482475	+	1	1	1	1	1	1	1	1	1	1	1	0	5	615	K14258		GO:0055085;GO:0016020;GO:0016021;GO:0022857
Dmagna001762	scaffold_1	7484473	7484874	+	1	1	1	1	0	0	0	0	0	0	1	0	2	134
Dmagna001763	scaffold_1	7491571	7496313	+	1	1	1	1	1	1	1	1	1	1	1	0	5	400	K24465		GO:0005509;GO:0005515
Dmagna001764	scaffold_1	7496362	7498556	-	1	1	1	1	1	1	1	1	1	1	1	0	5	359	K19619		GO:0005515
Dmagna001765	scaffold_1	7499590	7504278	+	1	1	1	1	1	1	1	1	1	1	1	0	5	618	K07918		GO:0016192;GO:0031982;GO:0005525;GO:0005802;GO:0005794;GO:0003924
Dmagna001766	scaffold_1	7504337	7514042	-	1	1	1	1	1	1	1	1	1	1	1	1	5	1507	K08834		GO:0005524;GO:0004672;GO:0016459;GO:0003774;GO:0005515;GO:0006468
Dmagna001767	scaffold_1	7518304	7525153	-	1	1	1	1	1	1	1	1	1	1	1	0	5	889
Dmagna001768	scaffold_1	7527127	7528017	+	1	1	1	1	0	1	0	1	1	1	1	0	5	112	K11270		GO:0031390;GO:0007064
Dmagna001769	scaffold_1	7528025	7529350	-	1	1	1	1	1	1	1	1	1	1	1	0	5	244	K03943	dmk00190;dmk01100	GO:0016491;GO:0055114
Dmagna001770	scaffold_1	7532189	7538187	+	1	1	1	1	1	1	1	0	1	1	1	0	5	1403	K11857		GO:0016579;GO:0036459
Dmagna001771	scaffold_1	7538357	7542163	+	1	1	1	1	1	0	1	1	1	1	1	0	5	807			GO:0003677;GO:0003676
Dmagna001772	scaffold_1	7542367	7543599	-	1	1	1	1	1	1	1	1	1	1	1	0	5	195	K12181		GO:0008180;GO:0010387;GO:0000338
Dmagna001773	scaffold_1	7544107	7556899	+	1	1	1	1	1	1	1	1	1	1	1	0	5	897	K24627		GO:0008017;GO:0005856;GO:0005515;GO:0008093
Dmagna001774	scaffold_1	7557191	7559326	+	1	1	1	1	0	1	1	0	0	0	1	1	3	272
Dmagna001775	scaffold_1	7560439	7561865	+	1	1	1	1	0	0	0	0	0	0	0	0	1	147
Dmagna001776	scaffold_1	7562065	7565820	+	1	1	1	1	1	1	1	0	1	1	1	1	5	680	K15377
Dmagna001777	scaffold_1	7567169	7568144	+	1	0	1	0	0	0	0	0	0	0	0	0	1	96
Dmagna001778	scaffold_1	7568419	7568657	+	1	0	1	0	0	0	0	0	0	0	0	0	1	71
Dmagna001779	scaffold_1	7571154	7571716	+	1	1	1	1	0	0	0	1	0	1	1	0	4	100
Dmagna001780	scaffold_1	7575176	7581023	+	1	1	1	1	1	1	1	1	1	1	1	0	5	659	K24627		GO:0008017;GO:0005515
Dmagna001781	scaffold_1	7581668	7583513	-	1	1	1	1	1	1	1	1	1	1	1	0	5	473	K00012	dmk00040;dmk00053;dmk00520;dmk01100;dmk01240;dmk01250	GO:0016616;GO:0055114;GO:0003979;GO:0051287
Dmagna001782	scaffold_1	7584363	7585325	+	1	1	1	1	0	1	0	1	1	1	1	1	5	246	K23552		GO:0000139
Dmagna001783	scaffold_1	7585526	7589737	+	1	1	1	1	1	1	1	0	0	1	1	0	4	1099	K14951
Dmagna001784	scaffold_1	7590105	7592185	-	1	1	1	1	1	1	0	1	1	1	1	0	5	500	K05313		GO:0016020;GO:0004970
Dmagna001785	scaffold_1	7592756	7596100	+	0	1	1	1	1	1	0	1	1	1	1	1	5	648	K01176	dmk00500;dmk01100	GO:0043169;GO:0003824;GO:0005975
Dmagna001787	scaffold_1	7598027	7598586	-	1	1	1	0	1	0	1	0	0	0	1	1	3	164
Dmagna001788	scaffold_1	7599032	7599768	+	1	1	1	0	1	0	0	0	0	1	1	0	4	144
Dmagna001789	scaffold_1	7599890	7604260	-	1	1	1	1	1	1	1	1	0	1	1	1	4	373			GO:0003676
Dmagna001790	scaffold_1	7604586	7605942	+	1	1	1	0	0	1	1	0	0	0	0	1	2	109
Dmagna001791	scaffold_1	7606771	7610889	-	1	1	1	1	1	1	0	1	1	1	1	0	5	711	K24940
Dmagna001792	scaffold_1	7611090	7612776	+	1	1	1	1	1	1	1	1	1	1	1	0	5	269	K10739	dmk03030;dmk03420;dmk03430;dmk03440;dmk03460	GO:0006260;GO:0006310;GO:0006281;GO:0003677;GO:0005634;GO:0003676
Dmagna001793	scaffold_1	7612906	7615809	-	1	1	1	1	1	1	1	1	1	1	1	1	5	604	K14388		GO:0055085;GO:0016020;GO:0022857
Dmagna001794	scaffold_1	7616718	7620464	-	1	1	1	1	1	1	0	1	1	1	1	1	5	603	K14388		GO:0055085;GO:0016020;GO:0022857
Dmagna001795	scaffold_1	7620770	7621513	+	1	1	1	0	1	0	0	0	0	1	1	1	4	216
Dmagna001796	scaffold_1	7623466	7623875	-	1	0	1	0	0	0	0	1	0	0	0	0	2	81
Dmagna001797	scaffold_1	7624270	7625292	+	1	1	1	1	1	0	1	0	0	1	1	1	4	211
Dmagna001798	scaffold_1	7627595	7631175	+	1	1	1	1	1	1	1	1	1	1	1	1	5	369			GO:0008378;GO:0006486;GO:0016020
Dmagna001799	scaffold_1	7631326	7636760	-	1	1	1	1	1	1	1	1	1	1	1	0	5	442	K11363
Dmagna001800	scaffold_1	7636853	7638760	+	1	1	1	1	1	1	1	1	1	1	1	0	5	337	K01476	dmk00220;dmk00330;dmk01100;dmk01230	GO:0004053;GO:0046872;GO:0006525
Dmagna001801	scaffold_1	7639167	7641118	+	1	1	1	1	1	1	1	1	0	1	1	0	4	342	K18756
Dmagna001802	scaffold_1	7639446	7650209	-	1	1	1	1	1	1	1	1	1	1	1	0	5	877	K19021		GO:0004114;GO:0007165
Dmagna001803	scaffold_1	7653605	7653894	-	1	1	1	0	0	0	0	0	0	0	0	0	1	82
Dmagna001804	scaffold_1	7654461	7655894	-	1	1	1	0	1	1	0	1	0	1	0	0	3	134
Dmagna001805	scaffold_1	7659707	7661818	-	1	1	1	1	0	1	0	1	0	1	1	0	4	174
Dmagna001806	scaffold_1	7665217	7665560	+	1	1	1	0	0	0	0	0	0	0	0	0	1	86
Dmagna001807	scaffold_1	7665423	7673092	-	1	1	1	1	1	1	0	1	0	1	1	0	4	461
Dmagna001808	scaffold_1	7672908	7673338	-	1	0	1	0	0	0	0	0	0	0	0	0	1	112
Dmagna001809	scaffold_1	7675446	7676547	+	1	1	1	1	1	1	1	1	1	1	1	0	5	239	K25417
Dmagna001810	scaffold_1	7678837	7680733	-	1	1	1	1	1	1	1	1	1	1	1	0	5	289			GO:0004252;GO:0006508
Dmagna001811	scaffold_1	7682578	7690613	-	1	1	1	1	1	0	1	1	1	1	1	0	5	938
Dmagna001812	scaffold_1	7690821	7691081	-	1	0	1	0	0	0	0	1	0	0	0	0	2	73
Dmagna001813	scaffold_1	7691968	7693964	-	1	1	1	1	1	0	1	1	1	1	1	0	5	251	K25191		GO:0008168
Dmagna001814	scaffold_1	7694082	7696481	+	1	1	1	1	1	1	1	1	1	1	1	0	5	290	K23679
Dmagna001815	scaffold_1	7696305	7698983	-	1	1	1	1	1	1	0	1	1	1	1	1	5	631
Dmagna001816	scaffold_1	7701022	7701856	+	1	1	1	1	1	1	1	1	1	1	1	0	5	209			GO:0008146;GO:0016021
Dmagna001817	scaffold_1	7702040	7704525	-	1	1	1	1	1	0	0	1	0	1	1	1	4	522			GO:0030576;GO:0070140
Dmagna001818	scaffold_1	7704820	7707958	-	1	1	1	1	1	1	1	1	1	1	1	0	5	605	K09495		GO:0051082;GO:0005524;GO:0006457
Dmagna001819	scaffold_1	7708258	7710163	+	1	1	1	1	1	1	1	1	1	1	1	1	5	376	K04255		GO:0007602;GO:0004930;GO:0016021;GO:0007186;GO:0007601
Dmagna001820	scaffold_1	7710523	7711994	-	1	1	1	1	1	1	1	1	1	1	1	0	5	362	K13344	dmk04146	GO:0016560;GO:0005777;GO:0016021;GO:0005515
Dmagna001821	scaffold_1	7713571	7713988	-	1	0	1	0	0	0	0	0	0	0	0	0	1	61
Dmagna001822	scaffold_1	7715866	7717068	-	1	1	1	1	1	1	1	1	0	1	1	0	4	217	K09336
Dmagna001823	scaffold_1	7724165	7726288	-	1	1	1	1	1	0	0	0	1	1	1	0	5	100			GO:0003677
Dmagna001824	scaffold_1	7729847	7731338	-	1	1	1	1	0	0	0	0	0	1	1	0	3	281
Dmagna001825	scaffold_1	7731657	7732807	+	1	0	0	1	0	1	1	0	0	0	0	0	2	136
Dmagna001826	scaffold_1	7737486	7737807	+	1	0	1	0	0	1	1	0	0	0	0	0	2	77
Dmagna001827	scaffold_1	7738562	7738928	+	1	1	1	0	0	1	0	0	0	0	0	0	2	82
Dmagna001828	scaffold_1	7747297	7750913	+	1	1	1	1	1	1	1	1	0	1	1	0	4	723
Dmagna001829	scaffold_1	7753932	7761470	+	1	1	1	1	1	1	1	1	0	1	1	0	4	1473			GO:0005034;GO:0007232;GO:0005887
Dmagna001830	scaffold_1	7763367	7765297	+	1	1	1	1	1	1	1	0	0	1	1	0	4	204
Dmagna001831	scaffold_1	7768257	7769292	-	1	1	1	1	1	1	1	1	1	1	1	1	5	171	K06268	dmk04310	GO:0005509
Dmagna001832	scaffold_1	7774865	7776391	-	1	1	1	1	1	0	0	1	1	1	1	0	5	292	K08694
Dmagna001833	scaffold_1	7776799	7779178	+	1	1	1	1	1	1	1	1	1	1	1	0	5	570	K10601	dmk04120;dmk04141	GO:0061630;GO:0030433;GO:0016567;GO:0000836
Dmagna001834	scaffold_1	7779345	7780342	-	1	0	1	0	1	1	1	1	1	1	1	0	5	180	K17430		GO:0005622;GO:0003735;GO:0006412;GO:0005840
Dmagna001835	scaffold_1	7781972	7788175	-	1	1	1	1	1	1	1	1	1	1	1	0	5	367			GO:0003677
Dmagna001836	scaffold_1	7795023	7795770	+	1	0	1	0	0	0	0	0	0	0	0	0	1	104
Dmagna001837	scaffold_1	7800954	7802646	+	1	1	1	1	1	1	1	0	1	1	1	0	5	193	K20364		GO:0005509
Dmagna001838	scaffold_1	7805817	7815411	-	1	1	1	1	1	0	0	1	1	1	1	0	5	738	K04908		GO:0005249;GO:0016020;GO:0006813;GO:0005216;GO:0055085;GO:0006811
Dmagna001839	scaffold_1	7818166	7822816	-	1	1	1	1	1	1	1	1	1	1	1	1	5	354	K04908		GO:0005249;GO:0016020;GO:0000155;GO:0006813;GO:0005216;GO:0000160;GO:0055085;GO:0006811
Dmagna001840	scaffold_1	7827009	7829132	+	1	1	1	0	1	0	0	0	0	0	1	0	3	126
Dmagna001841	scaffold_1	7829968	7834058	+	1	1	1	1	1	1	1	0	1	1	1	0	5	836	K12822	dmk03040	GO:0006397;GO:0003676
Dmagna001842	scaffold_1	7834037	7834717	-	1	1	1	1	0	1	1	1	1	1	1	0	5	141	K22072		GO:0051536;GO:0097428;GO:0005198
Dmagna001843	scaffold_1	7834896	7837395	+	1	1	1	1	1	0	1	1	1	1	1	0	5	481	K00658	dmk00020;dmk00310;dmk00380;dmk01100;dmk01200	GO:0006099;GO:0004149;GO:0016746;GO:0045252
Dmagna001844	scaffold_1	7838695	7839838	+	1	0	1	0	0	1	1	0	0	0	0	0	2	73
Dmagna001845	scaffold_1	7846228	7849430	+	1	0	1	0	0	1	1	0	0	0	0	0	2	104
Dmagna001846	scaffold_1	7855071	7855469	-	1	0	1	0	0	1	1	0	0	0	0	0	2	84
Dmagna001847	scaffold_1	7871365	7872536	+	1	1	1	0	0	0	0	1	0	0	0	0	2	167
Dmagna001848	scaffold_1	7872906	7878504	+	1	1	1	1	1	1	1	0	1	1	1	0	5	963	K20211		GO:0006355;GO:0003677
Dmagna001849	scaffold_1	7880238	7882106	-	1	1	1	1	1	1	1	1	1	1	1	0	5	335	K10158	dmk00532;dmk00534;dmk01100	GO:0015018;GO:0016020
Dmagna001850	scaffold_1	7888563	7889213	+	1	1	1	1	1	0	1	0	1	1	1	0	5	217
Dmagna001851	scaffold_1	7889830	7890531	+	1	1	1	1	1	1	0	1	1	1	1	0	5	213
Dmagna001852	scaffold_1	7890744	7891142	+	1	0	1	0	0	0	0	0	0	0	0	0	1	133
Dmagna001853	scaffold_1	7894509	7899869	-	1	1	1	1	1	1	0	1	1	1	1	0	5	1027	K08705		GO:0008270;GO:0006355;GO:0003677;GO:0005634;GO:0003707;GO:0043565;GO:0003700
Dmagna001854	scaffold_1	7900095	7902930	-	1	0	1	0	0	0	0	1	0	0	0	0	2	111
Dmagna001855	scaffold_1	7905345	7905875	+	1	0	1	0	0	0	0	0	0	0	0	0	1	93
Dmagna001856	scaffold_1	7911580	7920671	-	1	1	1	1	1	1	1	1	1	1	1	0	5	1694	K19721		GO:0005201
Dmagna001857	scaffold_1	7922600	7923446	-	1	1	1	0	0	0	0	1	0	0	0	0	2	118
Dmagna001858	scaffold_1	7924082	7927328	-	1	1	1	1	1	1	1	1	1	1	1	0	5	635	K09583		GO:0045454
Dmagna001859	scaffold_1	7928574	7929078	+	1	1	1	1	0	1	1	1	1	1	1	1	5	125			GO:0005184;GO:0005576
Dmagna001860	scaffold_1	7930209	7932364	+	1	1	1	1	1	1	1	1	1	1	1	0	5	417	K11416	dmk00760;dmk01100	GO:0070403
Dmagna001861	scaffold_1	7933663	7935965	+	1	1	1	1	1	0	1	1	1	1	1	1	5	402			GO:0016787;GO:0006508;GO:0008236;GO:0044260
Dmagna001862	scaffold_1	7937103	7940699	+	1	1	1	1	1	1	1	0	1	1	1	1	5	402			GO:0016787;GO:0006508;GO:0008236;GO:0044260
Dmagna001863	scaffold_1	7941738	7944891	+	1	1	1	1	1	1	1	1	1	1	1	0	5	814	K20358		GO:0005794
Dmagna001864	scaffold_1	7947061	7949466	+	1	1	1	1	1	1	1	1	1	1	1	0	5	602	K17935		GO:0035091
Dmagna001865	scaffold_1	7949712	7950670	+	1	1	1	1	1	1	0	1	1	1	1	0	5	259
Dmagna001866	scaffold_1	7950620	7951564	-	1	1	1	1	0	0	1	1	1	1	1	0	5	138	K03671		GO:0045454;GO:0015035;GO:0006662
Dmagna001867	scaffold_1	7951785	7952177	+	1	1	1	1	0	1	0	1	1	1	1	0	5	112	K23402
Dmagna001868	scaffold_1	7952250	7954217	-	1	1	1	1	1	1	1	1	1	1	1	0	5	392	K02257	dmk00190;dmk00860;dmk01100;dmk01240	GO:0031966;GO:0006783;GO:0048034;GO:0016765;GO:0016021;GO:0008495
Dmagna001869	scaffold_1	7955222	7957620	+	1	1	1	1	1	1	1	1	1	1	1	1	5	406	K08716		GO:0015204;GO:0071918;GO:0016021
Dmagna001870	scaffold_1	7958206	7961251	-	1	1	1	1	1	1	1	1	1	1	1	1	5	807	K02542	dmk03030	GO:0005524;GO:0006270;GO:0003677;GO:0005634;GO:0003678;GO:0042555
Dmagna001871	scaffold_1	7961802	7963177	+	1	1	1	1	1	0	0	0	1	0	1	1	4	370			GO:0003676
Dmagna001872	scaffold_1	7962832	7966127	-	1	1	1	1	1	0	0	1	0	0	1	0	3	399
Dmagna001873	scaffold_1	7965857	7970293	-	1	1	1	1	1	1	1	1	0	1	1	0	4	653			GO:0006904;GO:0016192
Dmagna001874	scaffold_1	7973067	7973940	+	1	1	1	1	1	1	1	1	1	1	1	0	5	204	K24687		GO:0003677;GO:0008270
Dmagna001875	scaffold_1	7974841	7976309	-	1	1	0	1	1	1	0	1	0	1	1	0	4	313
Dmagna001876	scaffold_1	7976549	7984559	+	1	1	1	1	1	1	1	1	1	1	1	0	5	916	K11266		GO:0005544;GO:0005509;GO:0007064;GO:0005515
Dmagna001877	scaffold_1	7985174	7987984	+	1	1	1	1	1	1	1	0	1	1	1	1	5	358	K17095		GO:0005544;GO:0005509
Dmagna001878	scaffold_1	7989216	7993388	+	1	1	1	1	1	1	1	1	1	1	1	0	5	1130	K14326	dmk03013;dmk03015	GO:0005737;GO:0000184;GO:0008270;GO:0005524;GO:0004386;GO:0003677
Dmagna001879	scaffold_1	7995214	7996142	+	1	0	1	1	1	0	1	0	0	0	0	0	2	124
Dmagna001880	scaffold_1	7997887	7998805	-	1	1	1	1	0	1	1	1	0	0	1	1	3	235
Dmagna001881	scaffold_1	7998854	7999568	-	1	1	1	1	0	0	0	1	0	0	0	1	2	87
Dmagna001882	scaffold_1	8001107	8003568	-	1	1	1	1	1	1	0	1	0	1	0	1	3	253
Dmagna001883	scaffold_1	8004372	8004859	-	1	1	1	1	0	0	0	1	0	0	0	0	2	68
Dmagna001884	scaffold_1	8005989	8008501	-	1	1	1	1	1	1	1	1	1	1	1	0	5	557	K15175		GO:0016570;GO:0006368;GO:0016593
Dmagna001885	scaffold_1	8009584	8012287	+	1	1	1	1	1	1	1	1	1	1	1	0	5	482	K12175		GO:0008180;GO:0000338
Dmagna001886	scaffold_1	8012463	8021102	-	1	1	1	1	1	1	1	1	1	1	1	0	5	958
Dmagna001887	scaffold_1	8021411	8022222	-	1	0	1	0	0	0	0	0	0	0	0	0	1	74
Dmagna001888	scaffold_1	8032097	8032889	-	1	0	1	0	0	0	0	0	0	0	0	0	1	63
Dmagna001889	scaffold_1	8033892	8034653	+	1	0	0	1	0	0	1	1	0	0	0	0	2	89
Dmagna001890	scaffold_1	8034879	8036624	+	1	1	1	1	1	1	1	1	1	1	1	0	5	153
Dmagna001891	scaffold_1	8038384	8040310	+	1	1	1	1	0	0	0	0	1	1	1	0	4	401	K11214	dmk01100	GO:0016773;GO:0005975
Dmagna001892	scaffold_1	8040568	8044667	+	1	1	1	1	1	0	1	0	1	1	1	1	5	1038	K03165	dmk03440;dmk03460	GO:0008270;GO:0006265;GO:0003677;GO:0005694;GO:0003916;GO:0003676;GO:0003917
Dmagna001893	scaffold_1	8045070	8047526	+	1	1	1	1	0	0	0	0	1	1	1	1	4	271			GO:0006030;GO:0008061;GO:0005576
Dmagna001894	scaffold_1	8048230	8050516	+	1	1	1	1	0	1	1	1	1	1	1	1	5	427			GO:0006030;GO:0008061;GO:0005576
Dmagna001895	scaffold_1	8051159	8053344	+	1	1	1	1	0	1	1	0	1	1	1	0	5	352			GO:0006030;GO:0008061;GO:0005576
Dmagna001896	scaffold_1	8053634	8056218	+	1	1	1	1	0	0	0	0	1	1	1	0	4	382			GO:0006030;GO:0008061;GO:0005576
Dmagna001897	scaffold_1	8057744	8060959	+	1	1	1	1	0	1	1	0	1	1	1	1	5	480			GO:0006030;GO:0008061;GO:0005576
Dmagna001898	scaffold_1	8061295	8062781	+	1	1	1	1	0	1	1	0	1	1	1	0	5	253			GO:0006030;GO:0008061;GO:0005576
Dmagna001899	scaffold_1	8063268	8065595	+	1	1	1	1	0	1	1	1	1	1	1	1	5	294			GO:0006030;GO:0008061;GO:0005576
Dmagna001900	scaffold_1	8067248	8069660	+	1	1	1	1	0	1	1	1	1	1	1	1	5	361			GO:0006030;GO:0008061;GO:0005576
Dmagna001901	scaffold_1	8069834	8072551	+	1	1	1	1	1	1	1	1	1	1	1	1	5	404			GO:0006030;GO:0008061;GO:0005576
Dmagna001902	scaffold_1	8073117	8075460	+	1	1	1	1	1	1	1	1	1	1	1	0	5	436			GO:0006030;GO:0008061;GO:0005576
Dmagna001903	scaffold_1	8076479	8077644	+	1	1	1	1	1	1	0	1	1	1	1	1	5	107			GO:0006030;GO:0008061;GO:0005576
Dmagna001904	scaffold_1	8077764	8078639	+	1	1	1	1	0	0	0	0	1	1	1	1	4	182			GO:0006030;GO:0008061;GO:0005576
Dmagna001905	scaffold_1	8081124	8081587	-	1	1	1	0	0	1	0	0	0	0	0	0	2	112
Dmagna001906	scaffold_1	8083189	8084119	+	1	0	1	0	0	0	0	0	0	0	0	0	1	85
Dmagna001907	scaffold_1	8084894	8085542	+	1	0	1	0	0	0	0	0	0	0	0	0	1	88
Dmagna001908	scaffold_1	8090603	8090941	-	1	0	1	0	0	0	0	0	0	0	0	0	1	113
Dmagna001909	scaffold_1	8094024	8094819	+	1	1	1	1	0	1	0	0	0	0	0	0	2	87
Dmagna001910	scaffold_1	8098171	8101253	-	1	1	1	1	1	0	1	1	0	1	1	0	4	400			GO:0003676
Dmagna001911	scaffold_1	8101616	8102950	-	1	1	1	0	0	0	0	0	0	0	0	0	1	67
Dmagna001912	scaffold_1	8107323	8111119	-	1	1	1	1	1	1	1	1	1	1	1	0	5	421	K18584	dmk04144	GO:0005524;GO:0007015;GO:0034314;GO:0005885
Dmagna001913	scaffold_1	8112218	8114638	+	1	1	1	1	1	1	1	1	1	1	1	0	5	638			GO:0005515
Dmagna001914	scaffold_1	8114958	8115342	-	1	0	1	0	0	0	0	1	0	0	0	0	2	65
Dmagna001915	scaffold_1	8115618	8118541	+	1	1	1	1	1	1	1	1	0	1	1	0	4	564	K17987	dmk04137	GO:0005515
Dmagna001916	scaffold_1	8119228	8122971	-	1	1	1	1	1	1	1	1	1	1	1	0	5	429	K19383	dmk04350	GO:0006355;GO:0003677
Dmagna001917	scaffold_1	8126725	8127321	-	1	0	1	0	0	0	0	1	0	0	0	0	2	63
Dmagna001918	scaffold_1	8127192	8129459	-	1	1	1	1	1	0	0	1	1	1	1	0	5	578	K08149		GO:0055085;GO:0016020;GO:0016021;GO:0022857
Dmagna001919	scaffold_1	8133825	8134520	-	1	0	1	0	0	0	0	0	0	0	0	0	1	103
Dmagna001920	scaffold_1	8141180	8145140	+	1	1	1	1	1	1	1	0	1	1	1	0	5	803
Dmagna001921	scaffold_1	8150068	8150901	-	1	0	1	0	0	0	0	0	0	0	0	0	1	67
Dmagna001922	scaffold_1	8152547	8153343	-	1	0	1	0	0	0	0	0	0	0	0	0	1	96
Dmagna001923	scaffold_1	8156100	8157658	-	1	0	1	0	1	0	1	0	0	0	0	0	2	187
Dmagna001924	scaffold_1	8161627	8162465	-	1	0	1	0	0	0	0	1	0	0	0	0	2	115
Dmagna001925	scaffold_1	8166297	8167184	-	1	1	1	1	1	1	1	1	1	1	1	0	5	213	K07877		GO:0005525;GO:0003924
Dmagna001926	scaffold_1	8168149	8173181	-	1	1	1	1	1	1	1	1	1	1	1	0	5	655	K19603		GO:0005524;GO:0004672;GO:0004707;GO:0006468
Dmagna001927	scaffold_1	8173331	8173757	+	1	0	1	0	0	0	0	0	0	0	0	0	1	66
Dmagna001928	scaffold_1	8174499	8178103	-	1	1	1	1	1	0	0	1	1	1	1	0	5	677
Dmagna001929	scaffold_1	8178475	8180054	-	1	1	1	0	1	0	0	0	0	0	0	0	2	124
Dmagna001930	scaffold_1	8181803	8182111	-	1	1	0	0	0	0	0	0	0	1	1	0	3	103
Dmagna001931	scaffold_1	8186137	8187157	-	1	1	1	1	1	0	1	1	1	1	1	0	5	203	K10749		GO:0006275
Dmagna001932	scaffold_1	8187506	8189621	-	1	1	1	1	1	1	1	1	0	1	1	0	4	414			GO:0005515
Dmagna001933	scaffold_1	8189652	8194382	+	1	1	1	1	1	1	1	1	1	1	1	0	5	1183	K13185	dmk03018	GO:0004386
Dmagna001934	scaffold_1	8194359	8196854	-	1	1	1	1	1	1	1	1	1	1	1	0	5	385			GO:0005515
Dmagna001935	scaffold_1	8198124	8201367	+	1	1	1	1	1	1	1	1	0	1	1	0	4	305	K13355	dmk04146	GO:0016787
Dmagna001936	scaffold_1	8203145	8207925	+	1	1	1	1	1	1	1	0	1	1	1	0	5	1110	K08653	dmk04141	GO:0004252;GO:0006508
Dmagna001937	scaffold_1	8215909	8229303	-	1	1	1	1	1	1	1	1	1	1	1	0	5	866			GO:0005515
Dmagna001938	scaffold_1	8234072	8235532	-	1	1	1	1	0	0	0	1	0	1	1	1	4	64
Dmagna001939	scaffold_1	8240376	8240703	+	1	0	1	0	0	0	0	0	0	0	0	0	1	67
Dmagna001940	scaffold_1	8242226	8242629	+	1	0	1	0	0	0	0	0	0	0	0	0	1	125
Dmagna001941	scaffold_1	8242870	8243186	-	1	0	1	0	0	0	0	0	0	0	0	0	1	100
Dmagna001942	scaffold_1	8250883	8251424	-	1	0	1	1	0	0	1	1	0	0	0	0	2	78
Dmagna001943	scaffold_1	8251998	8252554	+	1	0	1	1	0	0	0	0	0	0	0	0	1	110
Dmagna001944	scaffold_1	8255707	8256203	+	1	0	0	0	0	0	0	0	0	0	0	0	1	107
Dmagna001945	scaffold_1	8256548	8257503	-	1	0	1	0	1	0	0	0	0	0	0	0	2	84
Dmagna001946	scaffold_1	8261385	8261700	-	1	0	1	0	0	0	0	0	0	0	0	0	1	60
Dmagna001947	scaffold_1	8271045	8281698	-	1	1	1	1	1	1	1	1	1	1	1	0	5	914	K05843
Dmagna001948	scaffold_1	8285705	8286485	-	1	1	1	0	0	0	0	1	0	0	0	0	2	94
Dmagna001949	scaffold_1	8293374	8304230	-	1	1	1	1	1	0	1	1	1	1	1	1	5	1963	K20353		GO:0048208
Dmagna001950	scaffold_1	8304550	8305871	+	1	1	1	1	0	1	1	0	1	1	1	1	5	214	K08517		GO:0016192;GO:0016021
Dmagna001951	scaffold_1	8306072	8309373	+	1	1	1	1	1	1	0	1	1	1	1	1	5	762	K10409		GO:0005515
Dmagna001952	scaffold_1	8309452	8311544	-	1	1	1	1	1	1	1	1	1	1	1	1	5	336	K01365	dmk04140;dmk04142;dmk04145	GO:0006508;GO:0008234
Dmagna001953	scaffold_1	8312336	8313686	+	1	1	1	1	1	0	0	0	0	1	1	0	4	319
Dmagna001954	scaffold_1	8314861	8315258	-	1	1	1	0	0	1	0	1	0	1	1	1	4	75
Dmagna001955	scaffold_1	8316488	8318536	+	1	1	1	1	1	1	1	1	1	1	1	1	5	213	K08517		GO:0016192;GO:0016021
Dmagna001956	scaffold_1	8320286	8321676	-	1	1	1	1	1	0	0	0	0	0	1	1	3	408
Dmagna001957	scaffold_1	8323128	8323376	+	1	1	1	1	0	0	0	0	0	1	1	1	3	71
Dmagna001958	scaffold_1	8323891	8325346	+	1	1	1	1	1	1	1	0	0	1	1	0	4	360
Dmagna001959	scaffold_1	8327044	8330141	+	1	1	1	1	1	1	1	1	1	1	1	0	5	664	K11463
Dmagna001960	scaffold_1	8330174	8331360	-	1	1	0	1	0	1	1	1	1	1	1	0	5	148			GO:0003824
Dmagna001961	scaffold_1	8331616	8336436	+	1	1	1	1	1	1	1	1	1	1	1	0	5	1084	K25639
Dmagna001962	scaffold_1	8336750	8338368	-	1	1	1	1	1	1	1	1	1	1	1	0	5	398	K17419
Dmagna001963	scaffold_1	8339039	8339707	+	1	1	1	1	0	0	0	0	0	1	1	0	3	223
Dmagna001964	scaffold_1	8341496	8346512	+	1	1	1	1	1	1	0	0	1	1	1	0	5	1306	K11471		GO:0003677
Dmagna001965	scaffold_1	8346597	8348356	+	1	1	1	1	1	1	1	1	1	1	1	0	5	341
Dmagna001966	scaffold_1	8348881	8350221	+	1	0	1	0	1	1	0	0	0	0	0	0	2	66
Dmagna001967	scaffold_1	8352478	8352772	-	1	0	1	0	1	0	0	0	0	0	0	0	2	63
Dmagna001968	scaffold_1	8357470	8358647	+	1	1	1	0	0	0	0	0	0	0	0	0	1	60
Dmagna001969	scaffold_1	8364433	8365266	+	1	1	1	0	0	0	0	0	0	0	0	0	1	61
Dmagna001970	scaffold_1	8366851	8377625	+	1	1	1	1	1	1	1	1	1	1	1	0	5	968	K14427		GO:1902476;GO:0016020;GO:0005215;GO:0071477;GO:0015377;GO:0005887;GO:0016021;GO:0015379;GO:0055085;GO:0006811
Dmagna001971	scaffold_1	8378382	8378797	+	1	0	1	0	0	0	0	0	0	0	0	0	1	71
Dmagna001972	scaffold_1	8380490	8380982	+	1	1	1	0	1	1	0	1	1	1	1	1	5	101			GO:0003676
Dmagna001973	scaffold_1	8385602	8386140	+	1	1	1	0	0	0	0	1	0	0	0	0	2	60
Dmagna001974	scaffold_1	8393390	8393640	-	1	1	1	0	0	0	0	0	0	0	0	0	1	70
Dmagna001975	scaffold_1	8396986	8398208	+	1	1	1	0	0	0	0	0	0	0	0	0	1	139
Dmagna001976	scaffold_1	8399922	8400273	-	1	1	1	0	0	0	0	0	0	0	0	0	1	109
Dmagna001977	scaffold_1	8400444	8400906	+	1	1	1	0	0	0	0	0	0	0	0	0	1	88
Dmagna001978	scaffold_1	8403929	8410779	+	1	1	1	1	1	1	1	1	0	1	1	0	4	637			GO:0005515
Dmagna001979	scaffold_1	8414079	8415672	-	1	1	1	1	1	1	1	1	0	1	1	0	4	299	K08491	dmk04130;dmk04140	GO:0000149;GO:0016192;GO:0016020;GO:0097111;GO:0097352;GO:0006888
Dmagna001980	scaffold_1	8423244	8424550	-	1	1	1	1	1	1	1	1	0	0	1	1	3	230
Dmagna001981	scaffold_1	8426036	8427669	-	1	1	1	1	1	1	1	1	1	1	1	0	5	223	K14396	dmk03015	GO:0003723;GO:0003676;GO:1904247
Dmagna001982	scaffold_1	8428102	8430098	-	1	1	1	1	1	1	1	1	1	1	1	0	5	354	K19370
Dmagna001983	scaffold_1	8430795	8437126	-	1	1	1	1	1	1	1	1	0	1	1	0	4	1881	K24816
Dmagna001984	scaffold_1	8437712	8438945	+	1	1	1	1	1	1	1	1	1	1	1	0	5	207
Dmagna001985	scaffold_1	8439347	8440947	-	1	1	1	1	1	1	1	1	1	1	1	0	5	262			GO:0005758
Dmagna001986	scaffold_1	8441554	8443266	+	1	1	1	1	1	1	0	1	1	1	1	0	5	452			GO:0004930;GO:0007186;GO:0016021
Dmagna001987	scaffold_1	8443642	8444271	-	1	1	1	1	1	1	1	1	1	1	1	0	5	169
Dmagna001988	scaffold_1	8445477	8450856	-	1	1	1	1	1	1	1	1	1	1	1	0	5	1202	K22870		GO:0003676
Dmagna001989	scaffold_1	8451135	8452983	-	1	0	1	1	0	0	0	0	0	0	0	0	1	117
Dmagna001990	scaffold_1	8454937	8455186	-	1	1	1	0	0	0	0	0	0	0	0	0	1	69
Dmagna001991	scaffold_1	8466567	8467756	-	1	0	1	1	1	1	0	1	0	0	1	0	3	79
Dmagna001992	scaffold_1	8468425	8470133	+	1	1	1	1	1	1	1	1	1	1	1	1	5	359	K23164		GO:0016491;GO:0055114;GO:0005739
Dmagna001993	scaffold_1	8470233	8487677	-	1	1	1	1	1	1	1	1	1	1	1	0	5	2794	K06271		GO:0005856;GO:0003779;GO:0007155;GO:0005925;GO:0005200;GO:0001726;GO:0007016;GO:0051015
Dmagna001994	scaffold_1	8488026	8489007	+	1	0	1	0	0	0	0	0	0	0	0	0	1	163
Dmagna001995	scaffold_1	8505730	8508913	-	1	1	1	1	1	1	1	1	1	1	1	0	5	511	K10080	dmk04141	GO:0005537;GO:0016020;GO:0006888
Dmagna001996	scaffold_1	8509395	8509951	+	1	0	1	1	0	1	1	0	0	0	0	0	2	121
Dmagna001997	scaffold_1	8510194	8516330	-	1	1	1	1	1	1	1	1	1	1	1	0	5	1140	K12168		GO:0004842;GO:0005515
Dmagna001998	scaffold_1	8516619	8519765	+	1	1	1	1	1	1	0	0	1	1	1	0	5	1019	K06972		GO:0003824;GO:0006508;GO:0046872
Dmagna001999	scaffold_1	8521684	8523766	+	1	1	1	1	1	1	1	1	1	1	1	0	5	297	K00365	dmk00230;dmk00232;dmk01100
Dmagna002000	scaffold_1	8525087	8527441	+	1	1	1	1	1	1	1	1	1	1	1	0	5	476	K01556	dmk00380;dmk01100;dmk01240	GO:0005737;GO:0009435;GO:0006569;GO:0003824;GO:0030429;GO:0030170
Dmagna002001	scaffold_1	8528093	8528832	-	1	0	1	1	0	1	0	1	0	0	1	0	3	67
Dmagna002002	scaffold_1	8530838	8536119	-	1	1	1	1	1	1	0	1	1	1	1	0	5	1288			GO:0004222;GO:0006508;GO:0008233;GO:0008237
Dmagna002003	scaffold_1	8536594	8541803	-	1	1	1	1	1	1	1	1	1	1	1	0	5	1051			GO:0006508;GO:0008236
Dmagna002004	scaffold_1	8542082	8546760	+	1	1	1	1	1	1	0	1	1	1	1	1	5	658	K01081	dmk00230;dmk00240;dmk00760;dmk01100;dmk01232	GO:0016787;GO:0009166
Dmagna002005	scaffold_1	8547532	8550458	+	1	1	1	1	1	1	0	1	1	1	1	1	5	577	K01081	dmk00230;dmk00240;dmk00760;dmk01100;dmk01232	GO:0016787;GO:0009166
Dmagna002006	scaffold_1	8551208	8551655	-	1	0	1	1	0	1	1	1	1	1	1	0	5	121	K20318
Dmagna002007	scaffold_1	8554007	8557666	+	1	1	1	1	1	1	1	1	1	1	1	0	5	810	K12882	dmk03013;dmk03015;dmk03040	GO:0003723;GO:0016070;GO:0045292;GO:0051028;GO:0005515;GO:0000339;GO:0005846
Dmagna002008	scaffold_1	8560311	8562838	+	1	1	1	1	1	1	1	1	1	1	1	1	5	360	K22037
Dmagna002009	scaffold_1	8564879	8566896	+	1	1	1	1	1	1	1	1	1	1	1	1	5	382	K22037
Dmagna002010	scaffold_1	8570677	8571966	+	1	0	0	1	0	0	0	1	0	0	0	0	2	72
Dmagna002011	scaffold_1	8572531	8574336	+	1	1	1	1	1	1	1	1	1	1	1	1	5	363	K22037
Dmagna002012	scaffold_1	8582888	8583300	-	1	0	1	0	0	0	0	0	0	0	0	0	1	75
Dmagna002013	scaffold_1	8583506	8590778	-	1	1	1	1	1	1	1	1	1	1	1	0	5	824			GO:0003677
Dmagna002014	scaffold_1	8591450	8595543	-	1	1	1	1	1	0	1	1	1	1	1	0	5	1178	K04679	dmk04144;dmk04350	GO:0046872
Dmagna002015	scaffold_1	8596269	8597877	-	1	1	1	1	1	0	0	1	1	1	1	0	5	178	K01759	dmk00620;dmk01100	GO:0046872;GO:0004462
Dmagna002016	scaffold_1	8598494	8600258	-	1	1	1	1	0	0	1	1	1	1	1	0	5	328	K14563		GO:0003723;GO:0008168;GO:0006364
Dmagna002017	scaffold_1	8601424	8605122	-	1	1	1	1	1	1	1	1	1	1	1	0	5	870	K20183		GO:0006886;GO:0016192
Dmagna002018	scaffold_1	8605385	8607034	+	1	1	0	1	1	1	1	1	1	1	1	0	5	357	K01749	dmk00860;dmk01100;dmk01240	GO:0004418;GO:0033014
Dmagna002019	scaffold_1	8607336	8610498	-	1	1	1	1	1	1	1	1	1	1	1	0	5	516	K20471		GO:0030126;GO:0006890
Dmagna002020	scaffold_1	8611976	8612316	-	1	1	1	0	1	0	1	1	0	0	0	0	2	84
Dmagna002021	scaffold_1	8612678	8616221	+	1	1	1	1	1	1	1	1	1	1	1	0	5	643			GO:0008017;GO:0005524;GO:0003777;GO:0007018
Dmagna002022	scaffold_1	8616148	8620810	-	1	1	1	1	1	1	1	1	1	1	1	0	5	811
Dmagna002023	scaffold_1	8620469	8620793	+	1	1	1	1	0	0	0	0	0	0	0	0	1	68
Dmagna002024	scaffold_1	8631069	8635896	-	1	1	1	1	1	1	0	1	0	1	1	0	4	743
Dmagna002025	scaffold_1	8639319	8640425	+	1	1	0	1	0	0	1	0	0	0	0	0	2	67
Dmagna002026	scaffold_1	8640961	8641776	-	1	1	1	1	1	0	0	0	0	0	1	0	3	150
Dmagna002027	scaffold_1	8646527	8647269	+	1	0	0	1	0	0	1	0	0	0	0	0	2	91
[truncated: 29,338 more rows]

## Sheet: Orthology 50 Species
Daphnia_magna_GeneID	Apis_mellifera	Argiope_bruennichi	Centruroides_sculpturatus	Cimex_lectularius	Dermacentor_silvarum	Eurytemora_affinis	Ixodes_scapularis	Limulus_polyphemus	Parhyale_hawaiensis	Tribolium_castaneum	Acyrthosiphon_pisum	Bombyx_mori	Macrobrachium_nipponense	Rhopalosiphum_maidis	Strigamia_maritima	Tigriopus_californicus	Parasteatoda_tepidariorum	Eulimnadia_texana	ANOGA	ARATH	BACSU	BOVIN	CANAL	CANLF	CHATD	CHICK	CHLRE	DANRE	DROME	DROPS	ECOLI	HELPY	HUMAN	MAIZE	MOUSE	MYCGE	MYCPN	MYCTU	NEUCR	ORYLA	ORYSI	RAT	SCHPO	STAA8	TAKRU	THET2	XENLA	XENTR	YEAST
Dmagna000001	1	1	1	1	1	1	1	1	1	1	0	1	0	0	1	0	1	0	0	0	0	0	0	0	0	0	0	0	0	0	0	0	0	0	0	0	0	0	0	0	0	0	0	0	0	0	0	0	0
Dmagna000002	1	1	1	1	1	0	1	1	1	1	0	1	0	0	1	0	1	1	0	0	0	0	0	0	0	0	0	0	0	0	0	0	0	0	0	0	0	0	0	0	0	0	0	0	0	0	0	0	0
Dmagna000009	1	1	1	1	1	1	1	1	1	1	1	1	1	1	1	1	1	1	0	0	0	0	0	0	0	0	0	0	0	0	0	0	0	0	0	0	0	0	0	0	0	0	0	0	0	0	0	0	0
Dmagna000011	0	0	0	0	0	0	1	0	0	0	1	0	0	1	1	0	0	0	0	0	0	0	0	0	0	0	0	0	0	0	0	0	0	0	0	0	0	0	0	0	0	0	0	0	0	0	0	0	0
Dmagna000012	0	1	1	0	1	0	1	0	0	1	1	0	0	0	0	0	0	0	0	0	0	0	0	0	0	0	0	0	0	0	0	0	0	0	0	0	0	0	0	0	0	0	0	0	0	0	0	0	0
Dmagna000022	0	1	0	1	1	1	1	1	1	1	0	1	1	0	0	1	1	1	1	0	0	1	0	1	0	1	1	1	1	1	0	0	0	0	0	0	0	0	0	1	0	0	0	0	1	0	1	0	0
Dmagna000025	1	0	0	1	0	0	0	0	1	1	0	1	1	0	0	0	1	1	1	1	0	0	0	0	1	0	0	0	1	1	0	0	0	0	0	0	0	0	0	0	0	0	0	0	0	0	1	0	0
Dmagna000026	1	0	0	1	1	1	1	1	1	1	1	1	1	1	1	1	0	0	1	0	1	1	0	1	0	1	1	1	1	1	0	0	1	0	1	0	0	0	0	1	0	1	0	0	1	0	1	0	0
Dmagna000027	1	1	0	1	1	1	1	1	1	1	1	1	1	1	0	1	1	1	1	0	0	0	0	0	0	0	0	0	1	1	0	0	0	0	0	0	0	0	0	0	0	0	0	0	0	0	0	0	0
Dmagna000032	0	1	1	0	0	1	0	0	0	1	1	1	0	1	0	1	1	1	0	0	0	0	0	0	0	0	0	0	0	0	0	0	0	0	0	0	0	0	0	0	0	0	0	0	0	0	0	0	0
Dmagna000033	0	1	1	0	0	1	1	1	1	1	1	1	0	1	1	1	1	1	0	0	0	0	0	0	0	0	0	0	0	0	0	0	0	0	0	0	0	0	0	0	0	0	0	0	0	0	0	0	0
Dmagna000036	1	1	1	1	1	1	1	1	1	1	1	1	1	1	1	1	1	1	0	1	0	1	1	1	1	1	1	1	1	1	0	0	1	1	1	0	0	0	1	1	1	1	0	0	1	0	1	1	1
Dmagna000037	1	1	1	1	1	1	1	1	1	1	1	1	1	1	1	1	1	1	1	1	0	1	1	1	1	1	1	1	1	1	0	0	1	0	1	0	0	0	1	1	1	1	1	0	1	0	1	1	1
Dmagna000038	1	1	1	1	1	0	1	1	1	1	1	1	0	1	1	0	0	1	1	0	0	0	0	0	0	0	0	0	1	1	0	0	0	0	0	0	0	0	0	0	0	0	0	0	0	0	0	0	0
Dmagna000039	1	1	1	1	1	1	1	1	1	1	1	1	1	1	1	1	1	0	1	1	0	1	1	1	1	1	1	1	1	1	0	0	1	1	1	0	0	0	1	1	1	1	1	0	0	0	1	0	1
Dmagna000040	1	1	1	1	1	1	1	1	1	1	1	1	1	1	1	1	1	1	0	0	0	1	0	1	0	1	0	1	1	1	0	0	1	0	1	0	0	0	0	1	0	1	0	0	1	0	1	0	0
Dmagna000041	1	1	1	1	1	1	1	1	1	1	1	1	1	1	1	1	1	1	1	0	0	1	0	1	0	1	0	1	1	1	0	0	1	0	1	0	0	0	0	1	0	1	0	0	1	0	1	0	0
Dmagna000043	1	1	1	1	1	1	1	1	1	1	1	1	1	1	1	1	1	0	1	1	0	1	1	1	1	1	1	1	1	1	0	0	1	1	1	0	0	0	1	1	1	1	1	0	0	0	1	0	1
Dmagna000045	1	1	1	1	1	1	1	1	1	1	1	1	1	1	1	1	1	1	0	1	0	1	1	1	1	1	0	1	1	1	0	0	1	1	1	0	0	0	1	1	1	1	1	1	1	0	1	1	1
Dmagna000046	1	1	1	1	1	1	1	1	1	1	1	1	1	1	1	1	1	1	1	0	0	1	0	1	0	1	0	1	1	1	0	0	1	1	1	0	0	0	0	1	0	1	0	0	1	0	1	0	0
Dmagna000050	1	1	1	1	1	1	1	1	1	1	1	1	1	1	1	1	1	1	1	0	0	1	0	1	0	1	0	1	1	1	0	0	1	0	1	0	0	0	0	1	0	1	0	0	1	0	1	0	0
Dmagna000051	1	1	1	1	1	1	1	1	1	1	1	1	1	1	1	1	1	0	1	0	0	1	0	1	0	1	1	1	1	1	0	0	1	1	1	0	0	0	0	1	1	1	0	0	1	0	1	0	0
Dmagna000056	1	1	1	1	1	1	1	1	1	1	1	1	1	1	1	1	1	1	0	0	0	1	0	1	0	1	0	1	1	1	0	0	1	0	1	0	0	0	1	1	0	1	0	0	1	0	1	0	0
Dmagna000058	1	1	1	1	1	1	1	1	1	1	1	1	1	1	1	1	1	1	0	0	0	1	0	1	0	1	0	1	1	1	0	0	1	0	1	0	0	0	1	1	0	1	0	0	1	0	1	0	0
Dmagna000060	0	0	0	0	0	0	0	1	0	0	0	0	0	0	0	0	0	0	0	0	0	1	0	1	0	1	0	1	0	0	0	0	1	0	1	0	0	0	0	1	0	1	0	0	1	0	1	1	0
Dmagna000061	1	1	1	1	1	1	1	1	1	1	1	1	1	1	0	1	1	1	1	0	0	1	0	1	0	1	0	1	1	1	0	0	1	0	1	0	0	0	0	1	0	1	0	0	1	0	1	0	0
Dmagna000062	1	1	1	1	1	1	1	1	1	1	1	1	1	1	1	1	1	0	1	0	0	1	1	1	1	1	0	1	1	1	0	0	1	0	1	0	0	0	1	1	0	1	1	0	1	0	1	1	1
Dmagna000063	1	1	1	1	1	1	1	1	1	1	1	1	1	1	1	1	1	1	1	1	0	1	0	1	0	1	1	1	1	1	0	0	1	1	1	0	0	0	1	1	1	1	1	0	1	0	1	0	1
Dmagna000064	1	0	1	1	1	1	1	1	1	1	1	1	1	1	0	1	1	1	1	1	0	1	1	1	1	1	1	1	1	1	0	0	1	1	1	0	0	0	1	1	1	1	1	0	1	0	1	1	1
Dmagna000065	0	0	0	0	0	0	0	0	0	0	0	0	0	0	0	0	0	1	0	0	0	0	0	0	0	0	0	0	0	0	0	0	0	0	0	0	0	0	0	0	0	0	0	0	0	0	0	0	0
Dmagna000067	0	0	0	0	1	1	1	1	0	0	0	0	1	0	0	1	0	1	0	1	0	0	0	0	0	0	1	0	0	0	0	0	0	1	0	0	0	0	0	0	1	0	0	0	0	0	1	0	0
Dmagna000068	0	0	0	0	1	1	1	1	0	0	0	0	1	0	0	1	0	1	0	1	0	0	0	0	0	0	1	0	0	0	0	0	0	1	0	0	0	0	0	0	1	0	0	0	0	0	1	0	0
Dmagna000069	1	1	1	1	1	0	1	1	1	1	1	1	1	1	1	1	1	1	1	0	1	1	1	1	1	1	0	1	1	1	0	0	1	0	1	0	0	0	1	1	0	1	1	1	1	0	0	1	1
Dmagna000070	1	0	1	0	0	1	1	0	1	1	0	1	1	0	0	1	1	1	1	1	0	0	0	0	0	0	1	0	1	1	1	0	0	1	0	0	0	0	0	0	1	0	0	0	0	0	0	0	0
Dmagna000071	1	1	1	0	0	1	1	1	1	1	0	1	1	0	0	1	1	1	1	1	0	0	0	0	0	0	1	0	1	1	1	0	0	1	0	0	0	0	0	0	1	0	0	0	0	0	0	0	0
Dmagna000072	0	0	0	0	0	0	0	0	0	0	1	0	0	0	0	0	0	0	0	0	0	0	0	0	0	0	0	0	0	0	0	0	0	0	0	0	0	0	0	0	0	0	0	0	0	0	0	0	0
Dmagna000074	1	1	0	0	0	1	1	0	1	1	0	1	1	0	0	1	1	1	1	1	0	0	0	0	0	0	1	0	1	1	1	0	0	1	0	0	0	0	0	0	1	0	0	0	0	0	0	0	0
Dmagna000075	1	1	1	1	1	1	1	1	1	1	0	1	1	0	1	1	1	0	1	0	0	1	0	1	1	1	0	1	1	1	0	0	1	0	1	0	0	0	1	1	0	1	0	0	1	0	0	0	0
Dmagna000077	0	1	0	1	1	1	1	1	0	1	1	1	1	1	0	1	1	1	0	0	0	0	0	0	0	0	0	0	1	1	0	0	0	0	0	0	0	0	0	0	0	0	0	0	0	0	0	0	0
Dmagna000078	1	0	1	0	0	1	1	0	1	1	0	1	1	0	0	1	1	1	1	1	0	0	0	0	0	0	1	0	1	1	1	0	0	1	0	0	0	0	0	0	1	0	0	0	0	0	0	0	0
Dmagna000079	1	1	1	1	1	1	1	1	1	1	1	1	1	1	1	1	1	1	1	1	0	1	1	1	1	1	1	1	1	1	0	0	1	1	1	0	0	1	1	1	1	1	1	0	1	0	1	0	1
Dmagna000080	1	1	1	1	1	1	1	1	1	1	1	1	1	1	1	1	1	1	1	1	0	1	1	1	1	1	1	1	1	1	0	0	1	1	1	0	0	0	1	1	1	1	1	0	1	0	1	0	1
Dmagna000082	1	1	1	1	1	1	1	1	1	1	1	1	1	1	1	0	1	1	0	0	0	0	0	0	0	0	0	0	1	1	0	0	0	0	0	0	0	0	0	0	0	0	0	0	0	0	0	0	0
Dmagna000083	1	1	1	1	1	0	1	1	1	1	0	1	1	0	1	0	1	1	0	0	0	1	0	1	0	0	1	1	1	1	0	0	1	0	1	0	0	0	0	1	0	1	0	0	1	0	0	0	0
Dmagna000093	1	1	1	1	1	0	1	1	1	1	1	1	1	1	1	1	1	1	1	0	0	1	0	1	0	1	0	1	1	1	0	0	1	0	1	0	0	0	0	1	0	1	0	0	1	0	1	0	0
Dmagna000094	1	1	1	1	1	1	1	1	1	1	1	1	1	1	1	1	1	1	1	1	0	1	0	1	1	1	1	1	1	1	0	0	1	1	1	0	0	0	1	1	1	1	1	0	1	0	1	0	0
Dmagna000095	1	1	1	1	1	1	1	1	1	1	1	1	1	1	1	1	1	1	1	1	1	1	0	1	0	1	1	1	1	1	1	1	1	1	1	1	1	1	0	1	1	1	0	1	1	0	1	1	0
Dmagna000096	1	1	1	1	1	1	1	1	1	1	1	1	0	1	1	1	1	1	1	1	1	1	1	1	1	1	1	1	1	1	1	0	1	1	1	0	0	1	1	1	1	1	1	1	1	1	1	1	1
Dmagna000097	1	1	1	1	1	1	1	1	1	1	1	1	1	1	1	1	1	1	0	0	0	0	0	0	0	0	0	0	0	0	0	0	0	0	0	0	0	0	0	0	0	0	0	0	0	0	0	0	0
Dmagna000100	1	1	1	1	1	1	1	1	0	1	1	1	0	1	1	1	1	1	1	0	0	0	0	0	0	0	0	0	1	1	0	0	0	0	0	0	0	0	0	0	0	0	0	0	0	0	0	0	0
Dmagna000101	1	1	1	1	1	1	1	1	0	1	1	1	0	1	1	1	1	1	1	0	0	0	0	0	0	0	0	0	1	1	0	0	0	0	0	0	0	0	0	0	0	0	0	0	0	0	0	0	0
Dmagna000106	1	1	1	1	1	1	1	1	0	1	1	1	0	1	1	1	1	1	1	0	0	0	0	0	0	0	0	0	1	1	0	0	0	0	0	0	0	0	0	0	0	0	0	0	0	0	0	0	0
Dmagna000107	1	1	1	1	1	1	1	1	0	1	1	1	0	1	1	1	1	1	1	0	0	0	0	0	0	0	0	0	1	1	0	0	0	0	0	0	0	0	0	0	0	0	0	0	0	0	0	0	0
Dmagna000112	1	1	1	1	1	1	1	1	1	1	1	1	0	1	1	1	1	1	1	1	0	1	0	1	0	1	1	1	1	1	0	0	1	1	1	0	0	0	0	1	1	1	0	0	1	0	1	0	0
Dmagna000113	1	1	1	1	1	1	1	1	1	1	1	1	1	1	1	1	1	1	1	1	0	1	1	1	1	1	1	1	1	1	0	0	1	1	1	0	0	0	1	1	1	1	1	0	1	0	1	1	1
Dmagna000115	1	1	1	1	1	1	1	1	1	1	1	1	0	1	1	1	1	1	0	1	0	1	1	1	1	1	1	1	1	1	0	0	1	1	1	0	0	0	1	1	1	1	1	0	1	0	1	0	1
Dmagna000116	1	0	1	1	1	1	1	1	1	1	1	1	1	1	1	1	0	1	0	1	0	1	1	1	1	1	1	1	1	1	0	0	1	1	1	0	0	0	1	1	1	1	1	0	1	0	1	0	1
Dmagna000117	0	1	1	0	1	1	1	1	1	1	0	1	1	0	1	1	1	1	0	0	0	1	0	1	0	1	0	1	0	0	0	0	1	0	1	0	0	0	0	1	0	1	0	0	1	0	1	1	0
Dmagna000121	1	1	1	1	0	1	1	1	1	1	1	0	1	1	1	1	0	1	1	0	0	0	0	0	0	0	0	0	0	0	0	0	0	0	0	0	0	0	0	0	0	0	0	0	0	0	0	0	0
Dmagna000123	1	1	1	1	1	1	1	1	1	1	1	1	1	1	1	1	1	1	0	0	0	0	0	0	0	0	0	0	0	0	0	0	0	0	0	0	0	0	0	0	0	0	0	0	0	0	0	0	0
Dmagna000124	1	1	1	1	1	1	1	1	1	1	1	1	1	1	1	1	1	1	1	0	0	1	0	1	0	1	0	1	1	1	0	0	1	0	1	0	0	0	0	1	0	1	0	0	1	0	1	0	0
Dmagna000125	1	1	1	1	1	1	1	1	1	1	1	1	1	1	0	1	1	0	0	0	0	0	0	0	0	0	0	0	0	0	0	0	0	0	0	0	0	0	0	0	0	0	0	0	0	0	0	0	0
Dmagna000126	1	1	1	1	1	1	1	1	1	1	1	1	1	1	1	1	1	1	1	0	0	1	0	1	0	1	0	1	1	1	0	0	1	0	1	0	0	0	0	1	0	1	0	0	1	0	1	1	0
Dmagna000127	1	1	1	1	1	1	1	1	1	1	1	1	1	1	1	1	1	1	1	0	0	0	1	0	1	0	0	1	1	1	0	0	0	0	0	0	0	0	1	1	0	0	0	0	0	0	1	1	1
Dmagna000129	0	1	1	1	1	1	1	1	1	1	1	1	1	1	1	1	1	1	1	0	0	1	0	1	0	1	1	1	1	1	0	0	1	0	1	0	0	0	0	1	0	1	0	0	1	0	1	0	0
Dmagna000130	0	1	1	1	1	1	1	1	1	1	1	1	1	1	1	1	1	1	1	0	0	1	0	1	0	1	1	1	1	1	0	0	1	0	1	0	0	0	0	1	0	1	0	0	1	0	1	0	0
Dmagna000131	1	1	1	1	1	1	1	1	1	1	1	1	1	1	1	1	1	1	1	1	0	1	1	1	1	1	0	1	1	1	0	0	1	1	1	0	0	0	1	1	1	1	1	0	1	0	1	0	1
Dmagna000136	1	1	1	1	1	1	1	1	1	1	1	1	1	1	1	1	1	1	1	0	0	1	0	1	0	1	0	1	1	1	0	0	1	0	1	0	0	0	0	1	0	1	0	0	1	0	1	1	0
Dmagna000137	1	1	1	1	1	1	1	1	1	1	1	1	1	1	1	1	1	1	1	0	0	0	0	0	0	0	0	0	1	1	0	0	0	0	0	0	0	0	0	0	0	0	0	0	0	0	0	0	0
Dmagna000140	1	1	1	1	1	1	1	1	1	1	1	1	1	1	1	1	1	1	1	0	0	1	0	1	0	1	0	1	1	1	0	0	1	0	1	0	0	0	0	1	0	1	0	0	1	0	1	1	0
Dmagna000142	1	1	1	1	1	1	1	1	1	1	1	1	1	1	1	1	1	0	1	0	0	1	0	1	0	1	0	1	1	1	0	0	1	0	1	0	0	0	0	1	0	1	1	1	1	1	1	1	0
Dmagna000144	1	1	1	1	1	1	1	1	1	1	1	0	1	1	1	1	1	1	1	1	1	1	1	1	1	1	1	1	1	1	0	0	1	1	1	0	0	1	1	1	1	1	1	0	1	0	1	0	1
Dmagna000145	1	1	1	1	1	1	1	1	1	1	1	1	1	1	1	1	1	1	1	1	0	1	0	1	0	1	0	1	0	0	0	0	1	1	1	0	0	0	0	1	1	1	0	0	1	0	1	0	0
Dmagna000146	0	1	0	1	0	0	0	1	0	1	0	0	1	0	0	0	1	1	1	0	0	0	0	0	0	0	0	0	1	1	0	0	0	0	0	0	0	0	0	0	0	0	0	0	0	0	0	0	0
Dmagna000147	1	0	0	1	0	1	0	0	1	1	1	1	1	1	0	1	0	1	0	0	0	0	0	0	0	0	0	0	1	1	0	0	0	0	0	0	0	0	0	0	0	0	0	0	0	0	0	0	0
Dmagna000148	1	0	0	1	1	1	1	1	0	0	1	0	0	1	1	1	1	1	0	1	0	1	1	1	1	1	1	1	0	1	0	0	1	1	1	0	0	0	1	1	1	1	1	0	1	0	1	1	1
Dmagna000150	1	1	1	1	1	1	1	1	1	1	1	1	1	1	1	1	1	1	1	1	0	1	0	1	0	1	0	1	1	1	0	0	1	0	1	0	0	0	0	1	0	1	0	0	1	0	1	0	0
Dmagna000151	1	1	1	1	1	1	1	1	1	1	1	1	1	1	1	0	1	1	1	0	0	1	0	1	0	1	1	1	1	1	0	0	1	0	1	0	0	0	0	1	0	1	0	0	1	0	1	1	0
Dmagna000154	1	1	1	1	1	1	1	1	1	1	1	1	0	1	1	1	1	1	0	0	0	0	0	0	0	0	0	0	0	0	0	0	0	0	0	0	0	0	0	0	0	0	0	0	0	0	0	0	0
Dmagna000159	1	1	1	1	1	1	1	1	1	1	1	1	1	1	1	1	1	1	1	0	0	1	0	1	0	1	1	1	1	1	0	0	1	0	1	0	0	0	0	1	0	1	0	0	1	0	1	1	0
Dmagna000160	1	1	1	1	1	1	1	1	1	1	1	1	1	1	1	1	1	1	1	0	0	1	0	1	0	1	1	1	1	1	0	0	1	0	1	0	0	0	0	1	0	1	0	0	1	0	1	1	0
Dmagna000161	1	1	1	1	0	1	0	1	1	1	1	1	1	1	1	1	1	1	0	0	0	1	0	1	0	1	1	1	0	0	0	0	1	0	1	0	0	0	0	1	0	1	0	0	1	0	0	0	0
Dmagna000163	0	1	0	0	1	0	0	1	0	1	0	0	0	0	0	0	0	1	0	0	0	0	0	0	0	0	0	0	0	0	0	0	0	0	0	0	0	0	0	0	0	0	0	0	0	0	0	0	0
Dmagna000164	1	1	1	1	1	1	1	1	1	1	0	1	1	0	1	1	1	1	0	1	0	1	0	1	0	1	1	1	1	1	0	0	1	1	1	0	0	0	0	1	1	1	0	0	1	0	1	1	0
Dmagna000165	1	1	1	1	1	1	1	1	1	1	1	1	1	1	1	1	1	1	1	1	1	1	0	1	0	1	0	1	1	1	0	0	1	1	1	0	0	1	0	1	1	1	0	1	1	1	1	1	0
Dmagna000166	0	1	1	0	1	1	1	1	0	1	0	1	0	0	0	1	1	0	1	0	0	0	0	0	0	0	0	0	1	1	0	0	0	0	0	0	0	0	0	0	0	0	0	0	0	0	0	0	0
Dmagna000167	1	1	1	1	1	1	1	1	1	1	1	1	1	1	1	1	1	1	1	0	0	1	0	1	0	1	0	1	1	1	0	0	1	0	1	0	0	0	0	1	0	1	0	0	1	0	1	0	0
Dmagna000168	1	1	1	1	1	1	1	1	1	1	1	1	1	1	1	1	1	1	1	1	0	1	1	1	1	1	1	1	1	1	0	0	1	1	1	0	0	0	1	1	1	1	1	0	1	0	1	0	1
Dmagna000169	1	1	1	1	1	1	1	1	1	1	1	1	0	1	1	1	1	1	1	0	0	1	0	1	0	1	1	1	1	1	0	0	1	0	1	0	0	0	0	1	0	1	0	0	1	0	1	0	0
Dmagna000170	0	0	0	1	1	1	1	0	1	1	0	1	1	0	0	1	0	1	1	0	0	1	0	1	0	1	1	1	1	1	0	0	0	0	0	0	0	0	0	1	0	0	0	0	1	0	1	0	0
Dmagna000171	0	0	0	1	1	1	1	0	1	1	0	1	1	0	0	1	0	1	1	0	0	1	0	1	0	1	1	1	1	1	0	0	0	0	0	0	0	0	0	1	0	0	0	0	1	0	1	0	0
Dmagna000172	1	1	1	1	1	1	1	1	1	1	1	1	1	1	1	1	1	1	1	0	0	1	1	1	0	1	0	1	1	1	0	0	1	0	1	0	0	0	1	1	0	1	0	0	1	0	1	0	0
Dmagna000173	1	1	1	1	1	1	1	1	1	1	1	1	1	1	1	1	1	1	0	1	0	1	1	1	1	1	1	1	1	1	0	0	1	1	1	0	0	0	1	1	1	1	1	0	1	0	1	0	1
Dmagna000174	1	1	1	1	1	1	1	1	1	1	1	1	0	1	1	1	1	1	1	1	0	1	0	1	0	1	0	1	1	1	0	0	1	1	1	0	0	0	1	1	0	1	1	0	1	0	1	0	0
Dmagna000178	1	1	1	1	1	1	1	1	1	1	1	1	1	1	1	1	1	1	0	0	0	1	0	1	0	1	0	1	1	1	0	0	1	0	1	0	0	0	0	1	0	1	0	0	1	0	1	1	0
Dmagna000179	1	1	1	1	1	1	1	1	1	1	1	1	1	1	1	1	1	1	1	1	0	1	0	1	0	1	1	1	1	1	0	0	1	1	1	0	0	0	0	1	1	1	0	0	1	0	1	1	0
Dmagna000182	1	1	1	1	1	1	1	1	1	1	1	1	1	1	1	1	1	1	0	0	0	1	0	1	0	1	1	1	1	1	0	0	1	0	1	0	0	0	0	1	0	1	0	0	1	0	1	1	0
Dmagna000183	0	1	0	0	0	0	0	1	1	0	0	0	0	0	0	1	1	1	0	0	0	1	0	1	0	1	1	1	0	0	0	0	1	0	1	0	0	0	0	0	0	1	0	0	1	0	1	1	0
Dmagna000184	1	1	1	1	1	1	1	1	1	1	1	1	1	1	0	1	1	1	0	0	0	1	0	1	0	1	0	1	0	0	0	0	1	0	1	0	0	0	0	1	0	1	0	0	1	0	1	0	0
Dmagna000185	1	1	1	1	1	1	1	1	0	1	1	1	1	1	1	1	1	1	1	0	0	1	0	1	0	1	0	1	1	1	0	0	1	0	1	0	0	0	0	1	0	1	0	0	0	0	1	1	0
Dmagna000186	0	1	1	1	1	0	1	1	1	1	1	0	0	1	1	1	1	0	0	1	0	1	0	1	0	1	1	1	0	0	0	0	1	1	1	0	0	0	0	1	1	1	0	0	1	0	1	1	0
Dmagna000188	1	1	1	1	0	1	0	1	1	1	1	1	1	1	1	0	1	1	0	0	0	0	0	0	0	0	0	0	1	1	0	0	0	0	0	0	0	0	0	0	0	0	0	0	0	0	0	0	0
Dmagna000190	1	1	1	1	1	1	1	1	1	1	1	1	1	1	1	1	1	1	0	0	0	1	0	1	0	1	0	1	1	1	0	0	1	0	1	0	0	0	0	1	0	1	0	0	1	0	1	1	0
Dmagna000193	0	0	0	0	0	0	0	1	0	0	0	0	0	0	0	1	0	1	0	0	0	0	0	0	0	0	0	0	0	0	0	0	0	0	0	0	0	0	0	0	0	0	0	0	0	0	0	0	0
Dmagna000194	1	1	1	1	1	1	1	1	1	1	1	1	1	1	1	1	1	1	1	0	0	1	0	1	0	1	0	1	1	1	0	0	1	0	1	0	0	0	0	1	0	1	0	0	1	0	1	0	0
Dmagna000195	1	1	1	1	1	1	1	1	1	1	1	1	1	1	1	1	1	1	1	1	0	1	1	1	0	1	1	1	1	1	0	0	1	1	1	0	0	1	1	1	1	1	1	0	1	0	1	1	1
Dmagna000196	1	1	1	1	1	1	1	1	1	1	1	1	1	1	1	1	1	1	1	1	0	1	1	1	1	1	1	1	1	1	0	0	1	1	1	0	0	0	1	1	1	1	1	0	1	0	1	0	1
Dmagna000197	1	0	0	1	0	1	0	1	1	1	1	1	0	1	0	1	0	1	1	0	0	1	0	1	0	1	1	1	1	1	0	0	1	0	1	0	0	0	0	1	0	1	0	0	1	0	1	1	0
Dmagna000198	1	1	1	1	1	0	1	1	1	1	1	1	1	1	1	0	1	1	1	0	0	0	1	0	1	0	1	0	1	1	0	0	0	0	0	0	0	0	1	0	1	0	0	0	0	0	0	0	0
Dmagna000199	1	1	0	0	1	1	1	1	1	1	1	1	1	1	0	1	1	1	1	0	0	0	0	0	0	0	0	0	1	1	0	0	0	0	0	0	0	0	0	0	0	0	0	0	0	0	0	0	0
Dmagna000200	1	1	1	1	1	1	1	1	1	1	1	1	1	1	1	1	1	1	1	1	0	1	0	1	0	1	1	1	1	1	0	0	1	1	1	0	0	0	0	1	1	1	0	0	1	0	1	1	0
Dmagna000201	0	1	1	1	1	1	1	1	1	1	0	1	1	0	1	0	1	1	0	1	0	1	1	1	1	1	1	1	1	1	0	0	1	1	1	0	0	0	1	1	1	1	1	0	1	0	0	0	0
Dmagna000205	1	1	1	1	1	1	1	1	1	1	1	1	1	1	1	1	1	1	1	0	0	1	0	1	0	1	0	1	1	1	0	0	1	0	1	0	0	0	0	1	0	1	0	0	1	0	1	0	0
Dmagna000207	1	1	1	1	1	1	1	1	1	1	1	1	1	1	0	1	1	1	0	1	0	1	0	1	1	1	1	1	1	1	0	0	1	1	1	0	0	0	1	1	1	1	1	0	1	0	1	0	0
Dmagna000208	0	1	1	0	1	1	1	1	0	1	1	1	1	1	0	1	1	1	1	0	0	1	0	1	0	1	0	1	1	1	0	0	1	0	1	0	0	0	0	1	0	1	0	0	1	0	1	1	0
Dmagna000209	1	1	1	1	1	1	1	1	1	1	1	1	1	1	1	1	1	1	1	0	0	1	1	1	1	0	0	0	1	1	0	0	1	0	1	0	0	0	1	0	0	1	0	0	0	0	0	0	1
Dmagna000210	1	1	1	1	1	1	1	1	1	1	1	1	1	1	1	1	1	1	1	0	0	1	1	1	1	0	0	0	1	1	0	0	1	0	1	0	0	0	1	0	0	1	0	0	0	0	0	0	1
Dmagna000211	1	1	1	1	1	1	1	1	1	1	1	1	1	1	1	1	1	1	0	1	0	1	1	1	1	1	1	1	1	1	0	0	1	1	1	0	0	0	1	1	1	1	1	0	1	0	1	1	1
Dmagna000213	1	1	1	1	1	1	1	1	1	1	1	1	1	1	1	1	1	1	1	0	1	0	0	0	0	0	1	0	1	1	0	0	0	0	0	0	0	0	0	0	0	0	0	1	0	0	0	0	0
Dmagna000214	1	1	1	1	1	1	1	1	1	1	1	1	1	1	1	1	1	1	1	1	0	1	1	1	1	1	1	1	1	1	0	0	1	1	1	0	0	1	1	1	1	1	1	0	1	0	1	1	1
Dmagna000215	1	1	1	1	1	1	1	1	1	1	1	1	1	1	1	1	1	1	1	1	0	1	1	1	1	1	0	1	1	1	0	0	1	1	1	0	0	0	1	1	1	1	1	0	0	0	1	1	1
Dmagna000217	0	0	0	0	0	0	0	0	0	0	0	0	0	0	0	0	0	1	0	0	0	0	0	0	0	0	0	0	0	0	0	0	0	0	0	0	0	0	0	0	0	0	0	0	0	0	0	0	0
Dmagna000218	1	1	1	1	1	1	1	1	1	1	1	1	1	1	1	1	1	1	1	1	1	1	1	1	1	1	1	1	1	1	0	1	1	1	1	0	0	0	1	1	1	1	1	0	1	0	1	0	1
Dmagna000224	1	1	1	1	1	1	1	1	1	1	1	1	1	1	0	1	1	1	0	0	0	0	0	0	0	0	0	0	0	0	0	0	0	0	0	0	0	0	0	0	0	0	0	0	0	0	0	0	0
Dmagna000225	1	1	1	1	1	1	1	1	1	1	1	1	1	1	0	1	1	1	0	0	0	0	0	0	0	0	0	0	0	0	0	0	0	0	0	0	0	0	0	0	0	0	0	0	0	0	0	0	0
Dmagna000227	0	0	0	1	0	1	0	0	0	1	0	0	0	0	0	1	0	0	1	0	0	1	0	1	0	1	1	1	1	1	0	0	1	0	1	0	0	0	0	1	0	1	0	0	1	0	1	1	0
Dmagna000232	1	1	1	1	1	1	1	1	1	1	1	1	0	1	1	1	0	0	1	0	0	1	0	1	0	1	0	1	1	1	0	0	1	0	1	0	0	0	0	1	0	1	0	0	1	0	1	0	0
Dmagna000233	1	1	1	1	1	1	1	1	1	1	1	1	1	1	1	1	1	1	0	1	0	1	0	1	0	1	0	1	1	1	0	0	1	1	1	0	0	0	0	1	1	1	0	0	1	0	1	1	0
Dmagna000234	1	1	1	1	1	1	1	1	1	1	1	1	1	1	1	1	1	1	0	0	0	1	0	1	0	1	0	1	1	1	0	0	1	0	1	0	0	0	0	1	0	1	0	0	1	0	1	1	0
Dmagna000239	0	0	0	1	0	1	0	0	0	1	1	0	1	1	0	1	0	1	0	0	0	0	0	0	0	0	0	0	0	0	0	0	0	0	0	0	0	0	0	0	0	0	0	0	0	0	0	0	0
Dmagna000246	1	1	1	1	1	1	1	1	1	1	1	1	0	1	1	1	1	1	1	1	1	1	1	1	1	1	1	1	1	1	0	1	1	1	1	1	1	0	1	1	1	1	1	1	1	1	1	0	1
Dmagna000247	0	1	0	0	0	0	0	1	0	0	0	0	0	0	0	0	0	1	0	0	0	0	0	0	0	0	0	0	0	0	0	0	0	0	0	0	0	0	0	0	0	0	0	0	0	0	0	0	0
Dmagna000248	1	1	1	1	1	1	1	1	1	1	1	1	1	1	1	1	1	1	0	1	0	1	0	1	0	1	1	1	1	1	0	0	1	1	1	0	0	0	0	1	1	1	0	0	1	0	1	1	0
Dmagna000253	1	1	1	1	1	1	1	1	1	1	1	1	1	1	1	1	1	1	0	1	0	1	0	1	0	1	1	1	1	1	0	0	1	1	1	0	0	0	0	1	1	1	0	0	1	0	1	1	0
Dmagna000262	0	0	1	0	0	0	0	0	1	1	0	0	0	0	0	0	1	0	0	0	0	0	0	0	0	0	0	0	0	0	0	0	0	0	0	0	0	0	0	0	0	0	0	0	0	0	0	0	0
Dmagna000266	0	0	0	0	0	0	0	0	0	0	0	0	0	0	0	0	0	1	0	0	0	0	0	0	0	0	0	0	0	0	0	0	0	0	0	0	0	0	0	0	0	0	0	0	0	0	0	0	0
Dmagna000267	0	1	0	0	0	0	0	0	1	0	0	0	1	0	0	0	1	1	0	0	0	0	0	0	0	0	0	0	0	0	0	0	0	0	0	0	0	0	0	0	0	0	0	0	0	0	0	0	0
Dmagna000269	1	1	0	0	1	0	1	1	0	0	1	1	0	1	1	1	1	1	0	0	0	0	0	0	0	0	0	0	0	0	0	0	0	0	0	0	0	0	0	0	0	0	0	0	0	0	0	0	0
Dmagna000270	1	1	1	1	1	1	1	1	1	1	1	1	1	1	1	1	1	1	1	0	0	1	0	1	0	1	0	1	1	1	0	0	1	0	1	0	0	0	0	1	0	1	0	0	1	0	1	0	0
Dmagna000272	1	1	1	1	1	1	1	1	1	1	1	1	0	1	1	1	1	1	1	1	0	1	1	1	1	1	1	1	1	1	0	0	1	1	1	0	0	0	1	1	1	1	1	0	1	0	1	1	1
Dmagna000273	0	1	1	1	1	0	1	1	1	0	0	0	1	1	1	1	1	1	0	0	0	0	0	0	0	0	0	0	0	0	0	0	0	0	0	0	0	0	0	0	0	0	0	0	0	0	0	0	0
Dmagna000274	1	0	1	1	1	1	1	1	1	1	1	0	0	1	1	0	0	1	0	1	0	1	1	1	1	1	1	1	0	0	0	0	1	1	1	0	0	0	1	1	1	1	1	0	1	0	1	0	1
Dmagna000279	1	1	1	1	1	1	1	1	1	1	1	1	1	1	1	1	1	1	0	1	0	1	1	1	1	1	1	1	1	1	0	0	1	1	1	0	0	0	1	1	1	1	1	0	1	0	1	1	1
Dmagna000281	0	0	0	0	0	1	0	0	0	1	0	1	0	0	0	0	0	0	0	0	0	0	0	0	0	0	0	0	0	0	0	0	0	0	0	0	0	0	0	0	0	0	0	0	0	0	0	0	0
Dmagna000282	0	1	1	1	1	0	1	1	1	1	1	0	1	1	1	0	1	1	0	0	0	0	0	0	0	0	0	0	0	0	0	0	0	0	0	0	0	0	0	0	0	0	0	0	0	0	0	0	0
Dmagna000290	0	0	0	0	0	1	0	0	1	0	0	0	0	0	0	0	0	1	0	0	0	0	0	0	0	0	0	0	0	0	0	0	0	0	0	0	0	0	0	0	0	0	0	0	0	0	0	0	0
Dmagna000292	0	0	1	0	0	1	0	0	1	0	0	0	0	0	0	1	0	1	0	0	0	0	0	0	0	0	0	0	0	0	0	0	0	0	0	0	0	0	0	0	0	0	0	0	0	0	0	0	0
Dmagna000298	1	1	1	1	1	1	1	1	1	1	1	1	1	1	1	1	1	1	1	1	0	1	0	1	0	1	0	1	1	1	0	0	1	1	1	0	0	0	0	1	1	1	0	0	1	0	1	0	0
Dmagna000299	0	0	1	0	1	0	1	1	1	0	0	0	1	0	1	0	0	1	0	0	0	1	0	1	0	1	0	1	0	0	0	0	1	0	1	0	0	0	0	1	0	1	0	0	1	0	1	1	0
Dmagna000300	1	0	0	1	0	1	0	0	1	1	0	1	1	0	0	1	0	1	1	0	0	1	0	1	0	1	1	1	1	1	0	0	1	1	1	0	0	0	0	1	1	1	0	0	1	0	1	1	0
Dmagna000303	1	1	1	1	1	1	1	1	1	1	1	1	1	1	1	1	1	1	1	0	0	1	1	1	1	1	1	1	1	1	0	0	1	0	1	0	0	0	1	1	0	1	0	0	1	0	1	0	1
Dmagna000305	1	1	1	1	1	1	1	1	1	1	1	1	1	1	1	1	1	1	0	0	0	0	0	0	0	0	0	0	0	0	0	0	0	0	0	0	0	0	0	0	0	0	0	0	0	0	0	0	0
Dmagna000306	1	1	1	1	1	1	1	1	1	1	1	1	1	1	1	1	1	1	0	0	0	0	0	0	0	0	0	0	0	0	0	0	0	0	0	0	0	0	0	0	0	0	0	0	0	0	0	0	0
Dmagna000307	0	0	0	0	0	0	0	0	0	0	0	0	1	0	0	0	0	0	0	0	0	0	0	0	0	0	0	0	0	0	0	0	0	0	0	0	0	0	0	0	0	0	0	0	0	0	0	0	0
Dmagna000308	1	1	1	1	1	1	1	1	1	1	1	1	1	1	1	1	1	1	0	1	0	1	0	1	0	1	1	1	1	1	0	0	1	1	1	0	0	0	0	1	1	1	1	0	1	0	0	0	0
Dmagna000312	1	1	1	1	1	1	1	1	1	1	1	1	1	1	1	1	1	1	1	1	0	1	1	1	1	1	1	1	1	1	0	0	1	1	1	0	0	0	1	1	1	1	1	0	1	0	1	0	1
Dmagna000313	1	1	1	1	1	1	1	1	1	1	1	1	1	1	1	1	1	1	0	1	0	1	0	1	0	1	1	1	1	1	0	0	1	1	1	0	0	0	0	1	1	1	0	0	1	0	1	1	0
Dmagna000315	1	1	1	1	1	1	1	1	1	1	0	1	1	0	1	1	1	1	0	0	0	0	0	0	0	0	0	0	0	0	0	0	0	0	0	0	0	0	0	0	0	0	0	0	0	0	0	0	0
Dmagna000316	0	0	1	0	0	1	0	1	1	0	1	0	1	0	0	1	1	0	0	1	0	1	0	1	0	1	0	1	0	0	0	0	1	1	1	0	0	0	0	1	1	1	0	0	1	0	1	1	0
Dmagna000318	1	1	0	1	1	1	1	1	1	1	1	1	1	1	1	1	1	1	1	1	0	1	0	1	0	1	1	1	0	0	0	0	1	1	1	0	0	0	0	1	1	1	0	0	1	0	1	0	0
Dmagna000319	1	1	1	1	1	0	0	1	1	1	0	1	1	0	1	0	0	1	0	0	0	0	0	0	0	0	0	0	0	0	0	0	0	0	0	0	0	0	0	0	0	0	0	0	0	0	0	0	0
Dmagna000320	1	0	1	1	1	1	1	1	1	1	1	1	1	1	1	1	0	1	1	0	0	0	0	0	0	0	0	0	1	1	0	0	0	0	0	0	0	0	0	0	0	0	0	0	0	0	0	0	0
Dmagna000321	1	1	1	1	1	1	1	1	1	1	1	1	1	1	1	1	1	1	1	0	0	1	0	1	0	1	0	1	1	1	0	0	1	0	1	0	0	0	0	1	0	1	0	0	1	0	1	1	0
Dmagna000322	1	1	1	1	1	1	1	1	1	1	1	1	1	1	1	0	1	1	0	0	0	1	0	1	0	1	0	1	1	1	0	0	1	0	1	0	0	0	0	1	0	1	0	0	1	0	1	1	0
Dmagna000324	0	0	0	0	0	0	0	0	0	0	1	0	0	0	0	0	0	0	0	0	0	0	0	0	0	0	0	0	0	0	0	0	0	0	0	0	0	0	0	0	0	0	0	0	0	0	0	0	0
Dmagna000325	0	0	1	0	0	0	1	1	0	1	1	0	0	1	1	0	1	1	0	0	0	0	0	0	0	0	0	0	0	0	0	0	0	0	0	0	0	0	0	0	0	0	0	0	0	0	0	0	0
Dmagna000326	0	0	1	0	0	0	1	1	0	1	1	0	0	1	1	0	1	1	0	0	0	0	0	0	0	0	0	0	0	0	0	0	0	0	0	0	0	0	0	0	0	0	0	0	0	0	0	0	0
Dmagna000327	0	0	1	0	0	1	0	0	0	0	0	1	0	0	0	0	0	0	0	0	0	0	0	0	0	0	0	0	0	0	0	0	0	0	0	0	0	0	0	0	0	0	0	0	0	0	0	0	0
Dmagna000331	1	1	1	1	1	1	1	1	1	1	1	1	1	1	1	1	1	1	1	1	0	1	1	1	1	1	1	1	1	1	0	0	1	1	1	0	0	0	1	1	1	1	1	0	1	0	1	0	1
Dmagna000333	1	1	1	1	1	1	1	1	1	1	1	1	1	1	1	1	1	1	0	0	0	1	1	1	1	1	1	1	0	0	0	0	1	0	1	0	0	0	1	1	0	1	1	0	1	0	1	0	1
Dmagna000334	1	1	1	1	1	1	1	1	1	1	1	1	1	1	1	1	1	1	1	0	0	0	0	0	0	0	0	0	1	1	0	0	0	0	0	0	0	0	0	0	0	0	0	0	0	0	0	0	0
Dmagna000335	1	1	1	1	1	1	1	1	1	1	1	1	1	1	1	1	1	1	1	0	0	0	0	0	0	0	0	0	1	1	0	0	0	0	0	0	0	0	0	0	0	0	0	0	0	0	0	0	0
Dmagna000336	1	1	1	0	1	1	1	1	1	1	1	0	1	1	1	0	1	0	0	0	0	1	0	1	0	1	0	1	0	0	0	0	1	0	1	0	0	0	0	1	0	1	0	0	1	0	1	1	0
Dmagna000343	1	1	0	1	1	1	1	1	1	1	1	1	1	1	1	1	1	1	1	1	0	1	1	0	1	1	1	1	1	1	0	0	1	1	1	0	0	0	1	1	1	1	1	0	1	0	1	1	1
Dmagna000344	1	1	1	0	1	1	1	1	1	1	1	1	1	1	0	1	1	1	1	0	0	0	0	0	0	0	0	0	1	1	0	0	0	0	0	0	0	0	0	0	0	0	0	0	0	0	0	0	0
Dmagna000347	1	0	1	1	1	1	1	1	1	1	1	0	0	1	0	0	0	0	1	1	0	1	1	1	1	1	1	1	1	1	0	0	1	1	1	0	0	0	1	1	1	1	1	0	1	0	1	0	1
Dmagna000348	1	1	1	1	1	1	1	1	1	1	1	1	1	1	1	0	1	1	1	1	0	1	1	1	1	1	1	1	1	1	0	0	1	1	1	0	0	0	1	1	1	1	1	0	1	0	1	1	1
Dmagna000349	1	1	1	1	1	1	1	1	1	1	1	1	1	1	1	1	1	1	1	0	0	1	1	1	1	1	1	1	1	1	1	0	1	0	1	0	0	0	1	1	0	1	1	1	1	0	1	1	1
Dmagna000350	1	1	1	1	1	1	1	1	1	1	1	1	1	1	1	1	1	1	0	0	0	0	0	0	0	0	0	0	1	1	0	0	0	0	0	0	0	0	0	0	0	0	0	0	0	0	0	0	0
Dmagna000352	1	1	1	1	1	1	1	1	1	1	1	1	1	1	1	1	1	1	0	0	0	0	0	0	0	0	0	0	0	0	0	0	0	0	0	0	0	0	0	0	0	0	0	0	0	0	0	0	0
Dmagna000356	1	1	1	1	1	1	1	1	1	1	1	1	1	1	1	1	1	1	0	0	0	1	0	1	0	1	0	1	1	1	0	0	1	0	1	0	0	0	0	1	0	1	0	0	1	0	1	1	0
Dmagna000361	0	0	0	0	0	0	0	0	0	0	0	0	0	0	0	0	0	1	0	0	0	0	0	0	0	0	0	0	0	0	0	0	0	0	0	0	0	0	0	0	0	0	0	0	0	0	0	0	0
Dmagna000365	1	0	0	1	0	1	0	1	1	1	1	1	1	1	0	1	0	1	1	0	0	0	0	0	0	0	0	0	1	1	0	0	0	0	0	0	0	0	0	0	0	0	0	0	0	0	0	0	0
Dmagna000368	1	0	1	0	1	0	0	1	0	1	0	0	0	0	1	0	1	1	0	0	0	0	0	0	0	0	0	0	0	0	0	0	0	0	0	0	0	0	0	0	0	0	0	0	0	0	0	0	0
Dmagna000371	1	1	1	1	1	0	0	1	1	1	0	1	1	0	1	0	1	1	0	0	0	1	0	1	0	1	0	1	0	0	0	0	1	1	1	0	0	0	0	1	0	1	0	0	1	0	1	0	0
Dmagna000373	1	1	1	1	1	1	0	1	1	1	0	1	1	0	1	1	1	1	0	0	0	1	0	1	0	1	0	0	1	1	0	0	1	1	1	0	0	0	0	1	0	1	0	0	1	0	1	0	0
Dmagna000374	1	1	0	1	1	1	1	1	1	1	1	1	1	1	1	1	0	1	1	1	0	1	0	1	0	1	0	1	1	1	0	0	1	1	1	0	0	0	0	1	1	1	0	0	1	0	1	0	0
Dmagna000375	1	1	0	1	1	1	1	1	1	1	0	0	0	0	0	1	1	1	1	0	0	1	0	1	0	1	0	1	1	1	0	0	1	0	1	0	0	0	0	1	0	1	0	0	1	0	1	1	0
Dmagna000376	0	1	1	0	1	1	1	1	1	0	0	0	1	0	1	1	1	1	0	0	0	1	0	1	1	1	0	1	0	0	1	0	1	0	1	0	0	1	1	1	0	1	0	0	1	0	1	1	0
Dmagna000377	1	1	1	1	1	1	1	1	1	1	1	1	0	1	1	1	1	0	1	1	0	1	1	1	1	1	1	1	1	1	0	0	1	1	1	0	0	0	1	1	1	1	1	0	1	0	1	0	1
Dmagna000378	0	0	0	1	0	1	0	0	1	0	0	0	1	1	1	1	0	1	0	0	0	0	0	0	0	0	0	0	0	0	0	0	0	0	0	0	0	0	0	0	0	0	0	0	0	0	0	0	0
Dmagna000379	1	1	1	1	1	1	1	1	1	1	1	1	1	1	1	1	1	1	1	0	0	1	0	1	1	0	1	1	1	1	0	0	1	0	1	0	0	1	1	1	0	1	0	0	1	0	1	0	0
Dmagna000380	1	1	1	1	1	1	1	1	1	1	1	1	1	1	1	1	1	1	1	0	0	1	1	1	1	1	1	1	1	1	0	0	1	0	1	0	0	0	1	1	0	1	1	0	1	0	1	0	0
Dmagna000383	0	0	0	0	0	1	0	0	1	0	0	0	1	0	0	1	0	1	0	0	0	0	1	0	1	0	1	0	1	1	0	0	0	0	0	0	0	0	1	0	0	0	1	0	0	0	0	0	0
Dmagna000384	1	1	1	1	1	1	1	1	0	1	1	1	0	1	1	1	1	0	1	0	0	1	1	1	1	1	1	1	1	1	0	0	1	0	1	0	0	0	1	1	0	1	1	0	1	0	1	0	0
Dmagna000387	1	1	1	1	1	1	1	1	1	1	0	1	1	0	1	1	1	1	0	0	0	1	0	1	0	1	0	1	1	1	0	0	1	0	1	0	0	0	0	1	0	1	0	0	1	0	1	0	0
Dmagna000388	1	1	1	1	1	1	1	1	1	1	1	1	1	1	1	1	1	1	1	0	0	1	0	1	0	1	0	1	1	1	0	0	1	0	1	0	0	0	0	1	0	1	0	0	1	0	1	1	0
Dmagna000390	0	0	1	0	1	1	1	1	1	0	0	0	1	0	0	1	0	1	0	0	0	1	0	1	0	1	0	1	0	0	0	0	1	0	1	0	0	0	0	1	0	1	0	0	1	0	1	0	0
Dmagna000391	0	0	0	0	0	0	0	0	1	0	0	0	0	0	0	0	0	0	0	0	0	0	0	0	0	0	0	0	0	0	0	0	0	0	0	0	0	0	0	0	0	0	0	0	0	0	0	0	0
Dmagna000392	1	1	1	1	1	1	1	1	1	1	1	1	1	1	1	1	1	1	0	1	0	1	0	1	0	1	0	1	1	1	0	0	1	1	1	0	0	0	0	1	1	1	0	0	1	0	1	1	0
Dmagna000393	1	1	1	1	1	1	1	1	1	1	1	1	1	1	1	1	1	1	1	1	0	1	1	1	1	1	1	1	1	1	0	0	1	1	1	0	0	0	1	1	1	1	1	0	1	0	1	1	1
Dmagna000394	1	0	0	1	0	0	0	0	0	1	1	0	0	1	0	0	0	1	0	0	0	0	0	0	0	0	0	0	0	0	0	0	0	0	0	0	0	0	0	0	0	0	0	0	0	0	0	0	0
Dmagna000395	1	1	1	1	1	1	1	1	1	1	1	1	1	1	1	1	1	1	1	1	0	1	1	1	1	1	1	1	1	1	0	0	1	1	1	0	0	0	1	1	1	1	1	0	1	0	1	0	1
Dmagna000396	1	1	1	1	1	1	1	1	1	1	1	1	0	1	1	1	1	0	1	0	0	1	0	1	0	0	0	0	1	1	0	0	1	0	1	0	0	0	0	0	0	1	0	0	0	0	1	0	0
Dmagna000398	1	1	1	1	1	1	1	1	1	1	1	1	1	1	1	1	1	1	0	0	0	1	0	1	0	1	0	1	0	0	0	0	1	0	1	0	0	1	0	1	0	1	0	0	1	0	1	1	0
Dmagna000399	1	1	1	1	1	1	1	1	1	1	1	1	1	1	1	1	1	1	1	1	0	1	1	1	1	1	1	1	1	1	0	0	1	1	1	0	0	0	1	1	1	1	1	0	1	0	1	0	1
Dmagna000400	1	1	1	1	1	1	1	1	1	1	1	1	1	1	1	1	1	1	0	0	0	1	0	1	0	1	1	1	1	1	0	0	1	0	1	0	0	0	0	1	0	1	0	0	1	0	1	1	0
Dmagna000401	0	0	0	0	0	0	0	0	0	0	0	0	0	0	0	0	0	1	0	0	0	0	0	0	0	0	0	0	0	0	0	0	0	0	0	0	0	0	0	0	0	0	0	0	0	0	0	0	0
Dmagna000402	1	1	1	1	1	1	1	1	1	1	1	1	0	1	1	1	1	1	1	0	0	1	0	1	0	1	0	1	1	1	0	0	1	0	1	0	0	0	0	1	0	1	0	0	1	0	1	1	0
Dmagna000404	1	0	0	1	0	1	0	0	1	1	1	1	1	1	0	1	0	1	1	0	0	0	0	0	0	0	0	0	1	1	0	0	0	0	0	0	0	0	0	0	0	0	0	0	0	0	0	0	0
Dmagna000405	1	1	1	1	1	1	1	1	1	1	1	1	1	1	1	0	1	1	0	1	0	1	0	1	1	1	0	1	0	0	0	0	1	1	1	0	0	0	1	1	1	1	0	0	1	0	1	0	0
Dmagna000406	1	1	1	1	1	1	1	1	1	0	1	1	1	0	0	1	1	1	0	1	0	1	0	1	0	1	1	1	0	0	0	0	1	1	1	0	0	0	0	1	1	1	0	0	1	0	1	0	0
Dmagna000408	1	1	1	1	1	1	1	1	1	1	1	1	1	1	1	1	1	1	0	0	0	1	1	1	1	1	0	0	1	1	0	0	1	0	1	0	0	0	1	0	0	1	1	0	0	0	1	1	1
Dmagna000409	0	1	1	1	1	0	1	1	0	0	0	0	1	0	1	1	1	1	0	1	0	1	1	1	1	1	1	1	0	0	1	0	1	1	1	0	0	1	1	1	1	1	1	0	1	0	1	1	1
Dmagna000410	0	1	1	1	1	0	1	1	0	0	0	0	1	0	1	1	1	1	0	1	0	1	1	1	1	1	1	1	0	0	1	0	1	1	1	0	0	1	1	1	1	1	1	0	1	0	1	1	1
Dmagna000411	1	1	1	1	1	1	0	1	1	1	1	1	1	1	1	1	1	0	1	0	0	1	0	1	0	1	0	1	1	1	0	0	1	0	1	0	0	0	0	1	0	1	0	0	0	0	1	0	0
Dmagna000412	1	1	1	1	1	1	1	1	1	1	1	1	1	1	0	1	1	1	1	1	0	1	0	1	1	1	0	1	1	1	0	0	1	0	1	0	0	0	1	1	0	1	1	0	1	0	1	0	0
Dmagna000413	1	1	1	1	1	1	1	1	1	1	1	1	1	1	1	1	1	1	0	1	0	1	0	1	0	1	1	1	1	1	0	0	1	1	1	0	0	0	0	1	1	1	0	0	1	0	1	1	0
Dmagna000417	1	1	1	1	1	1	1	1	1	1	1	1	1	1	1	1	1	1	1	1	1	0	1	0	1	0	1	0	1	1	1	0	0	1	0	0	0	1	1	0	1	0	1	0	0	1	0	0	0
Dmagna000418	1	1	1	1	1	1	1	1	1	1	1	1	1	1	1	1	1	1	0	1	0	1	1	1	1	1	1	1	1	1	0	0	1	1	1	0	0	0	1	1	1	1	1	0	1	0	1	1	1
Dmagna000419	1	0	0	0	0	0	0	0	0	0	0	1	0	0	0	0	0	0	1	0	0	0	0	0	0	0	0	0	1	1	0	0	0	0	0	0	0	0	0	0	0	0	0	0	0	0	0	0	0
Dmagna000420	0	1	1	1	1	1	1	1	0	1	1	1	1	1	1	1	1	1	1	0	0	1	0	1	0	1	0	1	1	1	0	0	1	0	1	0	0	0	0	1	0	1	0	0	1	0	1	1	0
Dmagna000421	0	0	0	0	0	0	0	0	1	0	0	0	1	0	0	0	0	1	0	0	0	0	0	0	0	0	0	0	0	0	0	0	0	0	0	0	0	0	0	0	0	0	0	0	0	0	0	0	0
Dmagna000422	1	1	1	1	1	1	1	1	1	1	1	1	1	1	1	1	1	1	1	1	0	1	1	1	1	1	1	1	1	1	0	0	1	1	1	0	0	0	1	1	1	1	1	0	1	0	1	1	1
Dmagna000423	1	1	1	1	1	1	1	1	1	1	1	1	1	1	1	1	1	1	1	1	0	1	1	1	1	1	0	1	1	1	0	0	1	1	1	0	0	0	1	1	1	1	1	0	1	0	1	0	1
Dmagna000424	1	1	1	1	1	1	1	1	1	1	1	1	1	1	1	1	1	1	0	0	0	1	0	1	0	1	0	1	1	1	0	0	1	0	1	0	0	0	0	1	0	1	0	0	1	0	1	0	0
Dmagna000425	1	1	1	1	1	1	1	1	1	1	1	1	1	1	1	1	1	1	0	0	0	1	0	1	0	1	0	1	1	1	0	0	1	0	1	0	0	0	0	1	0	1	0	0	1	0	1	1	0
Dmagna000426	1	1	1	1	1	1	1	1	1	1	1	1	1	1	1	1	1	1	0	0	0	1	0	1	0	1	0	1	1	1	0	0	1	0	1	0	0	0	0	1	0	1	0	0	1	0	1	0	0
Dmagna000427	1	1	1	1	1	1	1	1	1	1	1	1	1	1	0	1	1	1	0	0	0	0	0	0	0	0	0	0	0	0	0	0	0	0	0	0	0	0	0	0	0	0	0	0	0	0	0	0	0
Dmagna000428	1	1	1	1	1	0	1	1	1	1	1	1	1	1	1	1	1	0	1	1	0	1	1	1	0	1	0	1	1	1	0	0	1	1	1	0	0	0	1	1	1	1	0	0	0	0	1	0	1
Dmagna000429	1	1	1	1	1	1	1	1	1	1	1	1	1	1	0	1	1	1	1	1	0	1	0	1	0	1	1	1	1	1	0	0	1	1	1	0	0	0	0	1	1	1	0	0	1	0	1	1	0
Dmagna000430	1	1	1	1	1	1	1	1	1	1	0	1	1	1	1	1	1	1	1	0	0	1	1	1	1	1	1	1	0	0	0	0	1	0	1	0	0	0	1	1	0	1	0	0	1	0	1	1	1
Dmagna000432	0	0	1	0	1	0	0	0	0	1	0	0	0	0	0	0	0	0	0	0	0	0	0	0	0	0	0	0	0	0	0	0	0	0	0	0	0	0	0	0	0	0	0	0	0	0	0	0	0
Dmagna000434	1	1	1	1	1	1	1	1	1	1	1	1	1	1	1	1	1	1	1	0	0	1	0	1	0	1	0	1	1	1	0	0	1	1	1	0	0	0	0	1	1	1	0	0	1	0	1	1	0
Dmagna000442	1	1	1	1	1	1	1	1	1	1	1	1	1	1	1	1	1	1	1	0	0	1	0	1	0	1	0	1	1	1	0	0	1	0	1	0	0	0	0	1	0	1	0	0	1	0	1	0	0
Dmagna000443	1	1	1	1	1	1	1	1	1	1	1	1	1	1	1	1	1	1	0	1	0	1	1	1	1	1	1	1	1	1	0	0	1	1	1	0	0	0	1	1	1	1	1	0	1	0	1	0	1
Dmagna000444	1	1	1	1	1	1	1	1	1	1	1	1	1	1	1	1	1	1	1	1	0	1	0	1	0	1	1	1	1	1	0	0	1	1	1	0	0	0	0	1	1	1	0	0	1	0	0	0	0
Dmagna000445	1	1	1	1	1	1	1	1	1	1	1	1	1	1	1	1	1	1	1	1	0	1	0	1	0	1	1	1	1	1	0	0	1	1	1	0	0	0	0	1	1	1	0	0	1	0	1	0	0
Dmagna000446	1	1	1	1	1	1	1	1	1	1	1	1	1	1	1	1	1	0	1	1	1	1	1	1	1	1	1	1	1	1	0	0	1	1	1	0	0	1	1	1	1	1	1	1	1	0	1	0	1
Dmagna000448	0	1	1	0	1	1	1	1	1	0	0	0	1	0	1	1	1	1	0	0	1	1	0	1	0	1	0	1	0	0	1	0	1	0	1	1	1	0	0	1	0	1	1	1	1	0	1	1	1
Dmagna000449	1	1	1	1	1	1	1	1	1	1	1	1	1	1	1	1	1	1	0	0	0	1	0	1	0	1	0	1	1	1	0	0	1	0	1	0	0	0	0	1	1	1	0	0	1	0	1	0	0
Dmagna000450	1	1	1	1	1	1	1	1	1	1	1	1	1	1	1	1	1	1	0	0	0	1	0	1	0	1	0	1	1	1	0	0	1	0	1	0	0	0	0	1	0	1	0	0	1	0	1	1	0
Dmagna000451	1	1	1	1	1	1	1	1	1	1	1	1	1	1	1	1	1	1	1	0	0	1	0	1	0	1	0	1	1	1	0	0	1	0	1	0	0	0	0	1	0	1	0	0	1	0	1	1	0
Dmagna000454	1	0	0	1	0	0	0	0	1	1	1	1	1	1	0	0	0	1	0	0	0	0	0	0	0	0	0	0	0	0	0	0	0	0	0	0	0	0	0	0	0	0	0	0	0	0	0	0	0
Dmagna000455	1	1	1	1	1	1	0	1	1	1	1	1	0	1	0	0	1	0	0	0	0	0	0	0	0	0	0	0	0	0	0	0	0	0	0	0	0	0	0	0	0	0	0	0	0	0	0	0	0
Dmagna000457	1	1	1	1	1	1	1	1	1	1	1	1	1	1	1	1	1	1	1	0	0	0	0	0	0	0	0	0	1	1	0	0	0	0	0	0	0	0	0	0	0	0	0	0	0	0	0	0	0
Dmagna000458	1	1	0	1	0	0	0	1	0	0	1	1	1	1	1	1	1	1	0	0	0	0	0	0	0	0	0	0	0	0	0	0	0	0	0	0	0	0	0	0	0	0	0	0	0	0	0	0	0
Dmagna000459	1	1	1	1	0	1	0	1	1	1	1	1	1	1	1	1	1	1	1	0	0	1	0	1	0	1	1	1	1	1	0	0	1	0	1	0	0	0	0	1	0	1	0	0	1	0	1	1	0
Dmagna000460	1	1	1	0	1	1	1	1	1	1	1	1	1	1	1	1	1	1	0	0	0	1	0	1	0	1	1	1	0	0	0	0	1	0	1	0	0	0	0	1	0	1	0	0	1	0	1	0	0
Dmagna000461	1	1	1	1	1	1	1	1	1	1	1	1	1	1	1	1	1	1	1	0	0	0	0	0	0	0	0	0	1	1	0	0	0	0	0	0	0	0	0	0	0	0	0	0	0	0	0	0	0
Dmagna000462	1	0	0	1	0	1	0	0	1	0	1	0	1	1	1	0	0	1	0	0	0	0	0	0	0	0	0	0	0	0	0	0	0	0	0	0	0	0	0	0	0	0	0	0	0	0	0	0	0
Dmagna000463	1	0	0	1	0	1	0	0	1	0	1	0	1	1	1	0	0	1	0	0	0	0	0	0	0	0	0	0	0	0	0	0	0	0	0	0	0	0	0	0	0	0	0	0	0	0	0	0	0
Dmagna000464	1	1	1	1	1	1	1	0	1	1	1	1	1	1	1	1	1	1	1	0	0	0	0	0	0	0	0	0	1	1	0	0	0	0	0	0	0	0	0	0	0	0	0	0	0	0	0	0	0
Dmagna000465	0	0	0	0	0	0	0	0	0	0	0	0	0	0	0	0	0	1	0	0	0	0	0	0	0	0	0	0	0	0	0	0	0	0	0	0	0	0	0	0	0	0	0	0	0	0	0	0	0
Dmagna000466	1	1	1	1	1	1	1	1	1	1	1	1	1	1	1	1	1	1	1	1	0	1	1	1	1	1	1	1	1	1	0	0	1	1	1	0	0	0	1	1	1	1	1	0	1	0	1	1	1
Dmagna000467	0	1	1	0	1	1	1	1	1	0	1	1	1	1	1	1	0	1	0	0	0	1	0	1	0	1	1	1	0	0	0	0	1	0	1	0	0	0	0	0	0	1	0	0	1	0	1	0	0
Dmagna000472	1	0	0	1	0	1	0	0	1	0	1	0	1	1	1	0	0	1	0	0	0	0	0	0	0	0	0	0	0	0	0	0	0	0	0	0	0	0	0	0	0	0	0	0	0	0	0	0	0
Dmagna000475	1	1	1	1	1	1	1	1	1	1	1	1	1	1	1	1	1	1	0	0	0	1	0	1	0	1	0	1	1	1	0	0	1	0	1	0	0	0	0	1	1	1	0	0	1	0	1	1	0
Dmagna000476	1	1	1	1	0	1	0	1	1	1	1	1	1	1	1	1	1	1	1	0	0	1	0	1	0	1	0	1	1	1	0	0	1	0	1	0	0	0	0	1	0	1	0	0	1	0	1	0	0
Dmagna000477	1	1	1	1	1	1	1	1	1	1	1	1	1	1	1	1	1	1	0	0	0	0	0	0	0	0	0	0	1	1	0	0	0	0	0	0	0	0	0	0	0	0	0	0	0	0	0	0	0
Dmagna000478	1	1	1	1	1	1	1	1	1	1	1	1	1	1	1	1	1	1	0	0	0	0	0	0	0	0	0	0	0	1	0	0	0	0	0	0	0	0	0	0	0	0	0	0	0	0	0	0	0
Dmagna000479	1	1	1	1	1	1	1	1	1	1	1	1	1	1	1	1	1	1	1	1	0	1	1	1	1	1	1	1	1	1	0	0	1	1	1	0	0	0	1	1	1	1	1	0	1	0	1	0	1
Dmagna000482	1	1	1	1	1	1	1	1	1	1	1	1	1	1	1	1	1	1	1	1	0	0	0	0	0	0	0	0	1	1	0	0	0	1	0	0	0	0	0	0	1	0	0	0	0	0	0	0	0
Dmagna000484	1	1	1	0	1	0	1	1	0	1	0	1	0	0	0	0	0	1	0	0	0	1	0	1	0	1	0	1	1	1	0	0	1	0	1	0	0	0	0	1	0	1	0	0	0	0	1	1	0
Dmagna000485	1	1	1	1	1	1	1	1	1	1	1	1	0	1	1	1	1	1	0	1	0	1	0	1	0	1	1	1	1	1	0	0	1	0	1	0	0	0	0	1	1	1	0	0	1	0	1	1	0
Dmagna000486	1	1	1	1	1	1	1	1	1	1	1	1	1	1	1	1	1	1	1	1	0	1	0	1	0	1	1	1	1	1	0	0	1	1	1	0	0	0	0	1	1	1	0	0	1	0	1	1	0
Dmagna000487	1	0	1	1	1	1	1	1	1	1	0	1	1	0	1	1	0	1	0	0	0	1	0	1	0	1	0	1	1	1	0	0	1	0	1	0	0	0	0	1	0	1	0	0	0	0	1	0	0
Dmagna000488	1	1	1	1	1	1	1	1	1	1	1	1	1	1	1	1	1	1	1	1	1	1	1	1	1	1	1	1	1	1	1	0	1	1	1	0	0	1	1	1	1	1	0	0	1	0	1	0	1
Dmagna000489	1	1	1	1	1	1	1	1	1	1	1	0	1	1	1	1	1	1	0	0	0	1	0	1	0	1	0	1	1	1	0	0	1	0	1	0	0	0	0	1	0	1	0	0	1	0	1	1	0
Dmagna000490	1	1	1	1	1	1	1	1	1	1	1	1	1	1	1	1	1	1	0	0	0	0	0	0	0	0	0	0	0	0	0	0	0	0	0	0	0	0	0	0	0	0	0	0	0	0	0	0	0
Dmagna000491	1	1	1	1	1	1	1	1	1	1	1	1	1	1	1	1	1	1	1	0	0	1	0	1	0	1	0	1	1	1	0	0	1	0	1	0	0	0	0	1	0	1	0	0	1	0	1	1	0
Dmagna000492	1	1	1	1	1	1	1	1	1	1	1	1	1	1	1	1	1	1	1	1	1	1	1	1	1	1	1	1	1	1	1	0	1	1	1	0	0	1	1	1	1	1	0	0	1	0	1	0	1
Dmagna000494	1	1	1	0	1	0	1	1	0	0	0	0	0	0	1	0	1	1	0	0	0	0	0	0	0	0	0	0	0	0	0	0	0	0	0	0	0	0	0	0	0	0	0	0	0	0	0	0	0
Dmagna000497	1	1	1	1	1	0	1	1	1	1	0	0	1	0	1	0	1	1	0	0	0	1	0	1	0	1	0	1	0	0	0	0	1	0	1	0	0	0	0	1	0	1	0	0	1	0	1	0	0
Dmagna000498	1	0	1	1	1	0	1	0	1	1	1	1	1	1	1	0	0	1	1	0	0	1	0	1	0	1	0	1	0	0	0	0	1	0	1	0	0	0	0	1	0	1	0	0	1	0	1	0	0
Dmagna000501	1	1	1	1	1	1	1	1	1	1	1	1	1	1	1	1	1	1	1	0	0	1	0	1	0	1	1	1	1	1	0	0	1	1	1	0	0	0	0	1	1	1	0	0	1	0	1	0	0
Dmagna000502	1	1	1	1	1	1	1	1	1	1	1	1	1	1	1	1	1	1	1	1	0	1	1	1	1	1	1	1	1	1	0	0	1	1	1	0	0	0	1	1	1	1	1	0	1	0	1	0	1
Dmagna000503	1	1	1	1	0	1	0	1	1	0	1	1	1	1	1	1	1	1	0	0	0	1	0	1	0	1	0	1	0	0	0	0	1	0	1	0	0	0	0	1	0	1	0	0	1	0	1	1	0
Dmagna000504	0	1	1	0	1	1	1	1	1	0	0	0	1	0	1	1	1	1	1	0	0	1	0	1	0	1	0	1	0	0	0	0	1	0	1	0	0	0	0	1	0	1	0	0	1	0	1	1	0
Dmagna000505	0	1	1	0	1	1	1	1	1	0	0	0	1	0	1	1	1	1	1	0	0	1	0	1	0	1	0	1	0	0	0	0	1	0	1	0	0	0	0	1	0	1	0	0	1	0	1	1	0
Dmagna000506	0	1	0	1	0	0	0	0	1	1	0	1	1	0	0	1	1	1	0	0	0	0	0	0	0	0	0	0	0	0	0	0	0	0	0	0	0	0	0	0	0	0	0	0	0	0	0	0	0
Dmagna000507	1	1	1	1	1	0	1	1	1	1	1	1	1	1	0	0	1	1	0	0	0	0	0	0	0	0	0	0	0	0	0	0	0	0	0	0	0	0	0	0	0	0	0	0	0	0	0	0	0
Dmagna000508	1	1	1	1	1	0	1	1	1	1	1	1	1	1	0	0	1	1	0	0	0	0	0	0	0	0	0	0	0	0	0	0	0	0	0	0	0	0	0	0	0	0	0	0	0	0	0	0	0
Dmagna000509	1	1	1	1	1	0	1	1	1	1	1	1	1	1	0	0	1	1	1	0	0	1	1	1	1	1	0	1	1	1	1	0	1	0	1	0	0	0	1	1	0	1	0	1	1	0	1	0	1
Dmagna000510	1	1	1	1	1	1	1	1	1	1	1	1	1	1	1	1	1	1	0	1	0	1	1	1	1	1	1	1	1	1	0	0	1	1	1	0	0	0	1	1	1	1	1	0	1	0	1	0	1
Dmagna000511	1	1	1	1	1	1	1	1	0	1	1	0	1	1	1	1	1	0	1	1	0	1	1	1	1	1	1	1	1	1	0	0	1	1	1	0	0	0	1	1	1	1	1	0	1	0	1	0	1
Dmagna000512	1	1	1	1	1	1	1	1	1	1	1	1	1	1	1	0	1	1	1	1	1	1	1	1	1	1	1	1	1	1	0	0	1	1	1	0	0	0	1	1	1	1	1	0	1	0	1	0	1
Dmagna000513	1	1	1	1	1	1	1	1	1	1	1	1	1	1	1	1	1	1	1	1	0	1	0	1	0	1	0	1	1	1	0	0	1	1	1	0	0	0	0	1	1	1	0	0	1	0	1	1	0
Dmagna000514	1	1	1	1	1	1	1	1	1	1	1	1	1	1	1	1	1	1	1	0	0	1	0	1	0	1	0	1	1	1	0	0	1	0	1	0	0	0	0	1	0	1	0	0	1	0	1	1	0
Dmagna000516	1	1	1	1	1	1	1	1	1	1	1	1	1	1	1	1	1	1	1	1	0	1	0	1	0	1	0	1	1	1	0	0	1	1	1	0	0	0	0	1	1	1	0	0	1	0	1	1	0
Dmagna000517	0	1	1	0	1	1	1	1	1	0	0	0	1	0	1	1	1	1	0	0	0	0	0	0	0	0	0	0	0	0	0	0	0	0	0	0	0	0	0	0	0	0	0	0	0	0	0	0	0
Dmagna000520	0	1	1	0	1	1	1	1	1	0	0	0	1	0	1	1	1	1	0	0	0	0	0	0	0	0	0	0	0	0	0	0	0	0	0	0	0	0	0	0	0	0	0	0	0	0	0	0	0
Dmagna000521	1	1	1	1	1	1	1	1	1	1	0	1	1	0	1	1	1	0	1	1	0	1	0	1	0	1	1	1	1	1	0	0	1	1	1	0	0	0	0	1	1	1	0	0	1	0	1	1	0
Dmagna000522	0	1	1	1	1	1	1	1	1	1	1	0	1	1	1	1	1	1	0	0	0	1	0	1	0	1	1	1	1	1	0	0	1	0	1	0	0	0	0	1	0	1	0	0	1	0	1	0	0
Dmagna000524	1	1	1	1	1	0	1	1	1	1	1	1	1	1	1	1	1	1	0	0	0	1	1	1	1	1	0	1	1	1	1	0	1	0	1	0	0	0	1	1	0	1	1	0	1	0	1	0	1
Dmagna000525	1	1	1	1	1	1	1	1	1	1	1	1	1	1	1	1	1	1	0	0	0	1	0	1	0	1	0	1	1	1	0	0	1	0	1	0	0	0	0	1	0	1	0	0	1	0	1	1	0
Dmagna000526	1	1	1	1	1	1	1	1	0	1	1	1	1	1	0	1	1	1	1	1	0	1	1	1	1	1	1	1	1	1	0	0	1	1	1	0	0	0	1	0	1	1	0	0	1	0	1	1	0
Dmagna000528	1	1	1	0	1	0	0	1	1	1	1	1	1	0	0	0	1	1	0	0	0	0	0	0	0	0	0	0	0	0	0	0	0	0	0	0	0	0	0	0	0	0	0	0	0	0	0	0	0
Dmagna000529	0	1	1	0	1	1	1	1	1	1	0	0	1	0	1	1	1	1	0	0	0	1	0	1	0	1	0	1	0	0	0	0	1	0	1	0	0	0	0	1	0	1	0	0	1	0	1	0	0
Dmagna000530	1	1	1	1	1	1	1	1	1	1	1	1	1	1	1	1	1	1	1	1	0	1	1	1	1	1	1	1	1	1	0	0	1	1	1	0	0	0	1	1	1	1	1	0	1	0	1	1	1
Dmagna000531	1	1	1	1	1	1	1	1	1	1	1	1	1	1	1	1	1	1	1	1	0	1	1	1	1	0	1	1	1	1	0	0	1	1	1	0	0	0	1	1	1	1	1	0	1	0	1	1	1
Dmagna000532	1	1	1	1	1	0	1	1	1	1	1	1	1	1	1	0	1	1	0	1	0	1	0	1	0	1	0	1	1	1	0	0	1	1	1	0	0	0	0	1	1	1	0	0	1	0	1	1	0
Dmagna000533	1	1	1	1	1	1	1	1	1	1	1	1	1	1	1	1	1	1	1	0	0	1	0	1	0	1	1	1	1	1	0	0	1	1	1	0	0	0	0	1	1	1	0	0	1	0	1	1	0
Dmagna000535	1	1	1	0	1	1	1	1	1	1	1	1	1	1	1	1	1	1	1	1	0	1	0	1	1	1	1	1	1	1	0	0	1	1	1	0	0	1	1	1	1	1	0	0	1	0	1	0	0
Dmagna000536	1	0	0	1	0	1	0	0	1	1	1	0	1	1	0	1	0	1	0	0	0	0	0	0	0	0	0	0	0	0	0	0	0	0	0	0	0	0	0	0	0	0	0	0	0	0	0	0	0
Dmagna000537	1	1	1	1	1	1	1	1	1	1	1	1	1	1	1	1	1	1	1	1	0	1	1	1	1	1	1	1	1	1	0	0	1	1	1	0	0	0	1	1	1	1	1	0	1	0	1	1	1
Dmagna000539	1	1	1	1	1	1	1	1	1	1	1	1	1	1	1	1	1	1	1	1	0	1	0	1	0	1	1	1	1	1	0	0	1	1	1	0	0	0	0	1	1	1	0	0	1	0	1	0	0
Dmagna000540	1	1	1	1	1	0	1	1	1	1	1	0	0	1	1	1	1	1	1	0	0	0	0	0	0	0	0	0	1	1	0	0	0	0	0	0	0	0	0	0	0	0	0	0	0	0	0	0	0
Dmagna000541	1	1	0	1	1	1	1	1	0	1	1	0	0	1	1	1	1	1	1	1	0	1	1	1	1	1	1	1	1	1	0	0	1	1	1	0	0	0	1	1	1	1	1	0	1	0	1	0	1
Dmagna000542	1	1	1	1	1	1	1	1	1	1	1	1	1	1	1	1	1	1	0	0	0	0	0	0	0	0	0	0	0	0	0	0	0	0	0	0	0	0	0	0	0	0	0	0	0	0	0	0	0
Dmagna000544	1	0	0	1	0	1	0	0	1	1	1	0	1	1	0	1	0	1	0	0	0	0	0	0	0	0	0	0	0	0	0	0	0	0	0	0	0	0	0	0	0	0	0	0	0	0	0	0	0
Dmagna000545	1	0	1	1	1	0	1	1	0	1	0	0	0	0	1	0	0	1	0	0	0	0	0	0	0	0	0	0	0	0	0	0	0	0	0	0	0	0	0	0	0	0	0	0	0	0	0	0	0
Dmagna000546	1	1	1	0	1	1	1	1	1	1	1	1	1	1	1	1	1	1	1	1	0	1	0	1	1	1	1	1	1	1	0	0	1	1	1	0	0	1	1	1	1	1	0	0	1	0	1	0	0
Dmagna000547	1	1	1	1	1	1	1	1	1	1	1	1	1	1	1	1	1	1	1	1	0	1	1	1	1	1	1	1	1	1	0	0	1	1	1	0	0	1	1	1	1	1	1	0	1	0	1	0	1
Dmagna000548	1	1	1	1	1	1	1	1	1	1	1	1	1	1	1	1	1	1	0	0	0	0	0	0	0	0	0	0	0	0	0	0	0	0	0	0	0	0	0	0	0	0	0	0	0	0	0	0	0
Dmagna000549	1	1	1	1	1	1	1	1	1	1	1	1	1	1	1	1	1	1	0	0	0	0	0	0	0	0	0	0	0	0	0	0	0	0	0	0	0	0	0	0	0	0	0	0	0	0	0	0	0
Dmagna000550	1	1	1	1	1	1	1	1	1	1	1	1	1	1	1	1	1	1	0	0	0	0	0	0	0	0	0	0	0	0	0	0	0	0	0	0	0	0	0	0	0	0	0	0	0	0	0	0	0
Dmagna000552	1	1	1	1	1	1	1	1	1	1	1	1	1	1	1	1	1	1	0	0	0	0	0	0	0	0	0	0	0	0	0	0	0	0	0	0	0	0	0	0	0	0	0	0	0	0	0	0	0
Dmagna000553	1	1	1	1	1	1	1	1	1	1	1	1	1	1	1	1	1	1	0	0	0	0	0	0	0	0	0	0	0	0	0	0	0	0	0	0	0	0	0	0	0	0	0	0	0	0	0	0	0
Dmagna000554	1	1	1	1	1	1	1	1	1	1	1	1	1	1	1	1	1	1	0	0	0	0	0	0	0	0	0	0	0	0	0	0	0	0	0	0	0	0	0	0	0	0	0	0	0	0	0	0	0
Dmagna000555	0	0	0	0	0	1	0	0	1	0	0	0	0	1	0	1	0	1	0	0	0	0	0	0	0	0	0	0	0	0	0	0	0	0	0	0	0	0	0	0	0	0	0	0	0	0	0	0	0
Dmagna000557	1	0	0	1	0	1	0	0	1	0	0	0	0	1	0	1	0	1	0	0	0	0	0	0	0	0	0	0	0	0	0	0	0	0	0	0	0	0	0	0	0	0	0	0	0	0	0	0	0
Dmagna000559	0	0	0	0	0	0	0	0	0	0	0	0	0	0	0	0	0	1	0	0	0	0	0	0	0	0	0	0	0	0	0	0	0	0	0	0	0	0	0	0	0	0	0	0	0	0	0	0	0
Dmagna000563	1	1	1	1	1	1	1	1	1	1	1	1	1	1	1	1	1	1	0	1	0	1	1	1	1	0	1	1	1	1	0	0	1	1	1	0	0	1	1	1	1	1	1	0	1	0	1	1	1
Dmagna000564	1	1	1	1	1	1	1	1	1	1	1	1	0	1	1	1	1	1	1	1	0	1	1	1	1	1	1	1	1	1	0	0	1	1	1	0	0	0	1	1	1	1	1	0	1	0	1	1	1
Dmagna000569	1	1	1	1	1	1	1	1	1	1	1	1	1	1	1	1	1	1	0	0	0	0	0	0	0	0	0	0	0	0	0	0	0	0	0	0	0	0	0	0	0	0	0	0	0	0	0	0	0
Dmagna000570	1	1	1	1	1	1	1	1	1	1	1	1	1	1	1	1	1	1	0	0	0	1	0	1	0	1	0	1	1	1	0	0	1	0	1	0	0	0	0	1	0	1	0	0	1	0	1	1	0
Dmagna000573	1	1	0	1	1	0	1	0	0	1	1	1	1	1	1	0	0	1	0	0	0	0	0	0	0	0	0	0	0	0	0	0	0	0	0	0	0	0	0	0	0	0	0	0	0	0	0	0	0
Dmagna000575	1	1	1	1	1	1	1	1	1	1	1	1	1	1	1	1	1	1	1	1	0	1	0	0	0	1	0	1	1	1	0	0	1	1	1	0	0	0	0	1	1	1	0	0	1	0	1	0	0
Dmagna000576	1	1	1	1	1	1	1	1	1	1	1	1	1	1	1	1	1	1	1	1	0	1	0	1	0	1	1	1	1	1	1	0	1	1	1	0	0	0	1	1	1	1	0	0	1	0	1	1	0
Dmagna000577	1	1	1	1	1	1	1	1	1	1	1	1	1	1	1	1	1	1	1	0	0	1	0	1	0	1	0	1	1	1	0	0	1	0	1	0	0	0	0	1	0	1	0	0	1	0	1	0	0
Dmagna000578	1	1	1	1	1	1	1	1	1	1	1	1	1	1	1	1	1	1	1	0	0	1	0	1	0	1	0	1	1	1	0	0	1	0	1	0	0	0	0	1	0	1	0	0	1	0	1	0	0
Dmagna000579	1	1	1	1	1	1	1	1	1	1	1	1	1	1	1	1	1	1	1	0	0	0	0	0	0	0	0	0	1	1	0	0	0	0	0	0	0	0	0	0	0	0	0	0	0	0	0	0	0
Dmagna000581	1	1	1	1	1	1	1	1	1	1	1	1	1	1	1	1	1	1	1	1	0	1	1	1	1	1	1	1	1	1	0	0	1	1	1	0	0	0	1	1	1	1	1	0	1	0	1	1	1
Dmagna000582	0	1	1	0	1	1	1	1	1	1	0	0	1	0	1	1	1	0	1	0	0	0	0	0	0	0	0	0	1	1	0	0	0	0	0	0	0	0	0	0	0	0	0	0	0	0	0	0	0
Dmagna000583	0	1	1	0	1	1	1	1	1	1	0	0	1	0	1	1	1	0	1	0	0	0	0	0	0	0	0	0	1	1	0	0	0	0	0	0	0	0	0	0	0	0	0	0	0	0	0	0	0
Dmagna000584	1	1	1	1	1	1	1	1	1	1	1	1	1	1	1	1	1	1	1	0	0	1	1	1	0	1	0	1	1	1	0	0	1	0	1	0	0	0	1	1	0	1	0	0	1	0	1	0	0
Dmagna000586	1	1	1	1	1	1	1	1	1	1	1	1	1	1	1	1	1	1	1	0	0	1	1	1	0	1	0	1	1	1	0	0	1	0	1	0	0	0	1	1	0	1	0	0	1	0	1	0	0
Dmagna000587	1	1	1	1	1	1	1	1	1	1	1	1	1	1	1	1	1	1	1	0	0	1	1	1	0	1	0	1	1	1	0	0	1	0	1	0	0	0	1	1	0	1	0	0	1	0	1	0	0
Dmagna000588	1	1	1	1	1	1	1	1	1	1	0	1	1	0	1	1	1	1	1	0	0	1	0	1	1	1	0	1	1	1	0	0	1	0	1	0	0	0	1	1	0	1	0	0	1	0	1	0	0
Dmagna000589	1	1	1	1	1	1	1	1	1	1	1	1	1	1	1	1	1	1	1	1	0	1	1	1	1	1	1	1	1	1	0	0	1	1	1	1	1	0	1	1	1	1	1	0	1	1	1	0	1
Dmagna000590	1	1	1	1	1	1	1	1	1	1	1	1	1	1	1	1	1	1	1	1	0	1	0	1	0	1	1	1	1	1	0	0	1	1	1	0	0	0	0	1	1	1	0	0	1	0	1	0	0
Dmagna000591	1	1	1	1	1	1	1	1	1	1	1	1	1	1	1	1	1	1	1	1	0	1	1	1	1	1	1	1	1	1	0	0	1	1	1	0	0	0	1	1	1	1	1	0	1	0	1	0	1
Dmagna000593	1	1	1	1	1	1	1	1	1	1	1	1	1	1	1	1	1	1	1	0	0	1	0	1	0	1	0	1	1	1	0	0	1	0	1	0	0	0	0	1	0	1	0	0	1	0	1	0	0
Dmagna000594	1	1	1	1	0	1	0	1	1	1	1	1	1	1	1	1	1	1	0	0	0	1	0	1	0	1	1	1	0	0	0	0	1	0	1	0	0	0	0	1	0	1	0	0	1	0	0	0	0
Dmagna000595	0	1	0	0	1	0	1	1	0	0	0	0	1	0	1	1	0	1	0	0	0	0	0	0	0	0	0	0	0	0	0	0	0	0	0	0	0	0	0	0	0	0	0	0	0	0	0	0	0
Dmagna000597	1	1	1	1	1	1	1	1	1	1	1	1	1	1	1	0	1	1	1	1	0	1	1	1	1	1	1	1	1	1	0	0	1	1	1	0	0	1	1	1	1	1	1	0	1	0	1	1	1
Dmagna000599	1	1	1	1	1	1	1	1	1	1	1	1	1	1	1	0	1	1	1	1	0	1	1	1	1	1	1	1	1	1	0	0	1	1	1	0	0	1	1	1	1	1	1	0	1	0	1	1	1
Dmagna000600	0	0	1	0	0	1	1	1	1	0	0	0	1	0	0	0	0	1	0	0	0	0	0	0	0	0	0	0	0	0	0	0	0	0	0	0	0	0	0	0	0	0	0	0	0	0	0	0	0
Dmagna000601	1	1	1	1	1	1	1	1	1	1	1	1	1	1	1	1	1	1	1	1	0	1	1	1	1	1	0	1	1	1	0	0	1	1	1	0	0	0	1	1	1	1	1	0	1	0	0	1	1
Dmagna000602	0	1	1	1	1	1	1	1	1	1	1	1	0	1	1	1	1	1	1	0	0	0	0	0	0	0	0	0	1	1	0	0	0	0	0	0	0	0	0	0	0	0	0	0	0	0	0	0	0
Dmagna000603	1	1	1	1	1	1	1	1	1	1	1	1	1	1	1	1	1	1	1	0	0	1	0	1	0	1	1	1	1	1	0	0	1	0	1	0	0	0	0	1	0	1	0	0	1	0	1	1	0
Dmagna000604	1	1	1	1	1	1	1	1	1	1	1	1	1	1	1	0	1	1	1	1	0	1	1	1	1	0	1	1	1	1	0	0	1	1	1	0	0	0	1	1	1	1	1	0	1	0	1	0	1
Dmagna000605	0	1	1	1	1	1	1	1	1	0	0	1	0	0	1	1	1	0	1	1	0	1	0	1	1	1	1	1	1	1	0	0	1	1	1	0	0	0	1	1	1	1	1	0	1	0	1	0	0
Dmagna000606	1	1	1	1	1	1	1	1	1	1	1	1	1	1	1	1	1	0	1	0	0	0	0	0	0	0	0	0	1	1	0	0	0	0	0	0	0	0	0	0	0	0	1	1	0	1	0	0	0
Dmagna000607	0	0	1	0	1	1	1	1	0	0	0	0	0	0	1	1	1	1	0	0	0	0	0	0	0	0	0	0	0	0	0	0	0	0	0	0	0	0	0	0	0	0	0	0	0	0	0	0	0
Dmagna000608	1	1	1	1	1	1	1	1	1	1	1	1	1	1	1	1	1	1	1	0	0	0	0	0	0	0	0	0	1	1	0	0	0	0	0	0	0	0	1	0	0	0	0	0	0	0	0	0	0
Dmagna000609	1	1	1	1	1	1	1	1	1	1	1	1	1	1	1	1	1	1	1	1	0	1	1	1	1	1	1	1	1	1	0	0	1	1	1	0	0	1	1	1	1	1	1	0	1	0	1	0	1
Dmagna000610	1	1	1	1	1	1	1	1	1	1	1	1	0	1	0	1	1	1	1	0	0	1	1	1	1	1	0	1	1	1	0	0	1	0	1	0	0	0	1	1	0	1	1	0	1	0	1	0	1
Dmagna000612	0	1	1	0	0	1	0	1	1	0	0	0	1	0	0	1	1	1	0	1	0	1	0	1	0	1	0	1	0	0	0	0	1	1	1	0	0	0	0	1	1	1	0	0	1	0	1	0	0
Dmagna000613	1	1	1	1	1	1	1	1	1	1	1	1	1	1	1	1	1	1	1	1	0	1	0	1	0	1	1	1	1	1	0	0	1	1	1	0	0	0	0	1	1	1	0	0	1	0	1	1	0
Dmagna000614	1	1	1	1	1	1	1	1	1	1	0	1	1	0	1	1	1	1	0	1	1	1	1	1	1	1	1	1	1	1	1	0	1	1	1	0	0	1	1	1	1	1	1	1	1	0	1	1	1
Dmagna000620	1	1	1	1	1	1	1	1	1	1	1	1	1	1	1	1	1	1	0	0	0	0	0	0	0	0	0	0	0	0	0	0	0	0	0	0	0	0	0	0	0	0	0	0	0	0	0	0	0
Dmagna000623	1	1	1	1	1	1	1	1	1	1	0	1	1	0	1	1	1	1	0	1	1	1	1	1	1	1	1	1	1	1	1	0	1	1	1	0	0	1	1	1	1	1	1	1	1	0	1	1	1
Dmagna000625	0	1	1	0	0	1	0	1	1	0	0	0	1	0	0	1	1	1	0	0	0	1	0	1	0	1	0	1	0	0	0	0	1	0	1	0	0	0	0	1	0	1	0	0	1	0	1	1	0
Dmagna000626	0	0	1	0	1	0	1	0	0	1	0	0	0	0	0	0	1	1	0	0	0	0	0	0	0	0	0	0	0	0	0	0	0	0	0	0	0	0	0	0	0	0	0	0	0	0	0	0	0
Dmagna000628	1	1	1	1	1	1	1	1	1	1	1	1	1	1	1	1	1	1	1	0	0	1	0	1	0	1	1	1	0	0	0	0	1	0	1	0	0	0	0	1	0	1	0	0	1	0	1	0	0
Dmagna000629	1	1	1	1	1	1	1	1	1	1	1	1	1	1	1	1	1	1	0	0	0	0	0	0	0	1	0	0	0	0	0	0	0	0	0	0	0	0	0	0	0	0	0	0	0	0	1	1	0
Dmagna000630	0	1	1	0	0	1	1	1	1	0	0	0	0	0	0	1	1	0	0	0	0	0	0	0	0	0	0	0	0	0	0	0	0	0	0	0	0	0	0	0	0	0	0	0	0	0	0	0	0
Dmagna000631	1	1	1	1	1	1	1	1	1	1	0	1	1	0	1	1	1	1	1	0	0	1	0	1	0	1	1	1	1	1	0	0	1	0	1	0	0	0	0	1	0	1	0	0	1	0	1	1	0
Dmagna000633	1	1	1	1	1	1	1	1	1	1	1	1	1	1	1	1	1	1	1	1	0	1	0	1	0	1	1	1	1	1	0	0	1	1	1	0	0	0	0	1	1	1	0	0	1	0	1	1	0
Dmagna000636	1	1	1	1	1	1	1	1	1	1	1	0	1	1	1	1	1	1	1	1	0	0	0	0	0	0	0	0	1	1	0	0	0	1	0	0	0	0	0	0	1	0	0	0	0	0	0	0	0
Dmagna000637	1	1	1	1	1	1	1	1	1	1	1	1	1	1	1	1	1	1	1	1	0	0	0	0	0	0	0	0	1	1	0	0	0	1	0	0	0	0	0	0	1	0	0	0	0	0	0	0	0
Dmagna000639	1	0	0	1	0	1	0	1	1	1	0	1	1	0	1	1	0	1	1	0	0	0	0	0	0	0	1	1	1	1	0	0	0	0	0	0	0	1	0	1	0	0	0	0	1	0	1	0	0
Dmagna000640	0	0	0	0	0	0	0	0	0	0	0	0	0	0	0	0	0	1	0	0	0	0	0	0	0	0	0	0	0	0	0	0	0	0	0	0	0	0	0	0	0	0	0	0	0	0	0	0	0
Dmagna000641	1	1	1	0	1	0	1	1	1	1	0	0	1	0	1	0	1	0	0	0	0	1	0	1	0	1	0	1	0	0	0	0	1	0	1	0	0	0	0	1	0	1	0	0	1	0	1	0	0
Dmagna000642	1	1	1	1	1	1	1	1	1	1	1	1	1	1	1	1	1	1	1	1	0	1	1	1	1	1	1	1	1	1	0	0	1	1	1	0	0	1	1	1	1	1	1	0	1	0	1	0	1
Dmagna000644	1	1	1	1	1	1	1	1	1	1	1	1	1	1	1	1	1	1	1	1	0	1	1	1	1	1	1	1	1	1	0	0	1	1	1	0	0	0	1	1	1	1	1	1	1	0	1	0	1
Dmagna000645	1	1	1	1	1	0	1	1	1	1	0	1	1	0	1	0	1	1	1	0	0	1	0	1	0	1	0	1	1	1	0	0	1	0	1	0	0	0	0	1	0	1	0	0	1	0	1	0	0
Dmagna000646	1	1	1	1	0	1	1	1	1	1	1	1	0	1	1	0	1	1	1	0	0	0	0	0	0	0	0	0	0	0	0	0	0	0	0	0	0	0	0	0	0	0	0	0	0	0	0	0	0
Dmagna000651	1	1	0	1	0	0	0	0	1	0	0	1	1	0	0	1	1	1	1	0	0	0	0	0	0	0	0	0	1	1	0	0	0	0	0	0	0	0	0	0	0	0	0	0	0	0	0	0	0
Dmagna000652	1	1	1	1	1	1	1	1	1	1	1	1	1	1	1	1	1	1	1	1	1	1	1	1	1	1	0	1	1	1	0	0	1	1	1	0	0	1	1	1	1	1	1	0	1	0	1	1	1
Dmagna000653	1	1	1	1	1	1	1	1	1	1	1	1	1	1	1	1	1	1	0	1	0	1	1	1	1	1	1	1	1	1	0	0	1	1	1	0	0	0	1	1	1	1	1	0	1	0	1	1	1
Dmagna000654	1	1	0	1	1	1	1	1	1	1	1	1	1	1	1	1	1	1	1	1	0	1	1	1	1	0	1	1	1	1	0	0	1	1	1	0	0	0	1	0	1	1	1	0	1	0	1	1	1
Dmagna000655	1	1	1	1	1	1	1	1	1	1	1	1	1	1	1	1	1	1	1	1	0	1	1	1	1	1	1	1	1	1	0	0	1	1	1	0	0	0	1	1	1	1	1	0	1	0	1	1	1
Dmagna000656	1	1	1	1	1	1	1	1	1	1	1	0	1	1	1	1	1	1	1	1	0	1	1	1	1	1	1	1	1	1	0	0	1	1	1	0	0	0	1	1	1	1	0	0	1	0	1	0	0
Dmagna000657	1	1	1	1	1	1	1	1	1	1	1	1	1	1	1	1	1	1	0	0	0	1	0	1	0	1	0	1	1	1	0	0	1	0	1	0	0	0	0	1	0	1	0	0	1	0	1	1	0
Dmagna000658	1	1	1	1	1	1	1	1	1	1	1	0	1	1	1	1	1	1	1	0	0	1	0	1	0	1	0	1	1	1	0	0	1	0	1	0	0	0	0	1	0	1	0	0	1	0	1	1	0
Dmagna000663	1	1	1	1	1	1	1	1	1	1	1	1	1	1	1	1	1	1	1	0	0	1	1	1	1	1	0	1	1	1	0	0	1	0	1	0	0	0	1	1	0	1	0	0	1	0	1	1	0
Dmagna000664	1	1	1	1	1	1	1	1	1	1	1	1	1	1	1	1	1	1	1	0	0	1	1	1	1	1	0	1	1	1	0	0	1	0	1	0	0	0	1	1	0	1	0	0	1	0	1	1	0
Dmagna000665	1	1	1	1	1	1	1	1	1	1	1	1	1	1	1	1	1	1	0	0	0	1	0	1	0	1	0	1	1	1	0	0	1	1	1	0	0	0	0	1	1	1	0	0	0	0	1	1	0
Dmagna000666	1	0	1	0	0	1	0	1	1	1	1	1	1	1	1	1	0	1	1	0	0	0	0	0	0	1	0	0	1	1	0	0	0	0	0	0	0	0	0	0	0	0	0	0	0	0	1	0	0
Dmagna000671	1	1	1	1	1	1	1	1	1	1	1	1	1	1	0	1	1	1	0	1	0	1	1	1	1	1	1	1	1	1	0	0	1	1	1	0	0	0	1	1	1	1	1	0	1	0	1	1	1
Dmagna000672	1	1	1	1	1	1	1	1	1	1	1	1	1	1	1	1	1	1	1	1	0	1	1	1	1	1	1	1	1	1	0	0	1	1	1	0	0	0	1	1	1	1	1	0	1	0	1	0	1
Dmagna000673	0	1	1	1	0	0	1	0	1	0	1	0	0	1	0	1	0	1	1	0	0	0	0	0	0	0	0	0	1	1	0	0	0	0	0	0	0	0	0	0	0	0	0	0	0	0	0	0	0
Dmagna000676	1	1	1	1	1	1	1	1	1	1	1	1	0	1	1	1	1	1	0	0	0	0	0	0	0	0	0	0	0	0	0	0	0	0	0	0	0	0	0	0	0	0	0	0	0	0	0	0	0
Dmagna000677	1	1	1	1	1	1	1	1	0	1	1	1	1	1	1	1	1	1	1	0	0	1	0	1	0	1	0	1	1	1	0	0	1	0	1	0	0	0	0	1	0	1	0	0	1	0	1	0	0
Dmagna000678	1	1	1	1	1	1	1	1	1	1	1	1	1	1	1	1	1	1	1	1	0	1	1	1	1	1	1	1	1	1	0	0	1	1	1	0	0	0	1	1	1	1	1	0	1	0	1	0	1
Dmagna000680	1	1	1	1	1	1	1	1	1	1	1	1	1	1	1	1	1	1	1	0	0	1	1	1	0	1	0	1	1	1	0	0	1	0	1	0	0	0	0	1	0	1	0	0	1	0	1	1	0
Dmagna000681	1	1	1	1	1	1	1	1	1	1	1	1	1	1	1	1	1	1	1	0	0	1	1	1	0	1	0	1	1	1	0	0	1	0	1	0	0	0	0	1	0	1	0	0	1	0	1	1	0
Dmagna000682	1	1	1	1	1	1	1	1	1	1	1	1	1	1	1	1	1	1	0	0	0	1	0	1	0	0	0	1	1	1	0	0	1	0	1	0	0	0	0	1	0	1	0	0	0	0	1	0	0
Dmagna000684	0	1	0	0	0	1	0	0	0	0	0	1	1	0	1	1	0	0	1	0	0	0	0	0	0	0	0	0	0	0	0	0	0	0	0	0	0	0	0	0	0	0	0	0	0	0	0	0	0
Dmagna000714	1	1	1	1	1	1	1	1	1	1	1	1	1	1	1	1	1	1	1	0	0	1	0	1	0	1	0	1	1	1	0	0	1	0	1	0	0	0	0	1	0	1	0	0	1	0	1	1	0
Dmagna000716	1	1	1	1	1	1	1	1	1	1	1	1	1	1	1	1	1	1	1	0	0	1	0	1	0	1	0	1	1	1	0	0	1	0	1	0	0	0	0	1	0	1	0	0	1	0	1	1	0
Dmagna000717	1	1	1	1	1	1	1	1	1	0	1	1	0	1	1	0	1	1	1	0	0	1	0	1	0	1	0	1	0	0	0	0	1	0	1	0	0	0	0	1	0	1	0	0	1	0	1	1	0
Dmagna000718	0	0	0	0	0	0	0	0	0	0	0	0	0	0	0	0	0	1	0	0	0	0	0	0	0	0	0	0	0	0	0	0	0	0	0	0	0	0	0	0	0	0	0	0	0	0	0	0	0
Dmagna000719	1	1	1	1	1	1	1	1	1	1	1	1	1	1	1	1	1	1	0	0	0	0	0	0	0	0	0	0	1	1	0	0	0	0	0	0	0	0	0	0	0	0	0	0	0	0	0	0	0
Dmagna000725	1	1	1	1	1	1	1	1	1	1	1	1	1	1	1	1	1	1	0	0	0	1	1	1	0	1	0	1	0	0	0	0	1	0	1	0	0	0	0	1	0	1	1	0	1	0	1	0	1
Dmagna000726	0	0	1	0	0	1	0	1	0	0	0	0	1	0	0	1	0	1	0	0	0	0	0	0	0	0	0	0	0	0	0	0	0	0	0	0	0	0	0	0	0	0	0	0	0	0	0	0	0
Dmagna000729	1	1	1	1	1	1	1	1	1	1	1	1	0	1	0	1	1	0	0	0	0	0	0	0	0	0	0	0	0	0	0	0	0	0	0	0	0	0	0	0	0	0	0	0	0	0	0	0	0
Dmagna000731	1	1	1	1	1	1	1	1	1	1	1	1	1	1	1	1	1	1	1	0	0	1	0	1	0	1	1	1	0	0	0	0	1	1	1	0	0	0	0	1	0	1	0	0	1	0	1	0	0
Dmagna000732	1	1	1	1	0	1	1	1	0	1	1	1	1	1	1	0	1	1	0	0	0	0	0	0	0	0	0	0	0	0	0	0	0	0	0	0	0	0	0	0	0	0	0	0	0	0	0	0	0
Dmagna000733	0	0	0	0	0	1	0	0	0	0	0	0	0	0	0	1	0	1	0	0	0	0	0	0	0	0	0	0	0	0	0	0	0	0	0	0	0	0	0	0	0	0	0	0	0	0	0	0	0
Dmagna000734	0	1	1	1	1	1	1	1	1	0	0	0	1	0	1	1	1	1	0	1	0	1	1	1	1	1	1	1	0	0	0	0	1	1	1	0	0	0	1	1	1	1	1	0	1	0	1	0	1
Dmagna000735	1	1	1	1	1	1	1	1	1	1	1	1	1	1	1	1	1	1	1	0	0	1	0	1	0	1	0	1	1	1	0	0	1	0	1	0	0	0	0	1	0	1	0	0	1	0	1	0	0
Dmagna000737	0	0	0	0	0	0	0	0	1	0	0	0	0	0	0	0	0	1	0	0	0	0	0	0	0	0	0	0	0	0	0	0	0	0	0	0	0	0	0	0	0	0	0	0	0	0	0	0	0
Dmagna000739	0	1	1	0	1	0	0	1	1	0	0	0	1	0	1	0	0	1	0	0	0	0	0	0	0	0	0	0	0	0	0	0	0	0	0	0	0	0	0	0	0	0	0	0	0	0	0	0	0
Dmagna000746	0	1	1	0	1	1	1	0	1	1	0	1	1	0	1	1	1	1	0	0	0	0	0	0	0	0	0	0	0	0	0	0	0	0	0	0	0	0	0	0	0	0	0	0	0	0	1	0	0
Dmagna000752	1	1	1	1	1	1	1	1	1	1	1	1	1	1	1	1	1	1	0	0	1	1	0	1	0	1	1	1	1	1	0	0	1	0	1	0	0	0	0	1	0	1	0	1	1	0	1	1	0
Dmagna000753	0	0	0	0	0	0	0	0	1	0	1	0	1	0	0	0	0	1	0	0	0	0	0	0	0	0	0	0	0	0	0	0	0	0	0	0	0	0	0	0	0	0	0	0	0	0	1	0	0
Dmagna000755	1	1	1	1	1	1	1	1	1	1	1	1	1	1	1	1	1	1	1	0	1	1	0	1	0	1	1	1	1	1	0	0	1	0	1	0	0	0	0	1	0	1	0	1	1	0	1	1	0
Dmagna000762	1	1	1	1	1	1	1	1	1	1	1	1	1	1	1	1	1	0	0	0	0	0	0	0	0	0	0	0	0	0	0	0	0	0	0	0	0	0	0	0	0	0	0	0	0	0	1	0	0
Dmagna000764	0	1	1	1	1	1	1	1	1	1	0	1	1	0	1	1	1	1	0	0	0	1	0	1	0	1	1	1	1	1	0	0	1	0	1	0	0	0	0	1	0	1	0	0	1	0	1	0	0
Dmagna000767	0	1	0	1	0	1	0	0	0	1	0	1	1	0	1	0	1	1	0	0	0	0	0	0	0	0	0	0	0	0	0	0	0	0	0	0	0	0	0	0	0	0	0	0	0	0	0	0	0
Dmagna000772	1	1	1	1	1	1	1	1	1	1	1	1	1	1	1	1	1	1	1	0	0	0	1	0	1	0	1	0	1	1	0	0	0	0	0	0	0	0	1	0	1	0	0	0	0	0	0	0	0
Dmagna000774	1	1	1	1	1	1	1	1	1	1	1	1	1	1	1	1	1	1	1	0	0	0	1	0	1	0	1	0	1	1	0	0	0	0	0	0	0	0	1	0	1	0	0	0	0	0	0	0	0
Dmagna000776	1	1	1	1	1	1	1	1	1	1	1	1	1	1	1	1	1	1	1	1	0	1	1	1	1	1	0	1	1	1	0	0	1	1	1	0	0	0	1	0	1	1	1	0	1	0	1	0	1
Dmagna000777	1	1	1	1	1	1	1	1	1	1	1	1	1	1	1	1	1	0	0	0	0	1	0	1	0	1	0	1	1	1	0	0	1	0	1	0	0	0	0	1	0	1	0	0	1	0	1	1	0
Dmagna000778	1	1	1	1	1	0	1	1	0	1	1	0	0	1	1	0	1	1	0	0	0	0	0	0	0	0	0	0	0	0	0	0	0	0	0	0	0	0	0	0	0	0	0	0	0	0	0	0	0
Dmagna000779	1	1	1	1	1	1	1	1	1	1	0	1	1	0	1	1	1	1	0	0	0	1	0	1	0	1	1	1	1	1	0	0	1	1	1	0	0	0	0	1	0	1	0	0	1	0	1	1	0
Dmagna000780	1	1	1	1	1	1	1	1	1	1	1	1	1	1	1	1	1	1	1	0	0	1	0	1	0	1	0	1	0	0	0	0	1	0	1	0	0	0	0	1	0	1	0	0	1	0	1	1	0
Dmagna000781	1	1	1	1	1	1	1	1	1	1	1	1	1	1	1	1	1	1	0	0	0	1	1	0	0	1	1	1	0	0	0	0	1	0	1	0	0	0	0	1	0	1	0	0	1	0	1	0	0
Dmagna000783	1	1	1	1	1	1	1	1	1	1	1	1	1	1	1	1	1	1	1	1	0	0	0	0	0	0	1	0	1	1	0	0	0	1	0	0	0	0	0	0	1	0	0	0	0	0	0	0	0
Dmagna000784	1	1	1	1	1	1	1	1	1	1	1	0	1	1	1	1	1	1	1	1	0	1	1	1	1	1	1	1	1	1	0	0	1	1	1	0	0	0	1	1	1	1	1	0	1	0	1	0	1
Dmagna000786	1	0	1	1	1	1	1	1	1	1	1	1	1	1	1	1	1	1	0	0	0	1	0	1	0	0	0	1	1	1	0	0	1	0	1	0	0	0	0	1	0	1	0	0	0	0	1	1	0
Dmagna000788	0	1	0	0	0	0	1	1	1	1	0	1	1	0	0	1	1	1	1	0	0	0	0	0	0	0	0	0	1	1	0	0	0	0	0	0	0	0	0	0	0	0	0	0	0	0	0	0	0
Dmagna000790	0	1	1	1	1	1	1	1	1	1	1	1	1	1	0	1	1	1	1	0	0	1	0	1	0	1	0	1	1	1	0	0	1	0	1	0	0	0	0	1	0	1	0	0	1	0	1	0	0
Dmagna000792	0	0	1	0	0	0	0	1	0	0	0	1	1	0	0	0	0	1	0	0	0	0	0	0	0	0	0	0	0	0	0	0	0	0	0	0	0	0	0	0	0	0	0	0	0	0	0	0	0
Dmagna000796	1	1	1	1	1	1	1	1	1	1	1	1	0	1	1	1	1	0	1	0	0	1	0	0	0	1	0	1	1	1	0	0	1	0	1	0	0	0	0	1	0	1	0	0	0	0	1	0	0
Dmagna000797	1	1	1	1	1	1	1	1	1	1	1	1	1	1	1	0	1	1	1	1	0	1	1	1	1	1	1	1	1	1	0	0	1	1	1	0	0	0	1	1	1	1	1	0	1	0	1	0	1
Dmagna000798	0	1	1	1	1	1	1	1	1	1	1	1	1	1	1	1	1	1	0	0	0	1	1	1	1	1	1	1	1	1	0	0	1	0	1	0	0	0	1	1	1	1	0	0	1	0	1	0	0
Dmagna000799	1	1	1	1	1	1	1	1	1	1	1	1	1	1	1	1	1	1	1	0	0	1	0	1	0	1	0	1	1	1	0	0	1	0	1	0	0	0	0	1	0	1	0	0	1	0	1	0	0
Dmagna000800	0	1	1	0	1	1	1	1	1	0	0	0	1	0	1	1	1	1	0	0	0	0	0	0	0	0	0	0	0	0	0	0	0	0	0	0	0	0	0	0	0	0	0	0	0	0	0	0	0
Dmagna000801	1	1	1	1	1	0	1	1	0	1	0	1	0	0	0	0	1	1	0	0	0	0	0	0	0	0	0	0	0	0	0	0	0	0	0	0	0	0	0	0	0	0	0	0	0	0	0	0	0
Dmagna000802	1	1	1	1	1	0	1	1	0	1	1	0	0	1	1	0	1	1	0	0	0	0	0	0	0	0	0	0	0	0	0	0	0	0	0	0	0	0	0	0	0	0	0	0	0	0	0	0	0
Dmagna000803	1	1	1	1	1	1	1	1	1	1	1	1	1	1	1	1	1	1	1	1	0	1	1	1	1	1	1	1	1	1	0	0	1	1	1	0	0	0	1	1	1	1	1	0	1	0	1	0	1
Dmagna000804	1	1	1	0	1	1	1	1	1	1	0	1	1	0	1	1	1	1	0	0	0	0	0	0	0	0	0	0	1	1	0	0	0	0	0	0	0	0	0	0	0	0	0	0	0	0	0	0	0
Dmagna000805	0	1	1	0	1	1	1	1	0	1	0	1	1	0	1	0	1	1	0	0	0	1	0	1	0	1	0	1	0	0	0	0	1	0	0	0	0	0	0	1	0	0	0	0	1	0	1	1	0
Dmagna000806	1	1	1	1	1	1	1	1	1	1	1	1	1	1	1	1	1	1	1	0	0	1	0	1	0	1	0	1	1	1	0	0	1	0	1	0	0	0	0	1	0	1	0	0	1	0	1	0	0
Dmagna000807	1	1	1	1	1	1	1	1	1	1	1	1	0	1	1	1	1	1	1	0	0	1	0	1	0	1	0	1	1	1	0	0	1	0	1	0	0	0	0	1	0	1	0	0	1	0	1	0	0
Dmagna000808	1	1	1	1	1	1	1	1	1	1	1	0	1	1	1	1	1	1	0	0	0	0	0	0	0	0	0	0	0	0	0	0	0	0	0	0	0	0	0	0	0	0	0	0	0	0	0	0	0
Dmagna000810	1	1	1	1	1	1	1	1	1	1	0	1	1	0	1	1	1	0	1	0	0	1	0	1	1	1	0	1	1	1	0	0	1	0	1	0	0	0	1	1	0	1	0	0	1	0	0	0	0
Dmagna000813	0	1	1	0	1	1	1	1	1	1	1	0	0	1	0	0	1	1	0	0	0	0	0	0	0	0	0	0	0	0	0	0	0	0	0	0	0	0	0	0	0	0	0	0	0	0	0	0	0
Dmagna000814	1	1	1	1	1	1	1	1	1	1	1	0	1	1	1	1	1	1	0	0	0	0	0	0	0	0	1	0	1	1	0	0	0	0	0	0	0	0	0	0	0	0	0	0	0	0	0	0	0
Dmagna000815	1	0	0	1	0	0	1	1	0	1	1	0	0	1	0	0	0	1	0	0	0	1	1	1	1	1	1	1	0	0	0	0	1	0	1	0	0	0	1	1	0	1	1	0	1	0	1	1	1
Dmagna000816	1	0	1	1	1	1	1	1	1	1	1	1	0	1	0	1	0	1	0	0	0	1	0	1	0	1	0	1	1	1	0	0	1	0	1	0	0	0	0	1	0	1	0	0	1	0	1	0	0
Dmagna000817	1	1	1	1	1	1	1	1	1	1	1	1	1	1	1	1	1	0	1	1	0	1	1	1	1	1	1	1	1	1	0	0	1	1	1	0	0	0	1	1	1	1	1	0	1	0	1	1	1
Dmagna000818	1	1	1	0	1	1	1	1	0	0	0	0	1	0	1	1	1	1	0	0	0	1	0	1	1	1	0	1	0	0	0	0	1	0	1	0	0	0	1	1	0	1	0	0	1	0	1	1	0
Dmagna000819	0	1	1	1	1	0	1	1	1	0	1	0	1	1	0	0	1	1	0	1	0	1	1	1	1	1	1	1	0	0	0	0	1	1	1	0	0	0	1	1	1	1	1	0	1	0	1	0	1
Dmagna000821	1	1	1	1	1	1	1	1	1	1	1	1	1	1	1	1	1	1	1	0	0	1	0	1	0	1	0	1	1	1	0	0	1	0	1	0	0	0	0	1	0	1	0	0	1	0	1	0	0
Dmagna000823	1	1	1	1	0	0	1	0	0	0	0	0	0	0	0	0	0	0	0	1	0	1	0	1	0	1	0	1	1	1	0	0	1	1	1	0	0	0	0	1	1	1	0	0	1	0	1	1	0
Dmagna000833	1	1	0	1	0	1	1	1	1	1	1	1	1	1	1	1	1	1	1	0	0	1	0	1	0	1	0	1	1	1	0	0	1	0	1	0	0	0	0	1	0	1	0	0	1	0	1	1	0
Dmagna000834	1	1	1	0	1	0	1	1	0	1	1	1	0	1	1	1	1	1	1	0	0	0	0	0	0	0	0	0	1	1	0	0	0	0	0	0	0	0	0	0	0	0	0	0	0	0	0	0	0
Dmagna000835	1	1	1	1	1	1	1	1	1	1	1	1	1	1	1	1	1	1	0	0	0	1	0	1	0	1	0	1	1	1	0	0	1	0	1	0	0	0	0	1	0	1	0	0	0	0	1	0	0
Dmagna000837	1	1	1	1	1	1	1	1	1	1	1	1	1	1	1	1	1	0	1	0	0	1	0	1	0	1	0	1	1	1	0	0	1	0	1	0	0	0	0	1	0	1	0	0	1	0	1	1	0
Dmagna000838	1	1	1	1	1	1	1	1	1	1	1	1	1	1	1	0	1	1	1	1	1	1	1	1	1	1	1	1	1	1	0	0	1	1	1	0	0	1	1	1	1	1	1	0	1	0	1	0	1
Dmagna000840	1	0	0	1	0	1	0	0	1	1	0	1	1	0	1	1	0	1	1	1	0	1	1	1	0	1	0	1	1	1	0	0	1	1	1	0	0	0	1	1	1	1	0	0	0	0	1	0	1
Dmagna000843	0	1	1	0	1	0	1	1	0	0	0	0	1	0	1	0	1	0	0	0	0	0	0	0	0	0	0	0	0	0	0	0	0	0	0	0	0	0	0	0	0	0	0	0	0	0	0	0	0
Dmagna000844	1	1	1	1	1	1	1	1	1	1	1	1	1	1	1	1	1	1	0	1	0	1	1	1	1	1	1	1	1	1	0	0	1	1	1	0	0	0	1	1	1	1	1	0	1	0	1	0	1
Dmagna000846	1	1	1	1	1	1	1	1	1	1	1	1	1	1	1	1	1	1	1	1	1	1	1	1	1	1	1	1	1	1	0	0	1	1	1	1	1	1	1	1	1	1	1	1	1	1	1	0	1
Dmagna000852	0	0	0	0	0	0	1	1	0	0	0	1	1	0	0	0	0	1	0	0	0	0	0	0	0	0	0	0	0	0	0	0	0	0	0	0	0	0	0	0	0	0	0	0	0	0	0	0	0
Dmagna000855	1	1	1	1	1	1	1	1	1	1	1	1	1	1	1	1	1	1	1	1	0	1	0	0	0	1	0	1	1	1	0	0	1	1	1	0	0	0	0	1	1	1	0	0	1	0	1	1	0
Dmagna000858	0	0	0	0	0	0	0	0	0	0	1	0	0	0	1	0	0	0	0	0	0	0	0	0	0	0	0	0	0	0	0	0	0	0	0	0	0	0	0	0	0	0	0	0	0	0	0	0	0
Dmagna000860	0	1	1	0	0	0	0	0	0	0	0	0	0	0	0	0	1	1	0	0	1	0	0	0	0	0	0	0	0	0	1	0	0	0	0	0	0	0	0	0	0	0	0	0	0	1	0	0	0
Dmagna000861	1	1	1	1	1	1	1	1	1	1	1	1	1	1	1	1	1	1	1	1	0	1	1	1	1	1	1	1	1	1	0	0	1	1	1	0	0	0	1	0	1	1	1	0	1	0	1	0	1
Dmagna000865	1	1	1	1	1	1	1	1	1	1	1	1	1	1	1	1	1	1	1	1	0	1	0	1	0	1	1	1	1	1	0	0	1	1	1	0	0	0	0	1	1	1	1	0	1	0	1	1	0
Dmagna000866	1	1	1	1	1	1	1	1	1	1	1	1	1	1	1	1	1	1	0	1	0	1	1	1	1	1	0	1	1	1	0	0	1	1	1	0	0	0	1	1	1	1	1	0	1	0	1	0	1
Dmagna000868	1	1	1	1	1	1	1	1	1	1	1	1	1	1	1	1	1	1	1	1	0	1	0	1	1	1	1	1	1	1	0	0	1	1	1	0	0	0	1	1	1	1	0	0	1	0	1	0	0
Dmagna000869	0	1	1	0	1	0	1	1	1	1	0	0	1	0	1	1	1	1	0	0	0	1	0	1	0	1	0	1	0	0	1	0	1	0	1	0	0	1	1	1	0	1	0	0	1	0	1	0	0
Dmagna000870	1	1	1	1	1	1	1	1	1	1	1	1	1	1	1	1	1	1	1	1	0	1	0	1	0	1	1	1	1	1	0	0	1	1	1	0	0	0	0	1	1	1	0	1	1	1	1	0	0
Dmagna000871	1	1	1	1	1	1	1	1	1	1	1	1	1	1	1	1	1	1	1	0	1	1	1	1	1	1	0	1	1	1	0	1	1	0	1	1	1	0	1	1	0	1	1	1	1	0	1	1	1
Dmagna000872	1	1	1	1	1	1	1	1	1	1	1	1	0	1	1	1	1	1	0	0	0	1	1	1	1	1	0	1	1	1	0	0	1	0	1	1	1	0	1	1	0	1	1	0	1	1	1	1	1
Dmagna000874	1	1	1	1	1	1	1	1	1	1	1	1	1	1	1	1	1	1	0	0	0	0	0	0	0	0	0	0	0	0	0	0	0	0	0	0	0	0	0	0	0	0	0	0	0	0	0	0	0
Dmagna000875	1	1	1	1	1	1	1	1	1	1	1	1	1	1	1	1	1	1	0	1	0	1	1	1	1	1	1	1	1	1	1	0	1	1	1	0	0	0	1	1	1	1	1	0	1	0	1	0	1
Dmagna000879	1	1	1	1	1	1	1	1	1	1	1	1	1	1	1	1	1	1	0	0	0	0	0	0	0	0	0	0	0	0	0	0	0	0	0	0	0	0	0	0	0	0	0	0	0	0	0	0	0
Dmagna000889	1	1	1	1	0	1	0	1	1	1	1	1	1	1	1	1	1	1	0	0	0	0	0	0	0	0	0	0	0	0	0	0	0	0	0	0	0	0	0	0	0	0	0	0	0	0	0	0	0
Dmagna000893	1	1	1	1	1	1	1	1	1	1	1	1	1	1	1	1	1	0	1	1	0	1	0	1	0	1	1	1	0	0	0	0	1	1	1	0	0	0	0	1	1	1	0	0	1	0	1	1	0
Dmagna000894	1	1	1	1	1	1	1	1	1	1	1	1	1	1	1	1	1	1	0	1	0	1	0	1	0	1	1	1	0	0	0	0	1	1	1	0	0	0	1	1	1	1	0	1	1	0	1	0	0
Dmagna000895	1	1	1	1	1	1	1	1	1	1	1	0	1	1	1	1	1	1	1	0	0	1	0	1	0	1	0	1	1	1	0	0	1	0	1	0	0	0	0	1	0	1	0	0	1	0	1	1	0
Dmagna000896	1	1	1	1	1	1	1	1	1	1	1	1	0	1	1	1	1	1	1	0	0	0	0	0	0	0	0	0	1	1	0	0	0	0	0	0	0	0	0	0	0	0	0	0	0	0	0	0	0
Dmagna000900	1	1	1	1	1	1	1	1	1	1	1	1	0	1	0	1	1	1	0	0	0	0	0	0	0	0	0	0	0	0	0	0	0	0	0	0	0	0	0	0	0	0	0	0	0	0	0	0	0
Dmagna000901	1	1	1	1	1	1	1	1	1	1	1	1	1	1	1	1	1	1	1	0	0	1	0	1	0	1	0	1	1	1	0	0	1	0	1	0	0	0	0	1	0	1	0	0	1	0	1	0	0
Dmagna000904	1	1	1	1	1	1	1	1	0	1	1	1	0	1	0	0	1	1	0	0	0	0	0	0	0	0	0	0	0	0	0	0	0	0	0	0	0	0	0	0	0	0	0	0	0	0	0	0	0
Dmagna000906	1	1	1	0	1	1	1	1	1	0	0	0	1	0	1	1	1	1	0	0	0	0	0	0	0	0	0	0	0	0	0	0	0	0	0	0	0	0	0	0	0	0	0	0	0	0	0	0	0
Dmagna000907	1	1	1	1	1	0	1	1	0	1	1	1	1	1	1	0	1	1	1	0	0	1	0	1	0	1	1	1	1	1	0	0	1	0	1	0	0	0	0	0	0	1	0	0	1	0	1	1	0
Dmagna000908	1	1	1	0	1	1	1	1	1	1	1	0	1	1	1	1	1	1	1	1	0	1	1	1	1	1	1	1	1	1	0	0	1	0	1	0	0	0	1	0	1	1	1	0	1	0	1	1	1
Dmagna000910	1	0	0	0	0	0	0	0	0	1	1	0	0	0	0	0	0	0	0	0	0	0	0	0	0	0	0	0	0	0	0	0	0	0	0	0	0	0	0	0	0	0	0	0	0	0	0	0	0
Dmagna000911	0	0	0	0	0	0	0	0	0	1	0	0	0	0	1	0	0	0	0	0	0	0	0	0	0	0	0	0	0	0	0	0	0	0	0	0	0	0	0	0	0	0	0	0	0	0	0	0	0
Dmagna000917	1	1	1	1	1	1	1	1	1	1	1	1	0	1	1	1	1	1	0	0	0	0	0	0	0	1	0	0	0	0	0	0	0	0	0	0	0	0	0	0	0	0	0	0	0	0	1	0	0
Dmagna000921	1	1	1	1	1	0	1	1	1	1	1	1	1	1	1	1	1	0	0	0	0	0	0	0	0	0	0	0	0	0	0	0	0	0	0	0	0	0	0	0	0	0	0	0	0	0	0	0	0
Dmagna000927	1	1	1	1	1	1	1	1	1	1	1	1	1	1	1	1	1	1	1	0	0	1	1	1	1	1	1	1	1	1	0	0	1	0	1	0	0	0	1	1	0	1	0	0	1	0	1	1	1
Dmagna000928	1	0	0	1	1	1	1	0	1	1	0	1	0	1	0	1	0	0	0	0	0	0	0	0	0	0	0	0	0	0	0	0	0	0	0	0	0	0	0	0	0	0	0	0	0	0	0	0	0
Dmagna000929	0	1	1	0	1	1	1	1	1	0	0	0	1	0	1	1	1	1	0	0	1	1	0	1	0	1	0	1	0	0	1	0	1	0	1	1	1	0	0	1	0	1	1	1	1	0	1	1	1
Dmagna000930	1	1	1	1	0	1	0	1	1	1	1	0	0	1	1	1	1	1	0	0	0	0	0	0	0	0	0	0	0	0	0	0	0	0	0	0	0	0	0	0	0	0	0	0	0	0	0	0	0
Dmagna000932	1	0	0	1	0	1	0	0	1	1	1	1	1	1	0	1	0	1	1	1	0	0	1	0	1	0	1	0	1	1	1	0	0	1	0	0	0	1	1	0	1	0	1	0	0	1	0	0	1
Dmagna000933	1	1	1	1	1	1	1	1	1	1	1	1	1	1	1	1	1	1	0	0	0	1	0	1	0	1	0	1	1	1	0	0	1	0	1	0	0	0	0	1	0	1	0	0	1	0	1	1	0
Dmagna000935	0	1	0	1	1	1	1	1	1	1	1	0	1	1	1	1	1	1	0	0	0	1	0	1	0	1	1	1	1	1	0	0	1	0	1	0	0	0	0	1	0	1	0	0	1	0	1	1	0
Dmagna000936	1	1	1	1	0	0	0	1	0	1	1	0	0	1	0	1	1	0	0	0	0	0	0	0	0	0	0	0	0	0	0	0	0	0	0	0	0	0	0	0	0	0	0	0	0	0	0	0	0
Dmagna000938	0	1	1	1	0	0	1	1	1	1	1	1	1	1	0	0	1	1	0	0	0	1	1	1	1	1	1	1	0	0	0	0	1	0	1	0	0	0	1	1	0	1	0	0	1	0	1	0	1
Dmagna000940	1	1	1	1	1	1	1	1	1	1	1	1	1	1	1	1	1	1	1	0	1	1	0	1	0	1	1	1	1	1	1	0	1	0	1	1	1	1	0	1	1	1	0	1	1	0	1	1	0
Dmagna000941	1	1	1	1	1	1	1	1	1	1	1	1	1	1	1	1	1	1	1	1	0	1	0	1	0	1	1	1	1	1	0	0	1	1	1	0	0	0	0	1	1	1	0	0	1	0	1	0	0
Dmagna000942	1	1	1	1	1	1	1	1	1	1	1	1	1	1	1	1	1	1	1	0	0	0	1	0	1	0	1	0	1	1	0	0	0	0	0	0	0	1	1	0	0	0	1	0	0	0	0	0	1
Dmagna000943	1	1	1	1	1	1	1	1	1	1	1	1	1	1	1	1	1	1	0	0	1	0	0	0	0	0	0	0	0	0	0	1	0	0	0	0	0	1	0	0	0	0	0	1	0	0	0	0	0
Dmagna000944	0	1	1	1	1	0	1	1	1	1	1	1	0	1	1	1	1	1	1	1	0	1	1	1	1	1	1	1	1	1	0	0	1	0	1	0	0	0	1	1	0	1	1	0	1	0	1	0	1
Dmagna000945	1	1	1	1	1	1	1	1	1	1	1	1	1	1	1	1	1	1	1	0	0	1	0	1	0	1	1	1	1	1	0	0	1	0	1	0	0	0	0	1	0	1	0	0	1	0	1	1	0
Dmagna000947	1	1	1	1	1	1	1	1	1	0	1	1	1	1	1	1	1	1	1	0	0	0	0	0	0	0	0	0	0	0	0	0	0	0	0	0	0	0	0	0	0	0	0	0	0	0	0	0	0
Dmagna000948	1	1	1	1	1	1	1	1	1	1	1	1	1	1	1	1	1	1	1	0	0	1	1	1	1	1	0	1	1	1	0	0	1	0	1	0	0	0	1	1	0	1	1	0	1	0	1	1	1
Dmagna000949	1	1	1	1	1	1	1	1	1	1	1	1	1	1	1	1	1	1	1	0	0	1	0	1	0	1	0	1	1	1	0	0	1	0	1	0	0	0	0	1	0	1	0	0	1	0	1	1	0
Dmagna000950	0	1	1	0	1	0	1	1	1	0	0	0	1	0	1	1	1	1	0	0	0	0	0	0	0	0	0	0	0	0	0	0	0	0	0	0	0	0	0	0	0	0	0	0	0	0	0	0	0
Dmagna000951	1	1	1	1	1	0	1	1	0	1	0	0	0	0	0	0	1	1	0	0	0	1	0	1	0	1	0	1	0	0	0	0	1	0	1	0	0	0	0	1	0	1	0	0	1	0	1	0	0
Dmagna000952	0	1	1	0	1	0	1	1	1	1	0	0	1	0	1	0	1	1	0	0	1	1	0	1	0	1	0	1	0	0	0	0	1	0	1	0	0	0	0	1	0	1	0	1	1	0	1	1	0
Dmagna000957	0	0	0	0	0	0	0	0	0	0	0	0	0	0	0	0	0	1	0	0	0	0	0	0	0	0	0	0	0	0	0	0	0	0	0	0	0	0	0	0	0	0	0	0	0	0	0	0	0
Dmagna000959	0	0	0	0	0	0	0	0	0	0	0	0	0	0	0	0	0	1	0	0	0	0	0	0	0	0	0	0	0	0	0	0	0	0	0	0	0	0	0	0	0	0	0	0	0	0	0	0	0
Dmagna000972	0	0	0	0	0	0	0	0	0	0	0	0	0	0	0	0	0	1	0	0	0	0	0	0	0	0	0	0	0	0	0	0	0	0	0	0	0	0	0	0	0	0	0	0	0	0	0	0	0
Dmagna000973	1	1	1	1	1	1	1	1	1	1	1	0	0	1	1	1	1	1	1	0	0	1	0	1	0	1	0	1	1	1	0	0	1	0	1	0	0	0	0	1	0	1	0	0	1	0	1	1	0
Dmagna000974	1	0	0	1	1	1	1	1	1	1	1	1	1	1	1	1	0	0	1	0	1	1	0	1	0	1	1	1	1	1	0	0	1	0	1	0	0	0	0	1	0	1	0	0	1	0	1	0	0
Dmagna000976	0	0	0	0	0	0	1	0	0	0	1	0	0	0	0	0	0	0	0	0	0	0	0	0	0	0	0	0	0	0	0	0	0	0	0	0	0	0	0	0	0	0	0	0	0	0	0	0	0
Dmagna000977	1	1	1	0	0	0	0	0	0	0	0	1	0	0	0	0	0	1	0	0	0	0	0	0	0	0	0	0	0	0	0	0	0	0	0	0	0	0	0	0	0	0	0	0	0	0	0	0	0
Dmagna000979	0	0	0	0	1	0	1	1	0	0	0	0	1	0	0	0	0	1	0	0	0	0	0	0	0	0	0	0	0	0	0	0	0	0	0	0	0	0	0	0	1	0	0	0	0	0	0	0	0
Dmagna000981	1	1	1	1	1	1	1	1	1	1	1	1	1	1	1	1	1	1	0	1	1	1	1	1	1	1	1	1	1	1	0	1	1	1	1	1	1	0	1	1	1	1	1	1	1	0	1	0	1
Dmagna000982	1	1	1	1	1	1	1	1	1	1	1	1	1	1	1	1	1	1	0	0	0	0	0	0	0	0	0	0	0	0	0	0	0	0	0	0	0	0	0	0	0	0	0	0	0	0	0	0	0
Dmagna000983	1	1	1	1	1	1	1	1	1	1	1	1	1	1	1	1	1	1	0	1	1	1	1	1	1	1	1	1	1	1	0	1	1	1	1	1	1	0	1	1	1	1	1	1	1	0	1	0	1
Dmagna000990	0	1	0	0	0	0	1	0	0	0	1	0	0	0	0	0	1	0	0	0	0	0	0	0	0	0	0	0	0	0	0	0	0	0	0	0	0	0	0	0	0	0	0	0	0	0	0	0	0
Dmagna000992	0	0	0	0	0	0	1	0	0	0	1	0	0	0	0	0	0	0	0	0	0	0	0	0	0	0	0	0	0	0	0	0	0	0	0	0	0	0	0	0	0	0	0	0	0	0	0	0	0
Dmagna000996	0	0	0	0	1	0	1	1	0	0	0	0	1	0	0	0	0	1	0	0	0	0	0	0	0	0	0	0	0	0	0	0	0	0	0	0	0	0	0	0	1	0	0	0	0	0	0	0	0
Dmagna000997	1	1	1	1	1	1	1	1	1	1	1	1	1	1	1	1	1	1	1	0	0	1	0	1	0	1	0	1	1	1	0	0	1	0	1	0	0	0	0	1	0	1	0	0	1	0	1	1	0
Dmagna000998	0	1	1	1	1	1	1	1	1	1	1	1	1	1	1	1	1	1	1	0	0	1	0	1	0	1	0	1	1	1	0	0	1	0	1	0	0	0	0	1	0	1	0	0	1	0	1	0	0
Dmagna001002	1	0	0	1	0	0	0	0	1	1	1	1	1	1	1	1	0	1	0	0	0	0	0	0	0	0	0	0	0	0	0	0	0	0	0	0	0	0	0	0	0	0	0	0	0	0	0	0	0
Dmagna001003	1	1	1	0	1	1	1	1	1	1	0	1	1	0	1	1	1	1	0	0	0	0	0	0	0	0	0	0	0	0	0	0	0	0	0	0	0	0	0	0	0	0	0	0	0	0	0	0	0
Dmagna001005	1	0	0	1	0	0	0	0	1	1	1	1	1	1	1	1	0	1	0	0	0	0	0	0	0	0	0	0	0	0	0	0	0	0	0	0	0	0	0	0	0	0	0	0	0	0	0	0	0
Dmagna001007	1	1	0	1	0	0	0	0	1	1	1	1	1	1	1	1	0	1	0	0	0	0	0	0	0	0	0	0	0	0	0	0	0	0	0	0	0	0	0	0	0	0	0	0	0	0	0	0	0
Dmagna001008	1	1	1	0	1	1	1	1	1	1	0	1	1	0	1	1	1	1	0	0	0	0	0	0	0	0	0	0	0	0	0	0	0	0	0	0	0	0	0	0	0	0	0	0	0	0	0	0	0
Dmagna001009	1	1	1	0	1	1	1	1	1	1	0	1	1	0	1	1	1	1	0	0	0	0	0	0	0	0	0	0	0	0	0	0	0	0	0	0	0	0	0	0	0	0	0	0	0	0	0	0	0
Dmagna001010	1	0	0	1	0	0	0	0	1	1	1	0	1	1	0	1	0	1	0	0	0	0	0	0	0	0	0	0	0	0	0	0	0	0	0	0	0	0	0	0	0	0	0	0	0	0	0	0	0
Dmagna001011	1	1	1	0	1	1	1	1	1	1	0	1	1	0	1	1	1	1	0	0	0	0	0	0	0	0	0	0	0	0	0	0	0	0	0	0	0	0	0	0	0	0	0	0	0	0	0	0	0
Dmagna001013	0	0	0	1	0	1	0	0	0	1	1	0	1	1	1	1	0	1	0	0	0	0	0	0	0	0	0	0	0	0	0	0	0	0	0	0	0	0	0	0	0	0	0	0	0	0	0	0	0
Dmagna001014	0	0	0	1	0	1	0	0	0	0	1	0	1	1	0	1	0	1	0	0	0	0	0	0	0	0	0	0	0	0	0	0	0	0	0	0	0	0	0	0	0	0	0	0	0	0	0	0	0
Dmagna001015	0	0	0	1	0	1	0	0	0	1	1	0	1	1	1	1	0	1	0	0	0	0	0	0	0	0	0	0	0	0	0	0	0	0	0	0	0	0	0	0	0	0	0	0	0	0	0	0	0
Dmagna001016	0	0	0	1	0	1	0	0	0	1	1	0	1	1	1	1	0	1	0	0	0	0	0	0	0	0	0	0	0	0	0	0	0	0	0	0	0	0	0	0	0	0	0	0	0	0	0	0	0
Dmagna001017	0	0	0	1	0	1	0	0	0	1	1	0	1	1	1	1	0	1	0	0	0	0	0	0	0	0	0	0	0	0	0	0	0	0	0	0	0	0	0	0	0	0	0	0	0	0	0	0	0
Dmagna001018	0	0	0	1	0	1	0	0	0	0	1	0	1	1	0	1	0	1	0	0	0	0	0	0	0	0	0	0	0	0	0	0	0	0	0	0	0	0	0	0	0	0	0	0	0	0	0	0	0
Dmagna001020	0	0	0	1	0	1	0	0	0	0	0	0	1	0	0	1	0	1	0	0	0	0	0	0	0	0	0	0	0	0	0	0	0	0	0	0	0	0	0	0	0	0	0	0	0	0	0	0	0
Dmagna001021	0	0	0	1	0	1	0	0	0	0	0	0	1	0	0	1	0	1	0	0	0	0	0	0	0	0	0	0	0	0	0	0	0	0	0	0	0	0	0	0	0	0	0	0	0	0	0	0	0
Dmagna001023	0	0	0	1	0	1	0	0	0	0	1	0	1	1	0	1	0	1	0	0	0	0	0	0	0	0	0	0	0	0	0	0	0	0	0	0	0	0	0	0	0	0	0	0	0	0	0	0	0
Dmagna001024	0	0	0	0	0	0	1	0	0	1	0	0	0	0	0	0	0	1	0	0	0	0	0	0	0	0	0	0	0	0	0	0	0	0	0	0	0	0	0	0	0	0	0	0	0	0	0	0	0
Dmagna001025	0	0	0	0	0	0	1	0	0	1	0	0	0	0	0	0	0	1	0	0	0	0	0	0	0	0	0	0	0	0	0	0	0	0	0	0	0	0	0	0	0	0	0	0	0	0	0	0	0
Dmagna001026	0	0	0	0	0	0	1	0	0	0	0	0	0	0	0	0	0	0	0	0	0	0	0	0	0	0	0	0	0	0	0	0	0	0	0	0	0	0	0	0	0	0	0	0	0	0	0	0	0
Dmagna001027	0	0	0	0	0	0	1	0	0	0	0	0	0	0	0	0	0	1	0	0	0	0	0	0	0	0	0	0	0	0	0	0	0	0	0	0	0	0	0	0	0	0	0	0	0	0	0	0	0
Dmagna001028	0	0	0	0	0	0	1	0	0	1	0	0	0	0	0	0	0	1	0	0	0	0	0	0	0	0	0	0	0	0	0	0	0	0	0	0	0	0	0	0	0	0	0	0	0	0	0	0	0
Dmagna001030	0	0	0	0	0	0	1	0	0	0	0	0	0	0	0	0	0	1	0	0	0	0	0	0	0	0	0	0	0	0	0	0	0	0	0	0	0	0	0	0	0	0	0	0	0	0	0	0	0
Dmagna001032	0	0	0	1	0	1	0	0	0	0	0	0	1	0	0	1	0	1	0	0	0	0	0	0	0	0	0	0	0	0	0	0	0	0	0	0	0	0	0	0	0	0	0	0	0	0	0	0	0
Dmagna001038	0	0	0	0	0	0	0	0	0	0	0	0	0	0	0	0	0	1	0	0	0	0	0	0	0	0	0	0	0	0	0	0	0	0	0	0	0	0	0	0	0	0	0	0	0	0	0	0	0
Dmagna001040	1	0	0	1	0	1	0	0	1	1	1	1	1	1	0	1	0	1	0	0	0	0	0	0	0	0	0	0	0	0	0	0	0	0	0	0	0	0	0	0	0	0	0	0	0	0	0	0	0
Dmagna001046	0	1	1	0	1	1	1	1	1	0	1	1	1	1	0	1	1	1	0	0	0	0	0	0	0	0	0	0	0	0	0	0	0	0	0	0	0	0	0	0	0	0	0	0	0	0	0	0	0
Dmagna001047	0	0	0	0	0	0	0	0	0	0	0	0	0	0	0	0	0	1	0	0	0	0	0	0	0	0	0	0	0	0	0	0	0	0	0	0	0	0	0	0	0	0	0	0	0	0	0	0	0
Dmagna001049	1	1	1	1	1	1	1	1	1	1	1	1	1	1	1	1	1	1	1	0	0	0	0	0	0	0	0	0	0	0	0	0	0	0	0	0	0	0	0	0	0	0	0	0	0	0	0	0	0
Dmagna001051	1	1	1	1	1	1	0	0	1	1	1	1	1	1	1	1	0	1	0	0	0	0	0	0	0	0	0	0	0	0	0	0	0	0	0	0	0	0	0	0	0	0	0	0	0	0	0	0	0
Dmagna001052	1	1	1	1	1	0	0	0	1	1	1	1	1	1	1	1	0	1	0	0	0	0	0	0	0	0	0	0	0	0	0	0	0	0	0	0	0	0	0	0	0	0	0	0	0	0	0	0	0
Dmagna001053	1	1	0	1	0	1	0	0	1	1	1	0	1	1	1	1	0	1	0	0	0	0	0	0	0	0	0	0	0	0	0	0	0	0	0	0	0	0	0	0	0	0	0	0	0	0	0	0	0
Dmagna001054	1	1	1	1	1	1	0	0	1	1	1	1	1	1	1	1	0	1	0	0	0	0	0	0	0	0	0	0	0	0	0	0	0	0	0	0	0	0	0	0	0	0	0	0	0	0	0	0	0
Dmagna001055	1	1	1	1	0	0	1	0	1	1	1	1	1	1	1	1	1	1	0	0	0	0	0	0	0	0	0	0	0	0	0	0	0	0	0	0	0	0	0	0	0	0	0	0	0	0	0	0	0
Dmagna001057	1	0	0	1	0	0	0	0	1	1	1	1	1	1	1	1	0	1	0	0	0	0	0	0	0	0	0	0	0	0	0	0	0	0	0	0	0	0	0	0	0	0	0	0	0	0	0	0	0
Dmagna001059	1	0	0	0	0	0	0	0	1	1	1	1	1	1	1	1	0	1	0	0	0	0	0	0	0	0	0	0	0	0	0	0	0	0	0	0	0	0	0	0	0	0	0	0	0	0	0	0	0
Dmagna001061	1	0	0	1	0	0	0	0	1	1	1	1	1	1	1	1	0	1	0	0	0	0	0	0	0	0	0	0	0	0	0	0	0	0	0	0	0	0	0	0	0	0	0	0	0	0	0	0	0
Dmagna001062	1	1	0	1	0	1	0	0	1	1	1	1	1	1	1	1	0	1	0	0	0	0	0	0	0	0	0	0	0	0	0	0	0	0	0	0	0	0	0	0	0	0	0	0	0	0	0	0	0
Dmagna001063	1	1	0	1	0	1	0	0	1	1	1	1	1	1	1	1	0	1	0	0	0	0	0	0	0	0	0	0	0	0	0	0	0	0	0	0	0	0	0	0	0	0	0	0	0	0	0	0	0
Dmagna001064	1	0	0	1	0	1	0	0	1	0	1	0	1	1	1	1	0	1	0	0	0	0	0	0	0	0	0	0	0	0	0	0	0	0	0	0	0	0	0	0	0	0	0	0	0	0	0	0	0
Dmagna001065	1	0	0	1	0	1	0	0	1	0	1	0	1	1	1	1	0	1	0	0	0	0	0	0	0	0	0	0	0	0	0	0	0	0	0	0	0	0	0	0	0	0	0	0	0	0	0	0	0
Dmagna001066	1	0	0	1	0	1	0	0	1	0	1	0	1	1	1	0	0	1	0	0	0	0	0	0	0	0	0	0	0	0	0	0	0	0	0	0	0	0	0	0	0	0	0	0	0	0	0	0	0
Dmagna001067	1	0	0	1	0	1	0	0	1	0	1	0	1	1	1	0	0	1	0	0	0	0	0	0	0	0	0	0	0	0	0	0	0	0	0	0	0	0	0	0	0	0	0	0	0	0	0	0	0
Dmagna001069	1	0	0	1	0	1	0	0	1	0	1	0	1	1	1	0	0	1	0	0	0	0	0	0	0	0	0	0	0	0	0	0	0	0	0	0	0	0	0	0	0	0	0	0	0	0	0	0	0
Dmagna001070	1	0	0	1	0	1	0	0	1	0	1	0	1	1	1	0	0	1	0	0	0	0	0	0	0	0	0	0	0	0	0	0	0	0	0	0	0	0	0	0	0	0	0	0	0	0	0	0	0
Dmagna001076	1	1	1	1	1	1	1	1	1	1	1	1	1	1	0	1	1	1	1	0	0	0	0	0	0	0	0	0	1	1	0	0	0	0	0	0	0	0	0	0	0	0	0	0	0	0	0	0	0
Dmagna001078	1	1	1	1	1	1	1	1	1	1	1	1	1	1	0	1	1	1	1	0	0	0	0	0	0	0	0	0	1	1	0	0	0	0	0	0	0	0	0	0	0	0	0	0	0	0	0	0	0
Dmagna001079	1	1	1	1	1	1	1	1	1	1	1	1	1	1	1	1	1	1	1	0	0	0	0	0	0	0	0	0	1	1	0	0	0	0	0	0	0	0	0	0	0	0	0	0	0	0	0	0	0
Dmagna001080	1	1	1	1	1	1	1	1	1	1	1	1	1	1	1	1	1	1	1	0	0	0	0	0	0	0	0	0	1	1	0	0	0	0	0	0	0	0	0	0	0	0	0	0	0	0	0	0	0
Dmagna001081	1	1	1	1	1	1	1	1	1	1	1	1	1	1	1	1	1	1	1	0	0	0	0	0	0	0	0	0	1	1	0	0	0	0	0	0	0	0	0	0	0	0	0	0	0	0	0	0	0
Dmagna001082	1	1	1	1	1	1	1	1	1	1	1	1	1	1	1	1	1	1	1	0	0	0	0	0	0	0	0	0	1	1	0	0	0	0	0	0	0	0	0	0	0	0	0	0	0	0	0	0	0
Dmagna001083	1	1	1	1	1	1	1	1	1	1	1	1	1	1	1	1	1	1	1	0	0	0	0	0	0	0	0	0	1	1	0	0	0	0	0	0	0	0	0	0	0	0	0	0	0	0	0	0	0
Dmagna001084	1	1	1	1	1	1	1	1	1	1	1	1	1	1	1	1	1	1	1	0	0	0	0	0	0	0	0	0	1	1	0	0	0	0	0	0	0	0	0	0	0	0	0	0	0	0	0	0	0
Dmagna001086	1	1	1	1	1	1	1	1	1	1	1	1	1	1	1	1	1	1	1	0	0	0	0	0	0	0	0	0	1	1	0	0	0	0	0	0	0	0	0	0	0	0	0	0	0	0	0	0	0
Dmagna001087	1	1	1	1	1	1	1	1	1	1	1	1	1	1	1	1	1	1	1	0	0	0	0	0	0	0	0	0	1	1	0	0	0	0	0	0	0	0	0	0	0	0	0	0	0	0	0	0	0
Dmagna001088	1	1	1	1	1	1	1	1	1	1	1	1	1	1	1	1	1	1	1	0	0	0	0	0	0	0	0	0	1	1	0	0	0	0	0	0	0	0	0	0	0	0	0	0	0	0	0	0	0
Dmagna001090	1	1	1	1	1	1	1	1	1	1	1	1	1	1	1	1	1	1	1	0	0	0	0	0	0	0	0	0	1	1	0	0	0	0	0	0	0	0	0	0	0	0	0	0	0	0	0	0	0
Dmagna001092	0	1	0	1	1	1	1	1	1	1	1	1	1	1	1	1	1	1	1	0	0	0	0	0	0	0	0	0	1	1	0	0	0	0	0	0	0	0	0	0	0	0	0	0	0	0	0	0	0
Dmagna001093	1	1	1	1	1	1	1	1	1	1	1	1	1	1	0	1	1	1	0	0	0	0	0	0	0	0	0	0	0	0	0	0	0	0	0	0	0	0	0	0	0	0	0	0	0	0	0	0	0
Dmagna001095	1	1	1	1	1	1	1	1	1	1	1	1	1	1	1	1	1	1	1	0	0	0	0	0	0	0	0	0	1	1	0	0	0	0	0	0	0	0	0	0	0	0	0	0	0	0	0	0	0
Dmagna001096	1	1	1	1	1	1	1	1	1	1	1	1	1	1	0	1	1	1	1	0	0	0	0	0	0	0	0	0	1	1	0	0	0	0	0	0	0	0	0	0	0	0	0	0	0	0	0	0	0
Dmagna001097	1	1	1	1	1	0	1	1	1	1	1	1	1	1	0	1	1	1	0	0	0	0	0	0	0	0	0	0	0	0	0	0	0	0	0	0	0	0	0	0	0	0	0	0	0	0	0	0	0
Dmagna001098	0	1	1	1	1	1	1	1	1	1	1	1	1	1	1	1	1	1	1	0	0	0	0	0	0	0	0	0	1	1	0	0	0	0	0	0	0	0	0	0	0	0	0	0	0	0	0	0	0
Dmagna001103	1	1	1	0	1	1	1	1	1	1	1	1	0	1	1	0	1	1	0	0	0	1	0	1	0	1	0	1	0	0	0	0	1	0	1	0	0	1	0	1	0	1	0	0	1	1	1	1	0
Dmagna001104	1	1	1	0	1	1	1	1	1	0	0	0	1	0	1	1	1	1	0	0	0	0	0	0	0	0	0	0	0	0	0	0	0	0	0	0	0	0	0	0	0	0	0	0	0	0	0	0	0
Dmagna001105	0	1	1	0	0	0	1	1	0	0	0	0	1	0	0	0	1	1	0	0	0	0	0	0	0	0	0	0	0	0	0	0	0	0	0	0	0	0	0	0	0	0	0	0	0	0	0	0	0
Dmagna001107	0	0	1	0	1	1	1	1	0	0	0	0	0	0	1	1	1	1	0	0	0	0	0	0	0	0	0	0	0	0	0	0	0	0	0	0	0	0	0	0	0	0	0	0	0	0	0	0	0
Dmagna001108	0	1	1	0	1	1	1	1	1	1	1	1	1	1	1	1	1	1	0	0	0	1	0	1	0	1	1	1	0	0	0	0	1	0	1	0	0	0	0	0	0	1	0	0	1	0	1	0	0
Dmagna001109	0	1	1	0	1	1	1	1	1	1	1	1	1	1	1	1	1	1	0	0	0	1	0	1	0	1	1	1	0	0	0	0	1	0	1	0	0	0	0	0	0	1	0	0	1	0	1	0	0
Dmagna001110	0	1	1	0	1	1	1	1	1	1	0	0	1	0	1	1	1	1	0	0	0	0	0	0	0	0	0	0	0	0	0	0	0	0	0	0	0	0	0	0	0	0	0	0	0	0	0	0	0
Dmagna001116	0	0	0	0	0	0	0	0	0	0	0	0	0	0	0	0	0	1	0	0	0	0	0	0	0	0	0	0	0	0	0	0	0	0	0	0	0	0	0	0	0	0	0	0	0	0	0	0	0
Dmagna001117	1	0	0	1	0	0	0	0	1	1	1	1	1	1	1	1	0	1	0	0	0	0	0	0	0	0	0	0	0	0	0	0	0	0	0	0	0	0	0	0	0	0	0	0	0	0	0	0	0
Dmagna001118	1	0	0	1	0	0	0	0	1	1	1	1	1	1	1	1	0	1	0	0	0	0	0	0	0	0	0	0	0	0	0	0	0	0	0	0	0	0	0	0	0	0	0	0	0	0	0	0	0
Dmagna001125	0	0	0	0	0	0	0	0	0	0	0	0	0	0	0	0	0	1	0	0	0	0	0	0	0	0	0	0	0	0	0	0	0	0	0	0	0	0	0	0	0	0	0	0	0	0	0	0	0
Dmagna001126	0	1	1	1	0	1	1	0	1	1	1	0	1	1	1	0	1	1	0	0	0	0	0	0	0	0	0	0	0	0	0	0	0	0	0	0	0	0	0	0	0	0	0	0	0	0	0	0	0
Dmagna001128	0	0	0	0	0	0	0	0	0	0	0	0	0	0	0	0	0	1	0	0	0	0	0	0	0	0	0	0	0	0	0	0	0	0	0	0	0	0	0	0	0	0	0	0	0	0	0	0	0
Dmagna001130	1	1	1	1	1	1	1	1	1	1	1	0	1	1	1	1	1	1	1	1	1	1	1	1	1	1	1	1	1	1	0	0	1	1	1	0	0	1	1	1	1	1	0	0	1	0	1	0	0
Dmagna001131	1	1	1	1	1	1	1	1	1	1	1	1	1	1	1	1	1	1	0	0	0	0	0	0	0	0	0	0	0	0	0	0	0	0	0	0	0	0	0	0	0	0	0	0	0	0	0	0	0
Dmagna001132	0	0	0	0	0	0	0	0	0	0	0	0	0	0	0	0	0	1	0	0	0	0	0	0	0	0	0	0	0	0	0	0	0	0	0	0	0	0	0	0	0	0	0	0	0	0	0	0	0
Dmagna001133	1	1	1	1	1	1	1	1	0	1	0	1	1	0	1	1	1	1	0	0	0	1	0	1	0	1	0	1	1	1	0	0	1	0	1	0	0	0	0	1	0	1	0	0	1	0	1	0	0
Dmagna001134	1	1	1	1	1	1	1	1	1	1	1	1	1	1	1	1	1	1	1	0	0	1	0	1	0	1	0	1	1	1	0	0	1	0	1	0	0	0	0	1	0	1	0	0	1	0	1	0	0
Dmagna001135	1	1	1	1	0	0	0	1	1	1	1	1	1	1	1	1	1	1	1	0	0	1	0	1	0	0	1	1	1	1	0	0	1	0	1	0	0	0	0	0	0	1	0	0	1	0	1	1	0
Dmagna001136	0	1	1	0	1	1	1	1	1	1	0	1	1	0	1	1	1	1	1	0	0	0	0	0	0	0	1	0	1	1	0	0	0	0	0	0	0	0	0	0	0	0	0	0	0	0	0	0	0
Dmagna001137	0	1	1	0	1	1	1	1	1	0	1	0	0	1	1	1	1	0	0	0	0	1	0	1	0	1	1	1	0	0	0	0	1	0	1	0	0	0	0	0	0	1	0	0	1	0	1	0	0
Dmagna001138	0	1	1	1	1	1	1	1	1	0	1	0	1	1	1	1	1	1	0	0	0	1	0	1	0	1	1	1	0	0	0	0	1	0	1	0	0	0	0	0	0	1	0	0	1	0	1	0	0
Dmagna001139	1	1	1	1	1	1	1	1	1	1	1	1	1	1	1	1	1	1	1	1	0	1	1	1	1	1	1	1	1	1	0	0	1	1	1	1	1	0	1	1	1	1	1	0	1	1	1	0	1
Dmagna001140	1	1	1	1	1	1	1	1	1	1	1	1	1	1	1	1	1	1	1	0	0	0	0	1	0	0	1	1	1	1	0	0	0	0	0	0	0	0	0	1	0	0	0	0	1	0	1	0	0
Dmagna001141	0	0	1	1	0	0	1	1	1	0	0	0	1	1	1	0	1	1	0	0	0	0	0	0	0	0	0	0	0	0	0	0	0	0	0	0	0	0	0	0	0	0	0	0	0	0	0	0	0
Dmagna001144	1	1	1	1	1	1	1	1	1	1	1	1	1	1	1	1	1	1	0	0	0	1	0	1	0	1	0	1	0	0	0	0	1	0	1	0	0	0	0	1	0	1	0	0	1	0	1	1	0
Dmagna001150	1	1	1	0	1	1	1	1	1	1	1	1	1	1	1	1	1	1	0	0	0	1	0	1	0	1	1	1	0	0	0	0	1	0	1	0	0	0	0	1	0	1	0	0	1	0	1	0	0
Dmagna001151	0	0	0	0	0	0	0	0	0	0	0	0	0	0	1	0	0	0	0	0	0	0	0	0	0	0	0	0	0	0	0	0	0	0	0	0	0	0	0	0	0	0	0	0	0	0	0	0	0
Dmagna001153	1	1	1	1	1	1	1	1	1	1	1	1	1	1	1	1	1	1	1	1	0	1	1	1	1	1	1	1	1	1	0	0	1	1	1	0	0	0	1	1	1	1	1	0	1	0	1	0	1
Dmagna001155	1	1	1	1	1	1	1	1	1	1	1	1	1	1	1	1	1	1	1	0	0	0	0	0	0	0	0	0	1	1	0	0	0	0	0	0	0	0	0	0	0	0	0	0	0	0	0	0	0
Dmagna001156	1	1	1	1	1	1	1	1	1	1	1	1	1	1	1	1	1	1	1	1	0	1	1	1	1	1	1	1	1	1	0	0	1	1	1	0	0	0	1	1	1	1	1	0	1	0	1	0	1
Dmagna001157	1	1	1	1	1	1	1	1	1	1	1	1	1	1	1	1	1	1	1	1	0	1	1	1	1	1	0	1	1	1	0	0	1	1	1	0	0	0	1	1	1	1	1	0	1	0	1	1	1
Dmagna001160	1	1	1	1	1	1	1	1	1	1	1	1	1	1	1	1	1	1	1	0	0	1	0	1	0	1	1	1	1	1	0	0	1	0	1	0	0	0	0	1	0	1	0	0	1	0	1	1	0
Dmagna001161	1	1	1	0	1	0	1	1	1	1	0	1	1	0	0	0	1	1	1	0	0	0	0	0	0	0	0	0	1	1	0	0	0	0	0	0	0	0	0	0	0	0	0	0	0	0	0	0	0
Dmagna001162	1	0	1	1	1	1	1	1	1	1	1	1	1	1	1	1	1	1	1	0	0	1	0	1	0	1	0	1	1	1	0	0	1	0	1	0	0	0	0	1	0	1	0	0	1	0	1	1	0
Dmagna001163	1	1	1	1	1	1	1	1	1	1	1	1	1	1	1	1	1	1	1	1	0	1	1	1	1	1	1	1	1	1	0	0	1	1	1	0	0	0	1	1	1	1	1	0	1	0	1	0	1
Dmagna001164	1	1	1	1	1	1	1	1	1	1	1	1	1	1	1	1	1	1	1	1	0	1	1	1	1	0	1	1	1	1	0	0	1	1	1	0	0	0	1	1	1	1	1	0	1	0	1	0	1
Dmagna001165	0	0	0	0	0	0	0	0	0	0	0	0	0	0	1	0	1	1	0	0	0	0	0	0	0	0	0	0	0	0	0	0	0	0	0	0	0	0	0	0	0	0	0	0	0	0	0	0	0
Dmagna001166	1	1	1	1	1	1	1	1	1	1	0	1	1	0	1	1	1	1	1	1	0	1	1	1	1	1	1	1	1	1	0	0	1	1	1	0	0	0	1	1	1	1	1	0	1	0	1	0	1
Dmagna001167	1	1	1	1	1	1	1	1	1	1	0	1	1	0	1	1	1	1	1	1	0	1	1	1	1	1	1	1	1	1	0	0	1	1	1	0	0	0	1	1	1	1	1	0	1	0	1	0	1
Dmagna001169	1	1	1	1	1	1	1	1	1	1	1	1	1	1	1	0	1	1	1	0	0	1	1	1	1	1	0	1	1	1	0	0	1	0	1	0	0	0	1	1	0	1	1	0	1	0	0	0	1
Dmagna001170	0	1	1	0	1	1	1	1	1	0	0	0	1	0	0	1	1	1	0	1	0	1	1	1	1	1	0	1	0	0	0	0	1	1	1	0	0	0	1	1	1	1	1	0	1	0	1	0	1
Dmagna001171	1	0	1	1	1	1	1	1	1	1	1	0	0	1	0	1	0	0	0	0	0	0	0	0	0	0	0	0	0	0	0	0	0	0	0	0	0	0	0	0	0	0	0	0	0	0	0	0	0
Dmagna001173	1	1	1	0	1	1	1	1	1	1	1	1	1	1	1	1	1	1	0	0	0	1	0	1	0	1	1	1	0	0	0	0	1	0	1	0	0	0	0	1	0	1	0	0	1	0	1	0	0
Dmagna001177	1	1	1	1	1	1	1	1	1	1	1	1	1	1	1	1	1	1	1	1	0	0	0	1	0	0	0	0	1	1	0	0	1	0	0	0	0	0	0	0	0	0	0	0	0	0	0	0	0
Dmagna001180	1	1	1	1	1	1	1	1	1	1	1	1	1	1	1	1	1	1	1	0	0	1	0	1	0	1	0	1	1	1	0	0	1	0	1	0	0	0	0	1	0	1	0	0	1	0	1	0	0
Dmagna001181	1	1	1	1	1	1	1	1	1	1	1	1	1	1	1	0	1	1	0	0	0	0	0	0	0	0	0	0	0	0	0	0	0	0	0	0	0	0	0	0	0	0	0	0	0	0	0	0	0
Dmagna001184	1	1	1	1	0	1	1	1	1	1	1	1	0	1	1	1	1	1	0	0	0	1	0	1	0	1	0	1	1	1	0	0	1	0	1	0	0	0	0	1	0	1	0	0	1	0	1	1	0
Dmagna001189	1	1	1	1	1	1	1	1	1	1	0	1	1	0	1	1	1	1	1	0	0	0	0	0	0	0	0	0	1	1	0	0	0	0	0	0	0	0	0	0	0	0	0	0	0	0	0	0	0
Dmagna001193	1	1	1	1	1	1	1	1	1	1	1	1	1	1	1	1	1	1	1	0	0	1	0	1	0	1	0	1	1	1	0	0	1	0	1	0	0	0	0	1	0	1	0	0	1	0	1	1	0
Dmagna001196	1	1	1	1	1	1	1	1	1	1	1	0	1	1	1	1	1	1	0	0	0	0	1	0	1	0	0	0	1	1	0	0	0	0	0	0	0	0	1	0	0	0	1	0	1	0	0	0	1
Dmagna001197	1	1	1	1	1	0	1	1	1	1	1	1	1	1	1	1	1	1	1	0	0	1	1	1	1	1	0	1	1	1	0	0	1	0	1	0	0	0	1	1	0	1	1	0	1	0	1	0	1
Dmagna001198	1	1	1	1	1	1	1	1	1	0	1	1	1	1	1	1	1	1	1	1	0	1	0	1	0	1	1	1	1	1	0	0	1	1	1	0	0	0	0	1	1	1	0	0	1	0	0	1	0
Dmagna001201	0	0	0	0	0	0	0	0	0	0	0	0	0	0	0	0	0	1	0	0	0	0	0	0	0	0	0	0	0	0	0	0	0	0	0	0	0	0	0	0	0	0	0	0	0	0	0	0	0
Dmagna001204	1	1	0	1	1	0	0	1	0	1	1	0	0	1	1	0	1	1	0	0	0	0	0	0	0	0	0	0	0	0	0	0	0	0	0	0	0	0	0	0	0	0	0	0	0	0	0	0	0
Dmagna001208	0	0	0	0	0	0	0	0	0	0	0	0	0	0	0	0	0	1	0	0	0	0	0	0	0	0	0	0	0	0	0	0	0	0	0	0	0	0	0	0	0	0	0	0	0	0	0	0	0
Dmagna001212	1	0	1	1	1	0	1	1	1	1	1	1	1	1	1	0	0	1	1	0	0	1	0	1	0	1	0	1	1	1	0	0	1	0	1	0	0	0	0	1	0	1	0	0	1	0	1	0	0
Dmagna001213	1	1	1	1	1	1	1	1	1	1	1	1	1	1	1	1	1	1	1	1	0	1	0	1	0	0	1	1	1	1	0	0	1	1	1	0	0	0	0	1	1	1	0	0	1	0	1	0	0
Dmagna001214	1	1	1	1	1	1	1	1	1	1	1	1	0	1	1	1	1	1	1	0	0	1	1	1	0	1	1	1	1	1	0	0	1	0	1	0	0	0	0	1	0	1	1	0	1	0	0	0	1
Dmagna001216	1	0	1	1	1	1	1	1	1	1	0	1	1	0	1	1	0	1	1	0	0	1	1	1	1	1	1	1	1	1	0	0	1	0	1	0	0	0	1	1	0	1	1	0	1	0	1	0	1
Dmagna001217	1	1	1	1	1	1	1	1	0	1	1	1	1	1	1	1	1	1	0	1	0	1	1	1	1	0	1	1	1	1	0	0	1	1	1	0	0	0	1	1	1	1	1	0	1	0	1	1	1
Dmagna001218	1	1	1	1	1	1	1	1	1	1	1	1	1	1	1	1	1	1	1	1	0	1	1	1	1	1	1	1	1	1	0	0	1	1	1	0	0	0	1	1	1	1	1	0	1	0	1	0	1
Dmagna001219	1	1	1	1	1	1	1	1	1	1	1	1	0	1	1	1	1	0	1	1	0	1	0	1	0	1	0	1	1	1	0	0	1	1	1	0	0	0	0	1	1	1	0	0	1	0	1	1	0
Dmagna001220	0	1	1	0	1	0	1	1	1	0	0	0	1	0	1	0	1	1	0	0	0	1	1	1	1	1	1	1	0	0	1	0	1	0	1	0	0	1	1	1	0	1	1	0	0	0	1	0	1
Dmagna001221	1	1	1	1	1	1	1	1	1	1	1	1	1	1	1	1	1	1	1	0	0	1	1	1	1	1	0	1	1	1	0	0	1	0	1	0	0	0	1	1	0	1	0	0	1	0	1	0	0
Dmagna001222	1	1	1	1	1	1	1	1	1	1	1	1	1	1	1	1	1	1	0	0	0	0	0	0	0	1	0	0	0	0	0	0	0	0	0	0	0	0	0	1	0	0	0	0	0	0	0	0	0
Dmagna001223	0	1	1	1	1	0	1	1	1	1	1	1	1	1	1	0	1	1	1	0	0	0	0	0	0	0	0	0	1	1	0	0	0	0	0	0	0	0	0	0	0	0	0	0	0	0	0	0	0
Dmagna001230	1	1	1	1	0	1	0	1	1	1	1	1	1	1	1	1	1	1	0	0	0	1	0	1	0	1	0	1	1	1	0	0	1	0	1	0	0	0	0	1	0	1	0	0	1	0	1	0	0
Dmagna001232	1	1	1	0	1	1	1	1	1	1	0	1	1	0	1	1	1	1	1	0	0	1	0	1	0	1	0	1	1	1	0	0	1	0	1	0	0	0	0	1	0	1	0	0	1	0	1	1	0
Dmagna001234	1	0	0	1	0	1	0	0	1	1	1	1	1	1	1	1	0	1	1	1	0	1	0	1	0	1	1	1	1	1	0	0	1	1	1	0	0	0	0	1	1	1	0	0	1	0	1	1	0
Dmagna001238	1	1	1	1	1	1	1	1	1	1	1	1	1	1	1	1	1	1	1	0	0	1	0	1	0	1	0	1	1	1	0	0	1	0	1	0	0	0	0	1	0	1	0	0	1	0	1	0	0
Dmagna001241	0	1	1	0	1	1	1	1	0	0	0	0	1	0	1	1	1	1	0	0	0	0	0	0	0	0	0	0	0	0	0	0	0	0	0	0	0	0	0	0	0	0	0	0	0	0	0	0	0
Dmagna001244	0	0	0	0	0	0	0	0	0	0	0	0	0	0	0	0	0	1	0	0	0	0	0	0	0	0	0	0	0	0	0	0	0	0	0	0	0	0	0	0	0	0	0	0	0	0	0	0	0
Dmagna001247	1	1	1	1	1	1	1	1	1	1	1	1	1	1	1	1	1	1	0	1	0	1	1	1	1	1	1	1	1	1	0	0	1	1	1	0	0	0	1	1	1	1	1	0	1	0	1	1	1
Dmagna001248	1	1	1	1	1	1	1	1	1	1	1	1	1	1	1	1	1	1	0	0	0	1	1	1	1	1	1	1	0	0	0	0	1	0	1	0	0	0	1	1	0	1	1	0	1	0	1	0	1
Dmagna001252	0	0	0	0	0	0	0	0	1	0	0	0	1	0	0	0	0	1	0	0	0	0	0	0	0	0	0	0	0	0	0	0	0	0	0	0	0	0	0	0	0	0	0	0	0	0	0	0	0
Dmagna001257	1	0	1	1	0	1	0	1	1	0	1	1	1	1	1	1	0	1	1	0	0	0	0	0	0	0	0	0	1	1	0	0	0	0	0	0	0	0	0	0	0	0	0	0	0	0	0	0	0
Dmagna001259	0	1	0	0	0	0	1	1	1	1	1	1	0	1	0	1	1	1	1	0	0	0	0	0	0	0	0	0	1	1	0	0	0	0	0	0	0	0	0	0	0	0	0	0	0	0	0	0	0
Dmagna001266	1	1	1	0	1	1	1	1	0	1	1	1	1	1	1	0	1	1	1	0	0	1	0	1	0	1	0	1	0	0	0	0	1	0	1	0	0	0	0	1	0	1	0	0	1	0	1	1	0
Dmagna001269	0	0	0	0	1	1	1	1	1	0	0	0	1	0	0	1	1	0	0	1	0	1	0	0	0	1	1	1	0	0	0	0	1	1	0	0	0	0	0	1	1	0	0	0	1	0	1	0	0
Dmagna001270	1	1	1	1	1	1	1	1	1	1	1	1	1	1	1	1	1	1	1	1	0	1	1	1	1	1	1	1	1	1	0	0	1	1	1	0	0	0	1	1	1	1	1	0	1	0	1	0	1
Dmagna001271	1	0	1	1	0	1	0	1	1	1	1	1	1	1	0	1	0	0	1	1	0	1	1	1	1	1	1	1	1	1	0	0	1	1	1	0	0	0	1	1	1	1	1	0	1	0	1	0	1
Dmagna001272	0	1	1	0	1	1	1	1	1	1	0	1	1	0	1	0	1	0	1	0	0	0	0	0	0	0	0	0	1	1	0	0	0	0	0	0	0	0	0	0	0	0	0	0	0	0	0	0	0
Dmagna001273	1	0	1	1	0	1	0	1	1	1	1	1	1	1	0	1	0	1	0	0	0	0	0	0	0	0	0	0	0	0	0	0	0	0	0	0	0	0	0	0	0	0	0	0	0	0	0	0	0
Dmagna001275	1	1	1	1	1	1	1	1	1	1	1	1	1	1	1	1	1	1	1	1	0	1	1	1	1	1	1	1	1	1	0	0	1	1	1	0	0	0	1	1	1	1	1	0	1	0	1	1	1
Dmagna001276	1	1	1	1	1	1	1	1	1	1	1	1	1	1	1	1	1	1	1	1	0	1	1	1	1	1	1	1	1	1	0	0	1	1	1	0	0	0	1	1	1	1	1	0	1	0	1	1	1
Dmagna001278	0	0	1	0	0	1	0	0	0	1	0	0	1	0	0	1	0	0	1	1	0	1	1	1	1	1	1	1	1	1	0	0	1	1	1	0	0	0	1	1	1	1	1	0	1	0	1	1	1
Dmagna001280	1	1	0	0	1	0	1	1	1	1	0	1	0	0	0	0	1	1	0	0	0	0	0	0	0	0	0	0	0	0	0	0	0	0	0	0	0	0	0	0	0	0	0	0	0	0	0	0	0
Dmagna001282	1	1	1	1	1	0	1	1	1	1	0	1	1	0	0	1	1	1	1	0	0	1	0	1	0	1	0	1	1	1	0	0	1	0	1	0	0	0	0	1	0	1	0	0	1	0	1	0	0
Dmagna001283	1	1	1	1	1	1	1	1	1	1	1	0	1	1	1	1	1	1	1	1	0	1	1	1	1	0	1	1	1	1	0	0	1	1	1	0	0	0	1	1	1	1	1	0	1	0	1	0	1
Dmagna001284	1	1	1	0	0	1	0	1	0	1	1	1	1	1	1	1	1	1	0	0	0	1	0	1	0	1	0	1	0	0	0	0	1	0	1	0	0	0	0	1	0	1	0	0	1	0	1	0	0
Dmagna001285	1	1	1	1	1	1	1	1	1	1	1	1	1	1	1	1	1	0	0	0	0	1	0	1	0	1	0	1	1	1	0	0	1	0	1	0	0	0	0	1	0	1	0	0	1	0	1	0	0
Dmagna001286	0	1	1	1	1	0	1	1	1	0	0	0	0	0	1	0	1	1	0	0	0	1	0	1	0	1	0	1	0	0	0	0	1	0	1	0	0	0	0	1	0	1	0	0	1	0	1	0	0
Dmagna001287	1	1	1	1	1	1	1	1	1	1	1	1	1	1	1	1	1	1	1	1	0	1	1	1	1	1	1	1	1	1	0	0	1	1	1	0	0	0	1	1	1	1	1	0	1	0	1	1	1
Dmagna001288	1	1	1	0	1	0	1	1	0	1	0	0	1	0	1	0	1	1	0	0	0	1	0	1	0	1	0	1	0	0	0	0	1	0	1	0	0	0	0	1	0	1	0	0	0	0	1	0	0
Dmagna001289	1	1	1	1	1	1	1	1	1	1	1	1	1	1	1	1	1	1	1	1	0	1	1	1	1	1	1	1	1	1	0	0	1	1	1	0	0	1	1	1	1	1	1	0	1	0	1	0	1
Dmagna001290	1	1	1	1	1	1	1	1	1	1	1	0	0	1	1	1	1	1	1	1	0	1	1	0	1	1	1	1	1	1	0	0	1	1	1	0	0	0	1	1	1	1	0	0	1	0	1	0	1
Dmagna001291	1	1	1	1	1	1	1	1	1	1	1	1	1	1	1	1	1	0	1	0	0	1	0	1	0	1	0	1	1	1	0	0	1	0	1	0	0	0	1	1	0	1	0	0	1	0	1	0	0
Dmagna001292	1	1	1	0	1	1	1	1	1	1	1	1	1	1	1	1	1	1	1	1	0	1	0	1	1	1	1	1	1	1	0	0	1	1	1	0	0	1	1	1	1	1	0	0	0	0	1	1	0
Dmagna001293	1	1	1	1	1	1	1	1	1	1	0	1	1	0	1	1	1	1	0	0	0	0	0	0	0	0	0	1	0	1	0	0	0	0	0	0	0	0	0	0	0	0	0	0	1	0	0	0	0
Dmagna001294	0	1	1	1	1	1	1	1	1	1	1	1	0	1	1	1	1	1	0	1	0	1	1	1	1	1	1	1	0	0	0	0	1	1	1	0	0	0	1	1	1	1	1	0	1	0	1	1	1
Dmagna001296	1	1	1	1	1	1	1	1	1	1	1	1	1	1	1	1	1	1	1	0	0	1	0	1	0	1	0	1	1	1	1	0	1	0	1	0	0	0	0	1	0	1	1	0	1	0	1	1	0
Dmagna001297	1	1	1	1	1	1	1	1	1	1	1	1	1	1	1	1	1	1	1	0	0	1	0	1	0	1	0	1	1	1	1	0	1	0	1	0	0	0	0	1	0	1	1	0	1	0	1	1	0
Dmagna001298	1	1	1	1	1	1	1	1	1	1	1	1	1	1	1	1	1	1	1	0	0	1	0	1	0	1	0	1	1	1	1	0	1	0	1	0	0	0	0	1	0	1	1	0	1	0	1	1	0
Dmagna001299	1	1	1	1	1	1	1	1	0	1	1	1	1	1	1	1	1	1	1	1	1	1	1	1	1	1	1	1	1	1	1	1	1	1	1	1	1	1	1	1	1	1	1	1	1	1	1	1	1
Dmagna001301	0	0	1	0	0	1	0	1	1	0	1	0	1	1	1	0	0	1	0	1	1	1	0	1	0	1	0	1	0	0	0	0	1	1	1	0	0	0	0	1	1	1	1	0	1	0	1	0	0
Dmagna001302	0	1	1	1	1	0	1	0	1	0	1	1	1	1	1	0	1	1	0	0	0	0	0	0	0	0	0	0	0	0	0	0	0	0	0	0	0	0	0	0	0	0	0	0	0	0	0	0	0
Dmagna001304	1	1	1	1	1	1	1	1	1	1	1	1	1	1	1	1	1	0	0	0	0	1	0	1	0	1	0	1	1	1	0	0	1	0	1	0	0	0	0	1	0	1	0	0	1	0	1	1	0
Dmagna001308	1	1	1	1	1	1	0	1	0	1	1	1	1	1	1	1	1	1	1	1	0	1	1	1	0	1	1	1	1	1	0	0	1	1	1	0	0	0	1	1	1	1	1	0	1	0	1	0	1
Dmagna001309	1	1	1	1	1	1	1	1	1	1	1	1	1	1	0	1	1	1	1	0	0	0	0	0	0	0	0	0	1	1	0	0	0	0	0	0	0	0	0	0	0	0	0	0	0	0	0	0	0
Dmagna001310	1	1	1	1	1	1	1	1	1	1	1	1	1	1	1	1	1	1	1	0	0	1	0	1	0	1	0	1	1	1	0	0	1	0	1	0	0	0	0	1	0	1	0	0	1	0	1	1	0
Dmagna001311	1	1	1	1	1	1	1	1	1	1	1	1	1	1	1	1	1	1	1	0	0	1	0	1	0	1	0	1	1	1	0	0	1	0	1	0	0	0	0	1	0	1	0	0	1	0	1	1	0
Dmagna001312	1	1	1	1	1	1	1	1	1	1	1	1	1	1	1	1	1	1	1	0	0	1	0	1	0	1	0	1	1	1	0	0	1	0	1	0	0	0	0	1	1	1	0	0	1	0	1	1	0
Dmagna001313	0	0	0	0	0	0	0	0	0	0	0	0	0	0	0	0	0	1	0	0	0	0	0	0	0	0	0	0	0	0	0	0	0	0	0	0	0	0	0	0	0	0	0	0	0	0	0	0	0
Dmagna001328	1	1	1	1	1	1	1	1	1	1	1	1	1	1	1	1	1	1	1	1	0	1	1	1	1	1	1	1	1	1	0	0	1	1	1	0	0	0	1	1	1	1	1	0	1	0	1	0	1
Dmagna001333	0	0	1	0	0	1	1	1	1	0	0	0	0	0	0	0	0	1	0	0	0	1	1	1	0	1	0	1	0	0	0	0	1	0	1	0	0	0	0	0	0	1	1	0	1	0	1	1	1
Dmagna001334	1	1	1	1	1	1	1	1	1	1	1	1	1	1	1	1	1	1	1	1	0	1	1	1	1	1	1	1	1	1	0	0	1	1	1	0	0	0	1	1	1	1	1	0	1	0	1	1	1
Dmagna001335	1	1	1	1	1	1	1	1	1	1	1	1	1	1	1	1	1	1	1	0	0	1	1	0	1	1	0	1	0	0	0	0	1	0	1	0	0	0	1	1	0	1	1	0	1	0	1	0	1
Dmagna001337	1	1	1	1	1	1	1	1	1	1	1	0	0	1	1	1	1	1	0	1	0	1	0	1	0	1	0	1	0	0	0	0	1	0	1	0	0	0	0	0	0	1	0	0	1	0	1	0	0
Dmagna001338	1	1	1	1	1	1	1	1	1	1	1	0	1	1	1	0	1	1	1	0	0	1	0	1	0	1	0	1	1	1	0	0	1	0	1	0	0	0	0	1	0	1	0	0	1	0	1	0	0
Dmagna001339	1	0	1	1	0	0	0	1	1	1	1	1	1	1	1	0	0	0	1	0	0	1	1	1	1	1	0	1	1	1	0	0	1	0	1	0	0	1	1	1	0	1	0	0	1	0	1	1	1
Dmagna001347	1	1	1	1	1	1	1	1	1	1	1	1	1	1	1	1	1	1	1	0	1	1	0	1	0	1	0	1	1	1	0	0	1	0	1	0	0	0	0	1	0	1	0	1	1	0	1	1	0
Dmagna001350	1	1	1	1	1	1	1	1	1	1	1	1	1	1	1	1	1	1	1	1	0	1	1	1	1	1	1	1	1	1	0	0	1	1	1	0	0	0	1	1	1	1	1	0	1	0	1	1	1
Dmagna001353	1	0	1	1	1	1	1	1	1	1	1	1	1	1	1	1	0	1	1	0	0	1	0	1	0	1	0	1	0	0	0	0	1	1	1	0	0	0	0	0	1	1	0	0	1	0	1	1	0
Dmagna001356	1	1	1	1	1	1	1	1	1	1	1	1	1	1	1	1	1	1	1	0	0	1	0	1	0	1	0	1	1	1	0	0	1	0	1	0	0	0	0	1	0	1	0	0	1	0	1	0	0
Dmagna001361	0	0	0	0	0	0	0	0	0	0	0	0	0	0	0	0	0	1	0	0	0	0	0	0	0	0	0	0	0	0	0	0	0	0	0	0	0	0	0	0	0	0	0	0	0	0	0	0	0
Dmagna001364	1	0	0	1	0	1	0	0	1	1	1	0	0	1	0	0	0	1	0	0	0	0	0	0	0	0	0	0	0	0	0	0	0	0	0	0	0	0	0	0	0	0	0	0	0	0	0	0	0
Dmagna001365	1	1	1	1	1	1	1	1	1	1	1	1	1	1	1	1	1	1	1	0	0	1	0	1	0	1	0	1	1	1	0	0	1	0	1	0	0	0	0	1	0	1	0	0	1	0	1	0	0
Dmagna001366	1	1	1	1	1	1	1	1	1	1	1	1	1	1	1	1	1	1	1	1	0	1	1	1	1	1	1	1	1	1	0	0	1	1	1	0	0	0	1	1	1	1	1	0	1	0	1	0	1
Dmagna001367	1	1	1	1	1	1	1	1	1	1	1	1	1	1	1	1	1	1	0	0	1	1	0	1	0	0	0	1	0	0	0	1	1	0	1	1	1	1	0	1	0	1	0	1	1	0	1	0	0
Dmagna001368	1	1	1	1	1	1	1	1	1	1	1	1	1	1	1	1	1	1	0	0	1	1	0	1	0	0	0	1	0	0	0	1	1	0	1	1	1	1	0	1	0	1	0	1	1	0	1	0	0
Dmagna001369	0	1	1	0	1	1	1	1	0	0	0	0	0	0	1	1	1	0	0	0	0	1	0	1	0	1	0	1	0	0	0	0	1	0	1	0	0	0	0	1	0	1	0	0	1	0	1	1	0
Dmagna001374	0	1	1	0	0	1	0	1	1	0	0	0	1	0	0	1	1	1	0	0	0	1	0	1	0	1	0	1	0	0	0	0	1	0	1	0	0	0	0	1	0	1	0	0	1	0	1	1	0
Dmagna001375	1	0	0	1	1	0	1	0	0	0	1	1	0	1	0	0	1	1	0	0	0	0	0	0	0	0	0	0	0	0	0	0	0	0	0	0	0	0	0	0	0	0	0	0	0	0	0	0	0
Dmagna001376	1	1	1	1	1	0	1	1	1	1	1	1	1	1	1	0	1	1	1	0	0	1	0	1	0	1	1	1	1	1	0	0	1	0	1	0	0	0	0	1	0	1	0	0	1	0	1	1	0
Dmagna001377	1	1	1	1	1	0	1	1	1	1	1	1	1	1	1	0	1	1	1	0	0	1	0	1	0	1	0	1	1	1	0	0	1	0	1	0	0	0	0	1	0	1	0	0	1	0	1	0	0
Dmagna001378	1	1	1	1	1	1	1	1	1	1	1	0	0	1	1	1	1	1	1	0	0	0	0	0	0	0	0	0	1	1	0	0	0	0	0	0	0	0	0	0	0	0	0	0	0	0	0	0	0
Dmagna001380	1	1	1	1	1	0	1	1	1	1	1	0	0	1	1	0	1	0	1	0	0	0	0	0	0	0	0	0	1	1	0	0	0	0	0	0	0	0	0	0	0	0	0	0	0	0	0	0	0
Dmagna001381	1	1	1	1	1	1	1	1	1	1	1	1	1	1	1	1	1	1	0	1	0	1	0	1	0	1	0	1	1	1	0	0	1	1	1	0	0	0	0	1	1	1	0	0	1	0	1	1	0
Dmagna001382	1	0	0	1	0	1	0	1	1	1	0	1	1	0	1	1	0	1	0	1	0	1	1	1	0	1	0	1	1	1	0	0	1	1	1	0	0	0	0	1	1	1	1	0	1	1	1	0	1
Dmagna001383	1	1	1	1	1	0	1	1	1	1	1	1	1	1	1	0	1	1	1	0	0	0	0	0	0	0	0	0	1	1	0	0	0	0	0	0	0	0	0	0	0	0	0	0	0	0	0	0	0
Dmagna001384	1	1	1	1	0	1	0	1	1	1	1	1	1	1	1	1	1	1	1	0	0	1	0	1	0	1	0	1	1	1	0	0	1	0	1	0	0	0	0	1	0	1	0	0	1	0	1	0	0
Dmagna001387	1	1	1	1	1	1	1	1	1	1	1	1	1	1	1	1	1	1	1	0	0	1	1	1	1	1	0	1	1	1	0	0	1	0	1	0	0	0	1	1	0	1	1	0	1	0	1	1	1
Dmagna001389	0	0	0	1	0	1	0	0	1	0	1	0	0	1	1	1	0	0	0	1	0	1	1	1	1	1	1	1	0	0	0	0	1	1	1	0	0	0	1	1	1	1	1	0	1	0	1	0	1
Dmagna001390	1	1	1	0	1	1	1	1	1	1	0	0	1	0	1	1	1	1	0	0	0	1	0	1	0	1	0	1	0	0	0	0	1	0	1	0	0	0	0	1	1	1	0	0	1	0	1	0	0
Dmagna001392	1	1	1	1	1	1	1	1	1	0	0	1	1	0	1	1	1	1	1	0	0	0	0	0	0	0	0	0	1	1	0	0	0	0	0	0	0	0	0	0	0	0	0	0	0	0	0	0	0
Dmagna001394	1	0	1	1	1	0	1	1	0	1	0	1	1	0	0	1	0	0	1	0	0	1	0	1	0	1	0	1	1	1	0	0	1	0	1	0	0	0	0	1	0	1	0	0	1	0	1	1	0
Dmagna001395	0	0	1	0	1	1	1	1	0	0	0	0	1	0	1	1	1	1	0	0	0	0	0	0	0	0	0	0	0	0	0	0	0	0	0	0	0	0	0	0	0	0	0	0	0	0	0	0	0
Dmagna001396	0	1	1	0	0	1	0	1	0	0	0	0	1	0	1	0	1	0	0	0	0	0	0	0	0	0	0	0	0	0	0	0	0	0	0	0	0	0	0	0	0	0	0	0	0	0	0	0	0
Dmagna001397	1	1	1	1	1	1	1	1	1	1	1	1	1	1	1	1	1	1	1	1	0	1	0	1	0	1	0	1	1	1	0	0	1	1	0	0	0	0	0	1	1	0	0	0	1	0	1	0	0
Dmagna001398	1	1	1	1	1	1	1	1	1	1	1	1	1	1	1	1	1	1	1	1	0	1	0	1	0	1	0	1	1	1	0	0	1	1	0	0	0	0	0	1	1	0	0	0	1	0	1	0	0
Dmagna001399	1	1	1	1	1	1	1	1	1	1	1	1	1	1	1	1	1	1	1	1	0	1	0	1	0	1	0	1	1	1	0	0	1	1	0	0	0	0	0	1	1	0	0	0	1	0	1	0	0
Dmagna001400	1	1	1	1	1	1	1	1	1	1	1	1	1	1	1	1	1	1	1	0	0	0	0	0	0	0	0	0	1	1	0	0	0	0	0	0	0	0	0	0	0	0	0	0	0	0	0	0	0
Dmagna001402	1	1	1	1	1	1	1	1	1	1	1	1	1	1	1	1	1	1	0	1	0	1	1	1	1	1	1	1	1	1	0	0	1	1	1	0	0	0	1	1	1	1	1	0	1	0	1	0	1
Dmagna001403	1	1	1	0	1	1	1	1	1	1	1	1	1	1	1	1	1	1	0	1	0	1	0	0	0	1	1	1	0	0	0	0	1	1	1	0	0	0	0	1	1	1	0	0	1	0	1	0	0
Dmagna001404	1	1	1	1	1	1	1	1	1	1	1	1	1	1	1	1	1	1	1	1	0	1	1	1	1	1	1	1	1	1	0	0	1	1	1	0	0	0	1	1	1	1	1	0	1	0	1	1	1
Dmagna001405	1	1	1	1	1	1	1	1	1	1	1	1	1	1	0	1	1	1	1	1	0	1	0	1	0	1	1	1	1	1	0	0	1	1	1	0	0	0	0	1	1	1	0	0	1	0	1	0	0
Dmagna001406	1	1	1	1	1	1	0	1	1	1	0	0	1	0	0	1	0	1	1	0	0	0	0	0	0	0	0	0	1	1	0	0	0	0	0	0	0	0	0	0	0	0	0	0	0	0	0	0	0
Dmagna001409	1	1	1	1	1	1	1	1	1	1	1	1	1	1	1	1	1	1	1	0	0	1	0	1	0	1	1	1	1	1	0	0	1	0	1	0	0	0	0	1	0	1	0	0	1	0	1	0	0
Dmagna001410	1	1	1	1	1	1	1	1	1	1	1	1	1	1	1	1	1	1	1	1	0	1	1	1	1	1	1	1	1	1	0	0	1	1	1	0	0	0	1	1	1	1	1	0	1	0	1	1	1
Dmagna001411	1	1	1	1	1	1	1	1	1	1	1	1	1	1	1	1	1	0	1	0	0	1	0	1	0	1	0	1	1	1	0	0	1	0	1	0	0	0	0	1	0	0	0	0	1	0	1	1	0
Dmagna001412	1	1	1	1	1	1	1	1	1	1	1	1	0	1	0	1	1	1	0	0	0	0	0	0	0	0	0	0	0	0	0	0	0	0	0	0	0	0	0	0	0	0	0	0	0	0	0	0	0
Dmagna001413	1	1	1	1	1	1	1	1	1	1	1	1	1	1	0	1	1	1	0	0	0	0	0	0	0	0	0	0	0	0	0	0	0	0	0	0	0	0	0	0	0	0	0	0	0	0	0	0	0
Dmagna001414	1	1	1	1	1	1	1	1	1	1	1	1	1	1	0	1	1	1	0	0	0	0	0	0	0	0	0	0	0	0	0	0	0	0	0	0	0	0	0	0	0	0	0	0	0	0	0	0	0
Dmagna001417	0	0	0	0	0	0	0	0	0	0	0	0	0	0	0	0	0	1	0	0	0	0	0	0	0	0	0	0	0	0	0	0	0	0	0	0	0	0	0	0	0	0	0	0	0	0	0	0	0
Dmagna001419	1	1	1	1	1	1	1	1	1	1	1	1	1	1	0	1	1	1	1	1	0	1	0	1	1	1	1	1	1	1	0	0	1	1	1	0	0	0	1	1	1	1	1	0	1	0	1	1	0
Dmagna001420	1	1	1	1	1	1	1	1	1	1	1	1	1	1	1	1	1	1	1	0	0	1	1	1	1	1	0	1	1	1	0	0	1	0	1	0	0	0	1	1	0	1	0	0	1	0	1	0	1
Dmagna001421	0	0	0	0	1	1	0	1	0	0	0	1	1	0	0	1	0	0	1	1	0	1	1	1	1	1	0	1	1	1	0	0	1	1	1	0	0	0	1	1	1	1	1	0	1	0	1	0	1
Dmagna001422	1	1	1	1	1	1	1	1	1	0	1	1	1	1	1	1	1	0	0	1	0	1	0	1	0	1	1	1	1	1	0	0	0	1	1	0	0	0	0	1	1	1	0	0	1	0	1	1	0
Dmagna001423	1	1	1	1	1	1	1	1	0	1	1	1	1	1	1	1	1	1	1	1	0	1	0	1	0	1	1	1	1	0	0	0	1	1	1	0	0	0	0	1	1	1	0	0	1	0	1	0	0
Dmagna001424	1	1	1	1	1	1	1	1	1	1	1	1	1	1	1	1	1	1	1	0	0	0	0	0	0	0	0	1	1	1	0	0	0	0	0	0	0	0	0	0	0	0	0	0	0	0	0	0	0
Dmagna001425	1	1	1	1	0	1	0	1	1	1	1	1	1	1	1	1	1	1	1	0	0	1	0	1	0	1	1	1	1	1	0	0	1	0	1	0	0	0	0	1	0	1	0	0	1	0	1	1	0
Dmagna001426	1	1	1	1	1	1	1	1	1	1	1	1	1	1	1	1	1	1	1	1	1	1	0	1	0	1	1	1	1	1	0	0	1	1	1	0	0	0	0	1	1	1	0	1	1	0	1	1	0
Dmagna001432	0	0	0	0	0	1	0	0	1	0	0	0	0	0	0	0	0	1	1	0	0	0	0	0	0	0	0	0	0	0	0	0	0	0	0	0	0	0	0	0	0	0	0	0	0	0	0	0	0
Dmagna001433	1	1	1	1	1	1	1	1	1	1	1	1	1	1	1	0	1	1	0	0	0	0	0	0	0	0	0	0	0	0	0	0	0	0	0	0	0	0	0	0	0	0	0	0	0	0	0	0	0
Dmagna001435	1	0	1	1	1	1	1	1	1	1	1	1	1	1	1	0	1	1	0	0	0	0	0	0	0	0	0	0	0	0	0	0	0	0	0	0	0	0	0	0	0	0	0	0	0	0	0	0	0
Dmagna001437	1	1	1	1	1	1	1	1	1	1	1	0	1	1	1	1	1	1	1	0	0	1	0	1	0	1	0	1	0	0	0	0	1	0	1	0	0	0	0	1	0	1	0	0	1	0	1	0	0
Dmagna001440	1	1	1	1	1	1	1	1	1	1	1	1	1	1	1	1	1	1	0	0	0	1	0	1	0	1	0	1	1	1	0	0	1	0	1	0	0	0	0	1	0	1	0	0	1	0	1	0	0
Dmagna001441	1	1	1	1	1	1	1	1	0	1	1	1	1	1	1	1	1	1	1	1	1	1	0	0	0	1	1	1	1	1	1	0	1	1	1	0	0	0	0	1	1	1	0	1	1	0	1	0	0
Dmagna001442	1	1	1	1	1	1	1	1	0	1	1	1	1	1	1	1	1	1	1	1	1	1	0	0	0	1	1	1	1	1	1	0	1	1	1	0	0	0	0	1	1	1	0	1	1	0	1	0	0
Dmagna001443	1	1	1	1	1	1	1	1	1	1	1	1	1	1	1	1	1	1	1	1	0	1	1	1	1	1	1	1	1	1	0	0	1	1	1	0	0	0	1	1	1	1	1	0	1	0	1	0	1
Dmagna001444	1	1	1	1	1	1	1	1	1	1	1	1	1	1	1	1	1	1	1	1	0	1	1	1	1	1	1	1	1	1	0	0	1	1	1	0	0	0	1	1	1	1	1	0	1	0	1	0	1
Dmagna001447	1	1	1	1	1	1	1	1	1	1	1	1	1	1	1	1	1	1	1	1	0	1	0	1	0	1	1	1	1	1	0	0	1	1	1	0	0	0	0	1	1	1	0	0	1	0	1	1	0
Dmagna001451	1	1	1	1	1	1	1	1	1	1	1	1	1	1	1	1	1	1	1	1	0	1	1	1	1	1	1	1	1	1	1	0	1	1	1	0	0	0	1	1	1	1	0	0	1	0	1	0	1
Dmagna001453	1	1	1	1	1	1	1	1	1	1	1	1	1	1	1	1	1	1	1	0	0	1	1	1	1	1	0	1	1	1	0	0	1	0	1	0	0	0	1	1	0	1	1	0	1	0	1	1	1
Dmagna001460	1	1	1	1	1	1	1	1	1	1	1	1	1	1	1	1	1	1	1	0	0	1	1	1	1	1	0	1	1	1	0	0	1	0	1	0	0	0	1	1	0	1	1	0	1	0	1	1	1
Dmagna001461	1	1	1	1	1	1	1	1	1	1	1	1	1	1	1	0	1	1	1	0	0	1	0	1	0	1	0	1	1	1	0	0	1	0	1	0	0	0	0	1	0	1	0	0	1	0	1	0	0
Dmagna001462	1	1	1	1	1	1	1	1	1	1	1	1	1	1	1	1	1	1	1	0	0	1	0	1	0	1	0	1	1	1	0	0	1	0	1	0	0	0	0	1	0	1	0	0	1	0	1	0	0
Dmagna001463	0	1	1	0	1	1	1	1	1	0	0	0	1	0	1	1	1	1	0	0	1	1	0	1	0	1	0	1	0	0	1	0	1	0	1	1	1	0	0	1	0	1	1	1	1	0	1	1	1
Dmagna001465	1	1	1	1	1	1	1	1	1	1	1	1	1	1	1	1	1	1	0	1	0	1	0	1	0	1	1	1	1	1	0	0	1	1	1	0	0	0	0	1	1	1	1	0	1	0	1	0	0
Dmagna001466	1	1	1	1	1	1	1	1	1	1	1	1	0	1	1	1	1	1	1	0	0	1	0	1	0	1	0	1	1	1	0	0	1	0	1	0	0	0	0	1	0	1	0	0	1	0	1	1	0
Dmagna001467	0	1	1	1	1	1	1	1	1	1	0	1	1	0	1	1	1	1	1	0	0	1	0	1	0	1	0	1	1	1	0	0	1	0	1	0	0	0	0	1	0	1	0	0	1	0	1	0	0
Dmagna001468	1	1	1	1	1	1	1	1	1	1	1	1	1	1	1	1	1	1	1	0	0	1	0	1	0	1	1	1	1	1	0	0	1	0	1	0	0	0	0	1	0	1	0	0	1	0	1	1	0
Dmagna001469	1	1	1	0	0	0	1	1	0	1	1	1	0	1	1	0	1	1	0	0	0	0	0	0	0	0	0	0	0	0	0	0	0	0	0	0	0	0	0	0	0	0	0	0	0	0	0	0	0
Dmagna001470	0	1	0	0	1	1	1	1	1	0	0	0	1	0	1	1	1	1	0	0	1	1	0	1	0	1	0	1	0	0	0	0	1	0	1	0	0	1	0	1	0	1	0	0	1	1	1	0	0
Dmagna001471	1	1	1	1	1	1	1	1	1	1	1	1	0	1	1	1	1	1	1	0	0	1	0	1	0	1	0	1	0	0	0	0	1	0	1	0	0	0	0	1	0	1	0	0	1	0	1	1	0
Dmagna001472	1	1	1	1	1	1	1	1	1	1	1	1	1	1	1	1	1	1	0	1	0	1	1	1	1	1	1	1	1	1	0	0	1	1	1	0	0	0	1	1	1	1	1	0	1	0	1	0	1
Dmagna001473	1	1	1	1	1	1	1	1	1	1	1	1	1	1	1	1	1	1	0	0	0	0	0	0	0	0	0	0	1	1	0	0	0	0	0	0	0	0	0	0	0	0	0	0	0	0	0	0	0
Dmagna001478	1	1	1	1	1	1	1	1	1	1	1	1	1	1	1	1	1	1	1	1	0	1	1	1	1	1	1	1	1	1	0	0	1	1	1	0	0	0	1	1	1	1	0	0	1	1	1	1	0
Dmagna001480	1	1	1	1	1	1	1	1	1	1	0	1	1	0	1	1	1	1	1	0	0	1	0	1	0	1	1	1	1	1	0	0	1	0	1	0	0	0	1	1	0	1	0	0	1	0	1	0	1
Dmagna001483	1	1	1	1	1	1	1	1	1	1	1	1	1	1	1	1	1	1	1	1	0	1	0	1	0	1	1	1	1	1	0	0	1	1	1	0	0	0	0	1	1	1	1	0	1	0	1	0	0
Dmagna001484	0	0	0	1	0	0	0	0	0	0	0	0	0	0	0	0	0	0	0	0	0	0	0	0	0	0	0	0	0	0	0	0	0	0	0	0	0	0	0	0	0	0	0	0	0	0	0	0	0
Dmagna001485	1	1	1	1	1	1	1	1	1	1	1	1	1	1	0	1	1	1	0	1	0	1	1	1	1	1	1	1	1	1	0	0	1	1	1	0	0	0	1	1	1	1	1	0	0	0	1	0	1
Dmagna001487	1	1	1	1	1	1	1	1	1	1	1	1	1	1	1	1	1	1	0	0	0	1	0	1	1	1	0	1	1	1	0	0	1	0	1	0	0	0	1	1	0	1	0	0	1	0	1	1	0
Dmagna001491	0	1	1	0	0	1	1	1	0	0	0	0	0	0	1	1	1	1	1	1	0	1	1	1	1	1	1	1	1	1	0	0	1	1	1	0	0	1	1	1	1	1	1	0	1	0	1	0	1
Dmagna001492	0	1	0	1	0	0	1	0	1	1	1	0	0	1	1	0	1	1	0	0	0	0	0	0	0	0	0	0	0	0	0	0	0	0	0	0	0	0	0	0	0	0	0	0	0	0	0	0	0
Dmagna001493	1	0	1	0	1	0	1	1	1	0	1	0	1	1	1	0	0	1	0	0	0	0	0	0	0	0	0	0	0	0	0	0	0	0	0	0	0	0	0	0	0	0	0	0	0	0	0	0	0
Dmagna001495	1	0	0	1	0	1	0	0	1	1	1	1	1	1	0	1	0	1	0	0	0	0	0	0	0	0	0	0	1	1	0	0	0	0	0	0	0	0	0	0	0	0	0	0	0	0	0	0	0
Dmagna001496	0	0	0	0	0	0	0	0	1	0	0	0	1	0	1	0	0	1	0	0	0	0	0	0	0	0	0	0	0	0	0	0	0	0	0	0	0	0	0	0	0	0	0	0	0	0	0	0	0
Dmagna001502	1	1	1	0	1	1	1	1	1	1	1	1	0	1	1	1	1	1	1	0	0	1	0	1	0	1	0	1	1	1	0	0	1	0	1	0	0	0	0	1	0	1	0	0	1	0	1	1	0
Dmagna001503	1	1	1	1	1	1	1	1	1	1	1	1	0	1	1	1	1	1	1	1	0	1	1	1	1	1	1	1	1	1	0	0	1	1	1	0	0	0	1	1	1	1	1	0	1	0	1	0	1
Dmagna001504	1	1	1	1	1	1	1	1	1	1	1	1	1	1	1	1	1	1	1	0	0	1	1	1	1	1	1	1	1	1	0	0	1	0	1	0	0	0	1	1	0	1	0	0	1	0	1	0	1
Dmagna001510	0	0	0	0	0	0	0	0	0	0	0	0	0	0	0	0	0	1	0	0	0	0	0	0	0	0	0	0	0	0	0	0	0	0	0	0	0	0	0	0	0	0	0	0	0	0	0	0	0
Dmagna001512	1	1	1	1	1	1	1	1	1	1	1	1	1	1	1	1	1	1	1	0	0	1	0	1	0	1	1	1	1	1	0	0	1	0	1	0	0	0	0	1	0	1	0	0	1	0	1	1	0
Dmagna001516	1	1	1	1	1	1	1	1	1	1	1	1	1	1	1	1	1	1	1	0	0	1	0	1	0	1	1	1	1	1	0	0	1	0	1	0	0	0	0	1	0	1	0	0	1	0	1	1	0
Dmagna001518	1	1	1	1	1	1	1	1	1	1	1	1	1	1	1	1	1	1	1	0	0	1	0	1	0	1	0	1	1	1	0	0	1	0	1	0	0	0	1	1	0	1	0	0	1	0	1	1	0
Dmagna001526	1	1	1	1	1	0	1	1	1	0	1	0	0	1	1	1	1	1	0	0	0	0	0	0	0	0	0	0	0	0	0	0	0	0	0	0	0	0	0	0	0	0	0	0	0	0	0	0	0
Dmagna001527	0	1	0	1	1	0	1	0	0	1	1	0	0	1	1	1	0	1	0	0	0	0	0	0	0	0	0	0	0	0	0	0	0	0	0	0	0	0	0	0	0	0	0	0	0	0	0	0	0
Dmagna001529	0	1	1	0	0	0	1	0	0	1	1	0	0	0	1	0	0	0	0	0	0	0	0	0	0	0	0	0	0	0	0	0	0	0	0	0	0	0	0	0	0	0	0	0	0	0	0	0	0
Dmagna001532	1	1	1	1	1	1	1	1	1	1	1	1	1	1	1	1	1	1	0	0	0	1	0	1	0	1	1	1	1	1	0	0	1	0	1	0	0	0	0	1	0	1	0	0	1	0	1	1	0
Dmagna001535	1	1	1	1	1	0	1	1	1	1	1	1	1	1	1	0	1	1	0	0	0	1	0	1	0	1	0	1	1	1	0	0	1	0	1	0	0	0	0	1	0	1	0	0	1	0	1	1	0
Dmagna001542	1	1	1	1	1	1	1	1	1	1	1	1	1	1	1	1	1	1	1	1	0	1	0	1	0	1	1	1	1	1	0	0	1	1	1	0	0	0	0	1	1	1	1	0	1	0	1	0	0
Dmagna001543	1	1	1	1	1	1	1	1	1	1	1	1	1	1	1	1	1	1	1	1	0	1	0	1	0	1	1	1	1	1	0	0	1	1	1	0	0	0	0	1	1	1	1	0	1	0	1	0	0
Dmagna001545	1	1	1	1	1	1	1	1	1	1	1	1	1	1	1	1	1	1	1	1	0	1	1	1	1	1	1	1	1	1	0	0	1	1	1	0	0	0	1	1	1	1	1	0	1	0	1	0	1
Dmagna001547	1	1	1	1	1	1	1	1	1	1	1	1	1	1	1	1	1	1	1	1	0	1	0	1	0	1	1	1	1	1	0	0	1	1	1	0	0	0	0	1	1	1	1	0	1	0	1	0	0
Dmagna001548	1	1	1	1	1	1	1	1	1	1	1	1	1	1	1	1	1	1	1	0	0	1	0	1	0	1	0	1	1	1	0	0	1	0	1	0	0	0	0	1	0	1	0	0	1	0	1	0	0
Dmagna001549	1	1	1	1	1	1	1	1	1	1	1	1	1	1	1	0	1	1	1	1	0	1	0	1	0	1	1	1	1	1	0	0	1	1	1	0	0	0	0	1	1	1	1	0	1	0	1	0	0
Dmagna001550	0	1	1	1	1	1	1	1	1	0	1	0	1	1	1	1	1	1	0	0	0	1	0	1	0	1	1	1	0	0	0	0	1	0	1	0	0	1	0	1	0	1	0	0	1	0	1	0	0
Dmagna001551	1	1	1	1	1	1	1	1	1	1	1	1	1	1	1	1	1	1	1	1	0	1	0	1	0	1	1	1	1	1	0	0	1	1	1	0	0	0	0	1	1	1	1	0	1	0	1	0	0
Dmagna001554	1	1	1	1	0	0	1	1	1	1	1	1	1	1	1	0	1	1	1	0	0	0	0	0	0	0	0	0	1	1	0	0	0	0	0	0	0	0	0	0	0	0	0	0	0	0	0	0	0
Dmagna001559	1	0	1	1	1	1	1	1	1	1	0	0	1	0	1	1	0	1	0	0	0	0	0	0	0	0	0	0	1	1	0	0	0	0	0	0	0	0	0	0	0	0	0	0	0	0	0	0	0
Dmagna001560	1	1	1	1	1	1	1	1	1	1	1	1	1	1	1	1	1	1	1	0	0	1	0	1	0	1	0	1	1	1	0	0	1	0	1	0	0	0	0	1	0	1	0	0	1	0	1	0	0
Dmagna001563	1	1	1	0	0	1	0	1	1	0	0	0	1	0	0	0	1	1	1	1	1	1	0	1	1	1	1	1	1	1	0	0	1	1	1	0	0	0	1	1	1	1	0	0	1	0	1	0	0
Dmagna001564	1	0	1	1	1	1	1	0	0	1	1	1	1	1	0	1	0	1	0	0	0	0	0	0	0	0	0	0	0	0	0	0	0	0	0	0	0	0	0	0	0	0	0	0	0	0	0	0	0
Dmagna001566	1	0	1	1	1	1	1	0	0	1	1	1	1	1	1	1	0	1	0	0	0	0	0	0	0	0	0	0	0	0	0	0	0	0	0	0	0	0	0	0	0	0	0	0	0	0	0	0	0
Dmagna001569	1	1	1	0	1	1	1	1	1	1	1	1	1	1	1	1	1	1	0	1	0	1	1	1	1	1	1	1	1	1	0	0	1	1	1	0	0	0	1	1	1	1	1	0	1	0	1	1	1
Dmagna001570	1	1	1	0	1	1	1	1	1	1	1	1	1	1	1	1	1	1	0	1	0	1	1	1	1	1	1	1	1	1	0	0	1	1	1	0	0	0	1	1	1	1	1	0	1	0	1	1	1
Dmagna001577	1	1	1	1	1	0	1	1	1	1	1	1	1	1	1	0	1	1	0	0	0	1	0	1	0	1	0	1	0	0	0	0	1	0	1	0	0	0	0	1	0	1	0	0	1	0	1	1	0
Dmagna001584	1	1	1	1	1	1	1	1	1	1	1	1	1	1	1	1	1	1	0	0	0	0	0	0	0	0	0	0	1	1	0	0	0	0	0	0	0	0	0	0	0	0	0	0	0	0	0	0	0
Dmagna001585	1	0	1	1	1	0	1	1	1	1	1	1	1	1	1	1	1	1	1	1	0	1	1	0	1	1	1	1	1	1	0	1	1	1	1	0	0	0	1	1	1	1	1	0	1	1	1	0	1
Dmagna001587	1	0	0	1	0	1	1	0	1	0	1	1	1	1	0	1	0	1	1	1	0	1	0	1	0	0	0	0	1	1	0	0	0	1	0	0	0	0	0	0	1	0	0	0	0	0	0	0	0
Dmagna001588	0	1	1	1	1	1	1	1	1	1	1	0	1	1	0	1	1	0	0	0	0	0	0	0	0	0	0	0	0	0	0	0	0	0	0	0	0	0	0	0	0	0	0	0	0	0	0	0	0
Dmagna001589	0	1	1	1	1	1	1	1	1	1	1	1	1	1	1	1	1	1	1	0	0	0	0	0	0	0	0	0	1	1	0	0	0	0	0	0	0	0	0	0	0	0	0	0	0	0	0	0	0
Dmagna001590	0	1	1	1	1	1	1	1	1	1	0	1	1	1	1	1	1	1	0	0	0	0	0	0	0	0	0	0	0	0	0	0	0	0	0	0	0	0	0	0	0	0	0	0	0	0	0	0	0
Dmagna001591	1	1	1	1	1	1	1	1	1	1	1	1	1	1	1	1	1	1	1	0	0	1	0	1	0	1	0	1	1	1	0	0	1	0	1	0	0	0	0	1	1	1	0	0	1	0	1	0	0
Dmagna001597	0	0	0	0	0	0	0	0	0	1	0	0	1	0	0	0	0	0	0	0	0	0	0	0	0	0	0	0	0	0	0	0	0	0	0	0	0	0	0	0	0	0	0	0	0	0	0	0	0
Dmagna001598	1	0	1	1	1	1	1	1	1	1	1	1	0	1	1	1	1	1	1	1	0	1	1	1	1	1	1	1	1	1	0	0	1	1	1	0	0	0	1	1	1	1	1	0	1	0	1	1	1
Dmagna001599	1	1	1	1	1	1	1	1	1	0	1	1	1	1	1	1	1	1	1	0	0	0	0	0	0	0	0	0	1	1	0	0	0	0	0	0	0	0	0	0	0	0	0	0	0	0	0	0	0
Dmagna001600	1	1	1	1	0	1	1	1	1	0	0	0	1	0	1	1	1	1	0	0	0	1	0	1	0	1	0	1	1	1	0	0	1	0	1	0	0	0	0	1	0	1	0	0	1	0	0	1	0
Dmagna001601	1	1	1	1	1	1	1	1	1	1	1	1	1	1	1	1	1	1	1	0	0	1	0	1	0	1	0	1	0	0	0	0	1	0	1	0	0	0	0	1	0	1	0	0	1	0	1	1	0
Dmagna001603	1	1	1	1	1	1	1	1	0	1	1	1	1	1	1	1	1	0	1	0	0	1	0	1	0	1	1	1	1	1	0	0	1	0	1	0	0	0	0	1	0	1	0	0	0	0	1	1	0
Dmagna001604	1	1	1	1	1	1	1	1	1	1	1	1	1	1	1	1	1	1	1	1	0	1	0	1	1	0	0	1	1	1	0	0	1	1	1	0	0	0	1	1	1	1	1	0	1	0	1	0	1
Dmagna001605	0	1	1	1	1	1	1	1	1	0	0	0	1	0	0	1	1	1	0	0	0	1	0	1	0	1	0	1	0	0	0	0	1	0	1	0	0	0	0	1	0	1	0	0	0	1	1	0	0
Dmagna001606	1	1	1	1	1	1	1	1	1	1	1	1	1	1	1	1	1	0	1	0	0	1	0	1	0	1	0	1	1	1	0	0	1	0	1	0	0	0	0	1	0	1	0	0	1	0	1	1	0
Dmagna001607	1	1	1	1	1	1	1	1	1	1	1	1	1	1	1	1	1	1	1	0	0	1	0	1	0	1	0	1	1	1	0	0	1	0	1	0	0	0	0	1	0	1	0	0	1	0	1	1	0
Dmagna001616	1	1	1	1	1	1	1	1	1	1	1	1	0	1	1	1	1	1	1	0	0	0	0	0	0	0	0	0	1	1	0	0	0	0	0	0	0	1	0	0	0	0	0	0	0	0	0	0	0
Dmagna001617	1	1	1	1	1	0	1	1	1	1	1	1	1	1	1	1	1	1	0	0	0	1	0	1	0	1	0	1	1	1	0	0	1	0	1	0	0	0	0	1	0	1	0	0	1	0	1	0	0
Dmagna001621	1	1	1	1	1	1	1	1	1	1	1	1	1	1	1	1	1	1	0	0	0	0	0	0	0	0	0	0	1	1	0	0	0	0	0	0	0	0	0	0	0	0	0	0	0	0	1	0	0
Dmagna001623	1	1	1	1	1	0	1	1	1	1	0	1	1	0	1	1	1	1	1	0	0	1	0	1	0	1	0	1	1	1	0	0	1	0	1	0	0	0	0	1	0	1	0	0	1	0	1	1	0
Dmagna001626	1	1	1	1	1	1	1	1	1	1	1	1	1	1	1	1	1	1	0	0	0	0	0	0	0	0	0	0	0	0	0	0	0	0	0	0	0	0	0	0	0	0	0	0	0	0	0	0	0
Dmagna001628	1	1	1	1	1	1	1	1	1	1	1	1	1	1	1	1	1	1	0	0	0	1	0	1	0	1	0	1	1	1	0	0	1	0	1	0	0	0	0	1	0	1	0	0	1	0	1	1	0
Dmagna001629	1	1	1	1	1	1	1	1	1	1	1	1	1	1	1	1	1	1	0	0	0	1	0	1	0	1	0	1	1	1	0	0	1	0	1	0	0	0	0	1	0	1	0	0	1	0	1	1	0
Dmagna001634	1	1	0	1	1	0	1	1	1	1	1	1	1	1	1	0	1	1	0	0	0	0	0	0	0	0	0	0	0	0	0	0	0	0	0	0	0	0	0	0	0	0	0	0	0	0	0	0	0
Dmagna001636	0	0	0	1	0	0	0	0	0	0	1	0	1	1	1	0	0	1	0	0	0	0	0	0	0	0	0	0	0	0	0	0	0	0	0	0	0	0	0	0	0	0	0	0	0	0	0	0	0
Dmagna001641	0	1	1	0	1	1	1	1	1	0	0	0	1	0	1	1	1	1	0	1	0	0	0	0	1	0	0	0	0	0	0	0	0	0	0	0	0	0	1	0	0	0	0	0	0	0	0	0	1
Dmagna001642	1	1	1	0	1	0	1	1	1	1	1	1	1	1	1	0	1	1	1	0	0	1	0	1	0	1	0	1	0	0	0	0	1	0	1	0	0	0	0	1	1	1	0	0	1	0	1	0	0
Dmagna001643	1	1	1	1	1	1	1	1	1	1	1	1	1	1	1	1	1	1	1	1	0	1	1	1	1	1	1	1	1	1	0	1	1	1	1	1	1	0	1	1	1	1	1	0	1	1	1	0	1
Dmagna001645	1	1	1	1	1	1	1	1	1	1	1	1	1	1	0	1	1	1	0	1	0	1	1	1	1	1	1	1	1	1	0	0	1	1	1	0	0	1	1	1	1	1	1	0	1	1	1	1	1
Dmagna001653	1	1	1	1	1	1	1	1	1	1	1	1	1	1	1	1	1	1	1	1	0	1	1	1	1	1	1	1	1	1	0	0	1	1	1	0	0	0	1	1	1	1	1	0	1	0	1	0	1
Dmagna001654	1	1	1	1	1	1	1	1	1	1	0	1	1	0	1	1	1	1	1	1	0	1	1	1	1	1	1	1	1	1	0	0	1	1	1	0	0	0	1	1	1	1	0	0	1	0	1	0	1
Dmagna001657	1	1	1	1	1	1	1	1	1	1	1	1	1	1	1	1	1	1	1	0	0	1	0	1	0	1	1	1	1	1	0	0	1	0	1	0	0	0	0	1	0	1	0	0	1	0	1	1	0
Dmagna001660	0	1	1	0	1	1	1	1	1	0	0	0	1	0	0	0	1	1	0	0	0	0	0	0	0	0	0	0	0	0	0	0	0	0	0	0	0	0	0	0	0	0	0	0	0	0	0	0	0
Dmagna001663	0	1	1	0	1	1	1	1	1	0	0	0	1	0	1	1	1	1	0	0	0	0	0	0	0	0	0	0	0	0	0	0	0	0	0	0	0	0	0	0	0	0	0	0	0	0	0	0	0
Dmagna001664	0	1	1	0	1	1	1	1	1	0	0	0	1	0	1	1	1	1	0	0	0	0	0	0	0	0	0	0	0	0	0	0	0	0	0	0	0	0	0	0	0	0	0	0	0	0	0	0	0
Dmagna001669	0	1	1	0	1	1	1	1	1	0	0	0	1	0	1	1	1	1	0	0	1	1	0	1	0	1	0	1	0	0	0	0	1	0	1	0	0	0	0	1	0	1	0	1	1	0	1	0	0
Dmagna001670	0	1	1	0	1	1	1	1	1	0	0	0	1	0	1	1	1	1	0	0	1	1	0	1	0	1	0	1	0	0	0	0	1	0	1	0	0	0	0	1	0	1	0	1	1	0	1	0	0
Dmagna001671	1	1	1	1	1	1	1	1	1	1	1	1	0	1	1	1	1	1	1	1	0	1	0	1	0	1	0	1	1	1	0	0	1	1	1	0	0	0	0	1	1	1	0	0	0	0	1	1	0
Dmagna001678	1	1	1	1	1	1	1	1	1	1	1	1	1	1	1	1	1	1	0	0	0	1	0	1	0	1	0	1	1	1	0	0	1	0	1	0	0	0	0	1	0	1	0	0	1	0	1	0	0
Dmagna001679	0	1	1	1	1	1	1	1	0	1	1	0	1	1	0	1	1	1	0	1	0	1	1	1	0	1	0	1	0	0	0	0	1	1	1	0	0	0	1	1	1	1	1	0	1	0	1	0	1
Dmagna001681	0	1	1	0	0	0	1	1	0	0	0	0	1	0	1	1	1	0	0	0	0	1	0	1	0	1	0	1	0	0	0	0	1	0	1	0	0	0	0	1	0	1	0	0	0	0	1	1	0
Dmagna001682	0	0	1	0	0	0	1	1	0	0	1	0	1	1	0	1	1	1	0	0	0	1	0	1	0	1	0	1	0	0	0	0	1	0	1	0	0	0	0	1	0	1	0	0	0	0	1	1	0
Dmagna001683	1	1	1	1	1	1	1	1	1	1	1	1	1	1	1	1	1	1	1	1	0	1	1	1	1	1	0	1	1	1	0	0	1	0	1	0	0	0	1	1	0	1	1	0	1	0	1	0	1
Dmagna001684	1	1	1	1	1	1	1	1	1	1	0	1	1	0	1	1	1	0	1	1	0	1	1	1	1	1	0	1	1	1	0	0	1	0	1	0	0	0	1	1	0	1	1	0	1	0	1	0	1
Dmagna001685	1	0	0	1	1	1	1	1	1	1	1	1	1	1	1	1	1	1	1	1	0	1	1	1	1	1	0	1	1	1	0	0	1	0	1	0	0	0	1	1	0	1	1	0	1	0	1	0	1
Dmagna001688	1	1	0	1	1	1	1	0	1	1	0	1	1	0	0	1	1	0	1	1	0	1	1	1	1	1	0	1	1	1	0	0	1	0	1	0	0	0	1	1	0	1	1	0	1	0	1	0	1
Dmagna001689	1	1	1	1	1	1	1	1	1	1	1	1	1	1	1	1	1	1	1	1	0	1	1	1	1	1	0	1	1	1	0	0	1	0	1	0	0	0	1	1	0	1	1	0	1	0	1	0	1
Dmagna001690	1	1	0	1	1	1	1	1	0	1	1	1	0	1	1	0	0	1	1	1	0	1	1	1	1	1	0	1	1	1	0	0	1	0	1	0	0	0	1	1	0	1	1	0	1	0	1	0	1
Dmagna001691	1	1	1	1	1	1	1	1	1	1	1	1	1	1	1	1	1	1	1	1	0	1	1	1	1	1	0	1	1	1	0	0	1	0	1	0	0	0	1	1	0	1	1	0	1	0	1	0	1
Dmagna001692	1	1	1	1	1	1	1	1	1	1	1	1	1	1	1	1	1	1	1	1	0	1	1	1	1	1	0	1	1	1	0	0	1	0	1	0	0	0	1	1	0	1	1	0	1	0	1	0	1
Dmagna001693	1	1	0	1	1	0	1	0	0	1	0	1	1	0	1	0	1	1	0	0	0	0	0	0	0	0	0	0	1	1	0	0	0	0	0	0	0	0	0	0	0	0	0	0	0	0	0	0	0
Dmagna001694	1	1	0	1	1	0	1	0	0	1	0	1	1	0	1	0	1	1	0	0	0	0	0	0	0	0	0	0	0	0	0	0	0	0	0	0	0	0	0	0	0	0	0	0	0	0	0	0	0
Dmagna001695	1	1	0	0	1	0	1	0	0	1	0	1	0	0	1	0	1	1	0	0	0	0	0	0	0	0	0	0	0	0	0	0	0	0	0	0	0	0	0	0	0	0	0	0	0	0	0	0	0
Dmagna001697	1	1	1	1	1	1	1	1	1	1	1	1	1	1	1	1	1	1	1	0	0	0	0	0	0	0	0	0	0	0	0	0	0	0	0	0	0	0	0	0	0	0	0	0	0	0	0	0	0
Dmagna001701	1	1	1	1	1	1	1	1	1	0	1	0	1	1	1	0	1	1	0	1	0	1	0	1	0	1	1	1	0	0	0	0	1	1	1	0	0	0	0	1	1	1	0	0	1	0	1	0	0
Dmagna001702	1	1	0	1	1	1	1	1	1	1	1	0	1	1	1	1	1	1	1	1	0	1	1	1	1	1	1	1	1	1	0	0	1	1	1	1	1	0	1	1	1	1	1	0	0	0	1	0	1
Dmagna001703	1	1	1	1	1	1	1	1	1	1	1	1	1	1	1	1	1	1	0	0	0	1	1	1	1	1	1	1	1	1	0	0	1	0	1	0	0	0	1	1	0	1	1	0	1	0	1	0	1
Dmagna001704	0	0	1	1	1	0	1	0	1	1	0	1	1	0	0	0	0	1	0	0	0	0	0	0	0	0	0	0	1	1	0	0	0	0	0	0	0	0	0	0	0	0	0	0	0	0	0	0	0
Dmagna001706	0	1	0	0	0	0	0	1	0	0	0	0	0	0	0	0	1	1	0	0	0	0	0	0	0	0	0	0	0	0	0	0	0	0	0	0	0	0	0	0	0	0	0	0	0	0	0	0	0
Dmagna001707	0	0	0	1	0	1	0	1	0	0	1	0	0	1	1	0	0	1	1	0	0	0	0	0	1	0	1	0	1	1	0	0	0	0	0	0	0	0	1	0	0	0	0	0	0	0	0	0	0
Dmagna001708	0	1	1	1	1	1	1	1	1	1	1	1	1	1	1	1	1	1	0	1	0	1	1	1	1	1	0	1	1	1	0	0	1	1	1	0	0	0	1	1	1	1	1	0	1	0	1	1	1
Dmagna001709	1	1	1	1	1	1	1	1	1	1	1	1	0	1	1	1	1	1	1	1	0	1	1	1	1	1	1	1	1	1	0	0	1	1	1	0	0	0	1	1	1	1	1	0	1	0	1	1	1
Dmagna001710	1	1	1	1	1	1	1	1	1	1	1	1	1	1	1	1	1	1	1	1	0	1	0	1	0	1	1	1	1	1	1	1	1	1	1	0	0	0	1	1	1	1	1	1	1	0	1	1	0
Dmagna001711	1	1	1	1	1	1	1	1	1	1	1	1	1	1	1	1	1	1	1	1	0	1	1	1	1	1	1	1	1	1	0	0	1	1	1	0	0	0	1	1	1	1	1	0	1	0	1	0	1
Dmagna001712	1	1	1	1	1	1	1	1	1	1	1	1	0	1	1	1	1	1	1	0	0	1	0	1	0	1	0	1	1	1	0	0	1	0	1	0	0	0	0	1	0	1	0	0	1	0	1	0	0
Dmagna001713	1	1	1	1	1	1	1	1	1	1	1	1	1	1	1	1	1	1	1	0	0	1	1	1	0	1	0	1	1	1	0	0	1	0	1	0	0	0	0	1	0	1	1	0	1	0	1	0	1
Dmagna001715	1	1	1	1	1	1	1	1	1	1	1	1	1	1	1	1	1	1	1	1	0	1	1	1	1	1	1	1	1	1	0	0	1	1	1	0	0	0	1	1	1	1	1	0	1	0	1	1	1
Dmagna001716	1	1	1	1	1	1	1	1	1	1	1	1	1	1	1	1	1	1	1	1	0	1	1	1	1	1	1	1	1	1	0	0	1	1	1	0	0	0	1	1	1	1	1	0	1	0	1	0	1
Dmagna001717	1	1	1	1	1	1	1	1	1	1	1	1	1	1	1	1	1	1	1	1	0	0	0	1	0	1	1	1	1	1	0	0	0	1	0	0	0	0	0	0	1	0	0	0	0	0	0	0	0
Dmagna001718	1	1	1	1	1	1	1	1	1	1	1	1	1	1	1	1	1	1	1	1	0	1	0	1	0	1	1	1	1	1	0	0	1	1	1	0	0	1	0	1	1	1	0	0	1	0	1	0	0
Dmagna001719	1	1	1	1	1	1	1	1	1	1	1	1	0	1	1	1	1	1	0	0	0	1	0	1	0	1	0	1	1	1	0	0	1	0	1	0	0	0	0	1	0	1	0	0	1	0	1	0	0
Dmagna001720	1	1	1	1	1	1	1	1	1	1	1	1	1	1	1	1	1	1	1	0	0	1	0	1	0	1	0	1	1	1	0	0	1	0	1	0	0	0	0	1	0	1	0	0	1	0	1	0	0
Dmagna001721	0	1	1	1	1	0	1	1	0	1	0	1	0	0	1	1	1	1	0	0	0	0	0	0	0	0	0	0	0	0	0	0	0	0	0	0	0	0	0	0	0	0	0	0	0	0	0	0	0
Dmagna001722	1	1	1	1	1	1	1	1	1	1	1	1	1	1	1	0	1	1	1	0	0	1	0	1	0	1	0	1	0	0	0	0	1	0	1	0	0	0	0	1	0	1	0	0	1	0	1	1	0
Dmagna001723	1	1	1	1	1	1	1	1	1	1	1	1	1	1	1	1	1	1	1	1	0	1	0	1	0	1	1	1	1	1	0	0	1	1	1	0	0	0	0	1	1	1	1	0	1	0	1	0	0
Dmagna001725	1	1	1	1	1	1	1	1	1	1	1	1	1	1	1	1	1	1	1	1	0	1	0	1	0	1	1	1	1	1	0	0	1	1	1	0	0	1	0	1	1	1	0	0	1	0	1	0	0
Dmagna001726	1	1	1	1	1	0	1	1	1	1	1	1	1	1	1	1	1	1	1	1	0	1	1	1	1	1	1	1	1	1	1	0	1	1	1	0	0	0	1	1	1	1	1	0	1	0	1	1	1
Dmagna001727	0	1	1	0	0	1	0	1	1	0	0	0	1	0	0	1	1	1	0	0	0	1	0	1	0	1	0	1	0	0	0	0	1	0	1	0	0	0	0	1	0	1	0	0	1	0	1	0	0
Dmagna001729	1	1	1	1	1	0	1	1	1	1	1	0	1	1	0	0	1	1	1	0	0	0	0	0	0	0	0	0	1	1	0	0	0	0	0	0	0	0	0	0	0	0	0	0	0	0	0	0	0
Dmagna001730	1	1	1	1	1	1	1	1	1	1	1	1	1	1	1	1	1	1	1	0	0	0	0	0	0	0	0	0	1	1	0	0	0	0	0	0	0	0	0	0	0	0	0	0	0	0	0	0	0
Dmagna001731	1	1	1	1	1	1	1	1	1	1	1	1	1	1	1	1	1	0	1	1	0	1	1	1	1	1	1	1	1	1	0	0	1	1	1	0	0	0	1	1	1	1	0	0	1	0	1	1	1
Dmagna001732	1	1	1	1	1	1	1	0	1	1	1	1	1	1	1	1	1	1	1	1	0	1	1	1	1	1	1	1	1	1	0	0	1	1	1	0	0	0	1	1	1	1	1	0	1	0	1	1	1
Dmagna001733	1	1	1	1	1	1	1	1	1	1	1	1	1	1	1	1	1	1	1	1	0	1	1	1	1	1	1	1	1	1	0	0	1	1	1	0	0	0	1	1	1	1	1	0	1	0	1	0	1
Dmagna001734	1	1	1	1	1	1	1	1	1	1	1	1	1	1	1	1	1	1	0	1	0	1	0	1	0	1	1	1	1	1	0	0	1	1	1	0	0	0	0	1	1	1	1	0	1	0	1	1	0
Dmagna001735	0	0	0	0	0	0	0	0	0	0	0	0	0	1	0	0	0	1	0	0	0	0	0	0	0	0	0	0	0	0	0	0	0	0	0	0	0	0	0	0	0	0	0	0	0	0	0	0	0
Dmagna001736	1	1	1	1	1	1	1	1	1	1	1	1	1	1	1	1	1	1	1	1	0	1	1	1	1	1	1	1	1	1	0	0	1	1	1	0	0	0	1	1	1	1	1	0	1	0	1	1	1
Dmagna001737	1	1	1	1	1	1	1	1	1	1	1	1	1	1	1	1	1	1	1	1	0	1	1	1	1	1	1	1	1	1	0	0	1	1	1	0	0	0	1	1	1	1	1	0	1	0	1	1	1
Dmagna001738	1	1	1	1	1	1	1	1	1	1	1	1	1	1	1	1	1	1	1	0	0	0	0	0	0	0	0	0	1	1	0	1	0	0	0	0	0	0	0	0	0	0	0	1	0	0	0	0	0
Dmagna001739	1	1	1	1	1	1	1	1	1	1	1	1	1	1	1	1	1	1	1	0	0	0	0	0	0	0	0	0	1	1	0	1	0	0	0	0	0	0	0	0	0	0	0	1	0	0	0	0	0
Dmagna001754	1	1	1	1	1	1	1	1	1	1	1	1	1	1	1	1	1	1	0	0	0	1	1	1	1	1	0	1	1	1	0	0	1	0	1	0	0	0	1	1	0	1	0	0	1	0	1	1	1
Dmagna001760	1	1	1	1	1	1	1	1	1	1	1	1	1	1	1	1	1	1	1	0	0	1	0	1	0	1	0	1	1	1	0	0	1	0	1	0	0	0	0	1	0	1	0	0	1	0	1	1	0
Dmagna001761	0	0	0	0	0	0	0	0	1	0	0	0	1	0	0	0	0	1	0	0	0	0	0	0	0	0	0	0	0	0	0	0	0	0	0	0	0	0	0	0	0	0	0	0	0	0	0	0	0
Dmagna001763	1	1	1	0	0	0	0	1	0	1	0	1	0	0	0	0	1	1	0	0	0	1	0	1	0	1	0	1	1	1	0	0	1	0	1	0	0	0	0	1	0	1	0	0	1	0	1	1	0
Dmagna001764	0	1	1	0	1	1	1	1	1	0	0	0	1	0	1	1	1	1	0	0	0	1	0	1	0	1	1	1	0	0	0	0	1	0	1	0	0	0	0	1	0	1	0	0	1	0	1	1	0
Dmagna001765	1	1	1	1	1	1	1	1	1	1	1	1	0	1	1	0	1	1	0	0	0	1	0	1	0	1	0	1	1	1	0	0	1	0	1	0	0	0	0	1	0	1	0	0	1	0	1	0	0
Dmagna001766	1	1	1	1	1	1	1	1	1	1	1	1	1	1	0	1	1	1	0	0	0	1	0	1	0	1	0	1	0	0	0	0	1	0	1	0	0	0	0	1	0	1	0	0	1	0	1	1	0
Dmagna001767	0	1	1	0	1	0	1	1	1	0	0	0	1	0	0	0	1	1	0	0	0	0	0	0	0	0	0	0	0	0	0	0	0	0	0	0	0	0	0	0	0	0	0	0	0	0	0	0	0
Dmagna001768	1	0	1	1	1	1	1	1	1	1	1	1	0	1	0	1	1	0	1	1	0	1	0	1	0	1	1	1	1	1	0	0	1	1	1	0	0	0	0	1	1	1	1	0	0	0	1	1	0
Dmagna001769	1	1	1	1	1	1	1	1	1	1	1	1	1	1	1	1	1	1	1	1	0	1	1	1	1	1	1	1	1	1	1	0	1	1	1	0	0	1	1	1	1	1	1	0	1	1	1	0	0
Dmagna001770	1	1	1	1	1	0	1	1	1	1	1	0	1	1	1	0	1	1	1	0	0	1	0	1	0	1	0	1	1	1	0	0	1	0	1	0	0	0	0	1	0	1	0	0	1	0	1	1	0
Dmagna001771	1	0	1	1	0	0	0	1	1	1	1	1	1	1	0	1	0	1	0	0	0	0	0	0	0	0	0	1	0	0	0	0	0	0	0	0	0	0	0	1	0	0	0	0	0	0	0	0	0
Dmagna001772	1	1	1	1	1	1	1	1	1	1	1	1	0	1	1	1	1	0	1	1	0	1	0	1	0	1	1	1	1	1	0	0	1	1	1	0	0	0	0	1	1	1	0	0	1	0	1	1	0
Dmagna001773	1	1	1	1	1	1	1	1	1	1	1	1	1	1	1	1	1	1	1	0	0	1	0	1	0	1	0	1	1	1	0	0	1	0	1	0	0	0	0	1	0	1	0	0	1	0	1	1	0
Dmagna001776	0	1	1	1	1	1	1	1	1	1	1	1	1	1	0	1	1	1	1	1	0	1	1	1	1	1	1	1	1	1	0	0	1	1	1	0	0	0	1	1	1	1	0	0	1	0	1	1	1
Dmagna001779	1	1	1	1	1	0	1	1	1	1	1	1	1	1	1	0	1	1	0	0	0	0	0	0	0	0	0	0	0	0	0	0	0	0	0	0	0	0	0	0	0	0	0	0	0	0	0	0	0
Dmagna001780	1	1	1	1	1	0	1	1	1	1	1	1	1	1	1	0	1	1	0	0	0	1	0	1	0	1	0	1	0	0	0	0	1	0	1	0	0	0	0	1	0	1	0	0	1	0	1	1	0
Dmagna001781	1	1	1	1	1	1	1	1	1	1	1	1	1	1	1	1	1	1	1	1	0	1	0	1	1	1	1	1	1	1	0	0	1	1	1	0	0	1	1	1	1	1	0	0	1	0	1	0	0
Dmagna001782	1	1	1	1	1	1	1	1	1	1	1	1	1	1	1	1	1	1	1	0	0	1	0	1	0	1	0	1	1	1	0	0	1	0	1	0	0	0	0	1	0	1	0	0	1	0	1	1	0
Dmagna001783	0	0	0	0	0	0	1	0	0	0	0	0	0	0	0	0	0	0	0	0	0	0	0	0	0	0	0	0	0	0	0	0	0	0	0	0	0	0	0	0	0	0	0	0	0	0	0	0	0
Dmagna001784	1	1	1	1	1	1	0	1	0	1	1	1	1	1	1	1	1	1	0	0	0	0	0	0	0	0	0	0	1	1	0	0	0	0	0	0	0	0	0	0	0	0	0	0	0	0	0	0	0
Dmagna001785	0	0	0	0	0	1	0	1	1	0	0	0	1	0	1	1	0	1	0	0	1	0	0	0	0	0	0	0	0	0	0	0	0	0	0	0	0	0	0	0	0	0	0	0	0	0	0	0	0
Dmagna001791	1	1	1	1	1	1	1	1	1	1	1	0	1	1	1	1	1	1	1	1	0	1	0	0	1	1	1	1	1	1	0	0	1	1	1	0	0	0	1	1	1	1	1	0	1	0	0	1	0
Dmagna001792	1	1	1	1	1	1	1	1	1	1	1	1	1	1	1	1	1	1	1	1	0	1	1	1	1	1	1	1	1	1	0	0	1	1	1	0	0	0	1	1	1	1	1	0	1	0	1	1	1
Dmagna001793	1	1	1	1	1	1	1	1	1	1	1	1	1	1	1	1	1	1	1	0	0	0	0	0	0	0	0	0	1	1	0	1	0	0	0	0	0	0	0	0	0	0	0	1	0	0	0	0	0
Dmagna001794	1	1	1	1	1	1	1	1	1	1	1	1	1	1	1	1	1	1	1	0	0	0	0	0	0	0	0	0	1	1	0	1	0	0	0	0	0	0	0	0	0	0	0	1	0	0	0	0	0
Dmagna001795	0	0	1	0	0	1	0	0	1	0	0	0	1	1	0	1	0	1	0	0	0	0	0	0	0	0	0	0	0	0	0	0	0	0	0	0	0	0	0	0	0	0	0	0	0	0	0	0	0
Dmagna001797	0	0	1	0	0	1	0	0	1	0	0	0	1	0	0	1	0	1	0	0	0	0	0	0	0	0	0	0	0	0	0	0	0	0	0	0	0	0	0	0	0	0	0	0	0	0	0	0	0
Dmagna001798	1	1	1	1	1	1	1	1	1	1	1	1	1	1	1	1	1	1	1	1	0	0	0	0	0	0	1	0	1	1	0	0	0	1	0	0	0	0	0	0	1	0	0	0	0	0	0	0	0
Dmagna001799	1	1	1	0	1	1	1	1	1	1	1	1	1	0	1	1	1	1	1	1	0	1	1	1	0	1	1	1	1	1	0	0	1	1	1	0	0	0	0	1	1	1	1	0	1	0	1	0	1
Dmagna001800	1	1	1	1	1	1	1	1	1	1	0	1	1	0	1	0	1	1	1	0	1	1	1	1	1	1	0	1	1	1	0	1	1	0	1	0	0	0	1	1	0	1	1	1	1	1	1	0	1
Dmagna001801	1	1	1	1	0	0	1	0	0	0	0	0	0	0	0	0	0	0	0	0	0	0	0	0	0	0	0	0	0	0	0	0	0	0	0	0	0	0	0	0	0	0	0	0	0	0	0	0	0
Dmagna001802	0	1	1	0	1	0	1	1	0	0	0	0	1	0	1	0	1	1	0	0	0	1	0	1	0	1	0	1	0	0	0	0	1	0	1	0	0	0	0	1	0	1	0	0	1	0	1	0	0
Dmagna001805	0	1	1	0	1	0	1	1	0	0	0	0	1	0	1	0	1	1	0	0	0	0	0	0	0	0	0	0	0	0	0	0	0	0	0	0	0	0	0	0	0	0	0	0	0	0	0	0	0
Dmagna001807	0	0	0	0	0	0	0	0	0	0	0	0	0	0	0	0	0	1	0	0	0	0	0	0	0	0	0	0	0	0	0	0	0	0	0	0	0	0	0	0	0	0	0	0	0	0	0	0	0
Dmagna001809	1	1	1	1	1	1	1	0	1	1	0	0	1	0	1	1	1	0	1	0	0	1	0	1	0	1	0	1	0	0	0	0	1	0	1	0	0	0	0	1	0	1	0	0	1	0	1	1	0
Dmagna001810	1	1	1	1	1	0	1	1	1	1	1	1	1	1	0	0	1	1	1	0	0	0	0	0	0	0	1	0	1	1	0	0	0	0	0	0	0	0	0	0	0	0	0	0	0	0	0	0	0
Dmagna001811	1	1	1	1	1	1	1	1	1	1	1	1	1	1	1	1	1	1	0	0	0	1	0	1	0	1	0	1	1	1	0	0	1	0	1	0	0	0	0	1	0	1	0	0	1	0	0	0	0
Dmagna001813	1	1	1	1	1	1	1	1	0	1	0	1	0	0	0	1	1	0	1	0	0	1	0	1	0	1	0	1	1	1	0	0	1	0	1	0	0	0	0	1	0	1	0	0	1	0	1	1	0
Dmagna001814	1	1	1	1	1	1	1	1	1	1	1	1	1	1	0	1	1	1	1	0	0	1	1	1	1	1	0	1	1	1	0	0	1	0	1	0	0	0	1	1	0	1	0	0	1	0	1	1	1
Dmagna001815	0	1	1	0	1	1	1	1	1	0	0	0	1	0	0	1	1	1	0	0	1	0	1	0	1	0	0	0	0	0	0	0	0	0	0	0	0	1	1	0	0	0	0	0	0	0	0	0	1
Dmagna001816	1	1	1	1	1	1	1	1	1	1	1	1	1	1	1	1	1	1	0	0	0	0	0	0	0	0	0	0	0	0	0	0	0	0	0	0	0	0	0	0	0	0	0	0	0	0	0	0	0
Dmagna001817	1	0	1	0	0	0	0	0	0	1	0	0	0	0	0	0	0	0	0	0	0	0	0	0	0	0	0	0	0	0	0	0	0	0	0	0	0	0	0	0	0	0	0	0	0	0	0	0	0
Dmagna001818	1	0	1	1	1	1	1	1	1	1	1	1	1	1	1	1	1	1	1	1	0	1	1	1	1	1	1	1	1	1	0	0	1	1	1	0	0	0	1	1	1	1	1	0	1	0	1	0	1
Dmagna001819	1	1	0	1	0	1	0	1	0	1	1	1	1	1	0	1	1	1	1	0	0	1	0	1	0	1	0	1	1	1	0	0	1	0	1	0	0	0	0	1	0	1	0	0	1	0	1	1	0
Dmagna001820	1	1	1	1	1	1	1	1	1	1	1	1	1	1	1	1	1	1	0	0	0	1	1	0	1	1	0	1	1	1	0	0	1	0	1	0	0	0	1	1	0	1	1	0	1	0	1	0	1
Dmagna001822	1	1	1	1	1	1	1	1	1	1	1	1	1	1	1	1	1	1	1	0	0	1	0	1	0	1	0	1	1	1	0	0	1	0	1	0	0	0	0	1	1	1	0	0	1	0	1	0	0
Dmagna001823	1	1	1	1	1	1	1	1	1	1	1	1	1	1	1	1	1	1	1	0	0	1	0	1	0	1	0	1	1	1	0	0	1	0	1	0	0	0	0	1	1	1	0	0	1	0	1	0	0
Dmagna001824	0	1	0	0	0	0	0	1	1	0	0	0	0	0	1	0	0	0	0	0	0	0	0	0	0	0	0	0	0	0	0	0	0	0	0	0	0	0	0	0	0	0	0	0	0	0	0	0	0
Dmagna001828	1	0	0	1	0	1	0	0	1	1	1	1	1	1	0	1	0	1	1	0	0	0	0	0	0	0	0	0	0	0	0	0	0	0	0	0	0	0	0	0	0	0	0	0	0	0	0	0	0
Dmagna001829	0	0	0	0	0	0	0	0	1	0	0	0	1	0	0	0	0	1	0	0	0	0	0	0	0	0	0	0	0	0	0	0	0	0	0	0	0	0	0	0	0	0	0	0	0	0	0	0	0
Dmagna001830	1	0	1	1	1	1	1	1	1	1	1	1	1	1	0	1	0	1	1	0	0	0	0	0	0	0	0	0	1	1	0	0	0	0	0	0	0	0	0	0	0	0	0	0	0	0	0	0	0
Dmagna001831	1	1	1	1	1	1	1	1	1	1	1	1	1	1	1	1	1	1	1	1	0	1	1	1	1	1	1	1	1	1	0	0	1	1	1	0	0	0	1	1	1	1	1	0	1	0	1	0	1
Dmagna001832	0	0	1	0	0	1	0	1	0	0	0	0	0	0	1	0	0	0	0	0	0	1	0	1	0	1	0	1	0	0	0	0	1	0	1	0	0	0	0	1	0	1	0	0	1	0	1	1	0
Dmagna001833	1	1	1	1	1	1	1	1	1	1	1	1	1	1	1	1	1	1	1	1	0	1	1	1	1	1	1	1	1	1	0	0	1	1	1	0	0	0	1	1	1	1	1	0	1	0	1	1	1
Dmagna001834	1	1	1	1	1	0	1	1	1	1	1	0	0	1	0	1	1	1	1	0	0	1	1	1	1	0	0	1	1	1	0	0	1	0	1	0	0	0	1	1	0	1	1	0	1	0	1	1	1
Dmagna001835	1	1	1	1	1	1	1	1	1	1	1	1	1	1	1	1	1	1	0	0	0	1	0	1	0	0	0	1	1	1	0	0	1	0	1	0	0	0	0	1	1	1	0	0	1	0	1	1	0
Dmagna001837	1	1	1	1	1	1	1	1	1	1	1	1	1	1	1	1	1	1	0	0	0	1	0	1	0	1	0	1	1	1	0	0	1	0	1	0	0	0	0	1	0	1	0	0	1	0	1	0	0
Dmagna001838	1	1	1	1	1	1	1	1	1	1	1	1	1	1	1	1	1	1	0	0	0	1	0	1	0	1	0	1	1	1	0	0	1	0	1	0	0	0	0	1	0	1	0	0	1	0	1	0	0
Dmagna001839	1	1	1	1	1	1	1	1	1	1	1	1	1	1	1	1	1	1	0	0	0	1	0	1	0	1	0	1	1	1	0	0	1	0	1	0	0	0	0	1	0	1	0	0	1	0	1	0	0
Dmagna001841	1	1	1	1	1	1	1	1	1	1	1	1	1	1	1	1	1	1	1	1	0	1	0	1	1	1	1	1	1	1	0	0	1	1	1	0	0	0	1	1	1	1	1	0	1	0	1	0	0
Dmagna001842	1	0	1	1	1	1	1	1	1	1	1	1	0	1	1	1	0	0	1	1	1	1	1	1	1	1	1	1	1	1	1	0	1	1	1	0	0	0	1	1	1	1	1	1	1	0	1	1	1
Dmagna001843	1	1	1	1	1	1	1	1	1	1	1	1	1	1	1	1	1	1	1	1	1	1	1	1	1	1	1	1	1	1	1	0	1	1	1	1	1	1	1	1	1	1	1	1	1	1	1	0	1
Dmagna001848	1	1	1	1	1	1	1	1	1	1	1	1	1	1	1	1	1	1	1	0	0	1	0	1	0	1	0	1	1	1	0	0	1	0	1	0	0	0	0	1	0	1	0	0	1	0	1	0	0
Dmagna001849	1	1	1	1	1	1	1	1	1	1	1	1	1	1	1	1	1	1	1	1	0	1	0	1	0	0	0	1	1	1	0	0	1	1	1	0	0	0	0	1	1	1	0	0	1	0	1	0	0
Dmagna001850	1	0	0	1	0	1	0	0	0	1	1	1	0	1	0	1	0	1	0	0	0	0	0	0	0	0	0	0	0	0	0	0	0	0	0	0	0	0	0	0	0	0	0	0	0	0	0	0	0
Dmagna001851	1	0	0	1	0	1	0	0	0	1	1	1	0	1	0	1	0	1	0	0	0	0	0	0	0	0	0	0	0	0	0	0	0	0	0	0	0	0	0	0	0	0	0	0	0	0	0	0	0
Dmagna001853	1	1	1	1	1	1	1	1	1	1	1	1	1	1	1	1	1	1	0	0	0	0	0	0	0	0	0	0	1	1	0	0	0	0	0	0	0	0	0	0	0	0	0	0	0	0	0	0	0
Dmagna001856	1	1	1	1	1	1	1	1	1	1	1	1	1	1	1	1	1	1	1	0	0	1	0	1	0	1	0	1	0	0	0	0	1	0	1	0	0	0	0	1	0	1	0	0	1	0	1	1	0
Dmagna001858	0	1	1	1	1	1	1	1	1	1	0	1	1	0	1	0	1	1	1	0	0	1	0	1	0	1	0	1	1	1	0	0	1	0	1	0	0	0	0	1	0	1	0	0	1	0	1	0	0
Dmagna001859	1	1	1	1	1	1	1	1	1	1	1	1	1	1	1	1	1	1	0	0	0	0	0	0	0	0	0	0	0	0	0	0	0	0	0	0	0	0	0	0	0	0	0	0	0	0	0	0	0
Dmagna001860	1	1	1	1	1	1	1	1	1	1	1	1	1	1	1	1	1	1	1	1	0	1	0	1	0	1	1	1	1	1	0	0	1	1	1	0	0	0	1	1	1	1	0	0	1	0	1	0	0
Dmagna001861	0	0	0	0	0	0	0	0	1	0	0	0	0	0	0	1	0	1	0	0	0	0	0	0	0	0	0	0	0	0	0	0	0	0	0	0	0	0	0	0	0	0	0	0	0	0	0	0	0
Dmagna001862	0	0	0	0	0	0	0	0	1	0	0	0	0	0	0	1	0	1	0	0	0	0	0	0	0	0	0	0	0	0	0	0	0	0	0	0	0	0	0	0	0	0	0	0	0	0	0	0	0
Dmagna001863	1	1	1	1	1	1	1	1	0	1	0	1	1	0	1	1	1	1	0	0	0	1	0	1	0	1	0	1	1	1	0	0	1	0	1	0	0	0	0	1	0	1	0	0	1	0	1	1	0
Dmagna001864	1	1	1	1	1	1	1	1	1	1	1	1	1	1	1	1	1	1	0	0	0	1	0	1	0	1	0	1	1	1	0	0	1	0	1	0	0	0	0	1	0	1	0	0	1	0	1	0	0
Dmagna001865	1	1	1	1	1	1	1	1	1	1	1	1	1	1	1	1	1	0	1	0	0	1	0	1	0	1	0	1	1	1	0	0	1	0	1	0	0	0	0	1	0	1	0	0	1	0	1	1	0
Dmagna001866	1	1	1	1	1	1	1	1	1	1	1	1	0	1	1	1	1	1	1	0	0	1	0	1	0	1	0	1	1	1	1	0	1	0	1	1	1	1	0	1	0	1	0	0	1	0	1	1	0
Dmagna001867	1	1	1	1	0	0	0	1	1	1	0	0	1	0	0	1	0	1	1	0	0	1	0	1	0	1	0	1	1	1	0	0	1	0	1	0	0	0	0	1	0	1	0	0	1	0	1	0	0
Dmagna001868	1	1	1	1	1	1	1	1	1	1	1	1	1	1	1	0	1	1	0	1	1	1	1	1	1	1	1	1	1	1	1	0	1	1	1	0	0	1	1	1	1	1	1	1	1	1	1	1	1
Dmagna001869	1	0	0	0	0	1	0	0	1	0	0	0	1	0	0	1	0	1	0	0	0	1	0	1	0	1	0	1	0	0	0	0	1	0	1	0	0	0	0	1	0	1	0	1	1	0	1	0	0
Dmagna001870	1	1	1	1	1	1	1	1	1	1	1	1	1	1	1	1	1	1	1	1	0	1	1	1	1	1	1	1	1	1	0	0	1	1	1	0	0	0	1	1	1	1	1	0	1	0	1	1	1
Dmagna001873	1	1	1	1	1	1	1	1	0	0	1	1	0	1	1	1	1	1	0	0	0	1	0	1	0	1	0	1	0	0	0	0	1	0	1	0	0	0	0	1	0	1	0	0	1	0	1	0	0
Dmagna001874	1	1	1	1	1	1	1	1	1	1	1	1	1	1	1	1	1	1	1	1	0	1	0	1	0	1	1	1	1	1	0	0	1	1	1	0	0	0	0	1	1	1	0	0	1	0	1	0	0
Dmagna001875	0	0	0	0	0	1	0	1	0	0	0	0	0	0	0	1	1	1	0	0	0	0	0	0	0	0	0	0	0	0	0	0	0	0	0	0	0	0	0	0	0	0	0	0	0	0	0	0	0
Dmagna001876	1	1	1	1	1	1	1	1	1	1	1	1	1	1	1	1	1	1	1	1	0	1	0	1	0	1	1	1	1	1	0	0	1	1	1	0	0	0	0	1	0	1	0	0	1	0	1	1	0
Dmagna001877	1	1	1	1	1	1	1	1	1	1	1	1	1	1	1	1	1	1	1	1	0	0	0	0	1	0	0	0	1	1	0	0	0	1	0	0	0	0	1	0	1	0	0	0	0	0	0	0	0
Dmagna001878	1	1	1	1	1	1	1	1	1	1	1	1	1	1	1	1	1	1	1	1	0	1	1	1	1	1	1	1	1	1	0	0	1	1	1	1	1	0	1	1	1	1	1	0	1	0	1	1	1
Dmagna001882	1	1	1	1	1	1	1	1	1	1	1	1	1	1	0	1	1	1	0	0	0	0	0	0	0	0	0	0	0	0	0	0	0	0	0	0	0	0	0	0	0	0	0	0	0	0	0	0	0
Dmagna001884	1	1	1	1	1	1	1	1	1	1	1	1	1	1	1	1	1	1	1	1	0	1	1	1	1	1	1	1	1	1	0	0	1	1	1	0	0	0	1	1	1	1	1	0	1	0	1	0	1
Dmagna001885	1	1	1	1	1	1	1	1	1	1	1	1	1	1	1	1	1	1	1	1	0	1	0	1	1	1	1	1	1	1	0	0	1	1	1	0	0	0	1	1	1	1	1	0	1	0	1	0	0
Dmagna001886	1	0	0	1	0	0	0	0	1	1	1	1	0	1	0	1	0	1	0	0	0	0	0	0	0	0	0	0	0	0	0	0	0	0	0	0	0	0	0	0	0	0	0	0	0	0	0	0	0
Dmagna001890	1	1	1	1	1	1	1	1	1	1	1	1	1	1	1	1	1	1	1	0	0	1	0	1	0	1	0	1	1	1	0	0	1	0	1	0	0	0	0	1	0	1	0	0	1	0	1	1	0
Dmagna001891	0	1	1	1	1	1	1	1	1	1	1	1	0	1	1	1	1	0	0	0	0	1	0	1	0	1	0	1	0	0	0	0	1	0	1	0	0	0	0	1	0	1	0	0	1	0	1	0	0
Dmagna001892	1	1	1	1	1	1	1	1	1	1	1	1	1	1	1	1	1	1	1	1	0	1	1	1	1	1	0	1	1	1	0	0	1	1	1	0	0	0	1	1	1	1	1	0	1	0	1	0	1
Dmagna001893	1	1	0	1	1	1	0	1	1	1	0	1	0	0	0	1	1	0	1	0	0	0	0	0	0	0	0	0	0	0	0	0	0	0	0	0	0	0	0	0	0	0	0	0	0	0	0	0	0
Dmagna001894	1	1	1	1	1	1	0	1	1	1	1	1	1	1	1	1	1	0	1	0	0	0	0	0	0	0	0	0	0	0	0	0	0	0	0	0	0	0	0	0	0	0	0	0	0	0	0	0	0
Dmagna001895	1	1	1	1	1	1	1	0	1	1	0	1	1	0	1	1	1	1	1	0	0	0	0	0	0	0	0	0	0	0	0	0	0	0	0	0	0	0	0	0	0	0	0	0	0	0	0	0	0
Dmagna001896	0	1	1	1	1	1	1	1	1	1	0	1	1	0	1	1	1	1	1	0	0	0	0	0	0	0	0	0	0	0	0	0	0	0	0	0	0	0	0	0	0	0	0	0	0	0	0	0	0
Dmagna001897	1	1	1	1	1	1	1	1	1	1	0	1	1	0	1	1	1	1	0	0	0	0	0	0	0	0	0	0	0	0	0	0	0	0	0	0	0	0	0	0	0	0	0	0	0	0	0	0	0
Dmagna001898	1	1	1	1	0	1	0	1	1	1	0	1	1	0	1	1	1	1	1	0	0	0	0	0	0	0	0	0	0	0	0	0	0	0	0	0	0	0	0	0	0	0	0	0	0	0	0	0	0
Dmagna001899	1	1	1	1	1	1	1	1	1	1	0	1	1	0	1	1	1	1	1	0	0	0	0	0	0	0	0	0	0	0	0	0	0	0	0	0	0	0	0	0	0	0	0	0	0	0	0	0	0
Dmagna001900	0	1	1	1	1	1	1	1	1	1	0	0	1	0	1	1	1	1	0	0	0	0	0	0	0	0	0	0	0	0	0	0	0	0	0	0	0	0	0	0	0	0	0	0	0	0	0	0	0
Dmagna001901	1	1	0	1	0	1	0	1	0	1	0	1	1	0	0	1	1	0	0	0	0	0	0	0	0	0	0	0	0	0	0	0	0	0	0	0	0	0	0	0	0	0	0	0	0	0	0	0	0
Dmagna001902	0	1	1	1	1	1	1	1	1	1	0	0	1	0	1	1	1	0	1	0	0	0	0	0	0	0	0	0	0	0	0	0	0	0	0	0	0	0	0	0	0	0	0	0	0	0	0	0	0
Dmagna001903	0	1	1	1	0	1	0	0	0	1	0	1	0	0	0	1	1	0	1	0	0	0	0	0	0	0	0	0	0	0	0	0	0	0	0	0	0	0	0	0	0	0	0	0	0	0	0	0	0
Dmagna001910	1	1	1	1	1	0	1	1	1	1	0	0	1	0	0	1	1	1	1	0	0	1	0	1	0	1	0	1	1	1	0	0	1	0	1	0	0	0	0	1	0	1	0	0	1	0	1	1	0
Dmagna001912	1	1	1	1	1	1	1	1	1	1	1	1	0	1	1	1	1	1	1	1	0	1	1	1	1	1	1	1	1	1	0	0	1	1	1	0	0	0	1	1	1	1	1	0	1	0	1	0	1
Dmagna001913	1	1	1	1	1	1	1	1	1	1	1	1	1	1	1	1	1	1	0	0	0	0	0	0	1	1	1	1	0	0	0	0	0	0	0	0	0	0	0	0	0	0	0	0	1	0	1	1	0
Dmagna001915	0	1	1	0	1	0	1	1	0	1	0	0	0	0	1	0	1	1	0	0	0	0	0	0	0	0	0	0	0	0	0	0	0	0	0	0	0	0	0	0	0	0	0	0	0	0	0	0	0
Dmagna001916	1	1	1	1	1	1	1	1	1	1	0	1	1	1	1	1	1	1	1	1	0	1	1	1	1	1	1	1	1	1	0	0	1	1	1	0	0	0	1	1	1	1	0	0	1	0	1	1	1
Dmagna001918	1	1	0	1	1	1	1	1	1	0	1	0	0	0	1	1	1	1	0	1	1	1	0	1	0	1	1	1	0	0	1	0	1	1	1	0	0	1	0	1	1	1	0	0	1	0	1	1	0
Dmagna001920	1	1	1	1	1	1	1	1	1	1	0	1	1	0	1	1	1	1	1	0	0	0	0	0	0	0	0	0	1	1	0	0	0	0	0	0	0	0	0	0	0	0	0	0	0	0	0	0	0
Dmagna001925	1	1	1	1	1	1	1	1	1	1	1	1	1	1	1	1	1	1	1	1	0	1	0	1	0	1	1	1	1	1	0	0	1	1	1	0	0	0	0	1	1	1	0	0	1	0	1	0	0
Dmagna001926	1	1	0	1	0	1	0	1	1	1	0	1	1	0	1	1	1	1	0	0	0	1	0	1	0	1	1	1	1	1	0	0	1	0	1	0	0	0	0	1	0	1	0	0	1	0	1	0	1
Dmagna001928	1	1	1	1	1	0	1	1	1	1	1	1	0	1	1	0	1	1	0	0	0	0	0	0	0	0	0	0	0	0	0	0	0	0	0	0	0	0	0	0	0	0	0	0	0	0	0	0	0
Dmagna001930	0	0	0	0	0	0	0	0	0	0	1	1	0	1	0	0	1	1	0	0	0	0	0	0	0	0	0	0	0	0	0	0	0	0	0	0	0	0	0	0	0	0	0	0	0	0	0	0	0
Dmagna001931	1	1	1	1	1	1	1	1	1	1	1	1	0	1	0	0	1	1	1	0	0	1	0	1	0	1	0	1	1	1	0	0	1	0	1	0	0	0	0	1	0	1	0	0	1	0	1	0	0
Dmagna001932	1	1	1	1	1	1	1	1	0	1	1	1	1	1	1	1	1	1	0	1	0	1	0	1	0	1	1	1	0	0	0	0	1	1	1	0	0	0	0	1	1	1	0	0	1	0	1	1	0
Dmagna001933	1	1	1	0	1	1	1	1	1	1	1	1	1	1	0	1	1	1	0	0	0	1	0	1	0	1	0	1	0	0	0	0	1	0	1	0	0	0	0	1	0	1	0	0	0	0	1	0	0
Dmagna001934	1	1	1	1	1	1	1	1	1	1	1	1	1	1	1	1	1	1	0	0	0	1	0	1	0	1	0	1	1	1	0	0	1	0	1	0	0	0	0	1	0	1	0	0	1	0	1	1	0
Dmagna001935	1	1	1	0	1	1	1	1	1	1	1	1	1	1	1	1	1	1	1	0	0	1	0	0	1	1	0	1	1	1	0	0	1	0	1	0	0	1	1	1	0	1	0	0	1	0	1	0	0
Dmagna001936	1	1	1	1	1	1	1	1	1	1	1	1	1	1	1	1	1	1	1	1	0	1	0	1	0	1	1	1	1	1	0	0	1	1	1	0	0	0	0	1	1	1	0	0	1	0	1	0	0
Dmagna001937	1	0	0	1	1	1	1	1	1	1	0	1	1	0	0	1	0	1	1	0	0	0	0	0	0	0	0	0	1	1	0	0	0	0	0	0	0	0	0	0	0	0	0	0	0	0	0	0	0
Dmagna001938	0	1	0	0	0	1	0	1	1	1	1	1	0	1	0	1	1	1	0	0	0	0	0	0	0	0	0	0	0	0	0	0	0	0	0	0	0	0	0	0	0	0	0	0	0	0	0	0	0
Dmagna001947	0	1	1	0	0	1	1	1	1	0	0	0	1	0	1	1	1	1	0	0	0	0	0	0	0	0	0	0	0	0	0	0	0	0	0	0	0	0	0	0	0	0	0	0	0	0	0	0	0
Dmagna001949	1	1	1	1	1	1	1	1	1	1	1	1	1	1	1	1	1	1	1	1	0	1	1	1	1	1	1	1	1	1	0	0	1	1	1	0	0	0	1	1	1	1	1	0	1	0	1	0	1
Dmagna001950	1	1	1	1	1	1	1	1	1	1	1	1	1	1	1	1	1	1	1	1	0	1	1	1	1	1	1	1	1	1	0	0	1	1	1	0	0	0	1	1	1	1	1	0	1	0	1	1	1
Dmagna001951	1	1	1	1	0	1	0	1	1	1	1	1	1	1	1	1	1	1	1	0	0	1	0	1	0	1	0	1	1	1	0	0	1	0	1	0	0	0	0	1	0	1	0	0	1	0	1	0	0
Dmagna001952	0	1	0	0	0	0	0	0	0	0	1	0	0	0	0	0	0	1	1	0	0	0	0	0	0	0	1	0	1	1	0	0	0	0	0	0	0	0	0	0	1	0	0	0	0	0	1	1	0
Dmagna001953	0	0	0	1	1	1	0	0	1	0	0	0	1	0	0	1	0	1	0	0	0	0	0	0	0	0	0	0	0	0	0	0	0	0	0	0	0	0	0	0	0	0	0	0	0	0	0	0	0
Dmagna001954	1	1	1	1	1	1	1	1	1	1	1	1	1	1	1	1	1	1	1	1	0	1	1	1	1	1	1	1	1	1	0	0	1	1	1	0	0	0	1	1	1	1	1	0	1	0	1	0	1
Dmagna001955	1	1	1	1	1	1	1	1	1	1	1	1	1	1	1	1	1	1	1	1	0	1	1	1	1	1	1	1	1	1	0	0	1	1	1	0	0	0	1	1	1	1	1	0	1	0	1	1	1
Dmagna001957	0	0	0	0	0	0	0	0	0	0	0	0	0	0	0	0	0	1	0	0	0	0	0	0	0	0	0	0	0	0	0	0	0	0	0	0	0	0	0	0	0	0	0	0	0	0	0	0	0
Dmagna001958	0	1	1	1	1	1	1	1	1	1	0	0	1	0	1	1	1	1	0	0	0	0	0	0	0	0	0	0	0	0	0	0	0	0	0	0	0	0	0	0	0	0	0	0	0	0	0	0	0
Dmagna001959	1	1	1	1	1	1	1	1	1	1	1	1	1	1	1	1	1	1	1	1	0	1	0	1	0	0	1	1	1	1	0	0	1	1	1	0	0	0	0	1	1	1	0	0	1	0	1	1	0
Dmagna001960	1	1	1	1	1	1	1	0	1	1	1	1	1	1	1	1	1	1	1	1	0	1	0	0	0	1	1	1	1	1	0	0	1	1	1	0	0	0	0	1	1	1	0	0	1	0	1	1	0
Dmagna001961	1	1	1	1	1	1	1	1	1	1	1	1	1	1	1	1	1	1	1	1	0	1	1	1	1	0	1	1	1	1	0	0	1	1	1	0	0	0	1	1	1	1	1	0	1	0	1	0	1
Dmagna001962	1	0	1	1	1	1	1	1	1	1	1	1	1	1	1	1	1	1	1	0	0	1	0	1	0	1	0	1	1	1	0	0	1	0	1	0	0	0	0	0	0	1	0	0	1	0	1	1	0
Dmagna001963	1	1	1	1	1	1	1	1	0	0	1	1	0	1	1	1	1	1	1	1	1	1	0	1	0	1	1	1	1	1	1	0	1	1	1	0	0	0	0	1	1	1	0	1	1	0	1	1	0
Dmagna001964	1	1	1	1	1	1	1	1	1	1	1	1	1	1	1	1	1	1	0	0	0	1	0	1	0	1	0	1	1	1	0	0	1	0	1	0	0	0	0	1	0	1	0	0	1	0	1	0	0
Dmagna001965	1	1	1	0	0	0	0	1	1	1	0	1	0	0	0	0	1	1	0	0	0	1	0	1	0	1	1	1	1	1	0	0	1	0	1	0	0	0	0	1	0	1	0	0	0	0	1	1	0
Dmagna001970	1	1	1	1	1	1	1	1	1	1	1	1	1	1	1	1	1	1	1	1	0	1	0	1	0	1	0	1	1	1	0	0	1	1	1	0	0	0	0	1	1	1	0	0	1	0	1	1	0
Dmagna001972	0	0	0	0	0	0	1	0	0	0	0	0	0	0	0	0	0	0	0	0	0	0	0	0	0	0	0	0	0	0	0	0	0	0	0	0	0	0	0	0	0	0	0	0	0	0	0	0	0
Dmagna001978	1	1	1	1	1	0	1	1	1	0	1	1	1	1	1	1	1	1	0	0	0	0	0	0	0	0	0	0	0	0	0	0	0	0	0	0	0	0	0	0	0	0	0	0	0	0	0	0	0
Dmagna001979	1	1	1	1	1	1	1	1	0	1	1	1	0	1	1	1	1	1	1	0	0	1	0	1	0	1	0	1	1	1	0	0	1	0	1	0	0	0	0	1	0	1	0	0	1	0	0	0	0
Dmagna001981	1	1	1	1	1	1	1	1	1	1	1	1	1	1	1	1	1	1	1	1	0	1	1	0	1	1	1	1	1	1	0	0	1	1	1	0	0	0	1	1	1	1	1	0	1	0	1	1	1
Dmagna001982	1	1	1	1	1	1	1	1	1	1	1	1	1	1	1	1	1	1	1	0	0	1	0	1	0	1	0	1	1	1	0	0	1	0	1	0	0	0	0	1	0	1	0	0	1	0	1	1	0
Dmagna001983	0	1	1	1	1	1	1	1	1	1	1	1	1	1	1	1	1	1	0	1	0	1	0	1	0	1	0	1	1	1	0	0	1	1	1	0	0	0	0	1	1	1	0	0	1	0	1	0	0
Dmagna001984	1	1	1	1	1	1	1	1	1	1	0	0	1	0	1	1	1	0	1	1	0	1	0	1	0	1	1	1	1	1	0	0	1	1	1	0	0	1	0	1	1	1	0	0	1	0	1	0	0
Dmagna001985	1	1	1	1	1	1	1	1	1	1	1	1	1	1	1	1	1	1	0	1	0	1	1	1	1	1	0	1	1	1	0	0	1	1	1	0	0	0	1	1	1	1	1	0	1	0	1	0	1
Dmagna001986	1	1	1	0	1	1	1	1	1	0	0	0	1	0	1	1	1	1	0	0	0	0	0	0	0	0	0	0	0	0	0	0	0	0	0	0	0	0	0	0	0	0	0	0	0	0	0	0	0
Dmagna001987	1	1	1	1	1	1	1	1	1	1	0	1	1	0	1	1	1	1	1	1	0	1	0	1	1	0	1	1	1	1	0	0	1	1	1	0	0	0	0	1	1	0	0	0	1	0	1	1	0
Dmagna001988	1	1	1	1	1	0	1	1	1	1	1	1	1	1	1	1	1	1	0	0	0	1	0	1	0	1	0	1	1	1	0	0	1	0	1	0	0	0	0	1	0	1	0	0	0	0	1	1	0
Dmagna001992	1	1	1	1	1	1	1	1	1	1	1	1	1	1	1	1	1	1	1	1	0	1	0	1	0	1	1	1	1	1	0	0	1	1	1	0	0	0	0	1	1	1	0	1	1	1	1	0	0
Dmagna001993	1	1	1	1	1	1	1	1	1	1	1	1	1	1	1	1	1	1	1	0	0	1	0	1	0	1	0	1	1	1	0	0	1	0	1	0	0	0	0	1	0	1	0	0	1	0	1	0	0
Dmagna001995	1	1	1	1	1	1	1	1	1	1	1	1	1	1	1	1	1	1	1	0	0	1	0	1	0	1	0	1	1	1	0	0	1	0	1	0	0	0	0	1	0	1	1	0	1	0	1	0	0
Dmagna001997	1	1	1	1	1	1	1	1	1	1	1	1	1	1	1	1	1	1	1	1	0	1	1	1	1	1	1	1	1	1	0	0	1	1	1	0	0	0	1	1	1	1	1	0	1	0	1	0	1
Dmagna001998	1	1	1	1	1	1	1	1	1	1	1	1	1	1	1	1	1	1	1	1	0	1	1	1	1	1	1	1	1	1	0	0	1	1	1	0	0	0	1	1	1	1	1	0	1	0	1	1	1
Dmagna001999	0	0	0	0	0	1	0	0	0	0	0	1	1	0	0	1	0	1	1	1	0	1	1	1	1	1	1	1	1	1	0	0	0	1	1	0	0	0	1	1	1	1	1	0	1	0	1	0	0
Dmagna002000	0	1	1	0	1	1	1	1	1	0	0	1	1	0	1	1	1	1	0	0	0	1	1	1	1	1	0	1	0	0	0	0	1	0	1	0	0	0	1	1	0	1	0	0	1	0	1	0	1
Dmagna002002	1	0	1	0	0	1	0	0	1	1	0	1	1	0	1	1	0	1	0	0	0	1	0	1	0	1	0	1	0	0	0	0	1	0	1	0	0	0	0	1	0	1	0	0	1	0	1	0	0
Dmagna002003	1	0	1	1	1	1	1	1	0	1	1	1	1	1	0	1	0	1	0	0	0	0	0	0	0	0	0	0	0	0	0	0	0	0	0	0	0	0	0	0	0	0	0	0	0	0	0	0	0
Dmagna002004	0	1	1	1	1	0	1	1	1	1	1	1	1	1	1	1	1	1	1	0	0	0	0	0	1	0	1	0	1	1	0	1	0	0	1	0	0	0	1	0	0	0	0	1	0	0	0	0	0
Dmagna002005	0	1	1	1	1	0	1	1	1	1	1	1	1	1	1	1	1	1	1	0	0	0	0	0	1	0	1	0	1	1	0	1	0	0	1	0	0	0	1	0	0	0	0	1	0	0	0	0	0
Dmagna002006	1	1	1	1	1	1	1	1	1	1	1	1	1	1	0	1	1	0	1	1	0	1	1	1	1	1	1	1	1	1	0	0	1	1	1	0	0	0	1	1	1	1	0	0	1	0	1	0	1
Dmagna002007	1	1	1	1	1	1	1	1	1	1	1	1	1	1	1	1	1	1	1	1	0	1	1	1	1	1	1	0	1	1	0	0	1	1	1	0	0	0	1	1	1	1	1	0	1	0	1	1	1
Dmagna002008	1	1	1	1	1	1	1	1	1	1	1	1	1	1	1	1	1	1	1	0	0	0	0	0	0	0	0	0	1	1	0	0	0	0	0	0	0	0	0	0	0	0	0	0	0	0	0	0	0
Dmagna002009	1	1	1	1	1	1	1	1	1	1	1	1	1	1	1	1	1	1	1	0	0	0	0	0	0	0	0	0	1	1	0	0	0	0	0	0	0	0	0	0	0	0	0	0	0	0	0	0	0
Dmagna002011	1	1	1	1	1	1	1	1	1	1	1	1	1	1	1	1	1	1	1	0	0	0	0	0	0	0	0	0	1	1	0	0	0	0	0	0	0	0	0	0	0	0	0	0	0	0	0	0	0
Dmagna002013	1	1	1	1	1	1	1	1	1	1	1	1	1	1	1	1	1	1	0	1	0	1	1	1	1	1	1	1	1	1	0	0	1	1	1	0	0	0	1	1	1	1	0	0	1	0	1	0	0
Dmagna002014	1	1	1	1	1	1	1	1	1	1	1	0	1	1	1	1	1	1	1	0	0	1	0	1	0	1	0	1	1	1	0	0	1	0	1	0	0	0	0	1	0	1	0	0	1	0	1	0	0
Dmagna002015	1	0	1	1	1	0	1	1	1	1	0	1	1	0	1	1	0	1	1	1	1	1	1	1	1	1	1	1	1	1	1	0	1	1	1	0	0	0	1	1	1	1	1	0	1	0	1	0	1
Dmagna002016	1	1	1	1	1	1	1	1	1	1	1	1	1	1	1	1	1	1	1	1	0	1	1	1	1	0	1	1	1	1	0	0	1	1	1	0	0	0	1	1	1	1	1	0	1	0	1	0	1
Dmagna002017	1	1	1	1	1	1	1	1	1	1	1	0	0	1	1	1	1	1	1	1	0	1	1	1	1	1	1	1	1	1	0	0	1	1	1	0	0	0	1	1	1	1	1	0	1	0	1	0	1
Dmagna002018	1	1	1	1	0	1	0	1	1	1	1	1	1	1	1	1	1	0	0	0	1	1	1	1	1	1	0	1	1	1	0	0	1	0	1	0	0	0	1	1	0	1	1	1	1	1	1	1	1
Dmagna002019	1	1	1	1	1	1	1	1	1	1	1	1	1	1	1	1	1	1	1	1	0	1	1	1	1	1	1	1	1	1	0	0	1	1	1	0	0	0	1	1	1	1	1	0	1	0	1	0	1
Dmagna002021	0	0	0	0	0	0	0	0	1	1	0	0	0	0	0	0	0	0	0	0	0	0	0	0	0	0	0	0	0	0	0	0	0	0	0	0	0	0	0	0	0	0	0	0	0	0	0	0	0
Dmagna002022	1	1	1	1	1	0	1	1	1	1	0	1	1	0	1	0	1	1	0	0	0	0	0	0	0	0	0	0	0	0	0	0	0	0	0	0	0	0	0	0	0	0	0	0	0	0	0	0	0
Dmagna002024	0	0	0	0	0	0	0	0	0	0	0	0	0	0	0	0	0	1	0	0	0	0	0	0	0	0	0	0	0	0	0	0	0	0	0	0	0	0	0	0	0	0	0	0	0	0	0	0	0
Dmagna002034	1	1	0	1	0	1	0	0	0	1	1	1	1	1	0	1	0	1	0	0	0	0	0	0	0	0	0	0	1	1	0	0	0	0	0	0	0	0	0	0	0	0	0	0	0	0	0	0	0
Dmagna002044	1	1	1	1	1	1	1	1	1	1	1	1	1	1	1	1	1	1	0	0	0	1	0	1	0	1	0	1	1	1	0	0	1	0	1	0	0	0	0	1	0	1	0	0	1	0	1	0	0
Dmagna002050	0	0	1	0	1	1	1	1	1	0	0	0	1	0	1	1	0	1	0	0	1	1	0	1	0	1	0	1	0	0	0	0	1	0	1	0	0	0	0	1	0	1	0	0	1	0	1	0	0
Dmagna002051	1	1	1	1	1	1	1	1	1	1	1	1	0	1	1	0	1	0	1	1	0	1	1	1	1	1	0	1	1	1	0	0	1	1	1	0	0	0	1	1	1	1	1	0	1	0	1	1	1
Dmagna002053	1	1	1	1	1	1	1	1	1	1	1	1	1	1	1	1	1	1	0	0	0	0	0	0	0	0	0	0	1	1	0	0	0	0	0	0	0	0	0	1	1	0	0	0	0	0	1	1	0
Dmagna002060	1	1	0	1	1	1	1	1	1	1	1	1	1	1	1	1	1	1	1	0	0	1	0	1	0	1	0	1	1	1	0	0	1	0	1	0	0	0	0	1	0	1	0	0	1	0	1	0	0
Dmagna002065	1	1	1	1	1	1	1	1	1	1	1	1	1	1	1	1	1	1	1	0	0	1	0	1	0	1	0	1	1	1	0	0	1	0	1	0	0	0	0	1	0	1	0	0	1	0	1	1	0
Dmagna002069	1	1	1	1	1	1	1	1	1	1	1	1	1	1	1	1	1	1	1	0	0	1	0	1	0	1	0	1	1	1	0	0	1	0	1	0	0	0	0	1	0	1	0	0	1	0	1	1	0
Dmagna002077	1	1	1	0	1	1	1	1	1	0	0	0	1	0	1	1	1	0	0	0	0	1	1	1	1	1	0	1	0	0	0	0	1	0	1	0	0	0	1	1	0	1	1	0	1	0	1	1	1
Dmagna002080	0	1	1	0	1	0	1	1	0	0	0	0	1	0	1	1	1	1	0	0	0	1	0	1	0	1	0	1	0	0	0	0	1	0	1	0	0	0	0	1	0	1	0	0	1	0	1	1	0
Dmagna002083	1	1	1	1	1	1	1	1	1	1	1	1	1	1	1	1	1	1	0	0	0	0	0	0	0	0	0	0	0	0	0	0	0	0	0	0	0	0	0	0	0	0	0	0	0	0	0	0	0
Dmagna002086	1	1	1	1	1	1	1	1	1	1	1	1	1	1	1	1	1	1	1	1	0	1	1	1	1	1	1	1	1	1	0	1	1	1	1	0	0	0	1	1	1	1	1	0	1	0	1	0	1
Dmagna002088	1	1	1	1	1	1	1	1	1	1	1	1	1	1	1	1	1	1	0	1	0	1	0	1	1	1	0	1	1	1	0	0	1	0	1	0	0	0	1	1	0	1	0	0	1	0	1	1	1
Dmagna002095	1	1	1	1	1	1	1	1	1	1	1	1	1	1	1	1	1	1	1	1	0	1	0	1	0	1	1	1	1	1	0	0	1	1	1	0	0	0	0	0	1	1	0	0	1	0	1	0	0
Dmagna002096	1	1	1	1	1	1	1	1	1	1	1	1	1	1	1	1	1	0	1	0	0	1	0	1	0	1	0	1	1	1	0	0	1	0	1	0	0	0	0	1	0	1	0	0	1	0	1	1	0
Dmagna002097	1	1	1	1	1	1	1	1	1	1	1	1	1	1	1	0	1	1	0	1	0	1	1	1	1	1	1	1	1	1	0	0	1	1	1	0	0	0	1	1	1	1	1	0	1	0	1	0	1
Dmagna002099	0	0	0	0	0	0	0	0	0	0	0	0	0	0	0	0	0	1	0	0	0	0	0	0	0	0	0	0	0	0	0	0	0	0	0	0	0	0	0	0	0	0	0	0	0	0	0	0	0
Dmagna002102	0	0	0	0	0	0	0	0	0	1	1	0	0	0	1	0	0	0	0	0	0	0	0	0	0	0	0	0	0	0	0	0	0	0	0	0	0	0	0	0	0	0	0	0	0	0	0	0	0
Dmagna002103	1	0	0	1	0	1	0	0	1	1	1	1	1	1	1	1	0	1	0	0	0	0	0	0	0	0	0	0	0	0	0	0	0	0	0	0	0	0	0	0	0	0	0	0	0	0	0	0	0
Dmagna002106	1	1	1	1	1	1	1	1	1	1	1	1	1	1	1	1	1	1	1	0	0	0	0	0	0	0	0	0	1	1	0	0	0	0	0	0	0	0	0	0	0	0	0	0	0	0	0	0	0
Dmagna002108	1	1	1	1	1	1	1	1	1	1	1	1	1	1	0	0	1	1	1	0	0	1	0	1	0	1	0	1	1	1	0	0	1	0	1	0	0	0	0	1	0	1	0	0	1	0	1	1	0
Dmagna002109	1	1	1	1	1	1	1	1	1	1	1	1	1	1	1	1	1	1	1	1	0	1	1	1	1	1	1	1	1	1	0	0	1	1	1	0	0	0	1	1	1	1	1	0	1	0	1	0	1
Dmagna002110	1	1	1	1	1	1	1	1	1	1	1	1	0	1	1	1	1	1	1	1	0	1	1	1	0	0	1	1	1	1	0	0	1	1	1	0	0	0	1	1	1	1	1	0	1	0	1	0	1
Dmagna002111	1	1	1	1	1	1	1	0	1	1	1	1	0	1	1	1	1	0	1	0	0	1	1	1	1	0	1	1	1	1	0	0	1	0	1	0	0	0	1	0	0	1	1	0	1	0	1	0	1
Dmagna002113	1	1	1	1	1	1	1	1	1	1	1	1	1	1	0	1	1	1	1	1	0	1	1	1	1	1	1	1	1	1	0	0	1	1	1	0	0	0	1	1	1	1	1	0	1	0	1	1	1
Dmagna002115	1	1	1	1	1	1	1	1	1	1	1	1	1	1	1	1	1	1	0	0	0	1	0	1	0	1	1	1	1	1	0	0	1	0	1	0	0	0	0	1	0	1	1	0	1	0	1	1	0
Dmagna002116	0	1	0	1	0	1	0	1	1	0	0	0	1	0	0	1	1	0	0	0	0	0	0	0	0	0	0	0	0	0	0	0	0	0	0	0	0	0	0	0	0	0	0	0	0	0	0	0	0
Dmagna002117	1	1	1	1	1	1	1	1	1	1	1	1	1	1	1	1	1	1	1	0	0	0	0	0	0	1	0	0	1	1	0	0	0	0	0	0	0	0	0	0	0	0	0	0	0	0	0	0	0
Dmagna002118	1	1	1	1	1	1	1	1	1	1	0	1	0	0	0	0	1	1	0	0	0	0	0	0	0	0	0	0	0	0	0	0	0	0	0	0	0	0	0	0	0	0	0	0	0	0	0	0	0
Dmagna002120	1	1	1	1	1	1	1	1	1	1	0	1	0	0	1	0	1	1	0	0	0	0	0	0	0	0	0	0	0	0	0	0	0	0	0	0	0	0	0	0	0	0	0	0	0	0	0	0	0
Dmagna002121	0	0	0	0	0	0	0	0	0	0	0	0	0	0	0	0	0	1	0	0	0	0	0	0	0	0	0	0	0	0	0	0	0	0	0	0	0	0	0	0	0	0	0	0	0	0	0	0	0
Dmagna002122	0	1	1	0	1	1	1	1	1	0	0	0	1	0	1	1	1	1	0	1	0	1	0	1	1	1	1	1	0	0	1	0	1	1	1	0	0	1	1	1	1	1	0	0	1	1	1	0	0
Dmagna002123	1	1	0	1	1	1	1	1	1	1	1	1	0	1	1	0	1	1	0	0	0	0	1	0	0	0	1	0	0	0	0	0	0	0	0	0	0	0	1	0	0	0	0	0	1	0	0	0	1
Dmagna002124	0	1	1	1	1	1	1	1	1	0	0	1	1	1	1	1	1	1	0	0	0	0	0	0	0	0	1	0	0	0	0	0	0	0	0	0	0	0	0	0	0	0	0	0	0	0	0	0	0
Dmagna002125	1	1	1	1	1	1	1	1	1	1	1	1	1	1	1	1	1	1	1	0	0	1	0	1	0	1	0	1	1	1	0	0	1	0	1	0	0	0	0	1	0	1	0	0	1	0	1	0	0
Dmagna002130	1	1	1	1	1	1	1	1	1	1	1	1	1	1	1	1	1	1	1	1	0	1	1	1	1	1	1	1	1	1	0	0	1	1	1	0	0	0	1	1	1	1	1	0	1	0	1	0	1
Dmagna002132	1	1	1	1	1	1	1	1	0	1	1	1	0	1	1	1	1	1	1	1	0	1	0	1	1	1	1	1	1	1	0	0	1	1	1	0	0	0	1	1	1	1	1	0	1	0	1	0	1
Dmagna002133	1	1	1	1	1	1	1	1	1	1	1	1	1	1	1	0	1	1	0	0	0	1	1	1	1	1	0	1	1	1	0	0	1	0	1	0	0	1	1	1	0	1	1	0	1	0	1	0	1
Dmagna002134	1	1	1	1	1	1	1	1	1	1	1	1	1	1	1	1	1	0	1	0	0	1	1	1	1	1	0	1	1	1	0	0	1	0	1	0	0	0	1	1	0	1	0	0	1	0	1	0	1
Dmagna002135	0	1	1	0	1	1	1	1	1	0	1	0	1	0	1	0	1	1	1	1	0	1	1	1	0	1	0	1	1	1	0	0	1	1	1	0	0	0	1	1	1	1	0	0	1	0	1	1	1
Dmagna002136	0	0	0	0	0	0	0	0	0	0	0	0	0	0	0	0	0	1	0	0	0	0	0	0	0	0	0	0	0	0	0	0	0	0	0	0	0	0	0	0	0	0	0	0	0	0	0	0	0
Dmagna002137	1	1	1	1	1	1	1	1	1	1	1	1	1	1	1	1	1	1	0	1	0	1	1	1	1	1	1	1	1	1	0	0	1	1	1	0	0	0	1	1	1	1	1	0	1	0	1	0	1
Dmagna002140	1	1	1	1	1	1	1	1	1	1	1	1	1	1	1	1	1	1	1	0	0	1	0	1	0	1	0	1	1	1	0	0	1	0	1	0	0	0	0	1	0	1	0	0	0	0	1	1	0
Dmagna002141	1	1	1	1	1	1	1	1	1	1	1	1	0	1	1	1	0	0	1	0	0	1	0	1	0	1	0	1	1	1	0	0	1	0	1	0	0	0	0	1	0	1	0	0	1	0	1	1	0
Dmagna002142	1	1	1	1	1	1	1	1	1	1	1	1	1	1	1	1	1	1	1	0	0	1	0	1	1	1	1	1	1	1	0	0	1	0	1	0	0	0	1	1	0	1	0	0	1	0	1	0	0
Dmagna002143	1	1	1	1	1	1	1	1	1	1	1	1	1	1	1	1	1	1	0	0	0	1	1	0	1	1	0	1	1	1	0	0	1	0	1	0	0	0	1	1	0	1	1	0	1	0	1	1	1
Dmagna002144	1	1	1	1	1	1	1	1	1	1	1	1	1	1	1	1	1	1	0	0	0	1	1	1	0	1	1	1	1	1	0	0	1	0	1	0	0	0	0	1	0	1	1	0	1	0	1	0	1
Dmagna002145	1	1	1	1	1	1	1	1	1	1	1	1	1	1	1	1	1	0	1	0	0	1	0	1	0	1	0	1	1	1	0	0	1	0	1	0	0	0	0	1	0	1	0	0	1	0	1	0	0
Dmagna002146	1	1	1	1	1	1	1	1	1	1	1	1	1	1	1	1	1	0	1	0	0	1	0	1	0	1	0	1	1	1	0	0	1	0	1	0	0	0	0	1	0	1	0	0	1	0	1	1	0
Dmagna002147	1	1	1	1	1	1	1	1	1	1	1	1	1	1	1	1	1	1	1	0	0	1	0	1	0	1	0	1	1	1	0	0	1	0	1	0	0	0	0	1	0	1	0	0	1	0	1	0	0
Dmagna002148	1	0	0	0	1	0	0	1	1	0	0	0	1	0	0	1	0	0	0	0	0	0	0	0	0	0	0	0	0	0	0	0	0	0	0	0	0	0	0	0	0	0	0	0	0	0	0	0	0
Dmagna002149	1	1	1	1	1	1	1	1	1	1	1	1	1	1	1	1	1	1	1	0	1	1	0	1	0	1	0	1	1	1	0	0	1	0	1	0	0	0	0	1	0	1	0	0	1	0	1	0	0
Dmagna002152	1	1	1	0	0	1	0	1	1	1	0	1	1	0	1	1	1	1	1	1	0	1	0	1	1	1	1	1	1	1	1	0	1	1	1	0	0	1	1	1	1	1	0	0	0	0	1	0	0
Dmagna002153	1	1	1	1	1	1	1	1	1	1	1	1	1	1	1	1	1	1	1	0	1	1	0	1	0	1	0	1	1	1	0	0	1	0	1	0	0	0	0	1	0	1	0	0	1	0	1	0	0
Dmagna002154	1	1	1	0	0	1	0	1	1	1	0	1	1	0	1	1	1	1	1	1	0	1	0	1	1	1	1	1	1	1	1	0	1	1	1	0	0	1	1	1	1	1	0	0	0	0	1	0	0
Dmagna002155	1	1	1	1	1	1	1	1	1	1	1	1	1	1	1	1	1	1	1	0	1	1	0	1	0	1	0	1	1	1	0	0	1	0	1	0	0	0	0	1	0	1	0	0	1	0	1	0	0
Dmagna002156	1	1	1	1	1	1	1	1	1	1	1	1	1	1	1	1	1	1	1	0	1	1	0	1	0	1	0	1	1	1	0	0	1	0	1	0	0	0	0	1	0	1	0	0	1	0	1	0	0
Dmagna002157	1	1	1	1	1	1	1	1	0	1	1	1	1	1	0	1	1	1	1	0	0	0	0	0	0	0	0	0	1	1	0	0	0	0	0	0	0	0	0	0	0	0	0	0	0	0	0	0	0
Dmagna002158	1	1	1	1	1	1	1	1	1	1	1	1	1	1	1	1	1	1	0	0	0	0	0	0	0	0	0	0	0	0	0	0	0	0	0	0	0	0	0	0	0	0	0	0	0	0	0	0	0
Dmagna002160	0	1	1	0	1	1	1	1	1	0	0	0	1	0	1	1	1	1	0	0	0	1	0	1	0	1	1	1	0	0	0	0	1	0	1	0	0	0	0	1	0	1	0	0	1	0	1	0	0
Dmagna002162	1	1	1	1	1	1	0	1	1	1	1	1	1	1	1	1	1	1	1	0	0	1	0	1	0	1	1	1	1	1	0	0	1	0	1	0	0	0	0	1	0	1	0	0	1	0	1	0	0
Dmagna002163	0	0	0	0	0	0	0	0	0	0	0	0	0	0	0	0	0	1	0	0	0	0	0	0	0	0	0	0	0	0	0	0	0	0	0	0	0	0	0	0	0	0	0	0	0	0	0	0	0
Dmagna002164	0	0	0	0	0	1	0	0	1	0	0	0	1	0	1	1	0	0	0	0	0	0	0	0	0	0	0	0	0	0	0	0	0	0	0	0	0	0	0	0	0	0	0	0	0	0	0	0	0
Dmagna002167	0	1	1	0	1	0	1	1	1	0	0	0	1	0	0	0	1	1	1	1	0	1	1	1	1	1	0	1	1	1	0	0	1	0	1	0	0	0	1	1	0	1	1	0	1	0	1	0	1
Dmagna002168	1	1	1	1	1	1	1	1	1	1	1	1	1	1	1	1	1	1	1	1	0	1	1	1	1	1	0	1	1	1	0	0	1	0	1	0	0	0	1	1	0	1	1	0	1	0	1	0	1
Dmagna002170	1	1	1	1	1	1	1	1	1	1	1	1	1	1	1	1	1	1	1	1	0	1	1	1	1	1	1	1	1	1	0	0	1	1	1	0	0	0	1	1	1	1	1	0	0	0	1	0	1
Dmagna002171	1	1	1	1	1	1	1	1	1	1	1	1	1	1	1	1	1	1	1	0	0	0	0	0	0	0	0	0	1	1	0	0	0	0	0	0	0	0	0	0	0	0	0	0	0	0	0	0	0
Dmagna002172	1	1	1	1	1	1	1	1	1	1	1	1	1	1	1	1	1	1	1	0	1	1	0	1	0	1	0	1	1	1	0	0	1	0	1	0	0	0	0	1	0	1	0	0	1	0	1	0	0
Dmagna002173	1	1	1	1	1	1	1	1	1	1	1	0	1	1	1	1	1	1	1	1	0	1	1	1	1	1	1	1	1	1	0	0	1	1	1	0	0	0	1	1	1	1	1	0	1	0	1	0	1
Dmagna002174	1	1	1	1	1	1	1	1	0	1	1	1	1	1	1	1	1	1	1	0	0	1	0	1	0	1	0	1	1	1	0	0	1	0	1	0	0	0	0	1	0	1	0	0	1	0	1	1	0
Dmagna002175	1	1	1	1	1	1	1	1	1	1	1	1	1	1	1	1	1	1	1	1	0	1	1	1	1	1	1	1	1	1	0	0	1	1	1	0	0	0	1	1	1	1	1	0	1	0	1	1	1
Dmagna002176	1	1	1	1	1	1	1	1	1	1	1	1	1	1	1	1	1	1	0	1	0	1	0	1	0	1	0	1	1	1	0	0	1	1	1	0	0	0	0	1	1	1	0	0	1	0	1	0	0
Dmagna002180	1	1	1	1	1	1	1	1	1	1	1	1	1	1	1	1	1	0	1	0	0	1	0	1	0	1	1	1	1	1	0	0	1	0	1	0	0	0	0	1	0	1	0	0	1	0	1	1	0
Dmagna002181	1	1	1	1	1	1	1	1	1	1	1	1	1	1	1	1	1	1	1	1	0	1	0	1	0	1	1	1	1	1	0	0	1	1	1	0	0	0	0	1	1	1	1	0	1	0	1	1	1
Dmagna002182	1	1	1	1	1	1	1	1	1	1	1	1	1	1	1	1	1	1	0	1	0	1	0	1	0	1	1	1	1	1	0	0	1	1	1	0	0	0	0	1	1	1	0	0	1	0	1	0	0
Dmagna002183	1	1	1	1	1	1	1	1	1	1	0	1	0	0	1	0	1	1	0	0	0	0	0	0	0	0	0	0	0	0	0	0	0	0	0	0	0	0	0	0	0	0	0	0	0	0	0	0	0
Dmagna002185	1	1	1	1	1	1	1	1	1	1	0	1	0	0	0	0	1	1	0	0	0	0	0	0	0	0	0	0	0	0	0	0	0	0	0	0	0	0	0	0	0	0	0	0	0	0	0	0	0
Dmagna002186	0	0	1	0	0	1	1	0	1	1	0	1	0	0	0	0	0	1	0	0	0	0	0	0	0	0	0	0	0	0	0	0	0	0	0	0	0	0	0	0	0	0	0	0	0	0	0	0	0
Dmagna002188	0	1	1	1	0	1	1	1	0	1	1	1	0	1	1	1	1	1	0	0	0	0	0	0	0	0	0	0	0	0	0	0	0	0	0	0	0	0	0	0	0	0	0	0	0	0	0	0	0
Dmagna002189	1	1	1	1	1	1	1	1	1	1	0	1	0	0	1	0	1	1	0	0	0	0	0	0	0	0	0	0	0	0	0	0	0	0	0	0	0	0	0	0	0	0	0	0	0	0	0	0	0
Dmagna002192	0	0	0	1	0	1	0	1	0	0	1	0	0	1	1	0	0	1	1	0	0	0	0	0	1	0	1	0	1	1	0	0	0	0	0	0	0	0	1	0	0	0	0	0	0	0	0	0	0
Dmagna002195	0	1	1	1	1	0	1	1	1	0	0	0	1	0	1	1	1	1	0	0	0	0	0	0	0	0	0	0	0	0	0	0	0	0	0	0	0	0	0	0	0	0	0	0	0	0	0	0	0
Dmagna002199	0	1	1	1	1	0	1	1	1	0	0	0	1	0	1	1	1	1	0	0	0	0	0	0	0	0	0	0	0	0	0	0	0	0	0	0	0	0	0	0	0	0	0	0	0	0	0	0	0
Dmagna002201	1	1	1	1	1	1	1	1	1	1	1	1	1	1	1	1	1	1	1	0	1	1	0	1	0	1	0	1	1	1	0	0	1	0	1	0	0	0	0	1	0	1	0	0	1	0	1	0	0
Dmagna002202	0	0	0	0	0	0	0	0	0	0	0	0	0	0	0	0	0	1	0	0	0	0	0	0	0	0	0	0	0	0	0	0	0	0	0	0	0	0	0	0	0	0	0	0	0	0	0	0	0
Dmagna002204	1	1	1	1	1	1	1	1	1	1	1	1	1	1	1	1	1	1	0	1	0	1	1	1	1	1	0	1	1	1	0	0	1	1	1	0	0	0	1	1	1	1	1	0	1	0	1	1	1
Dmagna002205	1	1	1	1	1	1	1	1	1	1	1	1	1	1	1	1	1	1	1	1	0	1	1	1	1	1	1	1	1	1	0	0	1	1	1	0	0	0	1	1	1	1	1	0	1	0	1	0	1
Dmagna002206	1	1	1	1	1	1	1	1	1	1	1	1	1	1	0	1	1	1	1	0	0	1	0	1	0	1	0	1	1	1	0	0	1	0	1	0	0	0	0	1	0	1	0	0	1	0	1	1	0
Dmagna002207	1	1	1	1	1	1	1	1	1	1	1	0	1	1	1	1	1	1	1	1	0	1	1	1	1	1	1	1	1	1	0	0	1	1	1	0	0	1	1	1	1	1	1	0	1	0	1	0	1
Dmagna002209	1	1	1	1	1	1	1	1	1	1	1	1	0	1	1	1	1	1	1	1	0	1	0	1	0	1	1	1	1	1	0	0	1	1	1	0	0	0	0	1	1	1	0	0	1	0	1	0	0
Dmagna002210	1	1	1	1	1	1	1	1	1	1	1	1	1	1	1	1	1	1	1	1	0	1	1	1	1	1	1	1	1	1	0	0	1	1	1	0	0	0	1	1	1	1	1	0	1	0	1	1	1
Dmagna002211	1	1	1	1	1	1	1	1	1	1	1	1	1	1	1	1	1	1	1	0	0	1	0	1	0	1	0	1	1	1	0	0	1	0	1	0	0	0	0	1	0	1	0	0	1	0	1	0	0
Dmagna002212	1	1	1	1	1	1	1	1	1	1	1	1	1	1	1	1	1	1	0	1	0	0	1	0	1	0	1	1	0	0	0	0	0	1	0	0	0	0	1	0	1	0	1	0	1	0	0	0	1
Dmagna002213	1	1	1	1	1	1	1	1	1	1	1	1	1	1	1	1	1	1	1	1	0	1	1	1	0	1	1	1	1	1	0	0	1	0	1	0	0	0	0	1	1	1	1	0	1	0	1	0	1
Dmagna002214	0	1	1	1	1	1	1	0	1	1	1	0	1	0	1	1	1	1	1	1	0	1	1	1	1	1	1	1	1	1	0	0	1	1	1	0	0	0	1	1	1	1	0	0	1	0	1	1	1
Dmagna002216	0	1	1	1	1	1	1	0	1	1	1	0	1	0	1	1	1	1	1	1	0	1	1	1	1	1	1	1	1	1	0	0	1	1	1	0	0	0	1	1	1	1	0	0	1	0	1	1	1
Dmagna002219	1	1	1	1	1	0	1	1	1	1	1	1	1	1	1	0	1	1	1	0	0	1	0	1	0	1	0	1	1	1	1	0	1	0	1	0	0	1	0	1	0	1	0	0	1	0	1	1	0
Dmagna002220	1	1	1	1	1	1	1	0	1	1	1	1	1	1	1	1	1	1	1	0	0	1	0	1	1	0	0	1	1	1	0	0	1	0	1	0	0	0	1	1	0	1	0	0	1	0	1	1	0
Dmagna002222	1	1	1	1	1	0	1	1	1	1	1	1	1	1	1	0	1	1	1	0	0	1	0	1	0	1	0	1	1	1	1	0	1	0	1	0	0	1	0	1	0	1	0	0	1	0	1	1	0
Dmagna002223	1	1	1	1	1	1	1	0	1	1	1	1	1	1	1	1	1	1	1	0	0	1	0	1	1	0	0	1	1	1	0	0	1	0	1	0	0	0	1	1	0	1	0	0	1	0	1	1	0
Dmagna002224	1	1	1	1	1	1	1	1	1	1	1	1	1	1	1	1	1	1	1	0	0	1	0	1	0	1	0	1	1	1	0	0	1	0	1	0	0	0	0	1	0	1	0	0	1	0	1	1	0
Dmagna002227	1	1	1	1	1	1	1	1	1	1	1	1	0	1	0	1	1	1	0	0	0	0	0	0	0	0	0	0	0	0	0	0	0	0	0	0	0	0	0	0	0	0	0	0	0	0	0	0	0
Dmagna002228	0	0	0	0	0	0	1	1	0	0	1	0	1	1	0	0	0	1	0	0	0	0	0	0	0	0	0	0	0	0	0	0	0	0	0	0	0	0	0	0	0	0	0	0	0	0	0	0	0
Dmagna002229	1	1	1	1	1	0	1	1	1	1	1	1	1	1	0	0	1	1	0	0	0	0	0	0	0	0	0	0	0	0	0	0	0	0	0	0	0	0	0	0	0	0	0	0	0	0	0	0	0
Dmagna002230	1	1	1	1	1	1	1	1	1	1	1	1	1	1	1	1	1	1	1	1	0	1	0	1	0	1	0	1	1	1	0	0	1	1	1	0	0	0	0	1	1	1	0	0	1	0	1	0	0
Dmagna002231	1	1	1	1	1	1	1	1	1	1	0	1	1	0	1	1	1	1	1	0	0	1	0	1	0	1	1	1	1	1	0	0	1	0	1	0	0	1	0	1	0	1	0	0	1	0	1	1	0
Dmagna002233	1	1	1	1	1	1	1	1	1	1	1	1	1	1	1	1	1	1	1	0	0	1	0	1	0	1	0	1	1	1	0	0	1	0	1	0	0	0	0	1	0	1	0	0	1	0	1	0	0
Dmagna002234	1	1	1	0	1	1	1	1	1	1	1	1	1	1	1	1	1	1	1	1	0	1	1	1	1	1	1	1	1	1	0	0	1	1	1	0	0	0	1	1	0	1	1	0	1	0	0	0	1
Dmagna002236	1	1	1	1	1	1	1	1	1	1	1	0	1	1	1	1	1	1	1	0	0	1	0	1	0	1	0	1	0	0	0	0	1	0	1	0	0	0	0	1	0	1	0	0	1	0	1	0	0
Dmagna002237	1	1	1	1	1	1	1	1	1	1	1	1	1	1	1	1	1	1	1	1	0	1	1	0	1	1	1	1	1	1	0	0	1	1	1	0	0	0	1	1	1	1	1	0	1	0	1	0	1
Dmagna002238	1	1	1	1	1	1	1	1	1	1	1	1	1	1	0	1	1	1	1	1	0	1	0	1	1	1	0	1	1	1	0	0	1	1	1	0	0	0	0	1	1	1	0	0	1	0	1	0	0
Dmagna002239	1	1	1	1	1	1	1	1	1	1	1	1	1	1	0	1	1	1	1	1	0	1	0	1	1	1	0	1	1	1	0	0	1	1	1	0	0	0	0	1	1	1	0	0	1	0	1	0	0
Dmagna002240	1	1	1	1	1	1	1	1	1	1	1	1	1	1	1	1	1	1	1	0	0	1	0	1	0	1	1	1	1	1	0	0	1	0	1	0	0	0	0	1	0	1	0	0	1	0	1	0	0
Dmagna002241	0	0	0	0	0	1	0	0	0	0	0	0	0	0	0	1	0	1	0	0	0	0	0	0	0	0	0	0	0	0	0	0	0	0	0	0	0	0	0	0	0	0	0	0	0	0	0	0	0
Dmagna002242	1	1	1	1	1	1	1	1	1	1	1	1	1	1	1	1	1	1	1	0	0	1	0	1	0	1	1	1	1	1	0	0	1	0	1	0	0	0	0	1	0	1	0	0	1	0	1	1	0
Dmagna002243	0	0	1	0	1	0	1	1	0	0	0	1	1	0	1	0	0	1	0	1	0	0	1	0	0	0	1	0	1	1	0	0	0	1	0	0	0	0	1	0	1	0	1	0	0	0	0	0	1
Dmagna002245	0	0	0	0	0	0	0	0	1	0	0	0	1	0	0	1	0	1	0	0	0	0	0	0	0	0	1	0	0	0	0	0	0	0	0	0	0	0	0	0	0	0	0	0	0	0	0	0	0
Dmagna002246	1	1	1	1	1	1	1	1	1	1	1	1	1	1	1	1	1	1	1	1	0	1	1	1	1	1	1	1	1	1	0	0	1	1	1	0	0	0	1	1	1	1	1	0	1	0	1	0	1
Dmagna002250	0	1	0	1	1	1	1	0	0	0	0	0	0	0	0	0	0	1	0	0	0	0	0	0	0	0	0	0	0	0	0	0	0	0	0	0	0	0	0	0	0	0	0	0	0	0	0	0	0
Dmagna002251	1	1	1	1	1	1	1	1	1	1	1	1	1	1	1	0	1	1	0	0	0	1	0	1	0	1	0	1	1	1	0	0	1	0	1	0	0	0	0	1	0	1	0	0	1	0	1	1	0
Dmagna002255	1	1	1	1	1	1	1	1	1	1	1	1	1	1	1	1	1	1	1	1	0	1	1	1	1	1	1	1	1	1	0	0	1	1	1	0	0	0	1	1	1	1	1	0	1	0	1	0	1
Dmagna002256	1	0	1	0	0	1	0	0	1	1	0	1	1	0	0	1	0	1	1	0	0	0	0	0	0	0	0	0	1	1	0	0	0	0	0	0	0	0	0	0	0	0	0	0	0	0	0	0	0
Dmagna002261	1	1	1	1	1	1	1	1	1	1	1	1	1	1	1	1	1	1	1	0	0	0	0	0	0	0	1	0	1	1	0	0	0	0	0	0	0	0	0	0	0	0	0	0	0	0	1	0	0
Dmagna002262	1	1	1	1	1	1	1	1	1	1	1	1	1	1	1	1	1	1	0	1	0	1	1	1	1	0	1	1	1	1	0	0	1	1	1	0	0	0	1	1	1	1	1	0	1	0	1	1	1
Dmagna002263	1	0	1	1	1	1	1	1	1	1	1	1	1	1	1	1	1	1	1	1	0	1	1	1	1	1	1	1	1	1	0	0	1	1	1	0	0	0	1	1	1	1	1	0	1	0	1	0	1
Dmagna002264	1	1	1	1	1	1	1	1	1	1	1	1	1	1	1	1	1	1	1	1	0	1	1	1	1	1	1	1	1	1	0	0	1	1	1	0	0	1	1	1	1	1	1	1	0	0	1	0	1
Dmagna002265	1	1	1	1	1	1	1	1	1	1	1	1	1	1	1	1	1	1	0	1	0	1	1	1	1	1	1	1	1	1	0	0	1	1	1	0	0	0	1	1	1	1	1	0	1	0	1	0	1
Dmagna002266	1	1	1	1	1	1	1	1	1	1	1	1	1	1	1	0	1	1	1	1	0	1	1	1	1	1	1	1	1	1	0	0	1	1	1	0	0	1	1	1	1	1	1	0	1	0	1	1	1
Dmagna002267	0	1	1	0	0	1	0	1	1	0	0	0	1	0	0	1	1	1	0	0	0	1	0	1	0	1	0	1	0	0	0	0	1	0	1	0	0	0	0	1	0	1	0	0	1	0	1	0	0
Dmagna002268	1	1	1	1	1	1	1	1	1	1	0	1	1	0	1	1	1	1	1	0	0	1	0	1	0	1	0	1	1	1	0	0	1	0	1	0	0	0	0	1	0	1	0	0	1	0	1	1	0
Dmagna002269	1	1	1	1	1	1	1	1	1	1	1	1	1	1	1	1	1	1	0	0	0	1	0	1	0	1	0	1	1	1	0	0	1	0	1	0	0	0	0	1	0	1	0	0	1	0	1	1	0
Dmagna002270	1	1	1	1	1	1	1	1	1	1	1	1	1	1	1	1	1	1	1	1	0	1	1	0	1	1	1	1	1	1	0	0	1	1	1	0	0	0	1	1	1	1	1	0	1	0	1	0	1
Dmagna002272	1	0	0	1	1	1	1	0	1	1	1	1	1	1	1	1	0	1	1	1	0	1	1	1	0	1	1	1	1	1	1	0	1	1	1	0	0	0	0	1	1	1	0	0	1	0	1	0	1
Dmagna002274	1	1	1	1	1	1	1	1	1	1	1	0	1	1	1	1	1	1	0	1	0	1	1	1	1	1	1	1	1	1	0	0	1	1	1	0	0	0	1	1	0	1	1	0	1	0	1	0	1
Dmagna002275	1	1	0	1	1	1	1	1	1	1	1	1	0	1	1	1	1	1	1	1	0	1	1	1	1	1	1	1	1	1	0	0	1	1	1	0	0	0	1	1	1	1	1	0	1	0	1	0	1
Dmagna002276	1	1	1	1	1	1	1	1	1	1	1	1	1	1	1	1	1	1	1	0	0	0	0	0	0	1	0	1	1	1	0	0	0	0	0	0	0	0	0	1	0	0	0	0	1	0	1	0	0
Dmagna002278	1	1	1	1	1	1	1	1	1	1	1	1	1	1	1	1	1	1	1	1	0	1	1	1	1	1	1	1	1	1	0	0	1	1	1	0	0	0	1	1	1	1	1	0	1	0	1	1	1
Dmagna002279	1	1	1	1	1	1	1	1	1	1	1	1	1	1	1	1	1	1	1	1	0	1	0	1	1	1	1	1	1	1	0	0	1	1	1	0	0	0	1	1	1	1	0	0	1	0	1	0	1
Dmagna002280	1	1	0	1	0	0	1	1	1	1	1	1	1	1	1	0	1	1	0	0	0	0	0	0	0	0	0	0	1	1	0	0	0	0	0	0	0	0	0	0	0	0	0	0	0	0	0	0	0
Dmagna002281	1	0	1	1	1	1	1	1	1	1	1	1	0	1	0	1	0	1	0	1	0	1	0	1	0	1	0	1	1	1	0	0	1	1	1	0	0	0	0	1	1	1	0	0	0	0	1	0	0
Dmagna002282	1	1	1	1	1	1	1	1	1	1	1	1	1	1	0	1	1	1	1	1	0	1	0	1	0	1	1	1	1	1	0	0	1	1	1	0	0	0	0	1	1	1	1	0	1	0	1	0	0
Dmagna002283	1	1	1	1	1	1	1	1	1	1	1	1	1	1	1	1	1	1	1	1	1	1	0	1	0	1	1	1	1	1	0	0	1	1	1	1	1	1	0	1	1	1	0	1	1	1	1	0	0
Dmagna002284	1	1	1	1	1	1	1	1	1	1	1	1	1	1	1	1	1	1	1	0	0	1	1	1	1	1	0	1	1	1	0	0	1	0	1	0	0	0	1	1	0	1	1	0	1	0	1	0	1
Dmagna002286	1	1	0	1	1	1	1	1	1	1	1	0	1	1	1	1	0	1	0	0	0	0	0	0	0	0	0	0	0	0	0	0	0	0	0	0	0	0	0	0	0	0	0	0	0	0	0	0	0
Dmagna002290	1	1	1	1	1	1	1	1	1	1	1	0	1	1	1	1	1	1	0	1	0	1	1	1	1	0	1	1	1	1	0	0	1	1	1	0	0	0	1	1	1	1	1	0	1	0	1	0	1
Dmagna002291	1	1	1	1	1	1	1	1	1	1	1	1	1	1	1	1	1	1	1	1	0	1	1	1	1	1	1	1	1	1	0	0	1	1	1	0	0	0	1	1	1	1	1	0	1	0	1	0	1
Dmagna002292	1	1	1	1	1	1	1	1	1	1	1	1	1	1	1	1	1	1	1	1	0	1	1	1	1	1	1	1	1	1	0	0	1	1	1	0	0	0	1	1	1	1	1	0	1	0	1	0	1
Dmagna002293	1	1	1	1	1	1	1	1	1	1	1	1	0	1	1	1	1	0	1	0	0	0	0	0	0	0	0	1	1	1	0	0	0	0	0	0	0	0	0	1	0	0	0	0	0	0	1	0	0
Dmagna002294	1	1	1	1	1	1	1	1	1	1	1	1	1	1	1	1	1	1	0	0	0	0	0	0	0	0	0	0	1	1	0	0	0	0	0	0	0	0	0	0	0	0	0	0	0	0	0	0	0
Dmagna002295	1	1	1	0	1	1	1	1	1	1	1	1	0	1	0	1	1	1	0	0	0	1	0	1	0	1	1	1	1	1	0	0	1	0	1	0	0	0	0	1	0	1	0	0	1	0	1	1	0
Dmagna002296	1	1	1	1	1	1	1	1	1	1	1	1	1	1	1	1	1	1	1	0	0	1	1	1	1	1	0	1	1	1	0	0	1	0	1	0	0	0	1	1	0	1	1	0	1	0	1	0	1
Dmagna002297	1	1	1	1	1	1	1	1	1	1	1	1	0	1	1	1	1	1	0	1	0	1	0	1	0	1	1	1	1	1	1	0	1	1	1	0	0	0	1	1	1	1	1	0	1	0	1	0	0
Dmagna002301	1	1	1	1	1	1	1	1	1	1	1	1	1	1	0	1	1	1	0	0	0	0	0	0	0	0	0	0	0	0	0	0	0	0	0	0	0	0	0	0	0	0	0	0	0	0	0	0	0
Dmagna002302	1	1	1	1	1	1	1	1	1	1	1	1	1	1	1	1	1	1	1	1	0	1	1	1	1	1	0	1	1	1	0	0	1	1	1	0	0	0	1	1	1	1	1	0	1	0	1	1	1
Dmagna002303	1	1	1	1	1	1	1	1	1	1	1	1	1	1	1	0	1	1	0	0	0	1	0	1	0	1	0	1	1	1	0	0	1	0	1	0	0	0	0	1	0	1	0	0	1	0	1	0	0
Dmagna002305	1	1	1	1	1	1	1	1	1	1	1	1	1	1	1	1	1	1	1	0	1	1	0	1	1	1	0	1	1	1	0	0	1	0	1	0	0	0	1	1	0	1	0	0	1	1	1	0	0
Dmagna002306	1	1	1	0	1	1	1	1	1	1	0	1	1	0	1	0	1	1	0	0	0	1	0	1	0	1	0	1	0	0	0	0	1	0	1	0	0	0	0	1	0	1	0	0	1	0	1	1	0
Dmagna002307	0	1	1	0	0	1	0	1	0	1	0	0	1	0	1	0	1	0	0	0	0	0	0	0	0	0	1	0	0	0	0	0	0	0	0	0	0	0	0	0	0	0	0	0	0	0	0	0	0
Dmagna002308	1	1	1	1	1	1	1	1	1	1	1	1	1	1	1	1	1	1	1	0	0	1	0	1	0	1	0	1	1	1	0	0	1	0	1	0	0	0	0	1	0	1	0	0	1	0	1	0	0
Dmagna002309	1	1	1	0	1	1	1	1	1	1	0	1	1	0	1	1	1	1	1	0	0	1	0	1	0	1	0	1	1	1	0	0	1	0	1	0	0	0	0	1	0	1	0	0	1	0	1	1	0
Dmagna002310	1	1	1	1	1	0	1	1	1	1	1	1	1	1	1	1	1	1	1	0	0	0	0	0	0	0	0	0	1	1	0	0	0	0	0	0	0	0	0	0	0	0	0	0	0	0	0	0	0
Dmagna002314	1	1	1	1	1	1	1	1	1	1	1	1	0	1	1	1	0	1	1	1	0	1	0	1	1	0	1	1	1	1	0	0	1	1	1	0	0	0	1	1	1	1	1	0	1	0	1	1	0
Dmagna002315	1	1	1	1	1	1	1	1	1	1	1	1	0	1	1	1	1	1	1	0	0	0	1	0	1	0	0	0	1	1	1	0	0	0	0	0	0	0	1	0	0	0	1	0	0	0	0	0	0
Dmagna002316	1	1	1	1	1	1	1	1	1	1	1	1	1	1	0	0	1	0	1	1	0	1	1	1	1	1	1	1	1	1	0	0	1	1	1	0	0	0	1	1	1	1	1	0	1	0	1	0	1
Dmagna002317	0	1	1	1	1	1	1	1	1	0	0	0	1	1	1	0	1	1	1	1	0	1	1	1	1	1	1	1	1	1	0	0	1	1	1	0	0	0	1	1	1	1	1	0	1	0	1	0	1
Dmagna002318	1	1	1	1	1	1	1	1	1	1	1	1	1	1	1	1	1	1	1	1	0	1	0	1	1	1	1	1	1	1	0	0	1	1	1	0	0	0	1	1	1	1	1	0	1	0	1	0	0
Dmagna002320	1	1	1	1	1	1	1	1	1	1	1	1	1	1	0	1	1	1	0	0	0	1	0	1	1	1	1	1	0	0	0	0	1	0	1	0	0	0	1	1	0	1	0	0	1	0	1	1	0
Dmagna002321	1	1	1	1	1	1	1	1	1	1	1	1	1	1	1	1	1	1	0	0	0	1	0	1	1	1	1	1	1	1	0	0	1	0	1	0	0	0	1	1	0	1	0	0	1	0	1	1	0
Dmagna002323	0	1	1	0	1	1	1	1	1	0	1	1	1	0	0	1	1	1	0	0	0	1	0	1	1	1	1	1	0	0	0	0	1	0	1	0	0	0	1	1	0	1	0	0	1	0	1	1	0
Dmagna002324	1	1	1	1	1	1	1	1	1	1	1	1	1	1	1	1	1	1	0	0	0	1	0	1	1	1	1	1	1	1	0	0	1	0	1	0	0	0	1	1	0	1	0	0	1	0	1	1	0
Dmagna002328	1	1	1	1	1	1	1	1	1	1	1	1	0	1	0	1	1	0	0	0	0	0	0	0	0	0	0	0	0	0	0	0	0	0	0	0	0	0	0	0	0	0	0	0	0	0	0	0	0
Dmagna002329	1	1	1	1	1	0	1	1	1	1	1	1	1	1	1	1	1	1	1	1	0	1	0	1	0	1	1	1	1	1	0	0	1	1	1	0	0	0	0	1	1	1	0	0	1	0	1	0	0
Dmagna002330	1	1	1	1	1	1	1	1	1	1	1	1	1	1	1	1	1	1	1	0	0	0	1	0	0	0	0	0	1	1	0	0	0	0	0	0	0	0	0	0	0	0	0	0	0	0	0	0	0
Dmagna002338	0	1	1	1	1	1	1	1	1	1	1	1	1	1	1	1	1	1	1	0	0	1	0	1	0	1	0	1	1	1	0	0	1	0	1	0	0	0	0	1	0	1	0	0	1	0	1	0	0
Dmagna002339	1	1	1	1	1	1	1	1	1	1	1	1	1	1	1	1	1	1	1	0	0	1	0	1	0	1	0	1	1	1	0	0	1	0	1	0	0	0	1	1	0	1	0	0	1	0	1	1	0
Dmagna002341	1	1	1	1	1	1	1	0	1	1	1	1	1	1	0	1	1	1	1	0	0	0	0	0	0	0	1	0	1	1	0	0	0	0	0	0	0	0	0	0	0	0	0	0	0	0	0	0	0
Dmagna002342	0	1	1	1	1	1	1	1	1	0	1	0	1	1	1	1	1	1	0	0	0	1	0	1	0	1	1	1	0	0	0	0	1	0	1	0	0	0	0	1	0	1	0	0	1	0	1	1	0
Dmagna002343	1	1	1	1	1	0	1	0	1	1	1	1	1	1	0	1	1	1	1	0	0	0	0	0	0	0	1	0	1	1	0	0	0	0	0	0	0	0	0	0	0	0	0	0	0	0	0	0	0
Dmagna002344	1	0	0	1	0	1	0	0	1	1	1	1	1	1	0	1	0	1	1	0	0	0	0	0	0	0	0	0	1	1	0	0	0	0	0	0	0	0	0	0	0	0	0	0	0	0	0	0	0
Dmagna002345	1	1	1	1	1	1	1	1	1	1	1	1	1	1	1	1	1	1	1	1	0	1	0	1	1	1	1	1	1	1	0	0	1	1	1	0	0	0	1	0	1	1	1	0	1	0	1	0	1
Dmagna002347	0	1	1	1	0	1	1	1	0	1	1	1	0	1	1	1	1	1	1	0	0	1	0	1	0	1	0	1	0	0	0	0	1	0	1	0	0	0	0	1	0	1	0	0	1	0	1	0	0
Dmagna002349	1	1	1	1	1	1	1	1	1	1	0	1	0	0	0	0	1	1	0	0	0	0	0	0	0	0	0	0	0	0	0	0	0	0	0	0	0	0	0	0	0	0	0	0	0	0	0	0	0
Dmagna002350	1	1	1	1	1	1	1	1	1	1	0	1	0	0	0	0	1	1	0	0	0	0	0	0	0	0	0	0	0	0	0	0	0	0	0	0	0	0	0	0	0	0	0	0	0	0	0	0	0
Dmagna002352	0	0	0	0	0	0	0	0	0	0	0	0	0	0	0	0	0	1	0	0	0	0	0	0	0	0	0	0	0	0	0	0	0	0	0	0	0	0	0	0	0	0	0	0	0	0	0	0	0
Dmagna002354	1	1	1	1	1	1	1	1	1	1	1	1	1	1	1	1	1	1	0	0	0	1	0	1	0	1	0	1	1	1	0	0	1	0	1	0	0	0	0	1	0	1	0	0	1	0	1	1	0
Dmagna002355	0	0	0	0	0	0	0	1	0	0	0	0	1	0	0	0	0	1	0	0	0	0	0	0	0	0	0	0	0	0	0	0	0	0	0	0	0	0	0	0	0	0	0	0	0	0	0	0	0
Dmagna002357	0	0	0	0	0	1	0	0	0	0	0	0	0	0	0	0	0	0	0	0	0	0	1	0	1	0	0	0	0	0	0	0	0	1	0	0	0	0	1	0	1	0	1	0	0	0	0	0	1
Dmagna002359	0	0	0	0	0	0	0	0	0	0	1	0	0	0	0	0	0	0	0	0	0	0	0	0	0	0	0	0	0	0	0	0	0	0	0	0	0	0	0	0	0	0	0	0	0	0	0	0	0
Dmagna002362	1	0	1	1	1	1	1	1	1	1	1	1	0	1	1	1	1	1	1	1	1	1	0	1	1	1	1	1	1	1	0	0	1	1	1	0	0	0	1	1	1	1	0	0	1	0	1	0	0
Dmagna002363	1	1	1	1	1	1	1	1	1	1	1	1	1	1	1	1	1	1	0	0	0	1	0	1	0	1	0	1	1	1	0	0	1	0	1	0	0	0	0	1	0	1	0	0	1	0	1	1	0
Dmagna002364	1	1	1	1	0	0	0	1	1	1	1	1	1	1	1	0	1	1	0	0	0	1	0	1	0	1	0	1	1	1	0	0	1	0	1	0	0	0	0	1	0	1	0	0	1	0	1	0	0
Dmagna002367	1	1	1	1	1	1	1	1	1	1	1	1	1	1	1	1	1	1	1	1	0	1	1	1	1	1	1	1	1	1	0	0	1	1	1	0	0	0	1	1	1	1	1	0	1	0	1	0	1
Dmagna002370	0	1	1	1	1	1	1	1	1	1	0	0	1	0	0	1	1	1	0	0	0	0	0	0	0	0	0	0	0	0	0	0	0	0	0	0	0	0	0	0	0	0	0	0	0	0	0	0	0
Dmagna002371	0	1	1	1	1	1	1	1	1	1	0	0	1	0	0	1	1	1	1	0	0	0	0	0	0	0	0	0	1	1	0	0	0	0	0	0	0	0	0	0	0	0	0	0	0	0	0	0	0
Dmagna002372	1	1	1	1	1	1	1	1	1	1	1	1	1	1	1	1	1	1	1	1	0	1	0	1	0	1	1	1	1	1	1	0	1	1	1	0	0	1	0	1	1	1	0	0	1	0	1	1	0
Dmagna002374	0	0	0	1	0	1	0	0	0	1	1	0	1	0	0	1	0	1	1	0	1	0	0	0	0	0	1	0	1	1	0	0	0	0	0	0	0	0	0	0	0	0	0	1	0	0	0	0	0
Dmagna002375	1	0	0	1	0	1	0	0	1	1	1	1	1	1	1	1	0	1	1	1	0	0	0	0	0	0	0	0	1	1	0	0	0	0	0	0	0	0	0	0	0	0	0	0	0	0	0	0	0
Dmagna002377	1	1	1	1	1	1	1	1	1	1	1	1	1	1	1	1	1	1	1	0	0	1	0	1	0	1	0	1	1	1	0	0	1	0	1	0	0	0	0	1	0	1	0	0	1	0	1	0	0
Dmagna002378	0	0	1	1	0	1	0	0	1	0	0	0	1	0	0	1	0	1	0	0	0	0	0	0	0	0	0	0	0	0	0	0	0	0	0	0	0	0	0	0	0	0	0	0	0	0	0	0	0
Dmagna002382	1	0	1	1	1	1	1	1	1	0	1	1	0	1	0	1	1	1	1	0	0	1	0	1	0	1	0	1	1	1	0	0	1	0	1	0	0	0	0	1	0	1	0	0	1	0	1	0	0
Dmagna002383	1	1	1	0	1	1	1	1	1	1	1	1	1	1	1	1	1	1	1	1	0	1	1	1	1	1	1	1	1	1	0	0	1	0	1	0	0	0	1	1	0	1	1	0	1	0	1	0	0
Dmagna002384	1	1	1	1	1	1	1	1	1	1	1	1	1	1	1	1	1	1	1	1	0	1	0	1	0	1	1	1	1	1	0	0	1	1	1	0	0	0	0	1	1	1	0	0	1	0	1	0	0
Dmagna002386	1	0	1	0	0	1	0	0	1	0	0	0	0	0	0	1	0	1	1	0	0	0	0	0	0	0	1	0	0	0	0	0	0	0	0	0	0	0	0	0	0	0	0	0	0	0	0	0	0
Dmagna002389	1	1	1	1	1	1	1	1	1	1	1	1	1	1	1	1	1	1	1	1	0	1	1	1	0	1	0	1	1	1	0	0	1	1	1	0	0	0	1	1	1	1	0	0	0	0	1	0	1
Dmagna002390	1	1	1	1	1	1	1	1	1	1	1	1	1	1	1	1	1	1	1	1	0	1	1	1	1	1	1	1	1	1	0	0	1	1	1	0	0	0	1	1	1	1	1	0	1	0	1	0	1
Dmagna002391	1	1	1	1	1	1	1	1	1	1	1	1	1	1	1	1	1	1	1	1	0	1	1	1	1	1	1	1	1	1	0	0	1	1	1	0	0	0	1	1	1	1	1	0	1	0	1	1	1
Dmagna002392	1	1	1	1	1	1	1	1	1	1	1	1	1	1	1	1	1	0	1	0	0	1	0	1	0	1	0	1	1	1	0	0	1	0	1	0	0	0	0	1	0	1	0	0	1	0	1	1	0
Dmagna002393	0	1	0	0	0	1	0	1	1	0	0	1	1	0	1	1	1	1	0	0	0	0	0	0	0	0	0	1	0	0	0	0	0	0	0	0	0	0	0	1	0	0	0	0	1	0	0	0	0
Dmagna002395	0	1	1	1	1	1	1	1	1	1	1	1	1	1	1	1	1	1	1	0	0	1	0	1	0	1	0	1	1	1	0	0	1	0	1	0	0	0	0	1	0	1	0	0	1	0	1	0	0
Dmagna002402	0	1	1	1	1	1	1	1	1	1	1	1	1	1	1	1	1	1	1	0	0	1	0	1	0	1	0	1	1	1	0	0	1	0	1	0	0	0	0	1	0	1	0	0	1	0	1	0	0
Dmagna002404	1	1	1	1	1	0	1	1	0	1	1	1	0	1	1	1	1	1	1	1	0	1	1	1	1	1	1	0	1	1	0	0	1	1	1	0	0	0	1	1	1	1	0	0	1	0	1	0	1
Dmagna002405	1	1	1	1	1	1	1	1	1	1	1	0	1	1	1	1	1	1	1	1	0	1	0	1	1	1	1	1	1	1	0	0	1	1	1	0	0	0	1	1	1	1	1	0	1	0	1	0	0
Dmagna002406	0	0	0	1	0	1	0	0	1	1	1	1	1	1	0	1	0	1	0	0	0	0	0	0	0	0	0	0	0	0	0	0	0	0	0	0	0	0	0	0	0	0	0	0	0	0	0	0	0
Dmagna002407	1	1	1	1	1	1	1	1	1	1	1	0	1	1	1	1	1	1	1	0	0	1	0	1	0	1	0	1	1	1	0	0	1	0	1	0	0	0	0	1	0	1	0	0	1	0	1	1	0
Dmagna002408	1	1	1	1	1	1	1	1	1	1	1	1	1	1	0	0	1	1	0	0	0	1	0	1	0	1	0	1	1	1	0	0	1	0	1	0	0	0	0	1	0	1	0	0	1	0	1	1	0
Dmagna002411	1	0	1	0	1	1	1	1	1	0	0	0	1	0	1	1	0	1	1	0	0	1	0	1	0	1	0	1	0	0	0	0	1	0	1	0	0	0	0	1	0	1	0	0	1	0	1	1	0
Dmagna002412	0	1	1	0	1	1	1	1	1	0	0	0	1	0	1	1	1	1	0	0	0	1	0	1	0	1	0	1	0	0	0	0	1	0	1	0	0	0	0	1	0	1	0	0	1	0	1	0	0
Dmagna002413	0	1	0	1	1	0	1	1	0	1	0	0	0	0	0	1	1	1	0	0	0	1	0	1	0	1	0	1	0	0	0	0	1	0	1	0	0	0	0	1	0	1	0	0	1	0	1	1	0
Dmagna002414	1	1	0	1	1	1	1	1	1	1	1	1	1	1	1	1	1	1	1	1	0	1	1	1	1	1	1	1	1	1	0	0	1	1	1	0	0	0	1	1	1	1	1	0	1	0	1	0	1
Dmagna002416	1	1	1	1	1	1	1	1	1	1	1	1	1	1	1	1	1	1	1	1	0	1	1	1	0	1	1	1	1	1	0	0	1	1	1	0	0	0	0	1	1	1	1	0	1	0	1	1	1
Dmagna002417	1	1	1	1	1	1	1	1	1	1	1	1	0	1	1	1	1	1	1	1	0	1	1	1	1	1	1	1	1	1	0	0	1	1	1	0	0	0	1	1	1	1	1	0	1	0	1	0	1
Dmagna002418	1	1	1	1	1	1	1	1	1	1	1	1	0	1	1	1	1	1	1	1	0	1	1	1	1	1	1	1	1	1	0	0	1	1	1	0	0	0	1	1	1	1	1	0	1	0	1	0	1
Dmagna002419	0	0	0	0	0	1	0	0	1	0	0	1	1	0	0	1	0	1	0	0	0	0	0	0	0	0	1	1	0	0	0	0	0	0	0	0	0	1	0	1	0	0	0	0	1	0	1	1	1
Dmagna002424	1	1	1	1	1	1	1	1	1	1	1	1	1	1	1	0	1	1	1	1	0	1	0	1	0	0	1	1	1	1	0	0	1	1	1	0	0	0	0	1	1	1	0	0	1	0	1	0	0
Dmagna002425	1	1	1	1	0	1	0	1	1	1	1	1	1	1	0	1	1	1	1	0	0	0	0	0	0	1	0	1	0	0	0	0	0	0	0	0	0	0	0	1	0	0	0	0	1	0	1	1	0
Dmagna002426	1	1	1	1	1	1	1	1	1	1	1	1	1	1	1	1	1	1	1	0	0	1	0	1	0	1	1	1	1	1	0	0	1	0	1	0	0	0	0	1	0	1	0	0	1	0	1	1	0
Dmagna002428	0	0	0	0	0	1	0	0	0	0	0	0	1	0	0	1	0	1	0	1	0	1	0	1	0	1	1	1	0	0	0	0	1	1	1	0	0	0	0	1	1	1	0	0	1	1	1	0	0
Dmagna002429	0	0	0	0	0	1	0	0	0	0	0	0	1	0	0	1	0	1	0	1	0	1	0	1	0	1	1	1	0	0	0	0	1	1	1	0	0	0	0	1	1	1	0	0	1	1	1	0	0
Dmagna002430	0	0	0	0	0	1	0	0	0	0	0	0	1	0	0	1	0	1	0	1	0	1	0	1	0	1	1	1	0	0	0	0	1	1	1	0	0	0	0	1	1	1	0	0	1	1	1	0	0
Dmagna002431	1	1	1	1	1	0	1	0	1	1	0	1	1	0	0	1	1	1	1	0	0	0	0	0	0	0	1	0	1	1	0	0	0	0	0	0	0	0	0	0	0	0	0	0	0	0	0	0	0
Dmagna002432	0	0	0	0	0	1	0	0	0	0	0	0	1	0	0	1	0	1	0	1	0	1	0	1	0	1	1	1	0	0	0	0	1	1	1	0	0	0	0	1	1	1	0	0	1	1	1	0	0
Dmagna002433	1	1	1	1	1	0	1	0	1	1	0	1	1	0	0	1	1	1	1	0	0	0	0	0	0	0	1	0	1	1	0	0	0	0	0	0	0	0	0	0	0	0	0	0	0	0	0	0	0
Dmagna002435	1	1	1	1	1	0	1	0	1	1	0	1	1	0	0	1	1	1	1	0	0	0	0	0	0	0	1	0	1	1	0	0	0	0	0	0	0	0	0	0	0	0	0	0	0	0	0	0	0
Dmagna002436	1	1	1	0	1	1	1	0	1	1	0	1	1	0	0	1	1	1	1	0	0	0	0	0	0	0	1	0	1	1	0	0	0	0	0	0	0	0	0	0	0	0	0	0	0	0	0	0	0
Dmagna002437	1	1	1	1	1	1	1	0	1	1	0	1	1	0	0	1	1	1	1	0	0	0	0	0	0	0	1	0	1	1	0	0	0	0	0	0	0	0	0	0	0	0	0	0	0	0	0	0	0
Dmagna002438	1	1	1	0	1	0	1	0	1	1	0	1	1	0	0	1	1	1	1	0	0	0	0	0	0	0	1	0	1	1	0	0	0	0	0	0	0	0	0	1	0	0	0	0	0	0	0	0	0
Dmagna002439	1	1	1	0	1	1	1	0	1	1	0	1	1	0	0	1	1	1	1	0	0	0	0	0	0	0	1	0	1	1	0	0	0	0	0	0	0	0	0	0	0	0	0	0	0	0	0	0	0
Dmagna002440	1	1	1	0	1	0	1	0	1	1	0	1	1	0	0	1	1	1	1	0	0	0	0	0	0	0	1	0	1	1	0	0	0	0	0	0	0	0	0	0	0	0	0	0	0	0	0	0	0
Dmagna002442	1	1	0	0	1	0	1	0	1	1	0	1	1	0	0	1	0	1	1	0	0	0	0	0	0	0	1	0	1	1	0	0	0	0	0	0	0	0	0	0	0	0	0	0	0	0	0	0	0
Dmagna002443	1	1	1	1	1	1	1	0	1	1	0	1	1	0	0	1	1	1	1	0	0	0	0	0	0	0	1	0	1	1	0	0	0	0	0	0	0	0	0	0	0	0	0	0	0	0	0	0	0
Dmagna002444	1	1	1	0	1	0	1	0	1	1	0	1	1	0	0	1	1	1	1	0	0	0	0	0	0	0	1	0	1	1	0	0	0	0	0	0	0	0	0	0	0	0	0	0	0	0	0	0	0
Dmagna002446	0	0	0	0	1	0	1	0	0	0	0	0	1	0	0	0	0	0	0	0	0	0	0	0	0	0	0	0	0	0	0	0	0	0	0	0	0	0	0	0	0	0	0	0	0	0	0	0	0
Dmagna002447	0	0	0	0	0	0	0	0	0	0	0	0	0	0	0	0	0	1	0	0	0	0	0	0	1	0	0	0	0	0	1	0	0	0	0	0	0	0	1	0	0	0	0	0	0	0	0	0	0
Dmagna002448	0	1	1	1	1	1	1	1	1	0	0	0	1	0	0	0	1	1	1	0	0	0	0	0	0	0	0	0	1	1	0	0	0	0	0	0	0	0	0	0	0	0	0	0	0	0	0	0	0
Dmagna002452	1	1	1	1	1	1	1	1	1	1	1	1	1	1	1	1	1	1	0	0	0	0	0	0	0	0	0	0	0	0	0	0	0	0	0	0	0	0	0	0	0	0	0	0	0	0	0	0	0
Dmagna002453	1	1	1	1	1	1	1	1	1	1	1	1	1	1	1	1	1	1	1	0	0	1	0	1	0	1	0	1	1	1	0	0	1	0	1	0	0	0	0	1	0	1	0	0	1	0	1	0	0
Dmagna002455	0	1	1	1	1	1	0	1	1	1	1	1	1	1	1	1	1	1	1	0	0	0	0	0	0	0	0	0	1	1	0	0	0	0	0	0	0	0	0	0	0	0	0	0	0	0	0	0	0
Dmagna002456	1	1	1	1	1	1	1	1	1	1	1	1	1	1	1	1	1	1	1	1	1	1	1	1	1	1	1	1	1	1	0	0	1	1	1	0	0	0	1	1	1	1	1	0	1	0	1	0	1
Dmagna002457	1	1	1	1	1	1	1	1	1	1	0	1	1	0	1	1	1	1	0	0	0	1	0	1	0	1	0	1	1	1	0	0	1	0	1	0	0	0	0	1	0	1	0	0	1	0	1	0	0
Dmagna002458	1	1	1	1	1	1	0	1	1	1	1	1	0	1	1	1	1	1	1	0	0	1	0	1	0	1	0	1	1	1	0	0	1	0	1	0	0	0	0	1	0	1	0	0	1	0	1	0	0
Dmagna002463	0	0	0	0	0	0	0	0	0	0	0	0	0	0	0	0	0	1	0	0	0	0	0	0	0	0	0	0	0	0	0	0	0	0	0	0	0	0	0	0	0	0	0	0	0	0	0	0	0
Dmagna002465	0	0	0	0	0	0	0	0	0	0	0	0	0	0	0	0	0	1	0	0	0	0	0	0	0	0	0	0	0	0	0	0	0	0	0	0	0	0	0	0	0	0	0	0	0	0	0	0	0
Dmagna002466	0	1	1	0	1	1	0	1	1	1	1	1	1	1	1	1	1	1	1	0	0	1	0	1	0	1	0	1	1	1	0	0	1	0	1	0	0	0	0	1	0	1	0	0	1	0	1	0	0
Dmagna002467	1	1	1	1	1	1	1	1	1	1	0	0	0	1	1	1	1	1	1	0	0	1	0	1	0	1	0	1	1	1	0	0	1	0	1	0	0	0	0	1	0	1	0	0	1	0	1	0	0
Dmagna002468	1	1	1	1	1	1	1	1	1	1	1	1	1	1	1	1	1	1	1	1	0	1	1	1	1	1	0	1	1	1	0	0	1	0	1	0	0	0	1	1	0	1	1	0	1	0	1	0	1
Dmagna002471	0	1	1	0	1	1	0	1	1	1	1	0	1	1	1	1	1	1	1	0	0	1	0	1	0	1	0	1	1	1	0	0	1	0	1	0	0	0	0	1	0	1	0	0	1	0	1	0	0
Dmagna002484	0	0	0	0	0	1	1	1	1	0	1	0	0	1	1	0	0	1	0	0	0	0	0	0	0	0	0	0	0	0	0	0	0	0	0	0	0	0	0	0	0	0	0	0	0	0	0	0	0
Dmagna002486	1	1	1	1	1	1	0	1	1	1	1	1	0	1	1	1	1	1	1	0	0	1	0	1	0	1	0	1	1	1	0	0	1	0	1	0	0	0	0	1	0	1	0	0	1	0	1	0	0
Dmagna002487	0	0	0	1	0	1	0	1	0	0	1	0	0	1	1	0	0	1	1	0	0	0	0	0	1	0	1	0	1	1	0	0	0	0	0	0	0	0	1	0	0	0	0	0	0	0	0	0	0
Dmagna002488	1	1	0	1	0	1	0	0	1	1	1	1	1	1	0	1	0	1	1	0	0	0	0	0	0	0	0	0	1	1	0	0	0	0	0	0	0	0	0	0	0	0	0	0	0	0	0	0	0
Dmagna002490	1	1	1	1	1	1	1	1	1	1	1	1	1	1	1	1	1	1	1	1	0	1	1	1	1	1	1	1	1	1	0	0	1	1	1	0	0	0	1	1	1	1	1	0	1	0	1	1	1
Dmagna002492	1	1	1	1	1	1	1	1	1	1	1	1	1	1	1	1	1	1	1	1	0	1	1	1	1	1	1	1	1	1	0	0	1	1	1	0	0	0	1	1	1	1	1	0	1	0	1	0	1
Dmagna002493	1	0	1	1	1	1	1	1	1	1	1	1	1	1	1	1	1	1	1	1	0	1	1	1	1	1	1	1	1	1	0	0	1	1	1	0	0	0	1	1	1	1	1	0	1	0	1	0	1
Dmagna002494	0	1	1	1	1	1	1	1	1	0	1	0	1	1	1	1	1	1	0	1	0	1	0	1	0	1	1	1	0	0	0	0	1	1	1	0	0	0	0	1	0	1	0	0	1	0	1	0	0
Dmagna002495	0	0	0	0	0	0	0	0	0	0	0	0	0	0	0	0	0	1	0	0	0	0	0	0	0	0	0	0	0	0	0	0	0	0	0	0	0	0	0	0	0	0	0	0	0	0	0	0	0
Dmagna002497	1	1	1	1	0	1	1	1	1	1	1	1	0	1	0	1	1	1	1	0	0	1	0	1	0	1	0	1	1	1	0	0	1	0	1	0	0	0	0	1	0	1	0	0	1	0	1	0	0
Dmagna002498	1	1	1	1	1	1	1	1	1	1	1	1	1	1	1	1	1	0	0	0	0	1	0	1	0	1	0	1	1	1	0	0	1	0	1	0	0	0	0	1	0	1	0	0	1	0	1	0	0
Dmagna002500	1	1	1	1	1	1	1	1	1	1	1	1	1	1	1	1	1	1	1	0	0	1	0	1	0	1	0	1	1	1	0	0	1	0	1	0	0	0	0	1	0	1	0	0	1	0	1	1	0
Dmagna002501	0	1	1	0	1	0	1	1	1	1	0	1	1	0	1	0	1	1	0	0	0	0	0	0	0	0	0	0	0	0	0	0	0	0	0	0	0	0	0	0	0	0	0	0	0	0	0	0	0
Dmagna002502	1	1	1	1	1	1	1	1	1	1	1	1	0	1	1	1	1	1	1	1	0	1	0	1	0	1	1	1	1	1	0	0	1	1	1	0	0	0	0	1	1	1	0	0	1	0	1	0	0
Dmagna002503	1	0	1	1	1	0	1	1	0	1	1	1	0	1	0	0	0	1	0	0	0	1	0	1	0	1	0	1	0	0	0	0	1	0	1	0	0	0	0	1	0	1	0	0	1	0	1	1	0
Dmagna002504	1	1	1	1	1	0	1	0	1	1	1	1	1	1	1	0	1	1	1	1	0	1	0	1	0	1	0	1	1	1	0	0	1	1	1	0	0	0	0	1	1	1	0	0	1	0	1	0	0
Dmagna002505	1	0	1	1	1	1	1	1	1	1	1	1	0	1	1	1	0	1	0	1	0	1	0	1	0	0	1	1	1	0	0	0	1	1	1	0	0	0	0	1	1	1	0	0	1	0	1	1	0
Dmagna002507	1	1	1	1	1	1	1	1	1	1	0	1	1	1	1	1	1	1	0	0	0	1	0	1	0	1	0	1	1	1	0	0	1	0	1	0	0	0	0	1	0	1	0	0	1	0	1	1	0
Dmagna002509	1	1	1	1	1	1	1	1	1	1	1	1	1	1	1	1	1	1	0	0	0	1	0	1	0	1	0	1	1	1	0	0	1	0	1	0	0	0	0	1	0	1	0	0	1	0	1	1	0
Dmagna002517	0	0	0	0	0	0	0	0	0	0	0	0	0	0	0	0	0	1	0	0	0	0	0	0	0	0	0	0	0	0	0	0	0	0	0	0	0	0	0	0	0	0	0	0	0	0	0	0	0
Dmagna002519	0	0	0	0	0	0	0	0	0	0	0	0	0	0	0	0	0	1	0	0	0	0	0	0	0	0	0	0	0	0	0	0	0	0	0	0	0	0	0	0	0	0	0	0	0	0	0	0	0
Dmagna002522	1	1	1	1	1	1	1	1	1	1	1	1	1	1	1	1	1	1	0	0	0	1	0	1	0	1	0	1	1	1	0	0	1	0	1	0	0	0	0	1	0	1	0	0	1	0	1	1	0
Dmagna002529	1	1	1	1	1	1	1	1	1	1	1	1	0	1	0	1	1	0	0	0	0	0	0	0	0	0	0	0	0	0	0	0	0	0	0	0	0	0	0	0	0	0	0	0	0	0	0	0	0
Dmagna002530	1	1	1	1	1	1	1	1	1	1	1	1	1	1	0	1	1	1	0	0	0	0	0	0	0	0	0	0	0	0	0	0	0	0	0	0	0	0	0	0	0	0	0	0	0	0	0	0	0
Dmagna002532	1	1	1	1	1	1	1	1	1	1	1	1	1	1	1	1	1	1	1	1	1	1	1	1	1	0	1	1	1	1	1	1	1	1	1	0	0	0	1	1	1	1	1	1	1	0	1	1	1
Dmagna002534	1	1	1	1	1	0	0	1	1	1	1	1	1	1	1	1	1	1	0	0	0	0	0	0	0	0	0	0	1	1	0	0	0	0	0	0	0	0	0	0	0	0	0	0	0	0	0	0	0
Dmagna002540	1	0	0	1	0	1	0	0	1	1	0	1	1	0	0	1	0	1	1	0	0	1	0	1	0	1	1	1	1	1	0	0	1	1	1	0	0	0	0	1	1	1	0	0	1	0	1	1	0
Dmagna002541	1	1	1	1	1	1	0	1	1	1	1	0	0	1	1	1	1	1	0	0	0	0	0	0	0	0	0	0	1	1	0	0	0	0	0	0	0	0	0	0	0	0	0	0	0	0	0	0	0
Dmagna002542	1	0	0	1	0	1	0	0	1	1	0	1	1	0	0	1	0	1	1	0	0	1	0	1	0	1	1	1	1	1	0	0	1	1	1	0	0	0	0	1	1	1	0	0	1	0	1	1	0
Dmagna002544	0	0	0	0	0	0	1	0	0	0	0	0	0	0	0	0	1	0	0	0	0	0	0	0	0	0	0	0	0	0	0	0	0	0	0	0	0	0	0	1	0	0	0	0	1	0	1	1	0
Dmagna002545	1	0	1	1	1	1	1	1	1	1	1	1	1	1	0	1	1	1	1	0	0	1	0	1	0	1	0	1	1	1	0	0	1	0	1	0	0	1	0	1	0	1	0	0	1	0	1	0	0
Dmagna002546	1	1	1	1	1	1	1	1	1	1	1	1	1	1	1	1	1	1	0	1	1	1	1	1	1	1	1	1	1	1	0	0	1	1	1	0	0	0	1	1	1	1	1	0	1	0	1	0	1
Dmagna002547	1	1	1	1	1	1	0	1	1	0	0	1	1	1	1	1	1	1	0	1	0	1	1	1	1	1	0	1	1	1	0	0	1	0	1	0	0	0	1	1	0	1	1	0	1	0	1	1	1
Dmagna002548	1	1	1	0	0	1	0	0	0	1	1	1	0	1	0	0	0	1	1	0	0	1	0	1	0	1	0	1	1	1	0	0	1	0	1	0	0	0	0	1	0	1	0	0	1	0	1	0	0
Dmagna002549	0	0	0	1	0	1	0	0	1	0	1	0	1	1	0	1	0	1	0	0	0	0	0	0	0	0	0	0	0	0	0	0	0	0	0	0	0	0	0	0	0	0	0	0	0	0	0	0	0
Dmagna002550	1	1	0	1	0	1	1	1	0	1	0	0	0	0	1	1	1	1	0	0	0	0	0	0	0	0	0	0	0	0	0	0	0	0	0	0	0	0	0	0	0	0	0	0	0	0	0	0	0
Dmagna002551	1	1	1	0	1	0	1	1	1	1	0	0	1	0	1	1	1	1	0	0	0	0	0	0	0	0	0	0	0	0	0	0	0	0	0	0	0	0	0	0	0	0	0	0	0	0	0	0	0
Dmagna002552	1	1	0	1	1	0	1	1	1	1	1	1	1	1	1	0	1	1	0	1	0	1	1	1	1	1	1	1	1	1	0	0	1	1	1	0	0	0	1	1	1	1	1	0	1	0	1	0	1
Dmagna002553	1	1	1	1	0	1	0	1	1	1	0	1	1	0	1	1	1	1	1	1	0	1	1	1	1	1	1	1	0	0	0	0	1	1	1	0	0	0	1	1	1	1	1	0	1	0	1	1	1
Dmagna002556	1	1	1	1	1	1	1	1	1	1	1	1	1	1	1	1	1	1	1	1	0	1	1	1	1	1	1	1	1	1	0	0	1	1	1	0	0	0	1	1	1	1	1	0	1	0	1	0	1
Dmagna002557	1	1	1	0	1	0	1	1	1	0	0	1	1	0	1	1	1	1	1	0	0	1	0	1	0	1	0	1	0	0	0	0	1	0	1	0	0	0	0	1	0	1	0	0	1	0	1	1	0
Dmagna002559	1	1	1	1	1	1	1	1	1	1	1	1	1	1	1	1	1	1	0	0	0	0	0	0	0	0	0	0	0	0	0	0	0	0	0	0	0	0	0	0	0	0	0	0	0	1	0	0	0
Dmagna002562	0	0	1	1	1	1	0	1	1	1	1	1	1	1	1	1	1	1	1	0	0	1	0	1	0	0	0	1	1	1	0	0	1	0	1	0	0	0	0	1	0	1	0	0	1	0	1	0	0
Dmagna002563	1	1	1	1	1	1	1	1	1	1	1	1	1	1	1	1	1	1	1	1	0	1	1	1	1	1	0	1	1	1	0	0	1	1	1	0	0	0	1	1	1	1	1	0	1	0	1	0	1
Dmagna002564	1	1	1	1	1	1	1	1	1	1	1	1	1	1	1	1	1	1	1	1	0	1	1	1	1	1	1	1	1	1	0	0	1	1	1	0	0	0	1	1	1	1	1	0	1	0	1	0	1
Dmagna002565	0	1	1	1	1	1	1	1	1	1	1	0	0	1	0	1	1	1	1	0	0	0	0	0	0	0	0	0	0	0	0	0	0	0	0	0	0	0	0	0	0	0	0	0	0	0	0	0	0
Dmagna002566	0	0	1	1	0	1	1	1	1	1	0	0	0	0	0	1	1	0	0	0	0	0	0	0	0	0	0	0	0	0	0	0	0	0	0	0	0	0	0	0	0	0	0	0	0	0	0	0	0
Dmagna002567	0	0	1	0	0	1	1	1	1	1	0	0	0	0	0	0	0	0	0	0	0	0	0	0	0	0	0	0	0	0	0	0	0	0	0	0	0	0	0	0	0	0	0	0	0	0	0	0	0
Dmagna002568	1	1	1	1	1	1	1	1	1	1	0	1	1	0	1	1	1	1	1	0	0	0	0	0	0	0	0	0	0	0	0	0	0	0	0	0	0	0	0	0	0	0	0	0	0	0	0	0	0
Dmagna002569	0	0	0	1	1	1	0	1	1	1	0	0	1	0	0	1	1	0	0	0	0	0	0	0	0	0	1	0	0	0	0	0	0	0	0	0	0	0	0	0	0	0	0	0	0	0	0	0	0
Dmagna002570	1	1	1	0	0	1	0	0	1	0	0	1	1	0	0	1	1	0	1	0	0	0	0	0	0	0	0	0	0	0	0	0	0	0	0	0	0	0	0	0	0	0	0	0	0	0	0	0	0
Dmagna002571	0	1	1	1	0	1	1	1	1	1	0	0	1	0	0	1	1	0	0	0	0	0	0	0	0	0	0	0	0	0	0	0	0	0	0	0	0	0	0	0	0	0	0	0	0	0	0	0	0
Dmagna002572	0	0	1	1	0	1	0	1	1	1	0	0	1	0	1	1	1	1	0	0	0	0	0	0	0	0	0	0	0	0	0	0	0	0	0	0	0	0	0	0	0	0	0	0	0	0	0	0	0
Dmagna002573	1	1	1	1	1	1	1	1	1	1	0	1	1	0	1	1	1	1	1	0	0	0	0	0	0	0	0	0	0	0	0	0	0	0	0	0	0	0	0	0	0	0	0	0	0	0	0	0	0
Dmagna002575	1	1	1	1	1	1	1	1	1	1	1	1	0	1	1	1	1	1	0	1	0	1	1	1	1	1	1	1	1	1	0	0	1	1	1	0	0	0	1	1	1	1	1	0	1	0	1	0	1
Dmagna002576	1	1	1	1	1	1	1	1	1	1	1	1	1	1	0	1	1	1	0	1	0	1	0	1	0	1	1	1	1	1	0	0	1	1	1	0	0	0	0	1	1	1	0	0	1	0	1	1	0
Dmagna002577	1	1	1	1	1	1	1	1	1	1	1	1	1	1	1	1	1	1	1	1	0	1	1	1	1	1	1	1	1	1	1	1	1	1	1	1	1	0	1	1	1	1	1	0	1	0	0	0	1
Dmagna002578	1	1	1	1	1	1	1	1	1	1	1	1	1	1	1	1	1	1	0	0	0	0	0	0	0	0	0	0	0	0	0	0	0	0	0	0	0	0	0	0	0	0	0	0	0	0	0	0	0
Dmagna002581	0	0	0	1	1	1	1	0	0	0	0	1	0	0	1	1	0	1	1	1	0	1	1	1	1	1	0	1	0	0	0	0	1	1	1	0	0	1	1	1	1	1	0	0	1	0	1	0	0
Dmagna002582	1	0	0	1	0	0	0	0	0	1	1	1	1	1	1	0	0	0	1	0	0	1	0	1	0	1	0	1	1	1	0	0	1	0	1	0	0	0	0	1	0	1	0	0	1	0	1	0	0
Dmagna002583	1	1	1	1	1	1	1	1	1	1	1	1	0	1	1	1	1	1	1	1	0	1	1	1	1	1	1	1	1	1	0	0	1	1	1	0	0	0	1	1	1	1	1	0	1	0	1	0	1
Dmagna002585	1	1	1	1	1	1	1	1	1	1	1	1	1	1	1	1	1	1	1	0	0	0	0	0	0	0	0	0	1	1	0	0	0	0	0	0	0	0	0	0	0	0	0	0	0	0	0	0	0
Dmagna002586	1	1	1	1	1	1	1	1	1	1	1	1	1	1	1	1	1	1	1	0	0	0	0	0	0	0	0	0	1	1	0	0	0	0	0	0	0	0	0	0	0	0	0	0	0	0	0	0	0
Dmagna002588	1	1	1	1	1	1	1	1	1	1	0	1	1	0	1	1	1	1	1	0	0	0	0	0	0	0	0	0	1	1	0	0	0	0	0	0	0	0	0	0	0	0	0	0	0	0	0	0	0
Dmagna002589	0	0	0	0	0	0	0	0	0	0	0	0	1	0	0	0	0	1	0	0	0	0	0	0	0	0	0	0	0	0	0	0	0	0	0	0	0	0	0	0	0	0	0	0	0	0	0	0	0
Dmagna002590	1	1	1	1	1	1	1	1	1	1	1	1	1	1	1	1	1	1	1	0	0	0	0	0	0	0	0	1	0	0	0	0	0	0	0	0	0	0	0	1	0	0	0	0	0	0	0	0	0
Dmagna002592	1	1	1	1	1	0	1	1	1	1	1	1	1	1	1	0	1	1	1	0	0	1	0	1	0	1	0	1	1	1	0	0	1	0	1	0	0	0	0	1	0	1	0	0	1	0	1	1	0
Dmagna002593	1	1	1	1	1	1	1	1	1	1	1	1	1	1	1	1	1	1	1	0	0	1	0	1	0	1	0	1	1	1	0	0	1	0	1	0	0	0	0	1	0	1	0	0	1	0	1	0	0
Dmagna002594	1	1	1	1	1	1	1	1	1	1	1	1	1	1	1	1	1	1	1	1	0	1	1	1	1	1	1	1	1	1	0	0	1	1	1	0	0	0	1	1	1	1	1	0	1	0	1	0	0
Dmagna002598	1	1	1	1	0	1	1	1	1	1	1	1	1	1	1	1	1	1	1	0	0	0	0	0	0	0	0	0	1	1	0	0	0	0	0	0	0	0	0	0	0	0	0	0	0	0	0	0	0
Dmagna002601	1	1	1	1	1	1	1	1	1	1	1	1	1	1	1	1	1	1	0	1	0	1	0	1	1	1	1	1	1	1	0	0	1	0	1	0	0	0	1	1	1	1	0	0	1	0	1	0	0
Dmagna002602	1	1	1	1	1	1	1	1	1	1	1	1	1	1	1	1	1	1	0	0	0	0	0	0	0	0	0	0	1	1	0	0	0	0	0	0	0	0	0	0	0	0	0	0	0	0	1	0	0
Dmagna002603	1	1	1	1	1	1	1	1	1	1	0	1	1	0	1	1	1	1	1	0	0	1	0	1	0	1	0	1	1	1	0	0	1	0	1	0	0	0	0	1	0	1	0	0	1	0	1	0	0
Dmagna002605	1	0	1	1	1	1	1	1	1	1	1	1	1	1	1	1	1	1	1	1	0	1	1	1	1	1	1	1	1	1	0	0	1	1	1	0	0	0	1	1	1	1	1	0	1	0	1	0	1
Dmagna002606	1	1	1	1	1	1	1	1	1	1	1	1	1	1	1	1	1	1	1	1	0	1	1	1	1	1	0	1	1	1	0	0	1	1	1	0	0	1	1	1	1	1	1	0	1	0	1	1	0
Dmagna002607	0	0	1	0	0	1	0	1	1	0	1	0	1	1	1	0	0	1	0	1	1	1	0	1	0	1	0	1	0	0	0	0	1	1	1	0	0	0	0	1	1	1	1	0	1	0	1	0	0
Dmagna002608	1	1	1	1	1	1	1	1	1	1	1	1	1	1	1	1	1	1	1	1	0	1	0	1	0	1	0	1	1	1	0	0	1	1	1	0	0	0	0	1	1	1	0	0	1	0	1	0	0
Dmagna002609	1	0	0	0	1	1	1	1	1	1	0	1	0	0	0	1	1	1	0	0	0	0	0	0	0	0	0	0	0	1	0	0	0	0	0	0	0	0	0	0	0	0	0	0	0	0	0	0	0
Dmagna002610	0	0	1	1	1	1	1	1	1	0	1	0	1	1	1	1	0	0	0	0	0	0	0	0	0	0	0	0	0	0	0	0	0	0	0	0	0	0	0	0	0	0	0	0	0	0	0	0	0
Dmagna002611	1	1	1	1	1	1	1	1	1	1	1	1	1	1	1	1	1	1	1	0	0	1	0	1	0	1	0	1	0	0	0	0	1	0	1	0	0	0	0	1	0	1	0	0	1	0	1	1	0
Dmagna002613	1	1	1	1	1	1	1	1	1	1	1	1	1	1	1	1	1	1	0	0	0	1	1	1	1	1	0	1	1	1	0	0	1	0	1	0	0	0	1	1	0	1	1	0	1	0	1	0	1
Dmagna002614	1	1	1	1	1	0	1	1	1	1	0	0	0	0	1	0	1	1	0	0	0	0	0	0	0	0	0	0	0	0	0	0	0	0	0	0	0	0	0	0	0	0	0	0	0	0	0	0	0
Dmagna002615	1	1	1	0	0	0	0	1	0	1	1	1	1	1	0	0	1	1	0	0	0	0	0	0	0	0	0	0	0	0	0	0	0	0	0	0	0	0	0	0	0	0	0	0	0	0	0	0	0
Dmagna002617	1	1	1	1	1	1	1	0	0	1	1	1	0	1	1	1	1	0	1	0	0	1	0	1	0	1	0	1	1	1	0	0	1	0	1	0	0	0	0	1	0	1	0	0	1	0	1	1	0
Dmagna002621	1	1	1	1	1	1	1	1	1	1	1	1	1	1	1	1	1	1	1	1	0	0	0	0	0	0	0	0	1	1	0	0	0	1	0	0	0	0	1	0	1	0	0	0	0	0	0	0	0
Dmagna002622	1	1	1	1	1	1	1	1	1	1	1	1	1	1	1	1	1	1	1	0	0	0	0	0	0	0	0	0	1	1	0	0	0	0	0	0	0	0	0	0	0	0	0	0	0	0	0	0	0
Dmagna002623	1	1	1	1	1	0	1	1	1	1	1	1	1	1	1	0	1	1	1	0	0	0	0	0	0	0	0	0	1	1	0	0	0	0	0	0	0	0	0	0	0	0	0	0	0	0	0	0	0
Dmagna002624	1	1	1	1	1	0	1	1	1	1	1	1	1	1	1	0	1	1	1	0	0	0	0	0	0	0	0	0	1	1	0	0	0	0	0	0	0	0	0	0	0	0	0	0	0	0	0	0	0
Dmagna002625	1	1	1	1	1	1	1	1	1	1	1	1	1	1	1	1	1	1	0	1	1	1	1	1	1	1	1	1	1	1	0	1	1	1	1	1	1	0	1	1	1	1	1	1	1	0	1	0	1
Dmagna002626	1	1	1	0	1	1	1	1	1	0	0	0	0	0	1	1	1	1	0	0	0	0	0	0	0	0	0	0	0	0	0	0	0	0	0	0	0	0	0	0	0	0	0	0	0	0	0	0	0
Dmagna002627	1	1	1	1	1	1	1	1	1	1	1	1	1	1	1	1	1	1	1	0	0	1	1	1	1	1	0	1	1	1	0	0	1	0	1	0	0	0	1	1	0	1	1	0	1	0	1	0	1
Dmagna002628	1	1	1	1	1	1	1	1	1	1	1	0	1	1	1	1	1	1	0	0	1	1	1	1	1	1	0	1	0	0	0	0	1	0	1	0	0	0	1	1	0	1	1	1	1	0	1	1	1
Dmagna002641	1	1	1	1	1	1	1	1	1	1	1	1	1	1	1	1	1	1	1	0	0	1	0	1	0	1	0	1	1	1	0	0	1	0	1	0	0	0	0	1	1	1	0	0	1	0	1	1	0
Dmagna002643	1	1	1	1	1	1	1	1	1	1	1	1	0	1	1	1	1	1	1	1	0	1	0	1	1	1	1	1	1	1	0	0	1	1	1	0	0	0	0	1	1	0	0	0	1	0	1	0	0
Dmagna002645	1	1	1	1	1	0	1	1	0	1	0	1	0	0	1	0	1	1	0	0	0	1	0	1	0	1	0	1	1	1	0	0	1	0	1	0	0	0	1	1	0	1	0	0	1	0	1	1	0
Dmagna002654	1	1	1	0	1	1	1	1	1	1	0	1	1	1	1	1	1	1	1	1	0	1	0	1	0	1	1	1	0	1	0	0	1	1	1	0	0	0	0	1	1	1	0	0	1	0	1	1	0
Dmagna002655	1	1	1	1	1	1	1	1	1	1	1	1	0	1	1	1	1	1	1	1	0	1	1	1	0	1	1	0	1	1	0	0	1	1	1	0	0	0	1	1	1	1	1	0	1	0	1	0	1
Dmagna002656	1	1	1	1	1	1	1	1	1	1	1	1	1	1	1	1	1	1	1	0	0	1	0	1	0	1	0	1	1	1	0	0	1	0	1	0	0	0	1	1	0	1	0	0	1	0	1	0	0
Dmagna002657	1	1	1	1	1	1	1	1	1	1	1	1	1	1	1	1	1	1	1	0	0	1	0	1	0	1	0	1	1	1	0	0	1	0	1	0	0	0	1	1	0	1	0	0	1	0	1	0	0
Dmagna002660	1	1	0	1	1	0	1	0	0	1	1	1	1	1	1	1	0	1	0	0	0	0	0	0	0	0	0	0	0	0	0	0	0	0	0	0	0	0	0	0	0	0	0	0	0	0	0	0	0
Dmagna002661	1	1	1	1	1	1	1	1	1	1	1	1	1	1	0	1	1	1	0	0	0	0	0	0	0	0	0	0	0	0	0	0	0	0	0	0	0	0	0	0	0	0	0	0	0	0	0	0	0
Dmagna002666	1	1	1	1	1	0	1	1	1	1	0	0	1	0	1	0	1	1	0	0	0	1	0	1	0	1	0	1	0	0	0	0	1	0	1	0	0	0	0	1	0	1	0	0	1	0	1	1	0
Dmagna002672	0	1	1	0	1	0	1	1	0	0	0	0	0	0	0	1	1	1	0	0	0	1	0	1	0	1	1	1	0	0	0	0	1	0	1	0	0	0	0	1	0	1	1	0	0	0	1	1	0
Dmagna002675	1	1	1	1	1	1	1	1	1	1	1	1	1	1	1	0	1	1	1	1	0	1	1	1	0	1	1	1	1	1	0	0	1	1	1	0	0	0	0	1	1	1	1	0	1	0	1	0	0
Dmagna002676	0	1	1	0	1	1	1	1	1	0	0	0	1	0	1	1	1	1	0	0	1	1	0	1	0	1	0	1	0	0	1	0	1	0	1	1	1	0	0	1	0	1	1	1	1	0	1	1	1
Dmagna002677	0	1	1	0	1	1	1	1	1	0	0	0	1	0	1	1	1	1	0	0	1	1	0	1	0	1	0	1	0	0	1	0	1	0	1	1	1	0	0	1	0	1	1	1	1	0	1	1	1
Dmagna002679	0	0	1	0	0	0	0	1	0	0	0	0	0	0	0	0	0	1	0	0	0	0	0	0	0	0	0	0	0	0	0	0	0	0	0	0	0	0	0	0	0	0	0	0	0	0	0	0	0
Dmagna002685	1	1	1	1	1	1	1	1	1	1	1	1	1	1	1	1	1	1	0	0	0	0	0	0	0	0	0	0	1	1	0	0	0	0	0	0	0	0	0	0	0	0	0	0	0	0	0	0	0
Dmagna002686	1	1	1	1	1	1	1	1	1	1	1	1	1	1	1	1	1	1	1	1	1	1	1	1	0	1	1	1	1	1	1	1	1	1	1	1	1	0	1	1	1	1	1	1	1	0	1	0	1
Dmagna002692	1	1	1	1	1	1	1	1	1	1	1	1	1	1	1	1	1	1	0	1	0	1	1	1	1	1	1	1	1	1	0	0	1	1	1	0	0	0	1	1	1	1	1	0	1	0	1	0	1
Dmagna002693	1	1	1	1	1	1	1	1	1	1	1	1	1	1	0	1	1	1	0	0	0	0	0	0	0	0	0	0	0	0	0	0	0	0	0	0	0	0	0	0	0	0	0	0	0	0	0	0	0
Dmagna002695	1	1	1	1	1	1	1	1	1	1	1	1	1	1	0	1	1	1	0	0	0	0	0	0	0	0	0	0	0	0	0	0	0	0	0	0	0	0	0	0	0	0	0	0	0	0	0	0	0
Dmagna002699	1	1	1	1	1	1	1	1	1	1	1	0	1	1	1	1	1	1	1	1	1	1	1	1	1	1	1	1	1	1	1	1	1	1	1	1	1	1	1	1	0	1	1	1	1	1	1	0	1
Dmagna002700	1	1	1	1	1	1	1	1	1	1	1	1	1	1	1	1	1	0	0	1	1	1	0	1	0	1	0	1	0	0	0	0	1	1	1	0	0	1	0	1	1	1	0	1	1	0	1	0	0
Dmagna002701	1	1	1	1	1	1	1	1	1	1	1	1	1	1	1	1	1	0	0	1	1	1	0	1	0	1	0	1	0	0	0	0	1	1	1	0	0	1	0	1	1	1	0	1	1	0	1	0	0
Dmagna002702	0	0	1	1	1	0	0	1	1	0	0	1	1	0	1	0	1	1	0	0	0	0	0	0	0	0	0	0	0	0	0	0	0	0	0	0	0	0	0	0	0	0	0	0	0	0	0	0	0
Dmagna002703	1	1	1	1	0	1	0	1	1	0	1	0	1	1	1	1	1	0	0	1	0	1	0	1	0	1	1	1	0	0	0	0	1	1	1	0	0	0	1	1	1	1	0	0	1	0	1	1	0
Dmagna002709	0	1	0	1	0	1	0	0	1	1	0	1	1	0	0	1	0	1	0	0	0	0	0	0	0	0	0	0	0	0	0	0	0	0	0	0	0	0	0	0	0	0	0	0	0	0	0	0	0
Dmagna002710	1	1	1	0	1	1	1	1	1	1	1	0	1	1	1	1	1	1	1	1	0	1	1	1	1	1	1	1	1	1	0	0	1	1	1	0	0	0	1	1	1	1	1	0	0	0	1	0	1
Dmagna002713	1	1	1	1	1	1	1	1	1	1	1	1	1	1	1	1	1	1	1	1	0	1	1	1	1	1	1	1	1	1	0	0	1	1	1	0	0	0	1	1	1	1	1	0	1	0	1	0	1
Dmagna002714	1	1	1	1	1	1	1	1	1	1	1	1	1	1	1	1	1	1	1	0	0	1	0	1	0	1	0	1	1	1	0	0	1	0	1	0	0	0	0	1	0	1	0	0	1	0	1	1	0
Dmagna002715	0	1	1	1	1	0	1	1	1	1	0	1	1	0	1	0	1	1	1	0	1	1	1	1	1	1	0	1	1	1	1	0	1	0	1	0	0	1	1	1	0	1	0	1	1	0	1	0	1
Dmagna002717	1	1	1	1	1	1	1	1	0	1	1	1	1	1	1	1	1	1	1	0	0	1	0	1	1	1	0	1	1	1	0	0	1	0	1	0	0	1	1	1	0	1	0	0	1	0	1	0	0
Dmagna002718	1	1	1	1	1	1	1	1	1	1	1	1	1	1	1	0	1	1	1	1	0	1	1	1	1	1	1	1	1	1	0	0	1	1	1	0	0	0	0	1	1	1	1	0	1	0	1	1	1
Dmagna002719	1	1	1	1	1	1	1	1	1	1	1	1	1	1	1	1	1	1	1	1	0	1	0	1	0	1	1	1	1	1	0	0	1	1	1	0	0	0	0	1	1	1	0	0	1	0	1	0	0
Dmagna002720	1	1	1	1	1	1	1	1	1	1	1	1	1	1	1	1	1	1	1	1	0	1	0	1	0	1	1	1	1	1	0	0	1	1	1	0	0	0	0	1	1	1	0	0	1	0	1	0	0
Dmagna002723	1	1	1	1	1	1	1	1	1	1	1	1	1	1	1	1	1	1	1	1	0	1	1	1	1	1	0	1	1	1	0	0	1	1	1	0	0	0	1	1	1	1	1	0	1	0	1	0	1
Dmagna002727	0	1	0	0	0	1	0	1	1	0	0	1	1	0	1	1	1	1	0	0	0	0	0	0	0	0	0	1	0	0	0	0	0	0	0	0	0	0	0	1	0	0	0	0	1	0	0	0	0
Dmagna002728	1	1	1	1	1	1	1	1	1	1	1	1	1	1	1	1	1	1	1	1	0	1	0	1	1	1	1	1	1	1	0	0	1	1	1	0	0	0	1	0	1	1	0	0	1	0	1	0	0
Dmagna002729	1	1	1	1	1	1	1	1	1	1	1	1	1	1	0	1	1	1	1	0	0	1	0	1	0	0	0	1	1	1	0	0	1	0	1	0	0	0	0	1	0	1	0	0	1	0	1	0	0
Dmagna002730	1	1	1	1	1	1	1	1	1	1	1	1	1	1	1	1	1	1	0	0	0	1	0	1	0	1	0	1	1	1	0	0	1	0	1	0	0	0	0	1	0	1	0	0	1	0	1	0	0
Dmagna002731	1	1	1	1	1	1	1	1	1	1	1	0	1	1	1	0	1	1	1	1	0	1	0	1	0	1	1	1	1	1	0	0	1	1	1	0	0	0	0	1	1	1	0	0	1	0	0	1	0
Dmagna002733	1	1	1	1	1	1	1	1	1	1	1	1	1	1	1	1	1	1	1	0	0	1	0	1	0	1	0	1	1	1	0	0	1	0	1	0	0	0	0	1	0	1	0	0	1	0	1	1	0
Dmagna002734	1	1	1	1	1	1	1	1	1	1	1	1	1	1	1	1	1	0	0	1	1	1	0	1	0	1	0	1	0	0	0	0	1	1	1	0	0	1	0	1	1	1	0	1	1	0	1	0	0
Dmagna002735	1	1	1	1	1	1	1	1	1	1	1	0	1	1	1	1	1	0	0	1	1	1	0	1	0	1	0	1	0	0	0	0	1	1	1	0	0	1	0	1	1	1	0	1	1	0	1	0	0
Dmagna002736	1	1	1	1	1	1	1	1	1	1	1	0	1	1	1	1	1	1	1	1	1	1	1	1	1	1	1	1	1	1	1	1	1	1	1	1	1	1	1	1	0	1	1	1	1	1	1	0	1
Dmagna002737	1	1	1	1	1	1	1	1	1	1	1	1	1	1	1	1	1	1	1	0	0	1	0	1	0	0	0	1	1	1	0	0	1	0	1	0	0	0	0	1	0	1	0	0	1	0	1	1	0
Dmagna002738	1	1	1	1	1	1	1	1	0	1	1	1	1	1	1	1	1	1	1	1	0	1	1	1	1	0	1	1	1	1	0	0	1	1	1	0	0	0	1	1	1	1	0	0	1	0	1	1	0
Dmagna002739	1	1	1	0	1	1	1	1	1	1	1	1	1	1	1	1	1	1	1	1	0	1	1	1	1	1	1	1	1	1	0	0	1	1	1	0	0	0	1	1	1	1	1	0	1	0	1	0	1
Dmagna002740	1	1	1	1	1	1	1	1	1	1	1	1	1	1	1	1	1	1	1	1	0	1	1	1	1	1	1	1	1	1	0	0	1	1	1	0	0	0	1	1	1	1	1	0	1	0	1	0	1
Dmagna002741	1	1	1	1	1	1	1	1	1	1	1	1	0	1	1	1	1	1	0	1	0	1	1	1	0	1	1	1	1	1	0	0	1	1	1	0	0	0	1	1	1	1	1	0	1	0	1	1	1
Dmagna002742	1	1	1	1	1	1	1	1	1	1	1	1	1	1	1	1	1	1	1	0	0	1	0	1	0	1	0	1	0	0	0	0	1	0	1	0	0	0	0	1	0	1	0	0	1	0	1	0	0
Dmagna002743	1	1	0	1	0	0	0	1	0	1	1	0	1	1	1	1	0	1	1	1	0	1	1	1	1	1	1	1	1	1	0	0	1	1	1	0	0	0	1	1	1	1	1	0	1	0	1	1	1
Dmagna002744	1	1	1	1	1	1	1	1	1	1	1	1	1	1	1	1	1	1	0	0	0	1	0	1	0	1	1	1	1	1	0	0	1	0	1	0	0	0	0	1	0	1	0	0	1	0	1	0	0
Dmagna002746	0	1	1	1	1	1	1	1	1	1	1	1	0	1	1	1	1	1	0	1	0	1	0	1	1	0	1	1	1	1	1	0	1	1	1	0	0	1	1	1	1	1	0	0	1	0	1	0	0
Dmagna002747	0	1	1	1	1	1	1	1	1	1	1	1	0	1	1	1	1	1	0	1	0	1	0	1	1	0	1	1	1	1	1	0	1	1	1	0	0	1	1	1	1	1	0	0	1	0	1	0	0
Dmagna002749	0	1	1	1	1	1	1	1	1	0	1	1	1	0	1	1	1	1	1	0	1	0	0	0	0	0	1	0	1	1	0	0	0	0	0	0	0	0	0	0	0	0	0	1	0	0	0	0	0
Dmagna002750	1	0	0	1	0	1	1	0	1	0	1	1	1	1	0	1	0	1	1	1	0	1	0	1	0	0	0	0	1	1	0	0	0	1	0	0	0	0	0	0	1	0	0	0	0	0	0	0	0
Dmagna002751	1	1	1	1	1	1	1	1	1	1	1	1	1	1	1	1	1	1	1	0	0	1	1	1	1	1	0	1	1	1	0	0	1	0	1	0	0	0	1	1	0	1	1	0	0	0	1	1	1
Dmagna002752	1	1	1	1	1	1	1	1	1	1	1	1	1	1	1	1	1	1	1	0	0	0	0	0	0	0	0	1	0	0	0	0	0	0	0	0	0	0	0	1	0	0	0	0	0	0	0	0	0
Dmagna002753	0	1	0	1	0	1	0	1	1	0	0	0	1	0	1	1	1	0	0	0	0	1	0	1	0	1	0	1	0	0	0	0	1	0	1	0	0	0	0	1	0	1	0	0	1	0	1	1	0
Dmagna002754	1	1	1	1	1	1	1	1	0	1	0	1	0	0	0	1	1	1	0	0	0	0	0	0	0	0	0	0	0	0	0	0	0	0	0	0	0	0	0	0	0	0	0	0	0	0	0	0	0
Dmagna002755	1	1	1	1	1	1	1	1	1	1	1	1	1	1	1	1	1	1	1	1	0	1	1	1	1	1	1	1	1	1	0	0	1	1	1	0	0	0	1	1	1	1	1	0	1	0	1	1	1
Dmagna002756	1	1	1	1	1	1	1	1	1	1	1	1	1	1	1	1	1	1	1	1	0	1	0	1	0	1	1	1	1	0	0	0	1	1	1	0	0	0	0	1	1	1	0	0	1	0	1	1	0
Dmagna002757	0	0	1	0	1	0	1	0	1	0	0	0	1	0	0	0	0	1	0	1	0	0	0	0	0	0	1	1	0	0	0	0	0	1	0	0	0	0	0	1	1	0	0	0	0	0	0	0	0
Dmagna002761	1	0	0	0	0	0	0	0	1	1	1	1	1	1	0	0	0	1	1	0	0	0	0	0	0	0	0	0	1	1	0	0	0	0	0	0	0	0	0	0	0	0	0	0	0	0	0	0	0
Dmagna002762	0	1	1	0	1	0	1	1	0	1	1	1	0	1	0	1	1	1	1	0	0	1	0	1	0	0	0	1	1	1	0	0	1	0	1	0	0	0	0	1	0	1	0	0	0	0	0	0	0
Dmagna002765	0	0	0	0	0	0	0	0	0	0	0	0	0	0	0	0	0	1	0	0	0	0	0	0	0	0	0	0	0	0	0	0	0	0	0	0	0	0	0	0	0	0	0	0	0	0	0	0	0
Dmagna002766	1	1	1	1	1	1	1	1	1	1	1	0	1	1	0	1	1	1	0	0	0	0	0	0	0	0	0	0	1	1	0	0	0	0	0	0	0	0	0	0	0	0	0	0	0	0	0	0	0
Dmagna002767	0	0	0	0	0	0	0	0	0	0	0	0	0	0	0	0	0	1	0	0	0	0	0	0	0	0	0	0	0	0	0	0	0	0	0	0	0	0	0	0	0	0	0	0	0	0	0	0	0
Dmagna002768	1	1	1	0	0	1	0	1	1	0	0	0	0	0	1	1	1	1	0	0	0	0	0	0	0	0	0	0	0	0	0	0	0	0	0	0	0	0	0	0	0	0	0	0	0	0	0	0	0
Dmagna002769	1	1	1	1	1	1	1	1	1	1	1	1	1	1	1	1	1	1	1	0	0	1	0	1	0	1	0	1	1	1	0	0	1	0	1	0	0	0	0	1	0	1	0	0	1	0	1	0	0
Dmagna002772	1	1	1	1	1	1	1	1	1	1	1	1	1	1	1	1	1	1	0	0	0	0	0	0	0	0	0	0	0	0	0	0	0	0	0	0	0	0	0	0	0	0	0	0	0	0	0	0	0
Dmagna002773	1	1	1	1	1	1	1	1	1	1	1	1	1	1	1	1	1	1	1	0	0	1	0	1	1	1	0	1	1	1	0	0	1	0	1	0	0	1	1	1	0	1	0	0	1	0	0	1	0
Dmagna002781	0	1	1	0	0	1	0	0	1	0	0	0	1	0	1	1	1	1	0	0	0	0	0	0	0	0	0	0	0	0	0	0	0	0	0	0	0	0	0	0	0	0	0	0	0	0	0	0	0
Dmagna002783	1	1	1	1	1	1	1	1	1	1	1	1	1	0	1	1	1	1	0	1	0	1	0	1	0	1	1	1	0	0	0	0	1	1	1	0	0	0	0	1	1	1	1	0	1	0	1	0	0
Dmagna002785	0	0	0	0	0	0	0	0	1	0	0	0	0	0	0	0	0	1	0	0	0	0	0	0	0	0	0	0	0	0	0	0	0	0	0	0	0	0	0	0	0	0	0	0	0	0	0	0	0
Dmagna002786	1	1	1	1	1	1	1	1	1	1	1	1	1	1	1	1	1	1	0	1	1	1	1	1	1	1	1	1	1	1	0	0	1	1	1	1	1	1	1	1	1	1	1	1	1	1	1	0	1
Dmagna002788	0	1	1	0	1	1	1	1	1	0	0	0	1	0	0	0	1	1	0	0	0	1	0	1	0	1	0	1	0	0	0	0	1	0	1	0	0	0	0	0	0	1	0	0	1	0	1	0	0
Dmagna002789	1	1	1	1	1	1	1	1	0	1	1	1	1	1	1	1	1	1	1	1	0	1	0	1	0	1	1	1	1	1	0	0	1	1	1	0	0	0	0	1	1	1	0	0	1	0	1	0	0
Dmagna002791	1	1	1	1	1	1	1	1	1	0	1	1	1	1	1	1	1	1	1	0	0	1	1	1	1	1	1	1	1	1	0	0	1	0	1	0	0	0	1	1	0	1	1	0	1	0	1	0	1
Dmagna002792	1	1	1	1	1	1	1	1	1	1	1	1	1	1	1	1	1	1	1	1	0	1	1	1	1	0	1	1	1	1	0	0	1	1	1	0	0	0	1	1	1	1	1	0	1	0	1	0	1
Dmagna002793	1	1	1	1	1	0	1	1	1	1	1	1	1	1	1	1	1	1	1	1	0	1	1	1	1	1	1	1	1	1	0	0	1	1	1	0	0	0	1	1	1	1	1	0	1	0	1	0	1
Dmagna002794	1	1	1	1	1	1	1	1	1	1	1	1	1	1	1	1	1	1	0	1	0	1	0	1	0	1	1	1	1	1	0	0	1	1	1	0	0	0	0	1	1	1	0	0	1	0	1	1	0
Dmagna002797	1	1	1	1	1	1	1	1	1	1	1	1	1	1	1	1	1	1	0	1	0	1	1	1	1	1	1	1	1	1	0	0	1	1	1	0	0	0	1	1	1	1	1	0	1	0	1	0	1
Dmagna002798	1	1	1	1	1	1	1	1	0	1	1	1	1	1	1	1	1	1	0	0	0	1	0	1	0	1	0	1	1	1	0	0	1	0	1	0	0	0	0	1	0	1	0	0	1	0	1	1	0
Dmagna002799	1	1	1	1	1	1	1	1	1	1	1	0	1	1	1	1	1	0	0	1	1	1	0	1	0	1	0	1	0	0	0	0	1	1	1	0	0	1	0	1	1	1	0	1	1	0	1	0	0
Dmagna002800	1	1	1	1	1	1	1	1	1	1	1	1	1	1	1	1	1	0	0	1	1	1	0	1	0	1	0	1	0	0	0	0	1	1	1	0	0	1	0	1	1	1	0	1	1	0	1	0	0
Dmagna002803	1	1	1	1	1	1	1	1	1	1	1	1	1	1	1	1	1	1	1	1	0	1	0	1	0	1	1	1	1	1	0	0	1	1	1	0	0	0	0	1	1	1	0	0	1	0	1	0	0
Dmagna002804	1	1	1	1	1	1	1	1	1	1	1	1	1	1	0	1	1	0	1	0	0	1	0	1	0	1	1	1	1	1	0	0	1	0	1	0	0	0	0	1	0	1	0	0	1	0	1	1	0
Dmagna002805	1	1	1	1	1	1	1	1	1	1	1	1	1	1	1	1	1	1	0	0	0	0	0	0	1	0	0	0	1	1	0	0	0	1	0	0	0	0	0	0	0	0	0	0	0	0	0	0	0
Dmagna002806	1	1	1	1	0	0	0	1	0	1	1	1	1	1	1	0	1	1	1	0	0	1	0	1	0	1	0	1	1	1	0	0	1	0	1	0	0	0	0	1	0	1	0	0	1	0	1	0	0
Dmagna002807	1	1	1	1	1	1	1	1	1	1	1	1	1	1	1	1	1	1	0	0	0	1	1	1	0	1	1	1	1	1	0	0	1	0	1	0	0	0	0	1	0	1	1	0	1	0	1	0	1
Dmagna002808	1	1	1	1	1	1	1	1	1	1	1	1	1	1	1	1	1	0	1	1	0	1	1	1	1	1	1	1	1	1	0	0	1	1	1	0	0	0	1	1	1	1	1	0	1	0	1	1	1
Dmagna002809	1	1	1	1	0	0	0	1	1	1	1	0	1	1	0	0	1	1	1	0	0	1	0	1	0	1	0	1	0	0	0	0	1	0	1	0	0	0	0	1	0	1	0	0	1	0	1	1	0
Dmagna002810	1	1	1	1	1	1	1	1	1	1	1	1	0	1	1	1	1	0	1	0	0	1	1	1	1	1	1	1	1	1	0	0	1	0	1	0	0	0	1	1	0	1	1	0	1	0	1	1	1
Dmagna002811	1	1	1	1	1	1	1	1	1	1	1	1	1	1	1	1	1	1	0	1	1	1	1	1	1	1	1	1	1	1	1	0	1	1	1	0	0	0	1	1	1	1	1	1	1	0	1	0	1
Dmagna002812	0	0	0	0	0	1	0	0	1	0	0	0	1	0	0	1	0	1	0	0	0	1	0	0	0	0	0	1	0	0	0	0	1	0	1	0	0	0	0	0	0	1	0	0	1	0	1	1	0
Dmagna002814	0	1	1	1	1	1	1	1	1	0	1	0	1	1	1	1	1	1	1	0	0	1	0	1	0	1	0	1	1	1	0	0	1	0	1	0	0	0	0	1	0	1	0	0	1	0	1	0	0
Dmagna002815	1	1	1	1	0	0	0	1	0	0	1	0	0	1	1	0	1	1	1	1	0	1	0	1	0	1	1	0	0	0	0	0	0	1	1	0	0	1	1	0	1	1	0	0	0	1	0	0	0
Dmagna002816	1	1	1	1	0	1	1	1	1	1	1	1	1	1	1	1	1	1	0	0	0	1	0	1	1	1	0	1	1	1	0	0	1	0	1	0	0	0	1	1	0	1	1	0	1	0	1	1	1
Dmagna002817	1	1	1	1	1	1	1	1	1	1	1	1	1	1	1	1	1	0	1	0	0	1	0	1	0	1	0	1	1	1	0	0	1	0	1	0	0	0	0	1	0	1	0	0	1	0	1	0	0
Dmagna002818	1	1	1	1	1	1	1	1	1	1	1	1	1	1	1	1	1	1	1	0	0	1	0	1	0	1	0	1	1	1	0	0	1	0	1	0	0	0	0	1	0	1	0	0	1	0	1	1	0
Dmagna002819	1	1	1	1	1	1	1	1	1	1	1	1	1	1	1	1	1	1	1	0	0	1	1	1	1	1	0	1	1	1	0	0	1	0	1	0	0	1	1	1	0	1	0	0	1	0	1	0	1
Dmagna002820	1	1	1	1	1	1	1	1	1	1	1	1	1	1	1	1	1	1	1	0	0	1	1	1	1	1	0	1	1	1	0	0	1	0	1	0	0	1	1	1	0	1	0	0	1	0	1	0	1
Dmagna002824	0	1	1	0	0	1	0	1	1	0	0	0	0	0	1	1	1	1	0	0	0	0	0	0	0	0	0	0	0	0	0	0	0	0	0	0	0	0	0	0	0	0	0	0	0	0	0	0	0
Dmagna002826	1	1	1	1	1	1	1	1	1	1	1	0	1	1	1	0	1	1	1	1	0	1	1	1	1	1	0	1	0	0	0	0	1	1	1	0	0	0	1	1	1	1	1	0	1	0	1	1	1
Dmagna002829	1	0	0	0	0	1	0	0	1	0	1	0	1	1	0	1	0	1	0	1	0	0	0	0	0	0	1	0	0	0	0	0	0	1	0	0	0	0	0	0	1	0	0	0	0	0	0	0	0
Dmagna002830	0	0	0	0	0	0	0	0	1	0	0	0	1	0	0	1	0	1	0	0	0	0	0	0	0	0	1	0	0	0	0	0	0	0	0	0	0	0	0	0	0	0	0	0	0	0	0	0	0
Dmagna002831	1	1	1	1	1	1	1	1	1	1	1	1	1	1	0	1	1	1	1	0	0	1	0	1	0	1	0	1	1	1	0	0	1	0	1	0	0	0	0	1	0	1	0	0	1	0	1	1	0
Dmagna002833	1	1	1	1	1	1	1	1	1	1	1	1	1	1	0	1	1	1	1	0	0	1	0	1	0	1	0	1	1	1	0	0	1	0	1	0	0	0	0	1	0	1	0	0	1	0	1	1	0
Dmagna002834	1	1	1	1	1	1	1	1	1	1	1	1	1	1	0	1	1	1	1	0	0	1	0	1	0	1	0	1	1	1	0	0	1	0	1	0	0	0	0	1	0	1	0	0	1	0	1	1	0
Dmagna002835	1	1	1	1	1	1	1	1	1	1	1	1	1	1	1	1	1	1	1	0	0	1	0	1	0	1	0	1	1	1	0	0	1	0	1	0	0	0	0	1	0	1	0	0	1	0	1	0	0
Dmagna002836	1	1	1	1	1	1	1	1	1	1	1	1	1	1	1	1	1	1	1	1	0	1	1	1	1	1	1	1	1	1	0	0	1	1	1	0	0	0	1	1	1	1	1	0	1	0	1	1	1
Dmagna002837	0	1	0	0	0	1	0	0	1	1	0	1	1	0	1	1	0	1	0	0	0	0	0	0	0	1	0	0	0	0	0	0	0	0	0	0	0	0	0	0	0	0	0	0	0	0	0	0	0
Dmagna002838	0	1	1	1	1	1	1	1	1	1	1	1	1	1	1	1	1	1	0	0	0	1	0	1	0	1	0	1	0	0	0	0	1	0	1	0	0	0	0	1	0	1	0	0	1	0	1	0	0
Dmagna002840	1	1	1	1	1	1	1	1	1	1	1	1	1	1	1	1	1	1	1	1	0	1	1	1	1	1	1	1	1	1	0	0	1	1	1	0	0	0	1	1	1	1	1	0	1	0	1	1	1
Dmagna002841	1	1	1	1	1	1	1	1	1	1	1	1	0	1	1	1	1	1	1	1	0	1	1	1	1	1	1	1	1	1	0	0	1	1	1	0	0	0	1	1	1	1	1	0	1	0	1	1	0
Dmagna002842	1	1	1	1	1	1	1	1	1	1	1	1	1	1	1	1	1	0	1	1	0	1	1	0	1	0	1	1	1	1	0	0	1	1	1	0	0	0	1	1	1	1	1	0	1	0	1	1	1
Dmagna002843	0	1	1	1	1	1	1	1	1	1	1	1	1	1	1	1	1	1	1	0	0	1	1	1	1	1	1	1	1	1	0	0	1	0	1	0	0	0	1	1	0	1	1	0	1	1	1	1	1
Dmagna002844	1	1	1	0	1	1	1	1	1	1	1	1	1	1	1	1	1	0	0	0	0	1	0	0	0	1	1	1	0	0	0	0	1	0	1	0	0	0	0	1	0	1	0	0	1	0	1	0	0
Dmagna002845	1	1	0	1	1	1	1	1	0	1	1	1	0	1	1	0	1	1	0	1	0	1	1	0	1	0	0	1	0	0	0	0	0	0	0	0	0	0	1	1	0	0	1	0	1	0	0	1	1
Dmagna002846	1	1	1	1	1	1	1	1	1	1	1	1	1	1	1	1	1	1	1	1	0	1	1	1	1	1	1	1	1	1	0	0	1	1	1	0	0	0	1	1	1	1	1	0	0	0	1	1	1
Dmagna002856	1	1	1	1	1	1	1	1	1	1	1	1	1	1	1	1	1	1	1	0	0	1	0	1	0	1	0	1	1	1	0	0	1	0	1	0	0	0	0	1	0	1	0	0	1	0	1	0	0
Dmagna002857	0	0	0	0	0	0	0	0	0	0	0	0	0	0	0	0	0	1	0	0	0	0	0	0	0	0	0	0	0	0	0	0	0	0	0	0	0	0	0	0	0	0	0	0	0	0	0	0	0
Dmagna002860	1	1	1	1	1	1	1	1	1	1	1	1	1	1	1	1	1	1	1	0	0	1	0	1	0	1	0	1	1	1	0	0	1	0	1	0	0	0	1	1	0	1	0	0	1	0	1	0	0
Dmagna002861	1	1	1	1	1	1	1	1	1	1	1	0	1	1	1	1	1	1	1	0	0	1	0	1	0	1	0	1	1	1	0	0	1	0	1	0	0	0	1	1	0	1	0	0	1	0	1	0	0
Dmagna002864	1	1	1	1	1	1	1	1	1	1	1	1	1	1	1	1	1	1	1	0	0	1	0	1	0	1	0	1	1	1	0	0	1	0	1	0	0	0	1	1	0	1	0	0	1	0	1	0	0
Dmagna002870	0	0	1	0	0	0	0	0	0	0	0	0	0	0	0	0	0	0	0	0	0	0	0	0	0	0	0	0	0	0	0	0	0	0	0	0	0	0	0	0	0	0	0	0	0	0	0	0	0
Dmagna002875	1	1	1	1	1	1	1	1	1	1	1	1	1	1	1	1	1	1	1	1	1	1	0	1	1	1	0	1	1	1	0	0	1	1	1	0	0	0	1	1	1	1	0	0	1	0	1	0	0
Dmagna002876	0	0	0	0	0	0	0	0	1	1	1	0	1	1	0	1	0	1	0	0	0	0	0	0	0	0	0	0	0	0	0	0	0	0	0	0	0	0	0	0	0	0	0	0	0	0	0	0	0
Dmagna002877	0	0	1	0	0	1	1	1	0	0	1	1	1	1	1	1	1	1	1	0	0	1	0	1	0	1	0	1	1	1	0	0	1	0	1	0	0	0	0	1	0	1	0	0	1	0	1	1	0
Dmagna002878	1	1	1	1	1	1	1	1	1	1	1	1	1	1	1	1	1	1	1	0	0	1	0	1	0	1	0	1	1	1	0	0	1	0	1	0	0	0	0	1	0	1	0	0	1	0	1	1	0
Dmagna002879	1	1	1	0	1	1	1	1	1	1	1	1	1	1	1	1	1	1	1	0	0	1	0	1	0	1	0	1	1	1	0	0	1	0	1	0	0	0	0	1	0	1	0	0	1	0	1	1	0
Dmagna002884	1	1	1	1	1	0	1	1	1	1	1	1	1	1	1	1	1	1	0	0	0	1	0	0	0	1	0	1	1	1	0	0	1	0	1	0	0	0	0	1	0	1	0	0	1	0	1	1	0
Dmagna002886	0	0	0	0	0	0	0	0	0	0	0	0	1	0	0	0	0	1	0	0	0	0	0	0	0	0	0	0	0	0	0	0	0	0	0	0	0	0	0	0	0	0	0	0	0	0	0	0	0
Dmagna002887	0	1	0	0	1	1	1	1	0	0	0	0	0	0	0	0	0	0	0	0	0	0	0	0	0	0	0	0	0	0	0	0	0	0	0	0	0	0	0	0	0	0	0	0	0	0	0	0	0
Dmagna002888	1	0	0	0	1	1	0	1	1	1	0	1	1	0	1	1	0	1	0	0	0	0	0	0	0	0	0	0	1	0	0	0	0	0	0	0	0	0	0	0	0	0	0	0	0	0	0	0	0
Dmagna002889	1	1	1	0	1	1	1	1	1	1	0	0	1	0	1	1	1	1	0	0	0	1	0	1	0	1	1	1	0	0	0	0	1	0	1	0	0	1	0	1	0	1	0	0	1	1	1	1	0
Dmagna002890	0	0	0	0	0	0	0	0	0	0	0	0	0	0	1	0	0	1	0	0	0	0	0	0	0	0	0	0	0	0	0	0	0	0	0	0	0	0	0	0	0	0	0	0	0	0	0	0	0
Dmagna002891	0	0	0	0	0	1	0	1	1	0	0	0	0	0	0	1	0	1	0	0	0	0	0	0	0	0	0	0	0	0	0	0	0	0	0	0	0	0	0	0	0	0	0	0	0	0	0	0	0
Dmagna002895	1	1	1	1	1	1	1	1	1	1	1	1	1	1	1	1	1	1	0	1	0	1	0	1	0	1	1	1	0	0	0	0	1	1	1	0	0	0	1	1	1	1	0	1	1	0	1	0	0
Dmagna002896	1	1	1	1	1	1	1	1	1	1	1	1	1	1	1	1	1	0	1	0	0	1	1	1	1	1	1	1	1	1	0	0	1	0	1	0	0	0	1	1	0	1	1	0	1	0	1	0	1
Dmagna002897	1	1	1	0	1	1	1	1	1	1	1	1	1	1	1	1	1	1	0	1	0	1	0	1	0	1	1	1	0	0	0	0	1	1	1	0	0	0	0	1	1	1	0	0	1	0	1	0	0
Dmagna002898	1	1	1	1	1	0	0	1	1	1	1	1	1	1	1	0	1	1	1	1	1	1	0	1	0	1	1	1	1	1	1	0	1	1	1	0	0	0	0	1	1	1	0	0	1	1	1	0	0
Dmagna002899	1	1	1	1	1	1	1	1	1	1	1	1	1	1	1	1	1	1	1	1	0	1	1	1	1	1	1	1	1	1	0	0	1	1	1	0	0	0	1	1	1	1	1	0	1	0	1	1	1
Dmagna002900	1	0	0	1	0	1	0	0	1	1	1	1	1	1	1	1	0	1	1	0	0	1	0	1	1	1	0	1	0	0	0	0	1	0	1	0	0	0	1	1	0	1	1	0	1	1	1	0	0
Dmagna002901	1	1	1	1	1	1	1	1	1	1	1	1	1	1	1	0	1	0	1	0	0	1	1	1	0	1	0	1	1	1	0	0	1	0	1	0	0	0	0	1	0	1	1	0	1	0	1	1	1
Dmagna002902	1	1	1	1	1	1	1	1	1	1	1	1	1	1	1	1	1	1	0	0	0	1	0	1	0	1	0	1	1	1	0	0	1	0	1	0	0	0	0	1	0	1	0	0	1	0	1	1	0
Dmagna002903	0	0	0	0	0	0	0	0	0	0	0	0	0	0	0	0	0	1	0	0	0	0	0	0	0	0	0	0	0	0	0	0	0	0	0	0	0	0	0	0	0	0	0	0	0	0	0	0	0
Dmagna002905	0	0	0	0	0	0	0	0	0	0	0	0	0	0	0	0	0	1	0	0	0	0	0	0	0	0	0	0	0	0	0	0	0	0	0	0	0	0	0	0	0	0	0	0	0	0	0	0	0
Dmagna002910	0	1	0	1	1	0	1	0	0	1	1	0	0	1	1	1	0	1	0	0	0	0	0	0	0	0	0	0	0	0	0	0	0	0	0	0	0	0	0	0	0	0	0	0	0	0	0	0	0
Dmagna002912	1	1	1	1	1	1	1	1	1	1	0	1	1	0	1	1	1	0	0	0	0	0	0	0	0	0	0	0	0	0	0	0	0	0	0	0	0	0	0	0	0	0	0	0	0	0	0	0	0
Dmagna002913	1	1	1	1	1	1	1	1	1	1	1	1	1	1	1	1	1	1	1	1	0	1	1	1	1	1	1	1	1	1	0	0	1	1	1	0	0	0	1	1	1	1	1	0	1	0	1	1	1
Dmagna002916	0	1	1	0	1	1	1	0	1	0	0	1	1	1	0	0	1	1	0	0	0	0	0	0	0	0	0	0	0	0	0	0	0	0	0	0	0	0	0	0	0	0	0	0	0	0	0	0	0
Dmagna002917	1	1	1	0	1	0	1	1	1	1	1	1	1	1	1	0	1	1	1	1	1	1	1	1	1	1	1	1	1	1	0	0	1	1	1	0	0	0	1	1	1	1	1	0	1	0	0	1	1
Dmagna002918	1	0	1	0	1	1	1	1	1	1	1	1	1	1	0	1	1	1	1	0	0	1	0	1	0	1	0	1	1	1	0	0	1	0	1	0	0	0	0	1	0	1	0	0	1	0	1	1	0
Dmagna002922	1	0	1	1	1	1	1	1	1	1	1	1	0	1	1	1	1	1	0	0	0	1	0	1	0	1	0	0	1	1	0	0	1	0	1	0	0	0	0	1	0	1	0	0	1	0	1	0	0
Dmagna002923	1	1	1	1	1	1	1	1	1	1	1	1	0	1	0	0	1	1	0	0	0	0	0	0	0	0	0	0	0	0	0	0	0	0	0	0	0	0	0	0	0	0	0	0	0	0	0	0	0
Dmagna002925	1	1	1	1	1	1	1	1	1	1	0	1	1	0	1	1	1	1	0	0	0	1	1	1	1	1	1	1	1	1	0	0	1	0	1	0	0	0	1	1	0	1	1	0	1	0	1	1	1
Dmagna002926	1	1	1	0	1	1	1	1	1	1	0	1	1	1	1	1	1	1	1	0	0	1	0	1	0	1	0	1	1	1	0	0	1	0	1	0	0	0	0	1	0	1	0	0	1	0	1	1	0
Dmagna002933	1	1	0	1	1	1	1	1	1	1	1	1	1	1	1	1	1	1	1	0	0	1	0	1	1	1	0	1	1	1	0	0	1	0	1	0	0	0	1	1	0	1	0	0	1	0	1	0	0
Dmagna002934	1	1	1	1	1	1	1	1	1	1	1	1	1	1	1	1	1	1	1	0	0	1	0	1	0	1	0	1	1	1	0	0	1	0	1	0	0	0	0	1	0	1	0	0	1	0	1	1	0
Dmagna002935	1	1	1	0	1	1	1	1	1	1	0	0	1	0	1	1	1	1	0	0	0	1	1	1	0	1	1	1	0	0	0	0	1	0	1	1	1	0	0	1	0	1	0	0	1	0	1	0	0
Dmagna002936	1	1	1	1	1	1	1	1	1	1	1	1	1	1	1	1	1	1	1	1	0	1	1	1	1	1	1	1	1	1	0	0	1	1	1	0	0	0	1	1	1	1	1	0	1	0	1	0	1
Dmagna002937	1	1	1	1	1	1	1	1	1	1	1	1	1	1	1	1	1	1	1	1	0	1	0	1	1	1	1	1	1	1	0	0	1	1	1	0	0	0	1	1	1	1	1	0	1	0	1	1	0
Dmagna002938	1	1	1	1	1	1	0	1	1	1	1	0	1	1	1	1	1	1	0	0	0	0	0	0	0	0	0	0	1	1	0	0	0	0	0	0	0	0	0	0	0	0	0	0	0	0	0	0	0
Dmagna002949	1	1	1	1	1	1	1	1	1	1	1	1	1	1	1	1	1	1	0	0	0	1	0	1	0	0	0	1	1	1	0	0	1	0	1	0	0	0	1	1	0	1	0	0	1	0	0	0	0
Dmagna002955	1	1	1	1	1	1	1	1	1	1	1	1	1	1	1	1	1	1	1	0	0	1	1	1	1	1	0	1	1	1	0	0	1	0	1	1	1	0	1	1	0	1	1	0	1	1	1	0	1
Dmagna002956	1	1	1	1	1	1	0	1	1	1	1	1	0	1	1	1	1	1	1	0	0	1	0	1	1	1	0	1	1	1	0	0	1	0	1	0	0	1	0	1	0	1	0	0	1	0	1	0	0
Dmagna002957	1	1	1	1	1	1	1	1	1	1	1	1	1	1	1	1	1	1	1	1	0	1	1	1	1	1	1	1	1	1	0	0	1	1	1	0	0	0	1	1	1	1	1	0	1	0	1	1	1
Dmagna002958	1	1	1	1	1	1	1	1	1	1	1	1	0	1	1	1	1	0	1	0	0	1	0	1	0	1	0	1	1	1	0	0	1	0	1	0	0	1	0	1	0	1	0	0	1	0	1	1	0
Dmagna002959	1	1	1	1	1	1	1	1	1	1	1	1	1	1	1	1	1	1	1	0	0	1	1	1	1	0	0	1	1	1	0	0	1	0	1	0	0	0	1	1	0	1	1	0	0	0	1	0	1
Dmagna002968	1	1	1	1	1	1	1	1	1	1	1	1	1	1	1	1	1	1	0	0	0	1	0	1	0	1	0	1	1	1	0	0	1	0	1	0	0	0	0	1	0	1	0	0	1	0	1	1	0
Dmagna002969	1	0	1	1	0	1	1	1	0	1	1	1	0	1	0	1	0	1	1	0	0	1	0	1	0	1	0	1	1	1	0	0	1	0	1	0	0	0	0	1	0	1	1	0	1	0	1	1	0
Dmagna002970	1	1	1	1	1	1	1	1	1	1	1	1	1	1	1	1	1	1	0	0	0	1	0	1	0	1	0	1	1	1	0	0	1	0	1	0	0	0	0	1	0	1	0	0	1	0	1	1	0
Dmagna002984	1	1	1	1	1	1	1	1	1	1	1	0	1	1	1	1	1	1	1	1	0	1	0	1	0	1	0	1	0	0	0	0	1	1	1	0	0	0	0	1	1	1	0	0	1	0	1	0	0
Dmagna002988	1	0	1	1	0	1	0	0	1	1	1	1	1	1	1	1	0	1	1	0	0	0	0	0	0	0	0	0	1	1	0	0	0	0	0	0	0	0	0	0	0	0	0	0	0	0	0	0	0
Dmagna002989	1	1	1	1	0	1	1	1	1	1	1	1	1	1	1	1	0	1	0	0	0	0	0	0	0	0	0	0	0	0	0	0	0	0	0	0	0	0	0	0	0	0	0	0	0	0	0	0	0
Dmagna002996	1	1	1	0	1	0	1	1	1	1	1	1	1	1	1	1	1	1	0	0	0	0	0	0	0	0	0	1	0	0	0	0	0	0	0	0	0	0	0	1	0	0	0	0	0	0	0	0	0
Dmagna003000	1	0	1	0	1	1	1	1	1	1	1	1	1	1	1	0	0	1	0	0	0	0	0	0	0	0	0	0	0	0	0	0	0	0	0	0	0	0	0	1	0	0	0	0	0	0	0	0	0
Dmagna003001	1	1	1	0	1	1	1	1	1	1	1	1	1	1	1	1	1	1	0	0	0	1	0	1	0	1	0	1	1	1	0	0	1	0	1	0	0	0	0	1	0	1	0	0	1	0	1	0	0
Dmagna003003	1	1	1	0	1	1	1	0	1	1	1	0	1	1	0	1	0	0	1	1	0	1	0	1	0	1	1	1	1	1	0	0	1	1	1	0	0	0	0	1	1	1	0	0	1	0	1	1	0
Dmagna003005	1	0	0	1	1	1	1	1	1	1	1	0	1	1	1	1	1	1	1	1	0	1	1	1	1	1	1	1	1	1	0	0	1	1	1	0	0	0	1	1	1	1	1	0	1	0	0	0	1
Dmagna003006	0	0	0	1	0	1	0	1	1	0	0	0	1	0	1	1	0	0	0	1	0	1	0	1	0	1	0	1	0	0	0	0	1	1	1	0	0	0	0	1	1	1	0	0	1	0	1	1	0
Dmagna003007	1	1	1	1	0	1	0	0	1	1	1	1	1	1	1	1	1	1	1	1	0	1	1	1	1	1	1	1	1	1	0	0	1	1	1	0	0	0	1	1	1	1	1	0	1	0	1	1	1
Dmagna003008	1	1	1	1	1	1	1	1	1	1	1	1	1	1	1	1	1	1	1	0	0	1	1	1	1	1	1	1	1	1	1	0	1	0	1	0	0	1	1	1	0	1	0	0	1	0	1	0	1
Dmagna003010	1	1	1	1	1	1	1	0	1	1	1	1	1	1	1	1	1	1	0	0	0	1	0	1	0	1	0	1	1	1	0	0	1	0	1	0	0	0	0	1	0	1	0	0	1	0	1	1	0
Dmagna003011	1	1	1	1	1	1	1	0	1	1	1	1	1	1	1	1	1	1	0	0	0	1	0	1	0	1	0	1	1	1	0	0	1	0	1	0	0	0	0	1	0	1	0	0	1	0	1	1	0
Dmagna003012	0	1	1	1	0	0	1	0	0	0	0	0	0	0	0	0	0	0	0	1	0	1	0	1	0	1	0	1	1	1	0	0	1	1	1	0	0	0	0	1	1	1	0	0	1	0	1	1	0
Dmagna003017	1	1	1	1	1	1	1	1	1	1	1	1	1	1	1	1	1	1	0	0	0	0	0	0	0	0	0	0	0	0	0	0	0	0	0	0	0	0	0	0	0	0	0	0	0	0	0	0	0
Dmagna003018	1	1	1	1	1	1	1	1	1	1	1	1	0	1	1	1	1	1	0	0	0	0	0	0	0	0	0	0	0	0	0	0	0	0	0	0	0	0	0	0	0	0	0	0	0	0	0	0	0
Dmagna003019	1	1	1	1	1	1	1	1	1	1	1	1	1	1	1	1	1	1	0	1	0	1	0	1	0	1	0	1	1	1	0	0	1	1	1	0	0	0	0	1	1	1	0	0	1	0	1	0	0
Dmagna003020	1	1	1	1	1	1	1	1	1	1	1	1	1	1	1	1	1	1	0	1	0	1	1	1	1	1	1	1	1	1	0	0	1	1	1	0	0	0	1	1	1	1	1	0	1	0	1	0	1
Dmagna003021	1	1	1	1	1	1	1	1	1	1	1	1	0	1	1	1	1	1	1	0	0	1	0	1	0	1	0	1	1	1	0	0	1	0	1	0	0	0	0	1	0	1	0	0	1	0	1	0	0
Dmagna003023	0	0	0	0	0	0	0	0	0	0	0	0	0	0	0	1	0	1	0	0	0	0	0	0	0	0	0	0	0	0	0	0	0	0	0	0	0	0	0	0	0	0	0	0	0	0	0	0	0
Dmagna003024	1	1	1	1	1	1	1	1	1	1	1	1	1	1	1	1	1	1	0	0	0	1	0	1	0	1	0	1	1	1	0	0	1	0	1	0	0	0	0	1	0	1	0	0	1	0	1	1	0
Dmagna003026	1	1	0	1	1	1	1	1	1	1	1	1	0	1	1	1	1	1	1	1	0	1	1	1	1	1	1	1	1	1	0	0	1	1	1	0	0	0	1	1	1	1	1	0	1	0	1	1	1
Dmagna003029	1	1	1	1	1	1	1	1	1	1	1	1	1	1	1	0	1	1	1	0	0	1	0	1	0	1	0	1	1	1	0	0	1	0	1	0	0	0	0	1	0	1	0	0	1	0	1	1	0
Dmagna003030	0	0	0	0	0	0	0	0	0	0	0	0	0	0	0	0	0	1	0	0	0	0	0	0	0	0	0	0	0	0	0	0	0	0	0	0	0	0	0	0	0	0	0	0	0	0	0	0	0
Dmagna003031	0	0	0	0	0	0	0	0	0	0	0	0	0	0	0	1	0	1	0	0	0	0	0	0	0	0	0	0	0	0	0	0	0	0	0	0	0	0	0	0	0	0	0	0	0	0	0	0	0
Dmagna003032	1	1	1	1	1	1	1	1	1	1	1	1	1	1	1	1	1	1	1	1	0	1	1	1	1	1	1	1	1	1	0	0	1	1	1	0	0	0	1	1	1	1	1	0	1	0	1	0	1
Dmagna003033	1	1	1	1	1	1	1	1	1	1	1	1	1	1	1	1	1	1	0	0	1	1	0	1	0	1	1	1	1	1	0	0	1	1	1	0	0	0	0	1	0	1	0	0	1	0	1	1	0
Dmagna003035	1	1	1	1	1	1	1	1	1	1	1	1	1	1	1	1	1	1	1	1	0	1	1	1	1	1	1	1	1	1	0	0	1	1	1	0	0	0	1	1	1	1	1	0	1	0	1	1	1
Dmagna003036	1	1	1	1	1	1	1	1	0	1	1	1	1	1	1	1	1	1	1	0	0	1	0	1	0	1	0	1	1	1	0	0	1	0	1	0	0	0	0	1	0	1	0	0	1	0	1	1	0
Dmagna003037	1	1	1	1	1	1	1	1	1	1	1	1	1	1	1	1	1	1	1	1	0	1	1	1	1	1	1	1	1	1	0	0	1	1	1	0	0	0	1	1	1	1	1	0	1	0	1	1	1
Dmagna003038	0	1	1	1	1	1	1	1	1	1	1	1	1	1	1	1	1	1	1	1	1	1	0	1	0	0	1	1	1	1	0	0	1	1	1	0	0	0	0	1	1	1	0	1	1	0	1	1	0
Dmagna003043	0	0	0	0	0	0	0	0	0	0	1	0	0	1	0	0	0	0	0	0	0	0	0	0	0	0	0	0	0	0	0	0	0	0	0	0	0	0	0	0	0	0	0	0	0	0	0	0	0
Dmagna003044	1	1	1	1	1	1	1	1	1	1	1	1	0	1	1	1	1	1	0	1	0	1	0	1	0	1	1	1	0	0	0	0	1	1	1	0	0	0	0	1	1	1	0	0	1	0	1	1	0
Dmagna003045	1	1	1	1	1	1	1	1	1	1	1	1	1	1	1	1	1	1	1	1	0	1	0	1	1	1	1	1	1	1	0	0	1	1	1	0	0	0	1	1	1	1	0	0	1	0	1	1	0
Dmagna003046	1	1	1	0	0	1	0	1	0	1	1	1	1	1	1	1	1	1	0	0	0	1	0	1	0	1	0	1	0	0	0	0	1	0	1	0	0	0	0	1	0	1	0	0	1	0	1	0	0
Dmagna003047	1	1	1	1	1	1	1	0	1	1	1	1	0	1	1	1	1	1	1	1	0	1	1	1	1	1	1	1	1	1	0	0	1	1	1	0	0	0	1	1	1	1	1	0	1	0	1	0	1
Dmagna003048	0	0	0	0	0	0	0	0	0	0	0	0	0	0	0	1	0	1	0	0	0	0	0	0	0	0	0	0	0	0	0	0	0	0	0	0	0	0	0	0	0	0	0	0	0	0	0	0	0
Dmagna003049	1	1	1	1	1	1	1	1	1	1	1	1	1	1	1	1	1	1	1	0	0	1	1	1	1	1	1	1	1	1	1	0	1	1	1	0	0	0	1	1	0	1	1	0	1	0	1	0	1
Dmagna003050	1	1	1	1	1	1	1	1	1	1	1	1	1	1	1	1	1	1	1	0	0	1	0	1	0	0	0	1	1	1	0	0	1	0	1	0	0	0	0	1	0	1	0	0	1	0	1	1	0
Dmagna003052	1	1	1	0	1	0	1	1	0	1	0	1	1	0	1	0	1	1	0	1	0	1	0	1	0	1	0	1	1	1	0	0	1	1	1	0	0	0	0	1	1	1	0	0	1	0	1	0	0
Dmagna003054	0	0	0	0	0	0	0	0	0	0	0	0	0	0	0	0	0	1	0	0	0	0	0	0	0	0	0	0	0	0	0	0	0	0	0	0	0	0	0	0	0	0	0	0	0	0	0	0	0
Dmagna003058	1	1	1	1	1	1	1	1	0	1	1	1	0	1	0	1	1	0	0	1	0	1	1	1	1	1	1	1	0	0	0	0	1	1	1	0	0	0	1	1	1	1	1	0	1	0	1	1	1
Dmagna003060	1	1	1	1	1	1	1	1	1	1	1	1	1	1	0	1	1	1	1	1	0	1	1	1	1	0	1	0	1	1	0	0	1	1	1	0	0	0	1	0	1	1	1	0	0	0	0	0	1
Dmagna003063	1	0	0	0	0	0	0	0	1	1	1	1	0	1	0	1	0	1	0	0	0	1	0	1	0	1	0	0	1	1	0	0	1	0	1	0	0	0	0	1	0	1	0	0	1	0	1	0	0
Dmagna003064	1	1	1	1	1	0	1	1	1	1	1	1	1	1	1	1	1	0	1	0	0	0	0	0	0	0	0	0	1	1	0	0	0	0	0	0	0	0	0	0	0	0	0	0	0	0	0	0	0
Dmagna003065	1	1	1	1	1	1	1	1	1	1	1	1	1	1	1	1	1	1	0	0	0	1	1	1	1	1	0	1	1	1	0	0	1	0	1	0	0	0	1	1	0	1	1	0	1	0	1	1	1
Dmagna003066	1	1	1	1	1	1	1	1	1	1	1	1	1	1	1	1	1	1	1	1	0	1	0	1	0	1	1	1	1	1	0	0	1	1	1	0	0	0	0	1	1	1	0	0	1	0	1	1	0
Dmagna003067	1	1	0	1	1	0	1	1	1	1	0	0	1	0	1	0	1	1	0	0	0	1	0	1	0	1	0	1	1	1	0	0	1	0	1	0	0	0	0	1	0	1	0	0	1	0	1	0	0
Dmagna003068	0	1	1	0	0	0	0	1	0	0	0	1	1	0	1	0	0	1	0	0	0	0	0	0	0	0	0	0	0	0	0	0	0	0	0	0	0	0	0	0	0	0	0	0	0	0	0	0	0
Dmagna003070	1	1	1	1	1	1	1	1	1	1	1	0	1	1	1	1	1	1	1	1	0	1	1	1	1	1	1	1	1	1	0	0	1	1	1	0	0	0	1	1	1	1	1	0	1	0	1	0	1
Dmagna003071	1	1	1	1	1	1	1	1	1	1	1	1	1	1	1	1	1	1	0	1	1	1	0	1	1	1	1	1	1	1	0	0	1	1	1	0	0	0	1	1	1	1	1	1	1	0	1	1	0
Dmagna003072	1	1	1	1	1	1	1	1	1	1	1	1	1	1	1	1	1	1	1	1	0	1	1	1	1	0	1	1	1	1	0	0	1	1	1	0	0	0	1	1	1	1	1	0	1	0	1	0	1
Dmagna003073	1	1	1	1	1	1	1	1	1	1	1	1	1	1	1	1	1	1	1	1	0	1	1	1	1	1	1	1	1	1	0	0	1	1	1	0	0	0	1	1	1	1	1	0	1	0	1	0	1
Dmagna003074	1	0	1	1	1	1	1	1	1	1	1	1	0	1	0	1	1	1	1	1	0	1	0	1	0	1	1	1	1	1	0	0	1	1	1	0	0	0	0	1	1	1	0	0	1	0	1	1	0
Dmagna003075	1	1	1	1	1	1	1	1	1	1	1	1	0	1	1	1	1	1	1	1	0	1	1	1	1	1	1	1	1	1	0	0	1	1	1	0	0	0	1	1	0	1	1	0	1	0	1	0	1
Dmagna003076	1	1	1	1	1	1	1	1	1	1	1	1	1	1	1	1	1	1	1	1	0	1	1	1	1	1	1	1	1	1	0	0	1	1	1	0	0	0	1	1	1	1	1	0	1	0	1	1	1
Dmagna003077	1	0	0	1	0	1	0	0	1	1	1	1	0	1	1	0	0	1	0	0	0	0	0	0	0	0	0	0	0	0	0	0	0	0	0	0	0	0	0	0	0	0	0	0	0	0	0	0	0
Dmagna003078	0	0	0	0	0	1	0	0	1	0	0	0	1	0	0	1	0	1	0	0	0	1	0	1	0	1	0	1	0	0	0	0	1	0	1	0	0	0	0	1	0	1	0	1	1	0	1	0	0
Dmagna003079	1	1	1	1	1	1	1	1	1	1	1	1	1	1	1	1	1	1	1	0	0	0	0	0	0	0	0	0	1	1	0	0	0	0	0	0	0	0	0	0	0	0	0	0	0	0	0	0	0
Dmagna003080	0	1	1	1	1	1	1	1	0	1	1	1	1	1	1	1	1	1	0	0	0	1	0	1	0	1	1	1	1	1	0	0	1	1	1	0	0	0	0	1	1	1	0	0	1	0	1	1	0
Dmagna003081	0	1	0	1	1	0	1	0	0	1	1	0	1	0	1	0	1	1	0	0	0	0	0	0	0	0	0	0	0	0	0	0	0	0	0	0	0	0	0	0	0	0	0	0	0	0	0	0	0
Dmagna003086	0	0	1	0	0	0	1	0	0	1	0	0	0	1	1	0	1	1	0	0	0	0	0	0	0	0	0	0	0	0	0	0	0	0	0	0	0	0	0	0	0	0	0	0	0	0	0	0	0
Dmagna003088	0	0	0	0	0	1	0	0	1	0	0	0	1	0	1	1	0	1	0	0	0	1	0	0	0	1	0	1	0	0	0	0	1	0	1	0	0	0	0	0	0	1	0	0	1	0	1	0	0
Dmagna003089	0	1	1	0	1	0	1	1	0	0	0	0	0	0	1	0	1	1	0	0	0	0	0	0	0	0	0	0	0	0	0	0	0	0	0	0	0	0	0	0	0	0	0	0	0	0	0	0	0
Dmagna003091	1	1	1	0	1	1	1	1	1	1	1	1	1	1	1	1	1	1	0	1	0	1	1	1	1	1	1	1	1	1	0	0	1	1	1	0	0	0	1	1	1	1	1	0	1	0	1	1	1
Dmagna003093	0	1	0	0	1	1	1	1	1	0	0	0	1	0	1	1	1	1	0	0	0	1	0	1	0	1	0	1	0	0	0	0	1	0	1	0	0	0	0	1	0	1	0	0	1	0	1	0	0
Dmagna003094	1	1	1	1	1	1	1	1	1	1	1	1	1	1	1	0	1	1	1	1	0	1	0	1	1	1	1	1	1	1	0	0	1	1	1	0	0	0	1	1	1	1	0	0	1	0	1	1	0
Dmagna003096	0	0	1	0	1	1	1	1	0	0	0	0	1	0	0	0	0	1	0	0	0	1	0	1	0	1	0	1	0	0	0	0	1	0	1	0	0	0	0	1	0	1	0	0	1	0	1	1	0
Dmagna003097	1	0	0	0	0	0	0	0	0	0	0	0	1	0	0	0	0	1	0	0	0	0	0	0	0	0	0	0	0	0	0	0	0	0	0	0	0	0	0	0	0	0	0	0	0	0	0	0	0
Dmagna003098	1	1	1	1	1	1	1	1	0	1	1	1	0	1	1	1	1	1	1	1	0	1	1	1	1	1	1	1	1	1	0	0	1	1	1	0	0	0	1	1	1	1	1	0	1	0	1	1	1
Dmagna003106	0	1	0	0	0	1	0	1	0	0	0	1	1	0	0	0	0	0	0	0	0	0	0	0	0	0	0	0	0	0	0	0	0	0	0	0	0	0	0	0	0	0	0	0	0	0	0	0	0
Dmagna003108	1	1	1	1	1	1	1	1	1	1	1	1	1	1	1	1	1	1	0	0	0	1	0	1	0	0	0	1	0	0	0	0	1	0	1	0	0	0	0	1	0	1	0	0	0	0	0	0	0
Dmagna003113	1	1	1	1	1	1	1	1	1	1	1	0	1	1	1	1	1	1	0	1	0	1	0	1	0	1	1	1	1	1	0	0	1	1	1	0	0	0	0	1	1	1	0	0	1	0	1	0	0
Dmagna003114	1	1	1	1	1	1	1	1	1	1	1	1	1	1	0	1	1	1	0	0	0	1	0	1	0	1	0	1	1	1	0	0	1	0	1	0	0	0	0	1	0	1	0	0	1	0	1	1	0
Dmagna003116	1	1	1	1	1	1	1	1	1	0	0	1	1	1	1	1	1	1	0	0	0	1	0	1	0	1	0	1	0	0	0	0	1	0	1	0	0	0	0	1	0	1	0	0	1	0	1	0	0
Dmagna003117	0	1	0	0	1	0	1	1	0	0	0	1	0	0	0	0	1	1	0	1	0	1	0	0	1	1	0	1	0	0	0	0	1	0	1	0	0	0	1	1	0	1	0	0	1	0	1	1	0
Dmagna003118	1	1	1	1	1	1	1	1	1	0	0	1	1	1	1	1	1	1	0	0	0	1	0	1	0	1	0	1	0	0	0	0	1	0	1	0	0	0	0	1	0	1	0	0	1	0	1	0	0
Dmagna003119	0	1	0	0	1	0	1	1	0	0	0	1	0	0	0	0	1	1	0	1	0	1	0	0	1	1	0	1	0	0	0	0	1	0	1	0	0	0	1	1	0	1	0	0	1	0	1	1	0
Dmagna003122	0	1	0	0	1	0	1	0	0	0	0	0	0	0	0	0	0	0	0	0	0	0	0	0	0	0	0	0	0	0	0	0	0	0	0	0	0	0	0	0	0	0	0	0	0	0	0	0	0
Dmagna003125	0	1	1	1	1	0	1	0	1	0	1	0	1	0	0	0	1	1	0	0	0	0	0	0	0	0	0	0	0	0	0	0	0	0	0	0	0	0	0	0	0	0	0	0	0	0	0	0	0
Dmagna003126	0	0	0	0	0	0	1	0	0	1	1	0	0	0	1	0	0	1	0	0	0	0	0	0	0	0	0	0	0	0	0	0	0	0	0	0	0	0	0	0	0	0	0	0	0	0	0	0	0
Dmagna003128	0	1	1	1	1	0	1	1	1	1	1	0	1	0	1	0	1	1	0	0	0	0	0	0	0	0	0	0	0	1	0	0	0	0	0	0	0	0	0	0	0	0	0	0	0	0	0	0	0
Dmagna003133	1	1	1	1	1	1	1	1	1	1	1	1	1	1	1	1	1	1	1	0	0	1	0	1	0	1	0	1	1	1	0	0	1	0	1	0	0	0	0	1	0	1	0	0	1	0	1	1	0
Dmagna003134	1	1	1	1	1	1	1	1	1	1	1	1	1	1	1	1	1	1	0	1	0	1	1	1	0	1	0	1	1	1	0	0	1	1	1	0	0	0	1	1	1	1	1	0	1	0	1	0	1
Dmagna003137	1	1	1	1	1	1	1	1	1	1	1	1	1	1	1	1	1	1	1	1	0	1	1	1	1	1	1	1	1	1	0	0	1	1	1	0	0	0	1	1	1	1	1	0	1	0	1	0	1
Dmagna003138	0	0	0	0	0	1	0	1	0	1	0	0	1	0	1	1	1	0	0	0	0	0	0	0	0	0	0	0	0	0	0	0	0	0	0	0	0	0	0	0	0	0	0	0	0	0	0	0	0
Dmagna003147	0	0	0	0	1	0	1	1	0	1	1	1	1	0	0	0	0	1	0	0	0	0	0	0	0	0	0	0	0	0	0	0	0	0	0	0	0	0	0	0	0	0	0	0	0	0	0	0	0
Dmagna003150	0	1	1	0	0	1	0	1	1	0	0	0	1	0	0	1	1	1	0	0	0	1	0	1	0	1	0	1	0	0	0	0	1	0	1	0	0	0	0	1	0	1	0	0	1	0	1	1	0
Dmagna003151	1	1	1	1	1	1	1	1	1	0	1	0	1	1	1	1	1	1	0	0	0	1	0	1	0	1	0	1	1	1	0	0	1	0	1	0	0	0	0	1	0	1	0	0	1	0	1	0	0
Dmagna003153	0	0	1	0	1	0	1	0	0	0	0	0	0	0	0	0	0	1	0	0	0	0	0	0	0	0	0	0	0	0	0	0	0	0	0	0	0	0	0	0	0	0	0	0	0	0	0	0	0
Dmagna003156	1	1	1	1	1	1	1	1	1	1	1	1	1	1	1	1	1	1	1	1	0	1	1	1	1	1	1	1	1	1	0	0	1	1	1	0	0	0	1	1	1	1	1	0	1	0	1	1	1
Dmagna003158	0	0	0	0	0	0	0	0	0	0	1	0	0	0	0	0	0	0	0	0	0	0	0	0	0	0	0	1	0	0	0	0	0	0	0	0	0	0	0	0	0	0	0	0	0	0	0	0	0
Dmagna003159	0	0	0	0	1	0	1	0	0	0	0	0	0	0	0	0	1	0	0	0	0	0	0	0	0	0	0	0	0	0	0	0	0	0	0	0	0	0	0	0	0	0	0	0	0	0	0	0	0
Dmagna003169	0	1	0	0	0	0	0	0	1	0	0	0	1	0	0	0	1	1	0	0	0	0	0	0	0	0	0	0	0	0	0	0	0	0	0	0	0	0	0	0	0	0	0	0	0	0	0	0	0
Dmagna003171	0	0	1	0	1	0	1	1	1	0	0	0	0	0	0	0	1	1	0	0	0	0	0	0	0	0	0	0	0	0	0	0	0	0	0	0	0	0	0	0	0	0	0	0	0	0	0	0	0
Dmagna003173	1	1	1	1	1	1	1	1	1	1	1	1	1	1	1	1	1	1	0	0	0	1	0	1	0	1	0	1	1	1	0	0	1	0	1	0	0	0	0	1	0	1	0	0	1	0	1	1	0
Dmagna003177	0	1	0	0	0	0	0	0	0	0	1	0	1	0	0	0	1	1	0	0	0	0	0	0	0	0	0	0	0	0	0	0	0	0	0	0	0	0	0	0	0	0	0	0	0	0	0	0	0
Dmagna003183	0	1	1	0	1	1	1	0	1	1	1	1	1	0	1	0	1	1	0	1	0	0	0	0	0	0	0	0	0	0	0	0	0	0	0	0	0	0	0	0	0	0	0	0	0	0	0	0	0
Dmagna003184	0	0	0	0	0	0	1	0	0	0	0	0	0	0	1	0	1	0	0	0	0	0	0	0	0	0	0	0	0	0	0	0	0	0	0	0	0	0	0	0	0	0	0	0	0	0	0	0	0
Dmagna003199	0	0	0	0	0	0	0	0	0	0	0	0	1	0	0	0	0	0	0	0	0	0	0	0	0	0	0	0	0	0	0	0	0	0	0	0	0	0	0	0	0	0	0	0	0	0	0	0	0
Dmagna003201	0	1	1	0	1	0	1	0	1	1	1	0	1	0	1	1	1	0	0	0	0	0	0	0	0	0	0	0	0	0	0	0	0	0	0	0	0	0	0	0	0	0	0	0	0	0	0	0	0
Dmagna003204	0	0	0	0	0	0	0	0	0	0	0	0	1	0	0	0	0	0	0	0	0	0	0	0	0	0	0	0	0	0	0	0	0	0	0	0	0	0	0	0	0	0	0	0	0	0	0	1	0
Dmagna003205	0	1	0	1	1	0	1	0	0	1	1	0	0	1	1	1	0	1	0	0	0	0	0	0	0	0	0	0	0	0	0	0	0	0	0	0	0	0	0	0	0	0	0	0	0	0	0	0	0
Dmagna003206	0	0	1	1	1	0	1	0	1	1	1	0	1	1	1	1	1	1	0	0	0	0	0	0	0	0	0	0	0	0	0	0	0	0	0	0	0	0	0	0	0	0	0	0	0	0	0	0	0
Dmagna003208	1	1	1	1	1	1	1	1	1	1	1	1	0	1	1	0	1	1	1	0	0	1	0	1	0	1	0	1	0	0	0	0	1	1	1	0	0	0	1	1	1	1	0	0	1	0	1	0	0
Dmagna003218	0	0	0	0	0	0	0	0	0	0	0	0	1	0	0	1	0	1	0	0	0	0	0	0	0	0	0	0	0	0	0	0	0	0	0	0	0	0	0	1	0	0	0	0	0	0	0	0	0
Dmagna003219	1	1	1	1	1	1	1	1	1	1	1	1	0	1	1	1	1	1	0	0	0	0	0	0	0	0	0	0	0	0	0	0	0	0	0	0	0	0	0	0	0	0	0	0	0	0	0	0	0
Dmagna003220	0	1	0	1	1	0	1	0	1	1	1	0	0	1	1	1	1	1	0	0	0	0	0	0	0	0	0	0	0	0	0	0	0	0	0	0	0	0	0	0	0	0	0	0	0	0	0	0	0
Dmagna003222	0	0	0	0	1	0	0	0	0	0	0	0	1	0	0	0	0	0	0	0	0	0	0	0	0	0	0	0	0	0	0	0	0	0	0	0	0	0	0	0	0	0	0	0	0	0	0	0	0
Dmagna003223	0	0	0	0	0	0	1	0	0	0	0	0	0	0	0	0	0	0	0	0	0	0	0	0	0	0	0	0	0	0	0	0	0	0	0	0	0	0	0	0	0	0	0	0	0	0	0	0	0
Dmagna003225	0	1	1	1	1	0	1	0	1	0	0	0	1	0	1	0	1	0	0	0	0	0	0	0	0	0	0	0	0	0	0	0	0	0	0	0	0	0	0	0	0	0	0	0	0	0	0	0	0
Dmagna003226	1	1	1	1	1	1	1	1	1	1	1	0	1	1	1	1	1	1	1	0	0	1	1	1	1	1	0	1	1	1	0	0	1	0	1	0	0	0	1	1	0	1	1	0	1	0	1	0	1
Dmagna003228	1	1	1	1	1	1	1	1	1	1	1	1	1	1	1	1	1	1	1	0	0	1	0	1	0	1	0	1	1	1	0	0	1	0	1	0	0	0	0	1	0	1	0	0	1	0	1	0	0
Dmagna003229	1	1	1	1	1	1	1	1	1	1	1	1	1	1	1	1	1	1	1	0	0	1	0	1	0	1	0	1	1	1	0	0	1	0	1	0	0	0	0	1	0	1	0	0	1	0	1	0	0
Dmagna003232	0	1	0	1	1	0	1	0	0	1	1	0	0	1	1	1	0	1	0	0	0	0	0	0	0	0	0	0	0	0	0	0	0	0	0	0	0	0	0	0	0	0	0	0	0	0	0	0	0
Dmagna003234	0	0	0	0	0	1	1	0	0	0	1	0	1	1	1	0	1	1	0	0	0	0	0	0	0	0	0	0	0	0	0	0	0	0	0	0	0	0	0	0	0	0	0	0	0	0	0	0	0
Dmagna003238	1	1	1	1	1	1	1	1	1	1	1	1	1	1	1	1	1	1	1	0	0	1	0	1	1	1	0	1	1	1	0	0	1	0	1	0	0	0	1	1	0	1	0	0	1	0	1	1	0
Dmagna003241	0	0	0	0	0	0	0	0	0	0	0	0	0	0	0	0	0	1	0	0	0	0	0	0	0	0	1	0	0	0	0	0	0	0	0	0	0	0	0	0	0	0	0	0	0	0	0	0	0
Dmagna003244	0	0	0	0	0	0	0	0	0	1	1	0	0	1	1	0	1	0	0	0	0	0	0	0	0	0	0	0	0	0	0	0	0	0	0	0	0	0	0	0	0	0	0	0	0	0	0	0	0
Dmagna003247	0	1	0	0	0	1	0	0	0	1	1	0	0	0	0	1	0	0	0	0	0	0	0	0	0	0	0	0	0	0	0	0	0	0	0	0	0	0	0	0	0	0	0	0	0	0	0	0	0
Dmagna003249	0	0	1	0	0	0	0	0	0	1	1	0	0	1	1	0	1	0	0	0	0	0	0	0	0	0	0	0	0	0	0	0	0	0	0	0	0	0	0	0	0	0	0	0	0	0	0	0	0
Dmagna003253	1	1	1	0	1	0	1	1	1	1	1	0	1	0	0	0	1	1	0	0	0	0	0	0	0	0	0	0	0	0	0	0	0	0	0	0	0	0	0	0	0	0	0	0	0	0	0	0	0
Dmagna003254	1	0	1	0	1	0	1	1	1	1	1	0	1	0	0	0	1	1	0	0	0	0	0	0	0	0	0	0	0	0	0	0	0	0	0	0	0	0	0	0	0	0	0	0	0	0	0	0	0
Dmagna003258	0	0	0	0	0	0	0	0	0	1	1	0	0	0	1	0	0	1	0	0	0	0	0	0	0	0	0	0	0	0	0	0	0	0	0	0	0	0	0	0	0	0	0	0	0	0	0	0	0
Dmagna003259	1	0	0	1	0	1	0	0	1	0	1	0	1	1	1	1	0	0	0	0	0	0	0	0	0	0	0	0	0	0	0	0	0	0	0	0	0	0	0	0	0	0	0	0	0	0	0	0	0
Dmagna003262	1	1	1	1	1	1	1	1	1	1	1	1	1	1	1	1	1	1	1	1	0	1	0	1	0	1	0	1	1	1	1	0	1	1	1	0	0	0	0	1	1	1	0	0	1	1	1	0	0
Dmagna003263	0	1	1	0	1	1	1	1	1	1	1	1	1	1	1	1	1	1	1	0	0	1	0	1	0	1	1	1	1	1	0	0	1	1	1	0	0	0	0	1	1	1	0	0	1	0	1	0	0
Dmagna003264	1	0	0	1	0	1	0	0	1	1	1	1	1	1	0	1	0	1	1	0	0	0	0	0	0	0	0	0	1	1	0	0	0	0	0	0	0	0	0	0	0	0	0	0	0	0	0	0	0
Dmagna003265	1	1	1	1	1	1	1	1	1	1	1	1	1	1	1	1	1	1	1	0	0	1	0	1	0	1	1	1	1	1	0	0	1	1	1	0	0	0	0	1	1	1	0	0	1	0	1	0	0
Dmagna003267	1	1	1	1	1	1	1	1	1	1	1	1	1	1	1	1	1	1	0	0	0	0	0	0	0	0	0	0	0	0	0	0	0	0	0	0	0	0	0	0	0	0	0	0	0	0	0	0	0
Dmagna003274	0	1	0	0	0	0	1	0	0	0	0	0	1	0	0	0	0	0	0	1	0	0	0	0	0	0	0	0	0	0	0	0	0	0	0	0	0	0	0	0	0	0	0	0	0	0	0	0	0
Dmagna003289	0	0	1	0	0	0	0	0	0	0	0	0	0	0	0	0	0	0	0	0	0	0	0	0	0	0	0	0	0	0	0	0	0	0	0	0	0	0	0	0	0	0	0	0	0	0	0	0	0
Dmagna003291	1	1	1	1	1	1	1	1	1	1	1	1	1	1	1	1	1	1	1	1	0	1	1	1	0	1	1	1	1	1	0	0	1	1	1	0	0	0	1	1	1	1	1	0	1	0	1	0	1
Dmagna003292	1	1	1	1	1	1	1	1	1	1	1	1	1	1	1	1	1	1	0	0	0	0	0	0	0	0	0	0	1	1	0	0	0	0	0	0	0	0	0	0	0	0	0	0	0	0	0	0	0
Dmagna003294	1	0	0	0	0	1	1	1	1	0	0	0	1	1	1	1	0	1	0	0	0	0	0	0	0	0	0	0	0	0	0	0	0	0	0	0	0	0	0	0	0	0	0	0	0	0	0	0	0
Dmagna003295	1	1	1	1	1	1	1	1	1	1	1	1	1	1	1	1	1	0	1	0	1	1	1	1	1	1	0	1	1	1	1	0	1	0	1	1	1	0	1	1	1	1	1	1	1	0	1	0	1
Dmagna003297	1	1	1	0	1	1	1	1	1	1	1	0	1	1	1	1	1	1	1	1	0	1	0	1	0	1	0	1	1	1	0	0	1	1	1	0	0	0	0	1	1	1	0	0	1	1	1	0	0
Dmagna003298	1	1	1	1	1	1	1	1	1	1	1	1	1	1	1	1	1	0	1	1	0	1	0	1	0	1	1	1	1	1	0	0	1	1	1	0	0	0	0	1	1	1	0	0	1	0	1	1	0
Dmagna003299	0	1	1	0	1	1	1	1	1	1	1	1	1	1	1	1	1	1	1	0	0	1	0	1	0	1	0	1	1	1	0	0	1	0	1	0	0	0	0	1	0	1	0	0	1	0	1	0	0
Dmagna003301	0	1	1	1	1	0	1	0	1	1	1	0	1	1	1	1	1	1	0	0	0	0	0	0	0	0	0	0	0	0	0	0	0	0	0	0	0	0	0	0	0	0	0	0	0	0	0	0	0
Dmagna003308	1	1	1	1	1	0	0	1	1	1	0	1	1	0	1	1	1	1	1	0	0	1	0	1	1	1	0	1	1	1	0	0	1	0	1	0	0	1	1	1	0	1	0	0	1	0	1	0	0
Dmagna003309	0	1	1	0	0	0	0	0	0	0	1	0	0	0	0	0	0	0	0	0	0	0	0	0	0	0	0	0	0	0	0	0	0	0	0	0	0	0	0	0	0	0	0	0	0	0	0	0	0
Dmagna003315	1	1	1	1	1	1	1	1	1	1	1	1	1	1	1	1	1	1	1	1	0	1	1	1	1	1	1	1	1	1	0	0	1	1	1	0	0	0	1	1	1	1	1	0	1	0	1	0	1
Dmagna003316	1	1	1	1	1	1	1	1	1	1	1	1	1	1	1	1	1	1	0	0	0	0	0	0	0	0	0	0	1	1	0	0	0	0	0	0	0	0	0	0	0	0	0	0	0	0	1	0	0
Dmagna003317	1	1	1	1	1	1	1	1	1	1	1	1	1	1	0	0	1	1	1	0	0	0	0	0	0	0	0	0	1	1	0	0	0	0	0	0	0	0	0	0	0	0	0	0	0	0	0	0	0
Dmagna003318	1	1	1	1	1	1	1	1	1	1	1	1	1	1	1	1	1	1	1	0	0	1	0	1	0	1	0	1	1	1	0	0	1	0	1	0	0	0	0	1	0	1	0	0	1	0	1	1	0
Dmagna003320	0	1	1	1	1	1	1	0	1	1	1	0	1	1	1	0	1	1	0	0	0	0	0	0	0	0	0	0	0	0	0	0	0	0	0	0	0	0	0	0	0	0	0	0	0	0	0	0	0
Dmagna003322	0	1	0	1	0	0	1	0	1	0	0	0	1	0	0	0	1	0	0	0	0	0	0	0	0	0	0	0	0	0	0	0	0	0	0	0	0	0	0	0	0	0	0	0	0	0	0	0	0
Dmagna003323	0	1	0	1	1	0	1	1	1	1	1	0	1	0	1	0	0	1	0	0	0	0	0	0	0	0	0	0	0	0	0	0	0	0	0	0	0	0	0	0	0	0	0	0	0	0	0	0	0
Dmagna003325	0	1	1	1	0	0	1	0	0	0	1	1	0	1	1	0	1	1	0	0	0	0	0	0	0	0	0	0	0	0	0	0	0	0	0	0	0	0	0	0	0	0	0	0	0	0	0	0	0
Dmagna003333	0	0	0	0	1	0	1	0	0	1	0	0	0	0	0	0	0	1	0	0	0	0	0	0	0	0	0	0	0	0	0	0	0	0	0	0	0	0	0	0	0	0	0	0	0	0	0	0	0
Dmagna003336	0	0	0	0	0	0	0	0	0	0	0	0	0	0	0	0	0	0	0	0	0	0	0	0	0	0	0	0	0	0	0	0	0	0	0	0	0	0	0	0	0	0	0	0	0	0	0	0	0
Dmagna003337	1	1	1	1	1	1	1	1	1	1	1	1	1	1	1	1	1	1	0	0	0	1	0	1	0	1	0	1	1	1	0	0	1	0	1	0	0	0	0	0	0	1	0	0	0	0	1	0	0
Dmagna003344	0	0	1	0	1	0	1	0	0	0	1	0	0	0	0	0	0	0	0	0	0	0	0	0	0	0	0	0	0	0	0	0	0	0	0	0	0	0	0	0	0	0	0	0	0	0	0	0	0
Dmagna003346	0	0	1	0	0	0	1	1	0	1	1	0	1	1	0	0	1	1	0	0	0	0	0	0	0	0	0	0	0	0	0	0	0	0	0	0	0	0	0	0	0	0	0	0	0	0	0	0	0
Dmagna003347	0	0	1	0	1	0	1	0	0	0	0	0	0	0	0	0	0	1	0	0	0	0	0	0	0	0	0	0	0	0	0	0	0	0	0	0	0	0	0	0	0	0	0	0	0	0	0	0	0
Dmagna003355	0	0	0	0	0	0	0	0	0	0	0	0	1	0	0	0	0	1	0	0	0	0	0	0	0	0	1	0	0	0	0	0	0	0	0	0	0	0	0	0	0	0	0	0	0	0	0	0	0
Dmagna003360	0	1	1	1	0	0	0	0	1	0	0	0	1	0	0	0	0	0	0	0	0	0	0	0	0	0	0	0	0	0	0	0	0	0	0	0	0	0	0	0	0	0	0	0	0	0	0	0	0
Dmagna003361	0	1	1	1	0	0	0	0	0	0	0	0	1	0	0	1	0	0	0	0	0	0	0	0	0	0	0	0	0	0	0	0	0	0	0	0	0	0	0	0	0	0	0	0	0	0	0	0	0
Dmagna003362	0	0	1	0	0	1	1	0	1	0	1	0	0	1	0	0	0	1	0	0	0	0	0	0	0	0	0	0	0	1	0	0	0	0	0	0	0	0	0	0	0	0	0	0	0	0	0	0	0
Dmagna003382	0	1	1	1	1	0	1	1	1	1	1	1	1	1	1	1	1	1	0	0	0	0	0	0	0	0	0	0	0	0	0	0	0	0	0	0	0	0	0	0	0	0	0	0	0	0	0	0	0
Dmagna003384	1	1	1	1	1	1	1	1	0	1	1	1	1	1	1	1	1	1	1	0	0	1	0	1	0	1	0	1	1	1	0	0	1	0	1	0	0	0	0	1	0	1	0	0	1	0	1	0	0
Dmagna003385	1	1	1	1	1	0	1	1	1	1	1	1	1	1	1	1	1	1	0	0	0	1	0	1	0	0	0	0	0	0	0	0	1	0	1	0	0	0	0	1	0	1	0	0	1	0	1	0	0
Dmagna003386	1	1	1	1	1	1	1	1	1	1	1	1	1	1	1	0	1	1	1	0	0	1	0	1	0	1	0	1	1	1	0	0	1	0	1	0	0	0	0	1	0	1	0	0	1	0	1	1	0
Dmagna003387	1	1	1	1	1	1	1	1	1	1	1	1	1	1	1	1	1	1	0	0	0	1	0	1	0	1	0	1	1	1	0	0	1	0	1	0	0	0	0	1	0	1	0	0	1	0	1	1	0
Dmagna003388	1	0	1	1	0	1	0	1	0	1	1	1	0	1	0	1	0	0	0	0	0	0	0	0	0	0	0	0	0	0	0	0	0	0	0	0	0	0	0	0	0	0	0	0	0	0	0	0	0
Dmagna003389	1	1	1	1	1	1	1	1	1	1	1	1	1	1	1	1	1	1	1	1	1	1	1	1	1	1	1	1	1	1	1	0	1	1	1	0	0	0	1	1	1	1	1	1	1	0	1	1	1
Dmagna003395	0	0	0	0	1	0	1	1	0	0	1	0	1	0	0	0	1	0	0	0	0	0	0	0	0	0	0	0	0	0	0	0	0	0	0	0	0	0	0	0	0	0	0	0	0	0	0	0	0
Dmagna003400	0	1	1	0	0	0	1	1	1	1	1	0	1	1	0	0	1	1	0	0	0	0	0	0	0	0	0	0	0	0	0	0	0	0	0	0	0	0	0	0	0	0	0	0	0	0	0	0	0
Dmagna003406	1	1	1	1	1	1	1	1	1	1	1	1	0	1	1	1	1	1	0	1	0	1	0	1	0	1	1	1	1	1	0	0	1	1	1	0	0	0	0	1	1	1	0	0	1	0	1	1	0
Dmagna003407	1	1	1	1	1	1	1	1	1	1	1	1	1	1	1	1	1	1	1	0	0	1	0	1	0	1	1	1	1	1	0	0	1	0	1	0	0	0	0	1	0	1	0	0	1	0	1	1	0
Dmagna003410	0	0	0	0	1	1	1	0	1	0	1	0	0	0	1	0	0	0	0	0	0	0	0	0	0	0	0	0	0	0	0	0	0	0	0	0	0	0	0	0	0	0	0	0	0	0	0	0	0
Dmagna003411	0	0	0	1	0	0	1	0	1	0	1	0	0	0	0	0	0	0	0	0	0	0	0	0	0	0	0	0	0	0	0	0	0	0	0	0	0	0	0	0	0	0	0	0	0	0	0	0	0
Dmagna003414	0	0	1	1	0	0	1	0	0	0	1	0	0	1	1	0	0	1	0	0	0	0	0	0	0	0	0	0	0	0	0	0	0	0	0	0	0	0	0	0	0	0	0	0	0	0	0	0	0
Dmagna003417	0	0	1	0	1	0	1	0	0	1	0	0	0	0	1	0	1	1	0	0	0	0	0	0	0	1	0	0	0	0	0	0	0	0	0	0	0	0	0	1	0	0	0	0	0	0	1	1	0
Dmagna003419	0	0	0	0	1	0	1	0	1	0	1	0	0	1	1	0	1	0	0	0	0	0	0	0	0	0	0	0	0	0	0	0	0	0	0	0	0	0	0	0	0	0	0	0	0	0	0	0	0
Dmagna003420	0	0	0	0	0	0	1	0	1	1	1	0	1	0	1	0	1	1	0	0	0	0	0	0	0	0	0	0	0	0	0	0	0	0	0	0	0	0	0	0	0	0	0	0	0	0	0	0	0
Dmagna003423	1	1	1	1	1	1	1	1	1	1	1	1	0	1	1	1	1	1	0	0	0	1	1	1	1	1	0	1	1	1	0	0	1	0	1	1	1	0	1	1	0	1	1	0	1	1	1	1	1
Dmagna003434	0	0	0	0	0	0	0	0	1	0	0	0	0	0	0	0	0	0	0	0	0	0	0	0	0	0	0	0	0	0	0	0	0	0	0	0	0	0	0	0	0	0	0	0	0	0	0	0	0
Dmagna003437	0	0	0	0	0	0	0	0	0	0	0	0	0	0	0	0	0	1	0	0	0	0	0	0	0	0	0	0	0	0	0	0	0	0	0	0	0	0	0	0	0	0	0	0	0	0	0	0	0
Dmagna003441	0	0	0	0	0	0	0	0	0	0	1	0	0	0	0	0	0	0	0	0	0	0	0	0	0	0	0	0	0	0	0	0	0	0	0	0	0	0	0	0	0	0	0	0	0	0	0	0	0
Dmagna003445	0	1	1	0	1	0	1	1	1	0	0	0	1	0	1	1	1	1	0	0	0	0	0	0	0	0	0	0	0	0	0	0	0	0	0	0	0	0	0	0	0	0	0	0	0	0	0	0	0
Dmagna003449	1	1	1	1	1	1	1	1	0	1	1	1	0	1	1	0	0	1	1	1	0	1	1	1	1	1	1	1	1	1	0	0	1	1	1	0	0	0	1	1	1	1	1	0	1	0	1	1	1
Dmagna003450	1	1	1	1	1	1	1	1	1	1	1	1	1	1	1	1	1	1	1	1	0	1	1	1	1	1	0	1	1	1	0	0	1	1	1	0	0	0	1	1	1	1	1	0	1	0	1	0	1
Dmagna003451	1	1	1	1	1	1	1	1	1	1	1	1	1	1	1	1	1	1	1	1	1	1	1	1	1	1	1	1	1	1	0	0	1	1	1	0	0	1	1	1	1	1	1	0	1	0	1	0	1
Dmagna003452	0	0	0	0	0	1	1	1	1	1	1	0	1	1	1	0	1	1	0	0	0	0	0	0	0	0	0	0	0	0	0	0	0	0	0	0	0	0	0	1	0	0	0	0	0	0	0	0	0
Dmagna003455	1	1	1	1	1	1	1	1	1	1	1	1	1	1	1	1	1	1	1	0	0	1	0	1	0	1	0	1	1	1	0	0	1	0	1	0	0	0	0	1	0	1	0	0	1	0	1	0	0
Dmagna003458	0	0	1	0	1	0	1	1	1	1	1	0	1	0	0	1	1	1	0	0	0	0	0	0	0	0	0	0	0	0	0	0	0	0	0	0	0	0	0	0	0	0	0	0	0	0	0	0	0
Dmagna003459	0	0	1	0	0	0	0	0	0	1	1	0	0	1	1	0	1	0	0	0	0	0	0	0	0	0	0	0	0	0	0	0	0	0	0	0	0	0	0	0	0	0	0	0	0	0	0	0	0
Dmagna003461	0	0	0	0	1	0	1	0	1	0	1	0	1	1	1	0	1	0	0	0	0	0	0	0	0	0	0	0	0	0	0	0	0	0	0	0	0	0	0	0	0	0	0	0	0	0	0	0	0
Dmagna003464	0	0	0	0	1	0	1	0	0	0	1	0	0	1	0	0	0	0	0	0	0	0	0	0	0	0	0	0	0	0	0	0	0	0	0	0	0	0	0	0	0	0	0	0	0	0	0	0	0
Dmagna003466	0	0	0	0	1	0	1	0	1	0	1	0	0	0	0	0	0	0	0	0	0	0	0	0	0	0	0	0	0	0	0	0	0	0	0	0	0	0	0	0	0	0	0	0	0	0	0	0	0
Dmagna003469	0	1	0	0	1	0	1	0	0	0	0	0	0	0	0	1	1	1	0	0	0	0	0	0	0	0	1	0	0	0	0	0	0	0	0	0	0	0	0	0	0	0	0	0	0	0	0	0	0
Dmagna003473	0	0	0	0	0	0	0	0	0	0	0	0	1	0	0	0	0	0	0	0	0	0	0	0	0	0	0	0	0	0	0	0	0	0	0	0	0	0	0	0	0	0	0	0	0	0	0	0	0
Dmagna003475	0	0	0	0	0	0	0	0	0	0	0	0	0	0	0	0	0	1	0	0	0	0	0	0	0	0	0	0	0	0	0	0	0	0	0	0	0	0	0	0	0	0	0	0	0	0	0	0	0
Dmagna003476	0	0	0	0	0	0	0	0	0	0	0	0	0	0	0	0	0	1	0	0	0	0	0	0	0	0	0	0	0	0	0	0	0	0	0	0	0	0	0	0	0	0	0	0	0	0	0	0	0
Dmagna003478	1	1	1	1	1	1	1	1	1	1	1	1	1	1	0	1	1	1	1	1	0	1	1	1	1	1	1	1	1	1	0	0	1	1	1	0	0	0	1	1	1	1	1	0	1	0	1	1	1
Dmagna003480	1	1	1	1	1	0	1	1	1	1	1	1	1	1	1	1	1	1	0	0	0	1	0	1	0	0	0	0	0	0	0	0	1	0	1	0	0	0	0	1	0	1	0	0	1	0	1	0	0
Dmagna003482	0	0	0	0	0	0	1	0	0	0	1	0	0	0	1	0	0	1	0	0	0	0	0	0	0	0	0	0	0	0	0	0	0	0	0	0	0	0	0	0	0	0	0	0	0	0	0	0	0
Dmagna003484	0	0	0	0	0	0	0	0	0	0	1	0	0	0	0	0	0	0	0	0	0	0	0	0	0	0	0	0	0	0	0	0	0	0	0	0	0	0	1	0	0	0	0	0	0	0	0	0	0
Dmagna003490	0	1	0	0	1	0	1	0	0	1	1	1	0	0	1	0	0	1	0	0	0	0	0	0	0	0	0	0	0	0	0	0	0	0	0	0	0	0	0	0	0	0	0	0	0	0	0	0	0
Dmagna003492	0	0	1	0	0	0	1	1	0	0	1	0	0	0	0	0	0	1	0	1	0	0	0	0	0	0	0	0	0	0	0	0	0	1	0	0	0	0	0	0	1	0	0	0	0	0	0	0	0
Dmagna003497	0	1	1	0	1	0	1	1	1	1	1	0	1	0	1	0	0	1	0	0	0	0	0	0	0	0	0	0	0	0	0	0	0	0	0	0	0	0	0	0	0	0	0	0	1	0	0	0	0
Dmagna003501	1	1	1	1	1	1	1	1	1	1	1	1	1	1	1	1	1	1	1	0	0	1	0	1	0	1	0	1	1	1	0	0	1	0	1	0	0	0	0	1	0	1	0	0	1	0	1	0	0
Dmagna003502	1	1	1	1	1	1	1	1	1	1	1	1	1	1	1	1	1	1	1	0	0	1	0	1	0	1	0	1	1	1	0	0	1	0	1	0	0	0	0	1	0	1	0	0	1	0	1	1	0
Dmagna003504	0	1	1	0	1	1	1	1	1	0	0	1	1	0	0	0	1	1	1	1	0	1	0	1	0	1	1	1	0	1	0	0	1	1	1	0	0	0	0	1	1	1	0	0	1	0	1	1	0
Dmagna003507	0	0	0	0	0	0	0	0	0	0	0	0	0	0	0	0	0	1	0	0	0	0	0	0	0	0	0	0	0	0	0	0	0	0	0	0	0	0	0	0	0	0	0	0	0	0	0	0	0
Dmagna003510	1	1	1	1	1	1	1	1	1	1	1	1	1	1	1	1	1	1	1	1	0	1	0	1	1	1	0	1	1	1	0	0	1	1	1	0	0	0	1	1	1	1	1	0	1	0	1	0	0
Dmagna003511	1	1	1	0	1	1	1	1	1	1	0	0	1	0	1	1	1	1	0	0	0	1	0	1	0	1	1	1	0	0	0	0	1	0	1	0	0	0	0	1	0	1	0	0	1	0	1	0	0
Dmagna003514	1	1	1	1	1	1	1	1	1	1	1	1	1	1	0	1	1	1	0	0	0	0	0	0	0	0	0	0	0	0	0	0	0	0	0	0	0	0	1	0	0	0	0	0	0	0	0	0	0
Dmagna003525	0	0	1	0	1	0	1	0	0	0	1	1	1	0	1	1	0	1	0	0	0	0	0	0	0	0	0	0	0	0	0	0	0	0	0	0	0	0	0	0	0	0	0	0	0	0	0	0	0
Dmagna003531	1	1	1	1	1	1	1	1	1	1	0	1	1	0	1	1	1	1	1	0	0	1	0	1	0	1	0	1	1	1	0	0	1	0	1	0	0	0	0	1	0	1	0	0	1	0	1	0	0
Dmagna003546	0	0	1	0	1	0	1	0	1	1	1	1	1	0	1	0	1	0	0	0	0	0	0	0	0	0	0	1	0	0	0	0	0	0	0	0	0	0	0	1	0	0	0	0	1	0	1	0	0
Dmagna003547	1	1	1	1	1	1	1	1	1	1	1	1	1	1	1	1	1	1	0	0	0	0	0	0	0	0	0	0	0	0	0	0	0	0	0	0	0	0	0	0	0	0	0	0	0	0	0	0	0
Dmagna003551	1	1	1	1	1	1	1	1	1	1	1	1	0	1	1	1	1	1	1	1	0	1	1	1	1	1	1	1	1	1	0	0	1	1	1	0	0	0	1	1	1	1	1	0	1	0	1	0	1
Dmagna003552	0	0	0	0	0	0	0	0	0	0	0	0	0	0	0	0	0	1	0	0	0	0	0	0	0	0	0	0	0	0	0	0	0	0	0	0	0	0	0	0	0	0	0	0	0	0	0	0	0
Dmagna003553	0	0	1	0	1	0	1	1	0	1	0	0	0	0	1	0	0	1	0	0	0	0	0	0	0	0	0	0	0	0	0	0	0	0	0	0	0	0	0	0	0	0	0	0	0	0	0	0	0
Dmagna003556	0	0	1	0	0	0	0	0	0	1	0	0	0	0	1	0	1	1	0	0	0	0	0	0	0	0	0	0	0	0	0	0	0	0	0	0	0	0	0	0	0	0	0	0	0	0	0	0	0
Dmagna003557	0	0	1	0	0	0	1	1	0	0	1	0	0	0	0	0	0	0	0	1	0	0	0	0	0	0	0	0	0	0	0	0	0	1	0	0	0	0	0	0	1	0	0	0	0	0	0	0	0
Dmagna003560	0	1	1	1	0	0	1	0	0	1	0	0	1	0	0	1	0	1	0	0	0	0	0	0	0	0	0	0	0	0	0	0	0	0	0	0	0	0	0	0	0	0	0	0	0	0	0	0	0
Dmagna003563	1	1	1	1	1	1	1	1	1	1	1	1	1	1	1	1	1	1	0	0	0	0	0	0	0	0	0	0	0	0	0	0	0	0	0	0	0	0	0	0	0	0	0	0	0	0	0	0	0
Dmagna003566	1	1	1	1	1	1	1	1	1	1	1	1	1	1	1	1	1	1	0	0	0	0	0	0	0	0	0	0	0	0	0	0	0	0	0	0	0	0	0	0	0	0	0	0	0	0	0	0	0
Dmagna003574	1	1	1	0	1	1	1	1	1	1	0	1	1	0	1	1	1	1	1	0	0	0	0	0	0	0	0	0	1	1	0	0	0	0	0	0	0	0	0	0	0	0	0	0	0	0	0	0	0
Dmagna003575	1	1	1	1	1	1	1	1	1	1	1	1	1	1	1	1	1	1	0	1	0	1	0	1	0	1	0	1	1	1	0	0	1	1	1	0	0	0	0	1	1	1	0	0	1	0	1	0	0
Dmagna003576	1	1	0	1	1	1	1	0	1	1	1	1	0	1	1	1	0	1	0	1	0	1	0	1	0	1	0	1	1	1	0	0	1	1	1	0	0	0	0	1	1	1	0	0	1	0	1	0	0
Dmagna003582	0	0	1	0	1	0	1	0	0	1	1	0	0	0	1	0	1	0	0	0	0	0	0	0	0	0	0	0	0	0	0	0	0	0	0	0	0	0	0	0	0	0	0	0	0	0	0	0	0
Dmagna003588	0	0	0	0	0	0	0	0	0	0	0	0	1	0	0	0	0	1	0	0	0	0	0	0	0	0	0	0	0	0	0	0	0	0	0	0	0	0	0	0	0	0	0	0	0	0	0	0	0
Dmagna003589	0	0	0	0	1	0	1	1	1	1	1	0	1	0	1	0	1	1	1	0	0	0	0	0	0	0	0	0	1	1	0	0	0	0	0	0	0	0	0	0	0	0	0	0	0	0	0	0	0
Dmagna003590	0	0	1	0	0	0	0	0	0	0	1	1	0	1	0	0	0	0	0	0	0	0	0	0	0	0	0	0	0	0	0	0	0	0	0	0	0	0	0	0	0	0	0	0	0	0	0	0	0
Dmagna003591	0	0	0	0	1	0	0	0	0	0	0	0	0	0	0	0	0	1	0	0	0	0	0	0	0	0	0	0	0	0	0	0	0	0	0	0	0	0	0	0	0	0	0	0	0	0	0	0	0
Dmagna003596	1	1	1	0	1	1	1	1	1	1	1	1	1	1	1	1	1	1	0	1	0	1	1	1	1	1	1	1	1	1	0	0	1	1	1	0	0	0	1	1	1	1	1	0	1	0	1	1	1
Dmagna003597	1	1	1	1	1	0	0	1	1	1	1	0	0	1	1	1	1	1	0	0	0	1	1	1	0	0	0	1	1	1	0	0	1	0	1	0	0	0	1	1	0	1	1	0	1	0	1	1	1
Dmagna003598	1	1	1	1	1	1	1	1	1	1	1	1	1	1	1	1	1	1	0	1	1	1	1	1	1	1	0	1	1	1	0	0	1	1	1	0	0	1	1	1	1	1	0	1	1	0	1	0	1
Dmagna003599	1	1	1	1	1	1	1	1	1	1	1	1	1	1	0	1	1	1	1	1	0	1	1	1	1	1	1	1	1	1	0	0	1	1	1	0	0	0	1	1	1	1	1	0	1	0	1	0	1
Dmagna003600	1	0	1	1	1	1	1	1	1	1	1	1	1	1	1	1	1	1	1	1	0	1	1	1	1	1	0	1	1	1	0	0	1	1	1	0	0	0	1	1	1	1	1	0	1	0	0	1	1
Dmagna003602	0	0	0	0	0	0	0	0	0	0	0	0	0	0	1	0	0	0	0	0	0	0	0	0	0	0	0	0	0	0	0	0	0	0	0	0	0	0	0	0	0	0	0	0	0	0	0	0	0
Dmagna003603	0	0	1	0	1	0	1	0	1	1	1	0	0	1	1	0	1	1	0	0	0	0	0	0	0	0	0	0	0	0	0	0	0	0	0	0	0	0	0	0	0	0	0	0	0	0	0	0	0
Dmagna003606	1	1	1	1	1	1	1	1	1	1	1	1	1	1	1	1	1	1	0	1	0	1	0	0	0	1	0	1	1	1	0	0	1	1	1	0	0	0	0	1	1	1	0	0	1	0	1	1	0
Dmagna003610	0	0	1	1	0	0	0	0	0	0	1	0	0	0	0	0	1	1	0	0	0	0	0	0	0	0	0	0	0	0	0	0	0	0	0	0	0	0	0	0	0	0	0	0	0	0	0	0	0
Dmagna003612	0	1	1	0	1	0	1	0	1	1	1	0	1	0	0	0	0	0	0	0	0	0	0	0	0	0	0	0	0	0	0	0	0	0	0	0	0	0	0	0	0	0	0	0	0	0	0	0	0
Dmagna003617	0	0	0	0	0	0	0	0	0	0	0	0	0	0	0	0	0	1	0	0	0	0	0	0	0	0	0	0	0	0	0	0	0	0	0	0	0	0	0	0	0	0	0	0	0	0	0	0	0
Dmagna003618	1	1	1	1	1	1	1	1	1	1	1	1	1	1	1	1	1	1	1	1	0	1	1	1	1	1	1	1	1	1	0	0	1	1	1	0	0	0	1	1	1	1	1	0	1	0	1	1	1
Dmagna003620	1	1	1	1	1	1	1	1	1	1	1	1	1	1	1	1	1	1	1	1	0	1	1	1	1	1	1	1	1	1	0	0	1	1	1	0	0	0	1	1	1	1	1	0	1	0	1	1	1
Dmagna003624	0	0	0	0	0	1	1	0	1	1	0	0	1	0	1	0	0	0	0	0	0	0	0	0	0	0	0	0	0	0	0	0	0	0	0	0	0	0	0	0	0	0	0	0	0	0	0	0	0
Dmagna003625	0	0	1	0	0	0	0	0	0	0	0	0	0	0	0	0	0	1	0	0	0	0	0	0	0	0	0	0	0	0	0	0	0	0	0	0	0	0	0	0	0	0	0	0	0	0	0	0	0
Dmagna003627	0	0	0	0	1	0	1	0	0	0	0	0	0	0	0	0	0	0	0	0	0	0	0	0	0	0	0	0	0	0	0	0	0	0	0	0	0	0	0	0	0	0	0	0	0	0	0	0	0
Dmagna003639	1	1	1	1	1	1	1	1	1	1	1	1	1	1	1	1	1	1	0	0	0	0	0	0	0	0	0	0	0	0	0	0	0	0	0	0	0	0	0	0	0	0	0	0	0	0	0	0	0
Dmagna003642	0	0	0	0	0	1	0	0	0	0	1	0	0	0	1	0	0	0	0	0	0	0	0	0	0	0	0	0	0	0	0	0	0	0	0	0	0	0	0	0	0	0	0	0	0	0	0	0	0
Dmagna003643	0	0	0	0	0	0	0	0	0	0	0	0	1	0	0	0	0	1	0	0	0	0	0	0	0	0	0	0	0	0	0	0	0	0	0	0	0	0	0	0	0	0	0	0	0	0	0	0	0
Dmagna003656	0	0	1	0	0	0	1	0	0	0	0	0	0	0	0	0	0	0	0	0	0	0	0	0	0	0	0	0	0	0	0	0	0	0	0	0	0	0	0	0	0	0	0	0	0	0	0	0	0
Dmagna003658	0	0	0	0	0	0	1	1	1	0	0	0	1	0	0	1	0	0	0	0	0	0	0	0	0	0	0	0	0	0	0	0	0	0	0	0	0	0	0	1	0	0	0	0	0	0	0	0	0
Dmagna003664	0	0	1	0	1	0	1	0	1	1	0	0	1	0	0	0	0	0	0	0	0	0	0	0	0	0	0	0	0	0	0	0	0	0	0	0	0	0	0	0	0	0	0	0	0	0	0	0	0
Dmagna003674	1	1	1	1	1	1	1	1	1	1	1	1	1	1	1	1	1	1	1	0	0	1	0	1	0	1	0	1	1	1	0	0	1	0	1	0	0	0	0	1	0	1	0	0	1	0	1	0	0
Dmagna003675	0	1	1	1	1	0	0	0	1	1	1	1	1	1	1	1	1	1	0	0	0	0	0	0	0	0	0	0	0	0	0	0	0	0	0	0	0	0	0	0	0	0	0	0	0	0	0	0	0
Dmagna003677	0	0	0	0	1	0	1	0	1	0	1	0	0	0	0	0	1	0	0	0	0	0	0	0	0	0	0	0	0	0	0	0	0	0	0	0	0	0	0	0	0	0	0	0	0	0	0	0	0
Dmagna003678	0	0	1	0	1	0	1	0	0	1	1	0	0	0	0	0	0	0	0	0	0	0	0	0	0	0	0	0	0	0	0	0	0	0	0	0	0	0	0	0	0	0	0	0	0	0	0	0	0
Dmagna003686	1	1	1	1	1	1	1	1	1	1	1	1	1	1	0	1	1	1	1	1	0	1	1	1	1	1	1	1	1	1	0	0	1	1	1	0	0	0	1	0	1	1	1	0	0	0	1	0	1
Dmagna003688	0	1	1	1	0	1	1	1	0	1	1	1	0	1	1	1	1	1	1	0	0	1	0	1	0	1	0	1	0	0	0	0	1	0	1	0	0	0	0	1	0	1	0	0	1	0	1	0	0
Dmagna003689	0	0	1	0	0	0	1	0	0	0	1	0	0	0	0	0	0	1	0	0	0	0	0	0	0	0	0	1	0	0	0	0	0	0	0	0	0	0	0	0	0	0	0	0	0	0	0	0	0
Dmagna003692	0	0	0	0	0	0	0	0	0	0	0	0	0	0	1	0	0	0	0	1	0	0	0	0	0	0	0	0	0	0	0	0	0	1	0	0	0	0	0	0	1	0	0	0	0	0	0	0	0
Dmagna003694	0	0	1	0	0	0	1	0	0	1	0	0	0	0	1	0	0	1	0	0	0	0	0	0	0	0	0	0	0	0	0	0	0	0	0	0	0	0	0	0	0	0	0	0	0	0	0	0	0
Dmagna003695	0	0	0	0	0	0	0	0	0	0	0	0	1	0	0	0	0	0	0	0	0	0	0	0	0	0	0	0	0	0	0	0	0	0	0	0	0	0	0	0	0	0	0	0	0	0	0	0	0
Dmagna003696	0	0	0	0	1	0	1	0	0	1	0	0	0	0	0	0	0	1	0	0	0	0	0	0	0	0	0	0	0	0	0	0	0	0	0	0	0	0	0	0	0	0	0	0	0	0	0	0	0
Dmagna003698	0	1	1	0	1	0	1	0	1	1	1	0	1	0	0	0	1	1	0	0	0	0	0	0	0	0	0	0	0	0	0	0	0	0	0	0	0	0	0	0	0	0	0	0	0	0	0	0	0
Dmagna003699	0	0	0	0	0	0	0	0	0	0	0	0	0	0	0	0	0	1	0	0	0	0	0	0	0	0	0	0	0	0	0	0	0	0	0	0	0	0	0	0	0	0	0	0	0	0	0	0	0
Dmagna003702	0	0	0	0	0	0	0	0	0	0	1	0	0	0	0	0	0	0	0	0	0	0	0	0	0	0	0	0	0	0	0	0	0	0	0	0	0	0	0	0	0	0	0	0	0	0	0	0	0
Dmagna003703	1	1	1	1	1	1	1	1	1	1	1	1	0	1	1	1	1	1	0	0	0	0	0	0	0	0	0	0	0	0	0	0	0	0	0	0	0	0	0	0	0	0	0	0	0	0	0	0	0
Dmagna003705	1	1	1	1	1	1	1	1	1	1	1	1	1	1	0	1	1	1	1	1	0	1	1	1	0	1	1	1	1	1	0	1	1	1	1	1	1	0	1	1	1	1	1	0	1	0	1	0	1
Dmagna003706	1	0	1	1	1	1	1	1	1	1	1	1	1	1	1	1	1	1	0	0	0	0	0	0	0	0	0	0	0	0	0	0	0	0	0	0	0	0	0	0	0	0	0	0	0	0	0	0	0
Dmagna003708	0	0	0	1	0	0	0	0	1	0	1	0	0	1	0	0	0	1	0	0	0	0	0	0	0	0	0	0	0	0	0	0	0	0	0	0	0	0	0	0	0	0	0	0	0	0	0	0	0
Dmagna003710	1	1	1	1	1	1	1	1	1	1	1	1	0	1	1	0	1	0	0	0	0	0	0	0	0	0	0	0	0	0	0	0	0	0	0	0	0	0	0	0	0	0	0	0	0	0	0	0	0
Dmagna003713	0	0	0	1	0	0	1	0	0	1	1	0	0	1	0	0	0	1	0	0	0	0	0	0	0	0	0	0	0	0	0	0	0	0	0	0	0	0	0	0	0	0	0	0	0	0	0	0	0
Dmagna003720	0	0	0	0	0	0	0	0	0	0	0	0	0	0	0	0	0	1	0	0	0	0	0	0	0	0	0	0	0	0	0	0	0	0	0	0	0	0	0	0	0	0	0	0	0	0	0	0	0
Dmagna003721	0	1	1	0	1	1	1	0	1	1	0	1	1	0	1	0	1	1	0	0	0	0	0	0	0	0	0	0	0	0	0	0	0	0	0	0	0	0	0	0	0	0	0	0	0	0	0	0	0
Dmagna003724	0	0	1	0	0	0	1	1	0	1	1	0	0	1	1	0	1	1	0	0	0	0	0	0	0	0	0	0	0	0	0	0	0	0	0	0	0	0	0	0	0	0	0	0	0	0	0	0	0
Dmagna003729	0	1	1	0	0	0	1	0	1	0	1	0	1	0	1	1	1	1	0	0	0	0	0	0	0	0	0	0	0	0	0	0	0	0	0	0	0	0	0	0	0	0	0	0	0	0	0	0	0
Dmagna003734	0	0	0	0	0	0	0	0	0	0	1	0	0	0	0	0	0	1	0	0	0	0	0	0	0	0	0	0	0	0	0	0	0	0	0	0	0	0	0	0	0	0	0	0	0	0	0	0	0
Dmagna003739	1	1	1	1	1	1	1	1	1	1	1	1	1	1	1	1	1	1	1	1	0	1	1	1	1	1	1	1	1	1	0	0	1	1	1	0	0	0	1	1	1	1	1	0	1	0	1	0	0
Dmagna003741	1	1	1	1	1	1	1	1	1	1	1	1	1	1	1	1	1	1	0	1	0	1	1	1	1	1	1	1	1	1	0	0	1	1	1	0	0	0	1	1	1	1	1	0	1	0	1	1	1
Dmagna003743	0	1	0	0	1	1	1	0	1	0	0	0	1	0	0	1	1	1	0	1	0	1	1	1	1	1	0	1	0	0	0	0	1	0	1	0	0	0	1	1	0	1	1	0	1	0	1	0	1
Dmagna003749	0	0	0	0	0	0	0	0	0	0	0	0	0	0	0	0	0	1	0	0	0	0	0	0	0	0	0	0	0	0	0	0	0	0	0	0	0	0	0	0	0	0	0	0	0	0	0	0	0
Dmagna003751	1	1	1	1	1	1	1	1	1	1	1	1	1	1	1	1	1	1	0	0	0	0	0	0	0	0	0	0	0	0	0	0	0	0	0	0	0	0	0	0	0	0	0	0	0	0	0	0	0
Dmagna003752	0	0	0	0	1	0	1	0	1	0	1	0	1	1	1	0	1	0	0	0	0	0	0	0	0	0	0	0	0	0	0	0	0	0	0	0	0	0	0	0	0	0	0	0	0	0	0	0	0
Dmagna003756	0	0	0	0	0	1	0	0	0	0	0	0	0	0	1	0	0	1	0	0	0	0	0	0	0	0	0	0	0	0	0	0	0	0	0	0	0	0	0	0	0	0	0	0	0	0	0	0	0
Dmagna003763	0	0	1	0	0	0	0	0	1	0	1	0	0	1	0	0	0	0	0	0	0	0	0	0	0	0	0	0	0	0	0	0	0	0	0	0	0	0	0	0	0	0	0	0	0	0	0	0	0
Dmagna003768	1	1	1	0	1	0	1	1	1	1	0	0	1	0	1	0	1	1	0	0	0	0	0	0	0	0	0	0	0	0	0	0	0	0	0	0	0	0	0	0	0	0	0	0	0	0	0	0	0
Dmagna003773	0	0	0	0	0	0	1	0	0	0	0	0	0	0	0	0	0	0	0	0	0	0	0	0	0	0	0	0	0	0	0	0	0	0	0	0	0	0	0	0	0	0	0	0	0	0	0	0	0
Dmagna003775	0	1	0	0	1	0	1	0	1	1	0	1	1	1	0	0	1	1	0	0	0	0	0	0	0	0	0	0	0	0	0	0	0	0	0	0	0	0	0	0	0	0	0	0	0	0	0	0	0
Dmagna003779	0	0	0	0	0	0	0	0	0	0	0	0	0	0	0	0	0	1	0	0	0	0	0	0	0	0	0	0	0	0	0	0	0	0	0	0	0	0	0	0	0	0	0	0	0	0	0	0	0
Dmagna003780	0	0	0	0	0	0	0	0	0	0	0	0	0	0	0	0	0	1	0	0	0	0	0	0	0	0	0	0	0	0	0	0	0	0	0	0	0	0	0	0	0	0	0	0	0	0	0	0	0
Dmagna003781	1	1	1	0	1	0	1	1	1	1	0	0	1	0	1	0	1	1	0	0	0	0	0	0	0	0	0	0	0	0	0	0	0	0	0	0	0	0	0	0	0	0	0	0	0	0	0	0	0
Dmagna003785	0	0	1	0	0	0	0	0	0	0	1	0	0	1	0	0	0	0	0	0	0	0	0	0	0	0	0	0	0	0	0	0	0	0	0	0	0	0	0	0	0	0	0	0	0	0	0	0	0
Dmagna003787	1	0	0	1	0	0	1	0	1	1	0	0	1	0	0	1	0	0	0	0	0	0	0	0	0	0	0	0	0	0	0	0	0	0	0	0	0	0	0	0	0	0	0	0	0	0	0	0	0
Dmagna003800	0	0	0	0	0	0	0	0	0	0	0	0	0	0	1	0	0	1	0	0	0	0	0	0	0	0	0	0	0	0	0	0	0	0	0	0	0	0	0	0	0	0	0	0	0	0	0	0	0
Dmagna003805	1	1	1	1	1	1	1	1	1	1	1	1	1	1	1	1	1	1	0	0	0	0	0	0	0	0	0	1	0	0	0	0	0	0	0	0	0	0	0	0	0	0	0	0	0	0	1	0	0
Dmagna003808	0	0	0	0	0	0	0	0	1	1	0	1	1	0	1	1	1	0	0	0	0	0	0	0	0	0	1	0	0	0	0	0	0	0	0	0	0	0	0	0	0	0	0	0	0	0	1	1	0
Dmagna003809	0	0	0	0	0	1	0	0	0	0	0	0	1	0	0	0	0	1	0	0	0	0	0	0	0	0	0	0	0	0	0	0	0	0	0	0	0	0	0	0	0	0	0	0	0	0	0	0	0
Dmagna003816	1	1	1	1	1	1	1	1	1	1	1	1	1	1	1	1	1	1	1	1	0	1	1	1	1	1	1	1	1	1	1	0	1	1	1	0	0	0	1	1	1	1	1	0	1	0	1	0	1
Dmagna003818	1	1	1	1	1	1	1	0	1	1	1	1	1	1	1	1	1	1	0	0	0	0	0	0	0	0	0	0	0	0	0	0	0	0	0	0	0	0	0	0	0	0	0	0	0	0	0	0	0
Dmagna003819	1	1	1	1	1	1	1	0	1	1	1	1	1	1	1	1	1	1	0	0	0	0	0	0	0	0	0	0	0	0	0	0	0	0	0	0	0	0	0	0	0	0	0	0	0	0	0	0	0
Dmagna003820	1	1	1	1	1	1	1	1	1	1	1	1	1	1	1	1	1	1	0	0	0	0	0	0	0	0	0	0	0	0	0	0	0	0	0	0	0	0	0	0	0	0	0	0	0	0	0	0	0
Dmagna003821	1	1	1	1	1	1	1	0	1	1	1	1	1	1	1	1	1	1	0	0	0	0	0	0	0	0	0	0	0	0	0	0	0	0	0	0	0	0	0	0	0	0	0	0	0	0	0	0	0
Dmagna003825	1	0	1	1	1	1	1	1	1	1	0	1	1	0	0	1	0	1	1	0	0	1	0	1	0	1	0	1	1	1	0	0	1	0	1	0	0	0	0	1	0	1	0	0	1	0	1	1	0
Dmagna003826	0	1	1	0	1	0	1	1	0	0	0	0	0	0	0	1	1	1	0	0	0	1	0	1	0	1	1	1	0	0	0	0	1	0	1	0	0	0	0	1	0	1	1	0	0	0	1	1	0
Dmagna003828	1	0	1	1	1	1	1	1	1	1	0	1	1	0	0	1	0	1	1	0	0	1	0	1	0	1	0	1	1	1	0	0	1	0	1	0	0	0	0	1	0	1	0	0	1	0	1	1	0
Dmagna003829	0	0	1	0	0	1	0	1	0	0	1	1	0	0	0	1	0	1	0	0	0	0	0	0	0	0	0	0	0	0	0	0	0	0	0	0	0	0	0	0	0	0	0	0	0	0	0	0	0
Dmagna003831	1	1	1	1	1	1	1	1	1	1	1	1	0	1	1	1	1	0	1	1	0	1	1	1	1	1	1	1	1	1	0	0	1	1	1	0	0	0	1	1	1	1	1	0	1	0	1	0	1
Dmagna003832	1	1	1	1	1	1	1	1	1	1	1	1	1	1	1	1	1	1	1	0	0	1	0	1	0	1	0	1	1	1	0	0	1	0	1	0	0	0	0	1	0	1	0	0	1	0	1	1	0
Dmagna003837	1	1	1	1	1	1	1	1	1	1	1	0	1	1	1	1	1	1	0	0	0	1	0	1	0	1	0	1	1	1	0	0	1	0	1	0	0	0	0	1	0	1	0	0	1	0	1	1	0
Dmagna003840	1	1	1	1	1	1	1	1	1	1	1	1	1	1	1	1	1	1	1	0	0	0	0	0	0	0	0	0	1	1	0	0	0	0	0	0	0	0	0	0	0	0	0	0	0	0	0	0	0
Dmagna003842	1	1	1	1	1	1	1	1	1	1	1	1	1	1	1	1	1	1	0	1	0	1	0	1	0	1	1	1	1	1	0	0	1	1	1	0	0	0	1	1	1	1	0	0	1	0	1	1	0
Dmagna003843	1	1	1	1	1	1	1	1	1	0	1	1	1	1	1	1	1	1	1	1	0	1	0	1	1	1	0	1	1	1	0	0	1	1	1	0	0	0	1	1	1	1	0	0	1	0	1	0	0
Dmagna003846	1	1	1	1	1	1	1	1	1	1	1	1	1	1	1	1	1	1	1	0	0	0	0	0	0	0	0	0	1	1	0	0	0	0	0	0	0	0	0	0	0	0	0	0	0	0	0	0	0
Dmagna003850	0	1	1	1	1	1	1	1	1	1	1	1	1	1	1	0	1	1	0	0	0	0	0	0	0	0	0	0	0	0	0	0	0	0	0	0	0	0	0	0	0	0	0	0	0	0	0	0	0
Dmagna003851	0	1	1	1	1	1	1	1	1	1	1	1	1	1	1	0	1	1	0	0	0	0	0	0	0	0	0	0	0	0	0	0	0	0	0	0	0	0	0	0	0	0	0	0	0	0	0	0	0
Dmagna003853	1	1	1	1	1	1	1	0	1	1	1	1	1	1	1	1	1	1	1	0	0	0	0	0	0	0	0	0	1	0	0	0	0	0	0	0	0	0	0	0	0	0	0	0	0	0	0	0	0
Dmagna003855	0	0	0	0	1	0	1	0	0	0	1	0	1	1	1	0	1	0	0	0	0	0	0	0	0	0	0	0	0	0	0	0	0	0	0	0	0	0	0	0	0	0	0	0	0	0	0	0	0
Dmagna003857	0	0	0	0	0	1	1	0	1	1	0	0	1	0	1	0	0	0	0	0	0	0	0	0	0	0	0	0	0	0	0	0	0	0	0	0	0	0	0	0	0	0	0	0	0	0	0	0	0
Dmagna003859	1	1	1	1	1	1	1	0	1	1	1	1	1	1	1	1	1	1	1	0	0	0	0	0	0	0	0	0	1	0	0	0	0	0	0	0	0	0	0	0	0	0	0	0	0	0	0	0	0
Dmagna003860	1	1	1	1	1	1	1	1	1	1	1	1	1	1	1	1	1	1	0	0	0	0	0	0	0	0	0	0	0	0	0	0	0	0	0	0	0	0	0	0	0	0	0	0	0	0	0	0	0
Dmagna003866	1	0	0	1	0	1	0	0	1	1	1	1	1	1	0	1	0	1	1	0	0	0	0	0	0	0	1	0	1	1	0	0	0	0	0	0	0	0	0	0	0	0	0	0	0	0	0	0	0
Dmagna003872	0	1	1	0	1	0	1	1	0	0	1	0	0	1	0	0	1	1	0	0	0	0	0	0	0	0	0	0	0	0	0	0	0	0	0	0	0	0	0	0	0	0	0	0	0	0	0	0	0
Dmagna003873	0	1	1	0	1	0	1	1	0	0	1	0	0	1	0	0	1	1	0	0	0	0	0	0	0	0	0	0	0	0	0	0	0	0	0	0	0	0	0	0	0	0	0	0	0	0	0	0	0
Dmagna003876	1	1	1	1	1	1	1	1	1	1	1	1	1	1	1	1	1	1	1	0	0	1	0	1	0	1	0	1	1	1	0	0	1	0	1	0	0	0	0	1	0	1	0	0	1	0	1	0	0
Dmagna003883	0	0	0	1	1	1	1	1	1	1	1	0	1	1	0	1	0	1	1	1	0	1	1	1	0	1	1	1	1	1	0	0	1	1	1	0	0	0	0	1	1	1	0	0	1	0	0	0	0
Dmagna003884	1	1	1	1	1	1	1	1	1	1	1	1	1	1	1	1	1	1	1	1	0	1	1	1	1	1	1	1	1	1	0	0	1	1	1	0	0	0	1	1	1	1	1	0	1	0	1	0	1
Dmagna003885	0	0	1	1	1	1	1	1	1	0	0	1	1	0	1	1	1	0	1	1	0	1	1	1	1	1	1	1	1	1	1	0	1	1	1	0	0	0	1	1	1	1	0	0	1	0	1	1	1
Dmagna003886	1	1	1	1	1	1	1	1	1	1	1	1	1	1	1	1	1	1	1	0	0	1	0	1	0	1	0	1	1	1	0	0	1	0	1	0	0	0	0	1	0	1	0	0	0	0	1	1	0
Dmagna003889	1	1	1	1	1	1	1	1	0	1	1	1	1	1	1	1	1	0	1	1	0	1	0	1	1	1	1	1	1	1	0	0	1	1	1	0	0	0	1	1	1	1	1	0	1	0	1	0	0
Dmagna003894	1	1	1	1	1	1	1	1	1	1	1	1	1	1	1	1	1	1	1	1	0	1	1	1	1	1	1	1	1	1	0	0	1	1	1	0	0	0	1	1	1	1	1	0	1	0	1	0	1
Dmagna003895	1	1	1	1	1	1	1	1	1	1	1	1	1	1	1	1	1	1	0	1	0	1	1	1	1	1	1	1	1	1	0	0	1	1	1	0	0	0	1	1	1	1	1	0	0	0	1	0	1
Dmagna003898	1	1	1	1	1	1	1	1	1	1	1	1	1	1	1	1	1	1	1	1	0	1	1	1	1	1	1	1	1	1	0	0	1	1	1	0	0	0	1	1	1	1	1	0	1	0	1	0	1
Dmagna003899	1	1	1	1	1	1	1	1	1	1	1	1	1	1	1	1	1	1	0	1	0	1	1	1	1	1	1	1	1	1	0	0	1	1	1	0	0	0	1	1	1	1	1	0	0	0	1	0	1
Dmagna003900	1	1	1	1	1	1	1	1	1	1	1	1	1	1	1	1	1	1	0	1	0	1	1	1	1	1	1	1	1	1	0	0	1	1	1	0	0	0	1	1	1	1	1	0	0	0	1	0	1
Dmagna003903	1	1	1	1	1	1	1	1	1	1	1	1	1	1	1	1	1	1	1	1	0	1	1	1	1	1	1	1	1	1	0	0	1	1	1	0	0	0	1	1	1	1	1	0	1	0	1	0	1
Dmagna003904	1	1	1	1	1	1	1	1	1	1	1	1	1	1	1	1	1	1	0	1	0	1	1	1	1	1	1	1	1	1	0	0	1	1	1	0	0	0	1	1	1	1	1	0	0	0	1	0	1
Dmagna003909	1	1	1	1	1	1	1	1	1	1	1	1	1	1	1	1	1	1	1	1	0	1	1	1	1	1	1	1	1	1	0	0	1	1	1	0	0	0	1	1	1	1	1	0	1	0	1	0	1
Dmagna003910	1	1	1	1	1	1	1	1	1	1	1	1	1	1	1	1	1	1	0	1	0	1	1	1	1	1	1	1	1	1	0	0	1	1	1	0	0	0	1	1	1	1	1	0	0	0	1	0	1
Dmagna003912	1	1	1	1	1	1	1	1	1	1	1	1	1	1	1	1	1	1	1	1	0	1	0	1	1	1	1	1	1	1	0	0	1	1	1	0	0	0	1	1	1	1	1	0	1	0	1	0	0
Dmagna003913	1	0	1	1	1	0	1	1	1	0	1	0	1	1	1	0	1	0	0	1	0	1	0	1	0	1	0	1	0	0	0	0	1	1	1	0	0	0	0	1	1	1	0	0	1	0	1	0	0
Dmagna003915	1	1	1	1	1	1	1	1	1	1	1	1	1	1	1	1	1	1	0	0	0	1	1	1	1	1	0	1	1	1	0	0	1	0	1	0	0	0	1	1	0	1	1	0	1	0	1	0	1
Dmagna003916	1	1	1	1	1	1	1	1	1	1	1	1	1	1	1	1	1	0	1	0	0	1	1	1	1	1	0	1	1	1	1	1	1	1	1	0	0	0	1	1	0	1	1	0	1	1	1	1	1
Dmagna003917	0	1	1	0	1	1	1	1	1	0	0	0	0	0	1	1	1	0	1	1	0	1	1	1	1	1	1	1	1	1	0	0	1	1	1	0	0	0	1	1	1	1	1	0	1	0	1	1	1
Dmagna003918	1	1	1	1	1	1	1	1	1	1	1	1	1	1	1	1	1	1	1	1	0	1	0	1	0	1	1	1	1	1	0	0	1	1	1	0	0	0	0	1	1	1	1	0	1	0	1	0	0
Dmagna003919	0	0	0	0	0	0	0	0	0	0	0	0	0	0	0	0	0	1	0	0	0	0	0	0	0	0	0	0	0	0	0	0	0	0	0	0	0	0	0	0	0	0	0	0	0	0	0	0	0
Dmagna003921	1	1	1	1	1	1	1	1	1	1	1	1	1	1	0	1	1	1	1	1	0	1	1	1	1	1	1	1	1	1	0	0	1	1	1	0	0	0	1	1	1	1	1	0	1	0	1	0	1
Dmagna003922	1	1	1	1	1	1	1	1	1	1	1	1	1	1	0	1	1	1	1	1	0	1	1	1	1	1	1	1	1	1	0	0	1	1	1	0	0	0	1	1	1	1	1	0	1	0	1	0	1
[truncated: 14,640 more rows]
[truncated: 3 more columns]

## Sheet: Orthology_Daphnia
Daphnia_magna_GeneID	Daphnia_galeata	Daphnia_obtusa	Daphnia_pulicaria	Daphnia_pulex	Total orthology hits
[truncated: 20,474 more rows]
