# Supplementary material for: The hologenome of Daphnia magna reveals possible DNA methylation and microbiome-mediated evolution of the host genome
Source: Nucleic Acids Res. 2023 Aug 28;51(18):9785–803. doi: 10.1093/nar/gkad685 (PMC10570034; doi:10.1093/nar/gkad685)
Supplement: gkad685_Supplemental_Files [file gkad685_supplemental_files.zip › Chaturvedi_etal_TableS7_R2.xlsx]

## Sheet: Developmental genes
GeneID	evidence	Genome location [strand] start-end	Mapping to published gene set (Orsini et al, 2016)
Dmagna100007	4	scaffold_1[+]34707-37915	XLOC_000007 | Name=Dmagna100007 | mapped_to_Xinb3=Dapma7bEVm015520
Dmagna100009	3	scaffold_1[+]53614-57489	XLOC_000009 | Name=Dmagna100009
Dmagna100028	3	scaffold_1[+]194183-207886	XLOC_000028 | Name=Dmagna100028
Dmagna100038	4	scaffold_1[+]300550-302938	XLOC_000038 | Name=Dmagna100038
Dmagna100041	4	scaffold_1[+]352442-356957	XLOC_000041 | Name=Dmagna100041
Dmagna100043	4	scaffold_1[+]369959-375632	XLOC_000043 | Name=Dmagna100043
Dmagna100047	4	scaffold_1[+]396900-397877	XLOC_000047 | Name=Dmagna100047
Dmagna100057	4	scaffold_1[+]480996-481085	XLOC_000057 | Name=Dmagna100057 | mapped_to_Xinb3=Dapma7bEVm005738
Dmagna100059	4	scaffold_1[+]494514-494799	XLOC_000059 | Name=Dmagna100059
Dmagna100062	4	scaffold_1[+]509712-512555	XLOC_000062 | Name=Dmagna100062
Dmagna100081	3	scaffold_1[+]731826-733601	XLOC_000081 | Name=Dmagna100081
Dmagna100084	4	scaffold_1[+]748618-755043	XLOC_000084 | Name=Dmagna100084
Dmagna100116	3	scaffold_1[+]1184135-1184903	XLOC_000116 | Name=Dmagna100116
Dmagna100117	4	scaffold_1[+]1187068-1188477	XLOC_000117 | Name=Dmagna100117
Dmagna100124	3	scaffold_1[+]1232547-1232762	XLOC_000124 | Name=Dmagna100124 | mapped_geneID=Dmagna000265;Dmagna019929
Dmagna100125	3	scaffold_1[+]1233950-1236012	XLOC_000125 | Name=Dmagna100125 | mapped_geneID=Dmagna000266;Dmagna019929;Dmagna030020 | mapped_to_Xinb3=Dapma7bEVm003423;Dapma7bEVm009452
Dmagna100130	4	scaffold_1[+]1321974-1326064	XLOC_000130 | Name=Dmagna100130
Dmagna100132	3	scaffold_1[+]1338016-1340580	XLOC_000132 | Name=Dmagna100132
Dmagna100134	3	scaffold_1[+]1347923-1351595	XLOC_000134 | Name=Dmagna100134
Dmagna100138	3	scaffold_1[+]1359490-1362051	XLOC_000138 | Name=Dmagna100138
Dmagna100139	4	scaffold_1[+]1362188-1363925	XLOC_000139 | Name=Dmagna100139
Dmagna100142	3	scaffold_1[+]1370697-1372042	XLOC_000142 | Name=Dmagna100142
Dmagna100143	3	scaffold_1[+]1374771-1378327	XLOC_000143 | Name=Dmagna100143
Dmagna100144	3	scaffold_1[+]1378411-1379316	XLOC_000144 | Name=Dmagna100144
Dmagna100147	3	scaffold_1[+]1386523-1388378	XLOC_000147 | Name=Dmagna100147
Dmagna100148	3	scaffold_1[+]1388842-1389509	XLOC_000148 | Name=Dmagna100148
Dmagna100150	3	scaffold_1[+]1392964-1393692	XLOC_000150 | Name=Dmagna100150
Dmagna100153	4	scaffold_1[+]1430254-1431311	XLOC_000153 | Name=Dmagna100153
Dmagna100160	3	scaffold_1[+]1481611-1482475	XLOC_000160 | Name=Dmagna100160
Dmagna100175	4	scaffold_1[+]1586577-1586642	XLOC_000175 | Name=Dmagna100175
Dmagna100187	4	scaffold_1[+]1711841-1712376	XLOC_000187 | Name=Dmagna100187
Dmagna100226	3	scaffold_1[+]2180546-2182118	XLOC_000226 | Name=Dmagna100226
Dmagna100227	3	scaffold_1[+]2187593-2189703	XLOC_000227 | Name=Dmagna100227
Dmagna100228	3	scaffold_1[+]2189851-2190576	XLOC_000228 | Name=Dmagna100228
Dmagna100237	4	scaffold_1[+]2288411-2288650	XLOC_000237 | Name=Dmagna100237
Dmagna100243	3	scaffold_1[+]2309641-2310266	XLOC_000243 | Name=Dmagna100243
Dmagna100253	3	scaffold_1[+]2407622-2419145	XLOC_000253 | Name=Dmagna100253
Dmagna100261	3	scaffold_1[+]2480171-2484305	XLOC_000261 | Name=Dmagna100261
Dmagna100306	4	scaffold_1[+]2838211-2842516	XLOC_000306 | Name=Dmagna100306
Dmagna100322	4	scaffold_1[+]2951252-2951821	XLOC_000322 | Name=Dmagna100322 | mapped_to_Xinb3=Dapma7bEVm011438
Dmagna100345	3	scaffold_1[+]3149456-3150210	XLOC_000345 | Name=Dmagna100345
Dmagna100346	3	scaffold_1[+]3153082-3153760	XLOC_000346 | Name=Dmagna100346
Dmagna100347	4	scaffold_1[+]3154016-3155868	XLOC_000347 | Name=Dmagna100347
Dmagna100349	3	scaffold_1[+]3159861-3161038	XLOC_000349 | Name=Dmagna100349
Dmagna100351	3	scaffold_1[+]3162714-3163540	XLOC_000351 | Name=Dmagna100351
Dmagna100352	3	scaffold_1[+]3164139-3164915	XLOC_000352 | Name=Dmagna100352
Dmagna100353	3	scaffold_1[+]3165107-3165944	XLOC_000353 | Name=Dmagna100353
Dmagna100355	3	scaffold_1[+]3171586-3171856	XLOC_000355 | Name=Dmagna100355
Dmagna100356	3	scaffold_1[+]3175603-3178176	XLOC_000356 | Name=Dmagna100356
Dmagna100357	3	scaffold_1[+]3178340-3178943	XLOC_000357 | Name=Dmagna100357
Dmagna100359	3	scaffold_1[+]3180130-3180931	XLOC_000359 | Name=Dmagna100359
Dmagna100361	4	scaffold_1[+]3186311-3188927	XLOC_000361 | Name=Dmagna100361
Dmagna100362	3	scaffold_1[+]3189217-3190032	XLOC_000362 | Name=Dmagna100362
Dmagna100366	4	scaffold_1[+]3194938-3195073	XLOC_000366 | Name=Dmagna100366
Dmagna100371	4	scaffold_1[+]3207529-3213248	XLOC_000371 | Name=Dmagna100371
Dmagna100378	3	scaffold_1[+]3229308-3230455	XLOC_000378 | Name=Dmagna100378
Dmagna100387	4	scaffold_1[+]3381910-3388022	XLOC_000387 | Name=Dmagna100387 | mapped_to_Xinb3=Dapma7bEVm011109;Dapma7bEVm018971
Dmagna100389	3	scaffold_1[+]3398908-3400771	XLOC_000389 | Name=Dmagna100389
Dmagna100395	3	scaffold_1[+]3438951-3439760	XLOC_000395 | Name=Dmagna100395
Dmagna100397	3	scaffold_1[+]3465911-3466242	XLOC_000397 | Name=Dmagna100397
Dmagna100402	3	scaffold_1[+]3478874-3479774	XLOC_000402 | Name=Dmagna100402
Dmagna100403	3	scaffold_1[+]3480321-3482311	XLOC_000403 | Name=Dmagna100403
Dmagna100405	3	scaffold_1[+]3485476-3486619	XLOC_000405 | Name=Dmagna100405
Dmagna100406	3	scaffold_1[+]3491052-3491877	XLOC_000406 | Name=Dmagna100406
Dmagna100407	3	scaffold_1[+]3510053-3512117	XLOC_000407 | Name=Dmagna100407
Dmagna100411	3	scaffold_1[+]3530762-3531264	XLOC_000411 | Name=Dmagna100411
Dmagna100412	3	scaffold_1[+]3532214-3533020	XLOC_000412 | Name=Dmagna100412
Dmagna100415	3	scaffold_1[+]3539386-3540346	XLOC_000415 | Name=Dmagna100415
Dmagna100417	3	scaffold_1[+]3542561-3543227	XLOC_000417 | Name=Dmagna100417
Dmagna100418	3	scaffold_1[+]3545010-3545620	XLOC_000418 | Name=Dmagna100418
Dmagna100419	3	scaffold_1[+]3546055-3546949	XLOC_000419 | Name=Dmagna100419
Dmagna100420	3	scaffold_1[+]3547594-3548837	XLOC_000420 | Name=Dmagna100420
Dmagna100422	3	scaffold_1[+]3553657-3554108	XLOC_000422 | Name=Dmagna100422
Dmagna100425	3	scaffold_1[+]3558751-3559625	XLOC_000425 | Name=Dmagna100425
Dmagna100426	3	scaffold_1[+]3563068-3563504	XLOC_000426 | Name=Dmagna100426
Dmagna100427	4	scaffold_1[+]3563956-3568657	XLOC_000427 | Name=Dmagna100427
Dmagna100428	3	scaffold_1[+]3564005-3565590	XLOC_000428 | Name=Dmagna100428
Dmagna100429	3	scaffold_1[+]3565950-3566646	XLOC_000429 | Name=Dmagna100429
Dmagna100430	3	scaffold_1[+]3567758-3568253	XLOC_000430 | Name=Dmagna100430
Dmagna100433	4	scaffold_1[+]3587862-3591147	XLOC_000433 | Name=Dmagna100433
Dmagna100452	3	scaffold_1[+]3710551-3714189	XLOC_000452 | Name=Dmagna100452
Dmagna100493	3	scaffold_1[+]3957005-3960487	XLOC_000493 | Name=Dmagna100493
Dmagna100514	3	scaffold_1[+]4118516-4119123	XLOC_000514 | Name=Dmagna100514
Dmagna100515	3	scaffold_1[+]4119283-4120984	XLOC_000515 | Name=Dmagna100515
Dmagna100546	3	scaffold_1[+]4421286-4421802	XLOC_000546 | Name=Dmagna100546
Dmagna100557	4	scaffold_1[+]4490592-4491523	XLOC_000557 | Name=Dmagna100557
Dmagna100558	4	scaffold_1[+]4502324-4502530	XLOC_000558 | Name=Dmagna100558 | mapped_to_Xinb3=Dapma7bEVm012491;Dapma7bEVm018562;Dapma7bEVm018702;Dapma7bEVm029265;Dapma7bEVm029347;Dapma7bEVm030564
Dmagna100564	3	scaffold_1[+]4542010-4543649	XLOC_000564 | Name=Dmagna100564
Dmagna100565	3	scaffold_1[+]4544271-4545093	XLOC_000565 | Name=Dmagna100565
Dmagna100568	3	scaffold_1[+]4561009-4561423	XLOC_000568 | Name=Dmagna100568 | mapped_to_Xinb3=Dapma7bEVm017420
Dmagna100569	3	scaffold_1[+]4564549-4566461	XLOC_000569 | Name=Dmagna100569
Dmagna100570	3	scaffold_1[+]4566742-4567508	XLOC_000570 | Name=Dmagna100570
Dmagna100571	3	scaffold_1[+]4582498-4583247	XLOC_000571 | Name=Dmagna100571
Dmagna100573	3	scaffold_1[+]4585562-4586281	XLOC_000573 | Name=Dmagna100573
Dmagna100574	3	scaffold_1[+]4587593-4588082	XLOC_000574 | Name=Dmagna100574
Dmagna100575	3	scaffold_1[+]4588191-4588744	XLOC_000575 | Name=Dmagna100575
Dmagna100576	3	scaffold_1[+]4588904-4590416	XLOC_000576 | Name=Dmagna100576
Dmagna100588	3	scaffold_1[+]4648432-4648759	XLOC_000588 | Name=Dmagna100588
Dmagna100591	3	scaffold_1[+]4653791-4655343	XLOC_000591 | Name=Dmagna100591
Dmagna100606	3	scaffold_1[+]4707033-4708460	XLOC_000606 | Name=Dmagna100606 | mapped_geneID=Dmagna001091 | mapped_to_Xinb3=Dapma7bEVm011061
Dmagna100607	3	scaffold_1[+]4711926-4712824	XLOC_000607 | Name=Dmagna100607 | mapped_to_Xinb3=Dapma7bEVm010637
Dmagna100608	3	scaffold_1[+]4712991-4713996	XLOC_000608 | Name=Dmagna100608
Dmagna100610	3	scaffold_1[+]4718776-4720131	XLOC_000610 | Name=Dmagna100610
Dmagna100613	3	scaffold_1[+]4733290-4733898	XLOC_000613 | Name=Dmagna100613
Dmagna100630	3	scaffold_1[+]4830798-4831311	XLOC_000630 | Name=Dmagna100630
Dmagna100631	3	scaffold_1[+]4831507-4832238	XLOC_000631 | Name=Dmagna100631
Dmagna100632	3	scaffold_1[+]4832629-4832963	XLOC_000632 | Name=Dmagna100632
Dmagna100666	4	scaffold_1[+]5090277-5090632	XLOC_000666 | Name=Dmagna100666
Dmagna100679	3	scaffold_1[+]5184179-5185443	XLOC_000679 | Name=Dmagna100679 | mapped_geneID=Dmagna001219 | mapped_to_Xinb3=Dapma7bEVm005263
Dmagna100681	4	scaffold_1[+]5211388-5225792	XLOC_000681 | Name=Dmagna100681
Dmagna100689	4	scaffold_1[+]5348405-5358014	XLOC_000689 | Name=Dmagna100689
Dmagna100690	3	scaffold_1[+]5371267-5371896	XLOC_000690 | Name=Dmagna100690
Dmagna100694	3	scaffold_1[+]5381159-5381671	XLOC_000694 | Name=Dmagna100694
Dmagna100695	4	scaffold_1[+]5386954-5388994	XLOC_000695 | Name=Dmagna100695
Dmagna100696	4	scaffold_1[+]5389671-5390360	XLOC_000696 | Name=Dmagna100696
Dmagna100703	4	scaffold_1[+]5446028-5448024	XLOC_000703 | Name=Dmagna100703
Dmagna100737	3	scaffold_1[+]5721017-5723458	XLOC_000737 | Name=Dmagna100737
Dmagna100744	3	scaffold_1[+]5791137-5793355	XLOC_000744 | Name=Dmagna100744
Dmagna100749	3	scaffold_1[+]5827625-5832548	XLOC_000749 | Name=Dmagna100749
Dmagna100767	3	scaffold_1[+]5972671-6839783	XLOC_000767 | Name=Dmagna100767
Dmagna100770	4	scaffold_1[+]6026913-6028932	XLOC_000770 | Name=Dmagna100770
Dmagna100778	4	scaffold_1[+]6124792-6125283	XLOC_000778 | Name=Dmagna100778
Dmagna100785	3	scaffold_1[+]6164924-6166224	XLOC_000785 | Name=Dmagna100785
Dmagna100793	3	scaffold_1[+]6220247-6221212	XLOC_000793 | Name=Dmagna100793
Dmagna100796	3	scaffold_1[+]6231282-6232309	XLOC_000796 | Name=Dmagna100796
Dmagna100798	3	scaffold_1[+]6244990-6245911	XLOC_000798 | Name=Dmagna100798
Dmagna100805	3	scaffold_1[+]6280818-6281340	XLOC_000805 | Name=Dmagna100805
Dmagna100807	3	scaffold_1[+]6283036-6284353	XLOC_000807 | Name=Dmagna100807
Dmagna100815	3	scaffold_1[+]6329342-6330956	XLOC_000815 | Name=Dmagna100815
Dmagna100816	3	scaffold_1[+]6331111-6331547	XLOC_000816 | Name=Dmagna100816
Dmagna100817	3	scaffold_1[+]6331662-6332869	XLOC_000817 | Name=Dmagna100817
Dmagna100818	3	scaffold_1[+]6333031-6334540	XLOC_000818 | Name=Dmagna100818
Dmagna100820	3	scaffold_1[+]6336522-6337868	XLOC_000820 | Name=Dmagna100820
Dmagna100821	3	scaffold_1[+]6339201-6339642	XLOC_000821 | Name=Dmagna100821
Dmagna100823	3	scaffold_1[+]6341275-6342078	XLOC_000823 | Name=Dmagna100823 | mapped_to_Xinb3=Dapma7bEVm005628
Dmagna100827	3	scaffold_1[+]6346905-6347678	XLOC_000827 | Name=Dmagna100827
Dmagna100828	3	scaffold_1[+]6360834-6361799	XLOC_000828 | Name=Dmagna100828
Dmagna100829	3	scaffold_1[+]6364786-6365218	XLOC_000829 | Name=Dmagna100829
Dmagna100830	3	scaffold_1[+]6365408-6368255	XLOC_000830 | Name=Dmagna100830
Dmagna100834	3	scaffold_1[+]6385897-6386290	XLOC_000834 | Name=Dmagna100834
Dmagna100835	3	scaffold_1[+]6387969-6388573	XLOC_000835 | Name=Dmagna100835 | mapped_to_Xinb3=Dapma7bEVm016966
Dmagna100840	3	scaffold_1[+]6423812-6424578	XLOC_000840 | Name=Dmagna100840
Dmagna100841	3	scaffold_1[+]6424738-6426439	XLOC_000841 | Name=Dmagna100841
Dmagna100842	4	scaffold_1[+]6426564-6429825	XLOC_000842 | Name=Dmagna100842
Dmagna100843	3	scaffold_1[+]6428208-6429628	XLOC_000843 | Name=Dmagna100843
Dmagna100844	3	scaffold_1[+]6432363-6433799	XLOC_000844 | Name=Dmagna100844
Dmagna100845	3	scaffold_1[+]6434013-6436095	XLOC_000845 | Name=Dmagna100845
Dmagna100847	4	scaffold_1[+]6446476-6452490	XLOC_000847 | Name=Dmagna100847
Dmagna100848	4	scaffold_1[+]6453618-6454683	XLOC_000848 | Name=Dmagna100848
Dmagna100849	3	scaffold_1[+]6455134-6456170	XLOC_000849 | Name=Dmagna100849
Dmagna100850	3	scaffold_1[+]6458513-6459011	XLOC_000850 | Name=Dmagna100850
Dmagna100851	3	scaffold_1[+]6459179-6459885	XLOC_000851 | Name=Dmagna100851
Dmagna100853	3	scaffold_1[+]6463739-6465457	XLOC_000853 | Name=Dmagna100853
Dmagna100854	3	scaffold_1[+]6465671-6466621	XLOC_000854 | Name=Dmagna100854
Dmagna100855	3	scaffold_1[+]6467991-6469483	XLOC_000855 | Name=Dmagna100855
Dmagna100856	3	scaffold_1[+]6469680-6470969	XLOC_000856 | Name=Dmagna100856
Dmagna100858	3	scaffold_1[+]6475114-6488845	XLOC_000858 | Name=Dmagna100858
Dmagna100859	3	scaffold_1[+]6487680-6488613	XLOC_000859 | Name=Dmagna100859
Dmagna100860	3	scaffold_1[+]6490389-6490619	XLOC_000860 | Name=Dmagna100860
Dmagna100861	3	scaffold_1[+]6490745-6492055	XLOC_000861 | Name=Dmagna100861
Dmagna100862	3	scaffold_1[+]6492807-6494105	XLOC_000862 | Name=Dmagna100862
Dmagna100863	3	scaffold_1[+]6494816-6495693	XLOC_000863 | Name=Dmagna100863
Dmagna100867	4	scaffold_1[+]6553051-6559422	XLOC_000867 | Name=Dmagna100867
Dmagna100882	3	scaffold_1[+]6640933-6641672	XLOC_000882 | Name=Dmagna100882
Dmagna100903	3	scaffold_1[+]6770623-6779861	XLOC_000903 | Name=Dmagna100903
Dmagna100911	4	scaffold_1[+]6840152-6841014	XLOC_000911 | Name=Dmagna100911
Dmagna100912	3	scaffold_1[+]6841019-6844911	XLOC_000912 | Name=Dmagna100912
Dmagna100913	3	scaffold_1[+]6844912-6846462	XLOC_000913 | Name=Dmagna100913
Dmagna100914	4	scaffold_1[+]6846745-6846996	XLOC_000914 | Name=Dmagna100914
Dmagna100918	3	scaffold_1[+]6870996-6872132	XLOC_000918 | Name=Dmagna100918
Dmagna100920	3	scaffold_1[+]6875431-6877796	XLOC_000920 | Name=Dmagna100920
Dmagna100924	4	scaffold_1[+]6905329-6906846	XLOC_000924 | Name=Dmagna100924
Dmagna100925	3	scaffold_1[+]6907074-6907695	XLOC_000925 | Name=Dmagna100925
Dmagna100927	3	scaffold_1[+]6911352-6911910	XLOC_000927 | Name=Dmagna100927
Dmagna100930	3	scaffold_1[+]6918677-6921915	XLOC_000930 | Name=Dmagna100930
Dmagna100936	4	scaffold_1[+]7008079-7009486	XLOC_000936 | Name=Dmagna100936 | mapped_to_Xinb3=Dapma7bEVm006345
Dmagna100940	4	scaffold_1[+]7061706-7062365	XLOC_000940 | Name=Dmagna100940
Dmagna100941	4	scaffold_1[+]7073190-7073587	XLOC_000941 | Name=Dmagna100941
Dmagna100943	3	scaffold_1[+]7082034-7082604	XLOC_000943 | Name=Dmagna100943
Dmagna100948	3	scaffold_1[+]7154215-7155283	XLOC_000948 | Name=Dmagna100948
Dmagna100976	3	scaffold_1[+]7431550-7433038	XLOC_000976 | Name=Dmagna100976
Dmagna100977	3	scaffold_1[+]7433667-7434009	XLOC_000977 | Name=Dmagna100977
Dmagna100980	3	scaffold_1[+]7440763-7442409	XLOC_000980 | Name=Dmagna100980
Dmagna100981	3	scaffold_1[+]7442757-7445090	XLOC_000981 | Name=Dmagna100981
Dmagna100984	3	scaffold_1[+]7450955-7452493	XLOC_000984 | Name=Dmagna100984
Dmagna100985	3	scaffold_1[+]7452808-7454795	XLOC_000985 | Name=Dmagna100985
Dmagna100986	3	scaffold_1[+]7456070-7458585	XLOC_000986 | Name=Dmagna100986
Dmagna100990	3	scaffold_1[+]7470116-7471416	XLOC_000990 | Name=Dmagna100990 | mapped_to_Xinb3=Dapma7bEVm002637;Dapma7bEVm002703;Dapma7bEVm005119;Dapma7bEVm007771;Dapma7bEVm008036;Dapma7bEVm008327;Dapma7bEVm011491;Dapma7bEVm022255;Dapma7bEVm027024;Dapma7bEVm029508
Dmagna100995	4	scaffold_1[+]7513395-7513597	XLOC_000995 | Name=Dmagna100995 | mapped_to_Xinb3=Dapma7bEVm021538;Dapma7bEVm024893
Dmagna100996	4	scaffold_1[+]7514210-7517998	XLOC_000996 | Name=Dmagna100996
Dmagna100997	3	scaffold_1[+]7514493-7515097	XLOC_000997 | Name=Dmagna100997
Dmagna100998	3	scaffold_1[+]7518046-7518950	XLOC_000998 | Name=Dmagna100998 | mapped_to_Xinb3=Dapma7bEVm000373
Dmagna100999	3	scaffold_1[+]7525558-7526046	XLOC_000999 | Name=Dmagna100999
Dmagna101009	3	scaffold_1[+]7618370-7621513	XLOC_001009 | Name=Dmagna101009
Dmagna101012	4	scaffold_1[+]7661929-7665560	XLOC_001012 | Name=Dmagna101012
Dmagna101032	4	scaffold_1[+]7793973-7797601	XLOC_001032 | Name=Dmagna101032
Dmagna101035	3	scaffold_1[+]7823758-7827822	XLOC_001035 | Name=Dmagna101035
Dmagna101042	4	scaffold_1[+]7903720-7907342	XLOC_001042 | Name=Dmagna101042
Dmagna101064	4	scaffold_1[+]8026531-8032922	XLOC_001064 | Name=Dmagna101064
Dmagna101067	4	scaffold_1[+]8106761-8107842	XLOC_001067 | Name=Dmagna101067
Dmagna101083	4	scaffold_1[+]8252339-8253047	XLOC_001083 | Name=Dmagna101083
Dmagna101085	3	scaffold_1[+]8261116-8261961	XLOC_001085 | Name=Dmagna101085
Dmagna101087	3	scaffold_1[+]8264863-8265611	XLOC_001087 | Name=Dmagna101087
Dmagna101088	3	scaffold_1[+]8267059-8268743	XLOC_001088 | Name=Dmagna101088
Dmagna101099	4	scaffold_1[+]8399820-8403185	XLOC_001099 | Name=Dmagna101099
Dmagna101100	4	scaffold_1[+]8411549-8412762	XLOC_001100 | Name=Dmagna101100
Dmagna101106	4	scaffold_1[+]8451256-8458129	XLOC_001106 | Name=Dmagna101106
Dmagna101107	4	scaffold_1[+]8461679-8463670	XLOC_001107 | Name=Dmagna101107
Dmagna101118	4	scaffold_1[+]8583236-8583424	XLOC_001118 | Name=Dmagna101118
Dmagna101124	4	scaffold_1[+]8621880-8626516	XLOC_001124 | Name=Dmagna101124
Dmagna101131	4	scaffold_1[+]8773703-8775224	XLOC_001131 | Name=Dmagna101131
Dmagna101134	3	scaffold_1[+]8804763-8807418	XLOC_001134 | Name=Dmagna101134
Dmagna101138	3	scaffold_1[+]8823859-8824794	XLOC_001138 | Name=Dmagna101138
Dmagna101139	3	scaffold_1[+]8824909-8826058	XLOC_001139 | Name=Dmagna101139
Dmagna101140	3	scaffold_1[+]8826117-8826689	XLOC_001140 | Name=Dmagna101140
Dmagna101142	4	scaffold_1[+]8828522-8834310	XLOC_001142 | Name=Dmagna101142
Dmagna101145	3	scaffold_1[+]8846777-8848166	XLOC_001145 | Name=Dmagna101145
Dmagna101147	3	scaffold_1[+]8850079-8851276	XLOC_001147 | Name=Dmagna101147
Dmagna101148	3	scaffold_1[+]8851701-8852344	XLOC_001148 | Name=Dmagna101148
Dmagna101149	3	scaffold_1[+]8860156-8861900	XLOC_001149 | Name=Dmagna101149
Dmagna101155	3	scaffold_1[+]8880816-8883181	XLOC_001155 | Name=Dmagna101155
Dmagna101156	3	scaffold_1[+]8883773-8884412	XLOC_001156 | Name=Dmagna101156
Dmagna101157	3	scaffold_1[+]8885787-8886944	XLOC_001157 | Name=Dmagna101157
Dmagna101158	3	scaffold_1[+]8887187-8888946	XLOC_001158 | Name=Dmagna101158
Dmagna101159	3	scaffold_1[+]8889102-8890154	XLOC_001159 | Name=Dmagna101159
Dmagna101160	3	scaffold_1[+]8891582-8894094	XLOC_001160 | Name=Dmagna101160
Dmagna101161	3	scaffold_1[+]8895430-8895946	XLOC_001161 | Name=Dmagna101161
Dmagna101162	4	scaffold_1[+]8896109-8901955	XLOC_001162 | Name=Dmagna101162
Dmagna101168	3	scaffold_1[+]8917980-8918969	XLOC_001168 | Name=Dmagna101168
Dmagna101207	4	scaffold_1[+]9240438-9240521	XLOC_001207 | Name=Dmagna101207 | mapped_geneID=Dmagna002159
Dmagna101221	4	scaffold_1[+]9356279-9359862	XLOC_001221 | Name=Dmagna101221 | mapped_to_Xinb3=Dapma7bEVm015564
Dmagna101238	4	scaffold_1[+]9474840-9476449	XLOC_001238 | Name=Dmagna101238
Dmagna101270	4	scaffold_1[+]9699788-9701799	XLOC_001270 | Name=Dmagna101270
Dmagna101284	4	scaffold_1[+]9778206-9780467	XLOC_001284 | Name=Dmagna101284 | mapped_to_Xinb3=Dapma7bEVm002989
Dmagna101305	3	scaffold_1[+]9999715-10000023	XLOC_001305 | Name=Dmagna101305 | mapped_geneID=Dmagna002356;Dmagna025410 | mapped_to_Xinb3=Dapma7bEVm007589
Dmagna101314	4	scaffold_1[+]10049947-10056147	XLOC_001314 | Name=Dmagna101314
Dmagna101330	3	scaffold_1[+]10195830-10198157	XLOC_001330 | Name=Dmagna101330
Dmagna101384	3	scaffold_1[+]10658015-10664570	XLOC_001384 | Name=Dmagna101384
Dmagna101412	4	scaffold_1[+]10857641-10860396	XLOC_001412 | Name=Dmagna101412
Dmagna101444	3	scaffold_1[+]11201376-11202175	XLOC_001444 | Name=Dmagna101444
Dmagna101445	3	scaffold_1[+]11202259-11203065	XLOC_001445 | Name=Dmagna101445
Dmagna101446	3	scaffold_1[+]11203320-11204009	XLOC_001446 | Name=Dmagna101446
Dmagna101447	3	scaffold_1[+]11204200-11205387	XLOC_001447 | Name=Dmagna101447
Dmagna101449	3	scaffold_1[+]11216279-11218573	XLOC_001449 | Name=Dmagna101449
Dmagna101453	4	scaffold_1[+]11248908-11251682	XLOC_001453 | Name=Dmagna101453
Dmagna101461	4	scaffold_1[+]11342758-11347763	XLOC_001461 | Name=Dmagna101461
Dmagna101462	4	scaffold_1[+]11348415-11349890	XLOC_001462 | Name=Dmagna101462 | mapped_to_Xinb3=Dapma7bEVm024823;Dapma7bEVm026648
Dmagna101473	4	scaffold_1[+]11514833-11515060	XLOC_001473 | Name=Dmagna101473 | mapped_geneID=Dmagna002356;Dmagna009250;Dmagna010022;Dmagna010733;Dmagna012471;Dmagna016345;Dmagna016385 | mapped_to_Xinb3=Dapma7bEVm007589
Dmagna101478	4	scaffold_1[+]11556135-11558928	XLOC_001478 | Name=Dmagna101478
Dmagna101494	4	scaffold_1[+]11713207-11713297	XLOC_001494 | Name=Dmagna101494 | mapped_to_Xinb3=Dapma7bEVm006291
Dmagna101500	4	scaffold_1[+]11727522-11727599	XLOC_001500 | Name=Dmagna101500
Dmagna101510	4	scaffold_1[+]11768939-11769565	XLOC_001510 | Name=Dmagna101510
Dmagna101524	4	scaffold_1[+]11935302-11938093	XLOC_001524 | Name=Dmagna101524
Dmagna101525	3	scaffold_1[+]11952012-11953062	XLOC_001525 | Name=Dmagna101525
Dmagna101534	4	scaffold_1[+]12056068-12058241	XLOC_001534 | Name=Dmagna101534
Dmagna101551	4	scaffold_1[+]12212054-12212227	XLOC_001551 | Name=Dmagna101551
Dmagna101553	3	scaffold_1[+]12217152-12217913	XLOC_001553 | Name=Dmagna101553
Dmagna101556	4	scaffold_1[+]12229899-12229976	XLOC_001556 | Name=Dmagna101556 | mapped_to_Xinb3=Dapma7bEVm017326
Dmagna101558	3	scaffold_1[+]12249486-12251270	XLOC_001558 | Name=Dmagna101558
Dmagna101562	3	scaffold_1[+]12264005-12264842	XLOC_001562 | Name=Dmagna101562
Dmagna101563	3	scaffold_1[+]12266468-12267200	XLOC_001563 | Name=Dmagna101563
Dmagna101567	3	scaffold_1[+]12302471-12303955	XLOC_001567 | Name=Dmagna101567
Dmagna101568	3	scaffold_1[+]12306354-12306917	XLOC_001568 | Name=Dmagna101568
Dmagna101569	3	scaffold_1[+]12307168-12308311	XLOC_001569 | Name=Dmagna101569
Dmagna101570	3	scaffold_1[+]12309507-12310270	XLOC_001570 | Name=Dmagna101570
Dmagna101571	3	scaffold_1[+]12310427-12311214	XLOC_001571 | Name=Dmagna101571
Dmagna101573	3	scaffold_1[+]12311953-12312813	XLOC_001573 | Name=Dmagna101573
Dmagna101574	3	scaffold_1[+]12313181-12314154	XLOC_001574 | Name=Dmagna101574
Dmagna101575	3	scaffold_1[+]12314307-12317054	XLOC_001575 | Name=Dmagna101575
Dmagna101576	3	scaffold_1[+]12317228-12318671	XLOC_001576 | Name=Dmagna101576
Dmagna101577	3	scaffold_1[+]12318851-12319754	XLOC_001577 | Name=Dmagna101577
Dmagna101578	3	scaffold_1[+]12319915-12323111	XLOC_001578 | Name=Dmagna101578
Dmagna101579	3	scaffold_1[+]12323534-12325577	XLOC_001579 | Name=Dmagna101579
Dmagna101580	3	scaffold_1[+]12326093-12327018	XLOC_001580 | Name=Dmagna101580
Dmagna101582	3	scaffold_1[+]12329682-12331854	XLOC_001582 | Name=Dmagna101582
Dmagna101586	3	scaffold_1[+]12339605-12340647	XLOC_001586 | Name=Dmagna101586
Dmagna101589	3	scaffold_1[+]12352734-12353921	XLOC_001589 | Name=Dmagna101589
Dmagna101602	4	scaffold_1[+]12447983-12450319	XLOC_001602 | Name=Dmagna101602
Dmagna101604	4	scaffold_1[+]12457168-12461928	XLOC_001604 | Name=Dmagna101604
Dmagna101605	3	scaffold_1[+]12460310-12461797	XLOC_001605 | Name=Dmagna101605
Dmagna101609	4	scaffold_1[+]12476576-12483214	XLOC_001609 | Name=Dmagna101609
Dmagna101610	3	scaffold_1[+]12477862-12480475	XLOC_001610 | Name=Dmagna101610
Dmagna101611	3	scaffold_1[+]12484690-12485272	XLOC_001611 | Name=Dmagna101611
Dmagna101612	3	scaffold_1[+]12486338-12487380	XLOC_001612 | Name=Dmagna101612
Dmagna101620	4	scaffold_1[+]12740413-12742199	XLOC_001620 | Name=Dmagna101620
Dmagna101621	4	scaffold_1[+]12743225-12749087	XLOC_001621 | Name=Dmagna101621
Dmagna101625	4	scaffold_1[+]12756922-12760172	XLOC_001625 | Name=Dmagna101625
Dmagna101626	3	scaffold_1[+]12760840-12764723	XLOC_001626 | Name=Dmagna101626
Dmagna101634	3	scaffold_1[+]12885466-12887006	XLOC_001634 | Name=Dmagna101634
Dmagna101652	4	scaffold_1[+]13022599-13026471	XLOC_001652 | Name=Dmagna101652
Dmagna101658	4	scaffold_1[+]13086569-13088025	XLOC_001658 | Name=Dmagna101658
Dmagna101659	3	scaffold_1[+]13091124-13097426	XLOC_001659 | Name=Dmagna101659
Dmagna101671	4	scaffold_1[+]13157593-13158665	XLOC_001671 | Name=Dmagna101671 | mapped_geneID=Dmagna010683 | mapped_to_Xinb3=Dapma7bEVm030184
Dmagna101683	3	scaffold_1[+]13209729-13211118	XLOC_001683 | Name=Dmagna101683
Dmagna101688	3	scaffold_1[+]13281198-13282891	XLOC_001688 | Name=Dmagna101688
Dmagna101690	3	scaffold_1[+]13285631-13289493	XLOC_001690 | Name=Dmagna101690
Dmagna101695	4	scaffold_1[+]13302484-13305902	XLOC_001695 | Name=Dmagna101695
Dmagna101704	4	scaffold_1[+]13357801-13358631	XLOC_001704 | Name=Dmagna101704
Dmagna101706	3	scaffold_1[+]13361054-13364546	XLOC_001706 | Name=Dmagna101706
Dmagna101707	3	scaffold_1[+]13367110-13368069	XLOC_001707 | Name=Dmagna101707
Dmagna101710	3	scaffold_1[+]13399000-13403484	XLOC_001710 | Name=Dmagna101710
Dmagna101712	4	scaffold_1[+]13413733-13415159	XLOC_001712 | Name=Dmagna101712
Dmagna101713	4	scaffold_1[+]13415764-13415988	XLOC_001713 | Name=Dmagna101713
Dmagna101714	4	scaffold_1[+]13417547-13417756	XLOC_001714 | Name=Dmagna101714
Dmagna101715	3	scaffold_1[+]13425309-13433035	XLOC_001715 | Name=Dmagna101715
Dmagna101716	4	scaffold_1[+]13425767-13427402	XLOC_001716 | Name=Dmagna101716
Dmagna101717	4	scaffold_1[+]13428170-13430115	XLOC_001717 | Name=Dmagna101717
Dmagna101718	3	scaffold_1[+]13436421-13438683	XLOC_001718 | Name=Dmagna101718
Dmagna101720	4	scaffold_1[+]13460173-13461313	XLOC_001720 | Name=Dmagna101720
Dmagna101722	3	scaffold_1[+]13464113-13464934	XLOC_001722 | Name=Dmagna101722
Dmagna101724	4	scaffold_1[+]13468941-13469234	XLOC_001724 | Name=Dmagna101724 | mapped_to_Xinb3=Dapma7bEVm024153;Dapma7bEVm030131;Dapma7bEVm030171;Dapma7bEVm030332
Dmagna101725	4	scaffold_1[+]13469654-13473445	XLOC_001725 | Name=Dmagna101725 | mapped_to_Xinb3=Dapma7bEVm030332
Dmagna101731	4	scaffold_1[+]13506621-13507612	XLOC_001731 | Name=Dmagna101731
Dmagna101738	4	scaffold_1[+]13551388-13552636	XLOC_001738 | Name=Dmagna101738
Dmagna101739	4	scaffold_1[+]13553499-13554317	XLOC_001739 | Name=Dmagna101739
Dmagna101753	4	scaffold_1[+]13668157-13669469	XLOC_001753 | Name=Dmagna101753
Dmagna101755	4	scaffold_1[+]13673842-13674340	XLOC_001755 | Name=Dmagna101755
Dmagna101757	3	scaffold_1[+]13727012-13733503	XLOC_001757 | Name=Dmagna101757
Dmagna101761	4	scaffold_1[+]13765716-13766694	XLOC_001761 | Name=Dmagna101761 | mapped_to_Xinb3=Dapma7bEVm018810
Dmagna101769	3	scaffold_1[+]13806417-13807670	XLOC_001769 | Name=Dmagna101769
Dmagna101770	4	scaffold_1[+]13808078-13808743	XLOC_001770 | Name=Dmagna101770
Dmagna101772	4	scaffold_1[+]13809797-13811470	XLOC_001772 | Name=Dmagna101772
Dmagna101773	3	scaffold_1[+]13811636-13813781	XLOC_001773 | Name=Dmagna101773
Dmagna101774	4	scaffold_1[+]13813854-13814999	XLOC_001774 | Name=Dmagna101774
Dmagna101780	3	scaffold_1[+]13865071-13866918	XLOC_001780 | Name=Dmagna101780
Dmagna101785	3	scaffold_1[+]13896171-13898975	XLOC_001785 | Name=Dmagna101785
Dmagna101788	4	scaffold_1[+]13902447-13902972	XLOC_001788 | Name=Dmagna101788 | mapped_to_Xinb3=Dapma7bEVm014941;Dapma7bEVm016570;Dapma7bEVm022940;Dapma7bEVm022991;Dapma7bEVm024288;Dapma7bEVm024429;Dapma7bEVm028863;Dapma7bEVm029473;Dapma7bEVm030160
Dmagna101789	3	scaffold_1[+]13903641-13904964	XLOC_001789 | Name=Dmagna101789 | mapped_to_Xinb3=Dapma7bEVm014941;Dapma7bEVm022992;Dapma7bEVm028863
Dmagna101791	4	scaffold_1[+]13910853-13913145	XLOC_001791 | Name=Dmagna101791
Dmagna101793	3	scaffold_1[+]13921696-13939174	XLOC_001793 | Name=Dmagna101793
Dmagna101800	4	scaffold_1[+]13977453-13979639	XLOC_001800 | Name=Dmagna101800
Dmagna101802	3	scaffold_1[+]13987100-13989524	XLOC_001802 | Name=Dmagna101802
Dmagna101816	3	scaffold_1[+]14094085-14094870	XLOC_001816 | Name=Dmagna101816
Dmagna101818	4	scaffold_1[+]14101752-14104766	XLOC_001818 | Name=Dmagna101818
Dmagna101827	3	scaffold_1[+]14137707-14138437	XLOC_001827 | Name=Dmagna101827 | mapped_to_Xinb3=Dapma7bEVm012305;Dapma7bEVm023942;Dapma7bEVm024282;Dapma7bEVm030047;Dapma7bEVm030171;Dapma7bEVm030183;Dapma7bEVm030265
Dmagna101828	3	scaffold_1[+]14139431-14140143	XLOC_001828 | Name=Dmagna101828 | mapped_geneID=Dmagna003558;Dmagna003862;Dmagna005775;Dmagna006518;Dmagna006736;Dmagna015285;Dmagna016068;Dmagna017827;Dmagna020065;Dmagna020104;Dmagna022072;Dmagna024266;Dmagna025370;Dmagna028131;Dmagna029370;Dmagna029807;Dmagna030206;Dmagna030300;Dmagna033442 | mapped_to_Xinb3=Dapma7bEVm022684;Dapma7bEVm022823;Dapma7bEVm030047;Dapma7bEVm030055;Dapma7bEVm030183;D…
Dmagna101829	3	scaffold_1[+]14140573-14141716	XLOC_001829 | Name=Dmagna101829
Dmagna101830	4	scaffold_1[+]14142899-14149932	XLOC_001830 | Name=Dmagna101830
Dmagna101831	3	scaffold_1[+]14146246-14146477	XLOC_001831 | Name=Dmagna101831 | mapped_geneID=Dmagna003322
Dmagna101834	3	scaffold_1[+]14150794-14156199	XLOC_001834 | Name=Dmagna101834
Dmagna101836	3	scaffold_1[+]14162088-14162828	XLOC_001836 | Name=Dmagna101836 | mapped_to_Xinb3=Dapma7bEVm012306;Dapma7bEVm024222;Dapma7bEVm030204;Dapma7bEVm030285
Dmagna101837	4	scaffold_1[+]14162987-14163229	XLOC_001837 | Name=Dmagna101837 | mapped_to_Xinb3=Dapma7bEVm012306;Dapma7bEVm024222;Dapma7bEVm030158
Dmagna101843	3	scaffold_1[+]14190875-14191367	XLOC_001843 | Name=Dmagna101843
Dmagna101847	3	scaffold_1[+]14235927-14236697	XLOC_001847 | Name=Dmagna101847
Dmagna101851	4	scaffold_1[+]14266227-14266352	XLOC_001851 | Name=Dmagna101851 | mapped_geneID=Dmagna020071;Dmagna033303 | mapped_to_Xinb3=Dapma7bEVm030355
Dmagna101853	4	scaffold_1[+]14270572-14273170	XLOC_001853 | Name=Dmagna101853
Dmagna101854	4	scaffold_1[+]14274252-14278734	XLOC_001854 | Name=Dmagna101854
Dmagna101858	3	scaffold_1[+]14296775-14299517	XLOC_001858 | Name=Dmagna101858
Dmagna101863	3	scaffold_1[+]14316848-14317346	XLOC_001863 | Name=Dmagna101863 | mapped_to_Xinb3=Dapma7bEVm018722
Dmagna101866	3	scaffold_1[+]14323059-14324386	XLOC_001866 | Name=Dmagna101866
Dmagna101868	3	scaffold_1[+]14326098-14327560	XLOC_001868 | Name=Dmagna101868
Dmagna101869	3	scaffold_1[+]14327816-14328634	XLOC_001869 | Name=Dmagna101869
Dmagna101879	4	scaffold_1[+]14399701-14401845	XLOC_001879 | Name=Dmagna101879
Dmagna101882	3	scaffold_1[+]14404137-14407959	XLOC_001882 | Name=Dmagna101882
Dmagna101889	3	scaffold_1[+]14444679-14449459	XLOC_001889 | Name=Dmagna101889
Dmagna101894	4	scaffold_1[+]14497242-14497652	XLOC_001894 | Name=Dmagna101894
Dmagna101897	3	scaffold_1[+]14505585-14510226	XLOC_001897 | Name=Dmagna101897 | mapped_to_Xinb3=Dapma7bEVm023780
Dmagna101898	3	scaffold_1[+]14510533-14512805	XLOC_001898 | Name=Dmagna101898
Dmagna101902	4	scaffold_1[+]14519035-14519241	XLOC_001902 | Name=Dmagna101902 | mapped_geneID=Dmagna003427;Dmagna006467;Dmagna006569;Dmagna022203;Dmagna025376;Dmagna027743 | mapped_to_Xinb3=Dapma7bEVm023500;Dapma7bEVm024409;Dapma7bEVm030093;Dapma7bEVm030099;Dapma7bEVm030275;Dapma7bEVm030300;Dapma7bEVm030332;Dapma7bEVm030336
Dmagna101905	4	scaffold_1[+]14530471-14533238	XLOC_001905 | Name=Dmagna101905 | mapped_to_Xinb3=Dapma7bEVm009465;Dapma7bEVm023780;Dapma7bEVm029128;Dapma7bEVm030168
Dmagna101908	3	scaffold_1[+]14558601-14559535	XLOC_001908 | Name=Dmagna101908 | mapped_to_Xinb3=Dapma7bEVm023520;Dapma7bEVm023616;Dapma7bEVm024094;Dapma7bEVm030138;Dapma7bEVm030267
Dmagna101923	3	scaffold_1[+]14656186-14658364	XLOC_001923 | Name=Dmagna101923
Dmagna101924	3	scaffold_1[+]14662584-14665788	XLOC_001924 | Name=Dmagna101924 | mapped_to_Xinb3=Dapma7bEVm023833;Dapma7bEVm024290
Dmagna101927	3	scaffold_1[+]14675129-14676932	XLOC_001927 | Name=Dmagna101927
Dmagna101933	3	scaffold_1[+]14716388-14719007	XLOC_001933 | Name=Dmagna101933
Dmagna101935	3	scaffold_1[+]14743511-14753993	XLOC_001935 | Name=Dmagna101935
Dmagna101939	3	scaffold_1[+]14773068-14773403	XLOC_001939 | Name=Dmagna101939 | mapped_geneID=Dmagna006656;Dmagna022437;Dmagna027908;Dmagna030098 | mapped_to_Xinb3=Dapma7bEVm011907;Dapma7bEVm016085;Dapma7bEVm024198
Dmagna101941	3	scaffold_1[+]14779591-14780160	XLOC_001941 | Name=Dmagna101941
Dmagna101942	4	scaffold_1[+]14792281-14794069	XLOC_001942 | Name=Dmagna101942
Dmagna101947	3	scaffold_1[+]14860484-14866086	XLOC_001947 | Name=Dmagna101947
Dmagna101953	3	scaffold_1[+]14884065-14884529	XLOC_001953 | Name=Dmagna101953 | mapped_to_Xinb3=Dapma7bEVm022620;Dapma7bEVm030320
Dmagna101956	4	scaffold_1[+]14904938-14905057	XLOC_001956 | Name=Dmagna101956 | mapped_geneID=Dmagna008831;Dmagna029261
Dmagna101957	4	scaffold_1[+]14905807-14908192	XLOC_001957 | Name=Dmagna101957 | mapped_to_Xinb3=Dapma7bEVm023497
Dmagna101958	3	scaffold_1[+]14913314-14919234	XLOC_001958 | Name=Dmagna101958
Dmagna101961	4	scaffold_1[+]14933730-14934389	XLOC_001961 | Name=Dmagna101961
Dmagna101977	4	scaffold_1[+]15037455-15042256	XLOC_001977 | Name=Dmagna101977
Dmagna101978	4	scaffold_1[+]15043018-15046041	XLOC_001978 | Name=Dmagna101978
Dmagna101979	4	scaffold_1[+]15047142-15050333	XLOC_001979 | Name=Dmagna101979
Dmagna101980	4	scaffold_1[+]15051425-15054441	XLOC_001980 | Name=Dmagna101980
Dmagna101984	4	scaffold_1[+]15070639-15073629	XLOC_001984 | Name=Dmagna101984
Dmagna101985	3	scaffold_1[+]15074375-15077739	XLOC_001985 | Name=Dmagna101985
Dmagna101999	3	scaffold_1[+]15143393-15146174	XLOC_001999 | Name=Dmagna101999 | mapped_to_Xinb3=Dapma7bEVm008278;Dapma7bEVm012710;Dapma7bEVm022859
Dmagna102005	3	scaffold_1[+]15167167-15168153	XLOC_002005 | Name=Dmagna102005
Dmagna102007	4	scaffold_1[+]15170679-15171322	XLOC_002007 | Name=Dmagna102007 | mapped_geneID=Dmagna013315 | mapped_to_Xinb3=Dapma7bEVm023498;Dapma7bEVm023528;Dapma7bEVm023665;Dapma7bEVm023928;Dapma7bEVm023955;Dapma7bEVm027317;Dapma7bEVm029453;Dapma7bEVm029536
Dmagna102009	4	scaffold_1[+]15176085-15179543	XLOC_002009 | Name=Dmagna102009 | mapped_to_Xinb3=Dapma7bEVm010677;Dapma7bEVm019128;Dapma7bEVm029477
Dmagna102012	3	scaffold_1[+]15187758-15188183	XLOC_002012 | Name=Dmagna102012
Dmagna102015	4	scaffold_1[+]15198744-15202230	XLOC_002015 | Name=Dmagna102015
Dmagna102020	3	scaffold_1[+]15247197-15249008	XLOC_002020 | Name=Dmagna102020
Dmagna102024	3	scaffold_1[+]15267186-15271918	XLOC_002024 | Name=Dmagna102024
Dmagna102026	3	scaffold_1[+]15275874-15276902	XLOC_002026 | Name=Dmagna102026
Dmagna102027	3	scaffold_1[+]15279295-15280054	XLOC_002027 | Name=Dmagna102027
Dmagna102028	4	scaffold_1[+]15280373-15281997	XLOC_002028 | Name=Dmagna102028
Dmagna102029	3	scaffold_1[+]15282116-15282517	XLOC_002029 | Name=Dmagna102029
Dmagna102030	3	scaffold_1[+]15282714-15283501	XLOC_002030 | Name=Dmagna102030
Dmagna102031	3	scaffold_1[+]15284939-15291070	XLOC_002031 | Name=Dmagna102031
Dmagna102032	3	scaffold_1[+]15292513-15294952	XLOC_002032 | Name=Dmagna102032
Dmagna102033	3	scaffold_1[+]15295083-15296055	XLOC_002033 | Name=Dmagna102033
Dmagna102035	3	scaffold_1[+]15300313-15301069	XLOC_002035 | Name=Dmagna102035
Dmagna102036	4	scaffold_1[+]15301236-15303363	XLOC_002036 | Name=Dmagna102036
Dmagna102038	3	scaffold_1[+]15333190-15337063	XLOC_002038 | Name=Dmagna102038
Dmagna102039	3	scaffold_1[+]15337174-15338237	XLOC_002039 | Name=Dmagna102039
Dmagna102040	3	scaffold_1[+]15338776-15340815	XLOC_002040 | Name=Dmagna102040
Dmagna102042	4	scaffold_1[+]15348388-15349886	XLOC_002042 | Name=Dmagna102042
Dmagna102044	3	scaffold_1[+]15354112-15355064	XLOC_002044 | Name=Dmagna102044
Dmagna102046	4	scaffold_1[+]15363071-15364311	XLOC_002046 | Name=Dmagna102046
Dmagna102047	3	scaffold_1[+]15365233-15367223	XLOC_002047 | Name=Dmagna102047
Dmagna102048	3	scaffold_1[+]15372867-15374347	XLOC_002048 | Name=Dmagna102048
Dmagna102049	3	scaffold_1[+]15374532-15376802	XLOC_002049 | Name=Dmagna102049 | mapped_to_Xinb3=Dapma7bEVm023528;Dapma7bEVm023928;Dapma7bEVm023955;Dapma7bEVm027317;Dapma7bEVm029453;Dapma7bEVm029536
Dmagna102051	4	scaffold_1[+]15381410-15384289	XLOC_002051 | Name=Dmagna102051
Dmagna102058	3	scaffold_1[+]15406577-15407810	XLOC_002058 | Name=Dmagna102058
Dmagna102060	3	scaffold_1[+]15413239-15416199	XLOC_002060 | Name=Dmagna102060 | mapped_to_Xinb3=Dapma7bEVm030035
Dmagna102061	4	scaffold_1[+]15416825-15418064	XLOC_002061 | Name=Dmagna102061 | mapped_to_Xinb3=Dapma7bEVm018989;Dapma7bEVm022544;Dapma7bEVm022652;Dapma7bEVm024153;Dapma7bEVm024383;Dapma7bEVm030211;Dapma7bEVm030332;Dapma7bEVm030366
Dmagna102062	4	scaffold_1[+]15432187-15435772	XLOC_002062 | Name=Dmagna102062
Dmagna102068	4	scaffold_1[+]15474930-15475010	XLOC_002068 | Name=Dmagna102068
Dmagna102072	3	scaffold_1[+]15540706-15541203	XLOC_002072 | Name=Dmagna102072
Dmagna102073	4	scaffold_1[+]15541412-15541718	XLOC_002073 | Name=Dmagna102073
Dmagna102076	3	scaffold_1[+]15551016-15553999	XLOC_002076 | Name=Dmagna102076 | mapped_to_Xinb3=Dapma7bEVm009500;Dapma7bEVm023772
Dmagna102083	3	scaffold_1[+]15593791-15594798	XLOC_002083 | Name=Dmagna102083
Dmagna102086	3	scaffold_1[+]15606578-15607980	XLOC_002086 | Name=Dmagna102086
Dmagna102088	4	scaffold_1[+]15623834-15624495	XLOC_002088 | Name=Dmagna102088
Dmagna102094	3	scaffold_1[+]15642793-15643059	XLOC_002094 | Name=Dmagna102094
Dmagna102097	3	scaffold_1[+]15679046-15686911	XLOC_002097 | Name=Dmagna102097
Dmagna102098	3	scaffold_1[+]15687785-15688496	XLOC_002098 | Name=Dmagna102098
Dmagna102100	3	scaffold_1[+]15696831-15697033	XLOC_002100 | Name=Dmagna102100
Dmagna102102	3	scaffold_1[+]15703395-15703667	XLOC_002102 | Name=Dmagna102102
Dmagna102103	4	scaffold_1[+]15706600-15707189	XLOC_002103 | Name=Dmagna102103
Dmagna102104	3	scaffold_1[+]15714839-15723441	XLOC_002104 | Name=Dmagna102104
Dmagna102105	3	scaffold_1[+]15714936-15715768	XLOC_002105 | Name=Dmagna102105
Dmagna102106	4	scaffold_1[+]15727460-15729919	XLOC_002106 | Name=Dmagna102106
Dmagna102108	3	scaffold_1[+]15731166-15732642	XLOC_002108 | Name=Dmagna102108
Dmagna102109	3	scaffold_1[+]15742422-15742859	XLOC_002109 | Name=Dmagna102109 | mapped_to_Xinb3=Dapma7bEVm010664;Dapma7bEVm019904
Dmagna102110	4	scaffold_1[+]15750625-15752579	XLOC_002110 | Name=Dmagna102110
Dmagna102111	4	scaffold_1[+]15753156-15756385	XLOC_002111 | Name=Dmagna102111
Dmagna102114	4	scaffold_1[+]15770436-15774213	XLOC_002114 | Name=Dmagna102114 | mapped_to_Xinb3=Dapma7bEVm023528;Dapma7bEVm023955;Dapma7bEVm027317;Dapma7bEVm029453;Dapma7bEVm029536
Dmagna102120	3	scaffold_1[+]15790537-15791804	XLOC_002120 | Name=Dmagna102120 | mapped_geneID=Dmagna014181 | mapped_to_Xinb3=Dapma7bEVm023528;Dapma7bEVm023546;Dapma7bEVm023928;Dapma7bEVm023955;Dapma7bEVm027317;Dapma7bEVm029536
Dmagna102126	3	scaffold_1[+]15839561-15840364	XLOC_002126 | Name=Dmagna102126
Dmagna102132	3	scaffold_1[+]15876075-15877138	XLOC_002132 | Name=Dmagna102132 | mapped_to_Xinb3=Dapma7bEVm030704
Dmagna102133	3	scaffold_1[+]15878020-15878737	XLOC_002133 | Name=Dmagna102133
Dmagna102134	3	scaffold_1[+]15879438-15881661	XLOC_002134 | Name=Dmagna102134
Dmagna102135	3	scaffold_1[+]15882579-15884792	XLOC_002135 | Name=Dmagna102135
Dmagna102136	4	scaffold_1[+]15888497-15888958	XLOC_002136 | Name=Dmagna102136 | mapped_to_Xinb3=Dapma7bEVm022872;Dapma7bEVm030302
Dmagna102145	4	scaffold_1[+]15943225-15945023	XLOC_002145 | Name=Dmagna102145
Dmagna102146	3	scaffold_1[+]15945534-15947168	XLOC_002146 | Name=Dmagna102146
Dmagna102151	4	scaffold_1[+]15981683-15981772	XLOC_002151 | Name=Dmagna102151
Dmagna102153	4	scaffold_1[+]15998246-15998655	XLOC_002153 | Name=Dmagna102153
Dmagna102154	4	scaffold_1[+]15999775-16000636	XLOC_002154 | Name=Dmagna102154
Dmagna102159	3	scaffold_1[+]16012146-16014253	XLOC_002159 | Name=Dmagna102159
Dmagna102164	3	scaffold_1[+]16083944-16084462	XLOC_002164 | Name=Dmagna102164
Dmagna102166	4	scaffold_1[+]16086642-16087646	XLOC_002166 | Name=Dmagna102166
Dmagna102167	3	scaffold_1[+]16087931-16088548	XLOC_002167 | Name=Dmagna102167
Dmagna102170	3	scaffold_1[+]16112022-16112789	XLOC_002170 | Name=Dmagna102170
Dmagna102171	3	scaffold_1[+]16116352-16116730	XLOC_002171 | Name=Dmagna102171 | mapped_to_Xinb3=Dapma7bEVm023951;Dapma7bEVm030171;Dapma7bEVm030211;Dapma7bEVm030225
Dmagna102172	4	scaffold_1[+]16118373-16123664	XLOC_002172 | Name=Dmagna102172
Dmagna102173	3	scaffold_1[+]16120884-16121511	XLOC_002173 | Name=Dmagna102173
Dmagna102175	3	scaffold_1[+]16133496-16134362	XLOC_002175 | Name=Dmagna102175
Dmagna102176	3	scaffold_1[+]16136235-16137961	XLOC_002176 | Name=Dmagna102176
Dmagna102179	4	scaffold_1[+]16157069-16164008	XLOC_002179 | Name=Dmagna102179
Dmagna102182	4	scaffold_1[+]16165786-16175007	XLOC_002182 | Name=Dmagna102182
Dmagna102183	4	scaffold_1[+]16176578-16180950	XLOC_002183 | Name=Dmagna102183
Dmagna102185	3	scaffold_1[+]16193544-16194175	XLOC_002185 | Name=Dmagna102185
Dmagna102186	3	scaffold_1[+]16194297-16194936	XLOC_002186 | Name=Dmagna102186 | mapped_to_Xinb3=Dapma7bEVm004792;Dapma7bEVm009452
Dmagna102187	4	scaffold_1[+]16213936-16214184	XLOC_002187 | Name=Dmagna102187
Dmagna102192	3	scaffold_1[+]16251101-16252920	XLOC_002192 | Name=Dmagna102192
Dmagna102193	3	scaffold_1[+]16257430-16257584	XLOC_002193 | Name=Dmagna102193 | mapped_to_Xinb3=Dapma7bEVm018732;Dapma7bEVm022916;Dapma7bEVm024072;Dapma7bEVm030287
Dmagna102194	3	scaffold_1[-]24-482	XLOC_002194 | Name=Dmagna102194 | mapped_geneID=Dmagna013540;Dmagna029546;Dmagna029803 | mapped_to_Xinb3=Dapma7bEVm023528;Dapma7bEVm023546;Dapma7bEVm023665;Dapma7bEVm023955;Dapma7bEVm027317;Dapma7bEVm029453;Dapma7bEVm029536;Dapma7bEVm030283;Dapma7bEVm030565
Dmagna102195	4	scaffold_1[-]562-679	XLOC_002195 | Name=Dmagna102195 | mapped_geneID=Dmagna006396;Dmagna013540;Dmagna014546;Dmagna022184;Dmagna029546;Dmagna029786;Dmagna029803 | mapped_to_Xinb3=Dapma7bEVm023528;Dapma7bEVm023955;Dapma7bEVm027317;Dapma7bEVm029453;Dapma7bEVm029536;Dapma7bEVm030283;Dapma7bEVm030565
Dmagna102197	4	scaffold_1[-]14676-16799	XLOC_002197 | Name=Dmagna102197 | mapped_to_Xinb3=Dapma7bEVm023666
Dmagna102198	3	scaffold_1[-]17223-18803	XLOC_002198 | Name=Dmagna102198
Dmagna102199	4	scaffold_1[-]26840-27564	XLOC_002199 | Name=Dmagna102199
Dmagna102207	3	scaffold_1[-]78883-80362	XLOC_002207 | Name=Dmagna102207
Dmagna102216	4	scaffold_1[-]122326-122430	XLOC_002216 | Name=Dmagna102216
Dmagna102254	4	scaffold_1[-]515252-527910	XLOC_002254 | Name=Dmagna102254
Dmagna102260	4	scaffold_1[-]637636-639195	XLOC_002260 | Name=Dmagna102260
Dmagna102270	3	scaffold_1[-]740411-745577	XLOC_002270 | Name=Dmagna102270
Dmagna102292	4	scaffold_1[-]886868-886963	XLOC_002292 | Name=Dmagna102292 | mapped_to_Xinb3=Dapma7bEVm004513
Dmagna102301	4	scaffold_1[-]973839-973922	XLOC_002301 | Name=Dmagna102301
Dmagna102303	3	scaffold_1[-]1018624-1021564	XLOC_002303 | Name=Dmagna102303
Dmagna102325	3	scaffold_1[-]1184889-1185605	XLOC_002325 | Name=Dmagna102325
Dmagna102328	3	scaffold_1[-]1190789-1191133	XLOC_002328 | Name=Dmagna102328
Dmagna102329	3	scaffold_1[-]1195430-1196424	XLOC_002329 | Name=Dmagna102329
Dmagna102339	4	scaffold_1[-]1286623-1289752	XLOC_002339 | Name=Dmagna102339
Dmagna102340	4	scaffold_1[-]1306070-1306135	XLOC_002340 | Name=Dmagna102340 | mapped_geneID=Dmagna000280 | mapped_to_Xinb3=Dapma7bEVm015001;Dapma7bEVm025800;Dapma7bEVm027353;Dapma7bEVm030672
Dmagna102341	3	scaffold_1[-]1327977-1328673	XLOC_002341 | Name=Dmagna102341
Dmagna102343	4	scaffold_1[-]1340749-1345178	XLOC_002343 | Name=Dmagna102343
Dmagna102344	3	scaffold_1[-]1347308-1348000	XLOC_002344 | Name=Dmagna102344
Dmagna102345	3	scaffold_1[-]1354507-1354884	XLOC_002345 | Name=Dmagna102345
Dmagna102347	3	scaffold_1[-]1360144-1361412	XLOC_002347 | Name=Dmagna102347
Dmagna102348	3	scaffold_1[-]1361732-1362376	XLOC_002348 | Name=Dmagna102348
Dmagna102351	3	scaffold_1[-]1374450-1375052	XLOC_002351 | Name=Dmagna102351
Dmagna102353	3	scaffold_1[-]1376395-1377634	XLOC_002353 | Name=Dmagna102353
Dmagna102355	3	scaffold_1[-]1380048-1381368	XLOC_002355 | Name=Dmagna102355
Dmagna102356	3	scaffold_1[-]1384064-1385394	XLOC_002356 | Name=Dmagna102356
Dmagna102357	3	scaffold_1[-]1391291-1392318	XLOC_002357 | Name=Dmagna102357
Dmagna102375	3	scaffold_1[-]1523616-1537051	XLOC_002375 | Name=Dmagna102375
Dmagna102382	4	scaffold_1[-]1683414-1688573	XLOC_002382 | Name=Dmagna102382
Dmagna102414	4	scaffold_1[-]1969824-1971807	XLOC_002414 | Name=Dmagna102414
Dmagna102431	4	scaffold_1[-]2147517-2149426	XLOC_002431 | Name=Dmagna102431
Dmagna102435	3	scaffold_1[-]2173081-2173224	XLOC_002435 | Name=Dmagna102435
Dmagna102436	3	scaffold_1[-]2180513-2181419	XLOC_002436 | Name=Dmagna102436
Dmagna102438	3	scaffold_1[-]2188644-2190616	XLOC_002438 | Name=Dmagna102438
Dmagna102439	3	scaffold_1[-]2190699-2191254	XLOC_002439 | Name=Dmagna102439
Dmagna102467	3	scaffold_1[-]2336741-2338940	XLOC_002467 | Name=Dmagna102467
Dmagna102477	4	scaffold_1[-]2504710-2507006	XLOC_002477 | Name=Dmagna102477
Dmagna102522	4	scaffold_1[-]2854868-2856793	XLOC_002522 | Name=Dmagna102522
Dmagna102548	3	scaffold_1[-]3148925-3149863	XLOC_002548 | Name=Dmagna102548
Dmagna102550	3	scaffold_1[-]3151929-3152481	XLOC_002550 | Name=Dmagna102550
Dmagna102551	3	scaffold_1[-]3156490-3157329	XLOC_002551 | Name=Dmagna102551
Dmagna102552	3	scaffold_1[-]3158838-3159529	XLOC_002552 | Name=Dmagna102552
Dmagna102553	3	scaffold_1[-]3160340-3161347	XLOC_002553 | Name=Dmagna102553
Dmagna102554	3	scaffold_1[-]3161659-3163000	XLOC_002554 | Name=Dmagna102554
Dmagna102555	3	scaffold_1[-]3164295-3164945	XLOC_002555 | Name=Dmagna102555
Dmagna102556	3	scaffold_1[-]3166050-3167028	XLOC_002556 | Name=Dmagna102556
Dmagna102558	3	scaffold_1[-]3170745-3171458	XLOC_002558 | Name=Dmagna102558
Dmagna102559	4	scaffold_1[-]3174927-3185379	XLOC_002559 | Name=Dmagna102559
Dmagna102560	3	scaffold_1[-]3179555-3180444	XLOC_002560 | Name=Dmagna102560
Dmagna102561	3	scaffold_1[-]3182911-3184623	XLOC_002561 | Name=Dmagna102561
Dmagna102566	3	scaffold_1[-]3202022-3202796	XLOC_002566 | Name=Dmagna102566
Dmagna102567	4	scaffold_1[-]3204572-3209004	XLOC_002567 | Name=Dmagna102567
Dmagna102568	3	scaffold_1[-]3205389-3205611	XLOC_002568 | Name=Dmagna102568
Dmagna102571	4	scaffold_1[-]3222828-3225346	XLOC_002571 | Name=Dmagna102571
Dmagna102572	3	scaffold_1[-]3225970-3226991	XLOC_002572 | Name=Dmagna102572
Dmagna102574	3	scaffold_1[-]3227830-3229200	XLOC_002574 | Name=Dmagna102574
Dmagna102575	4	scaffold_1[-]3233994-3235957	XLOC_002575 | Name=Dmagna102575
Dmagna102578	3	scaffold_1[-]3241572-3242699	XLOC_002578 | Name=Dmagna102578
Dmagna102581	3	scaffold_1[-]3246346-3246984	XLOC_002581 | Name=Dmagna102581
Dmagna102582	3	scaffold_1[-]3247304-3248310	XLOC_002582 | Name=Dmagna102582
Dmagna102588	3	scaffold_1[-]3270474-3273272	XLOC_002588 | Name=Dmagna102588
Dmagna102590	3	scaffold_1[-]3277648-3278087	XLOC_002590 | Name=Dmagna102590 | mapped_to_Xinb3=Dapma7bEVm030642
Dmagna102591	4	scaffold_1[-]3278644-3290515	XLOC_002591 | Name=Dmagna102591
Dmagna102592	3	scaffold_1[-]3281476-3282379	XLOC_002592 | Name=Dmagna102592
Dmagna102594	3	scaffold_1[-]3290684-3293639	XLOC_002594 | Name=Dmagna102594
Dmagna102595	3	scaffold_1[-]3300492-3301317	XLOC_002595 | Name=Dmagna102595
Dmagna102596	4	scaffold_1[-]3309643-3309933	XLOC_002596 | Name=Dmagna102596
Dmagna102609	3	scaffold_1[-]3398458-3399568	XLOC_002609 | Name=Dmagna102609
Dmagna102610	3	scaffold_1[-]3399688-3399943	XLOC_002610 | Name=Dmagna102610
Dmagna102615	3	scaffold_1[-]3438576-3439063	XLOC_002615 | Name=Dmagna102615
Dmagna102618	3	scaffold_1[-]3449979-3450692	XLOC_002618 | Name=Dmagna102618
Dmagna102620	3	scaffold_1[-]3460743-3461234	XLOC_002620 | Name=Dmagna102620
Dmagna102621	3	scaffold_1[-]3466161-3466462	XLOC_002621 | Name=Dmagna102621
Dmagna102622	4	scaffold_1[-]3471194-3475250	XLOC_002622 | Name=Dmagna102622
Dmagna102623	3	scaffold_1[-]3477924-3480128	XLOC_002623 | Name=Dmagna102623
Dmagna102624	4	scaffold_1[-]3481237-3482536	XLOC_002624 | Name=Dmagna102624
Dmagna102626	3	scaffold_1[-]3485022-3486619	XLOC_002626 | Name=Dmagna102626
Dmagna102629	3	scaffold_1[-]3491052-3491821	XLOC_002629 | Name=Dmagna102629
Dmagna102631	3	scaffold_1[-]3503645-3503944	XLOC_002631 | Name=Dmagna102631
Dmagna102633	3	scaffold_1[-]3510883-3512300	XLOC_002633 | Name=Dmagna102633
Dmagna102635	3	scaffold_1[-]3530908-3531736	XLOC_002635 | Name=Dmagna102635
Dmagna102636	3	scaffold_1[-]3531932-3533023	XLOC_002636 | Name=Dmagna102636
Dmagna102637	3	scaffold_1[-]3542450-3542907	XLOC_002637 | Name=Dmagna102637
Dmagna102638	4	scaffold_1[-]3544485-3546155	XLOC_002638 | Name=Dmagna102638
Dmagna102639	3	scaffold_1[-]3554222-3554864	XLOC_002639 | Name=Dmagna102639
Dmagna102640	3	scaffold_1[-]3555266-3555591	XLOC_002640 | Name=Dmagna102640
Dmagna102641	3	scaffold_1[-]3556424-3556728	XLOC_002641 | Name=Dmagna102641
Dmagna102642	3	scaffold_1[-]3557319-3557542	XLOC_002642 | Name=Dmagna102642
Dmagna102643	3	scaffold_1[-]3558738-3559248	XLOC_002643 | Name=Dmagna102643
Dmagna102644	3	scaffold_1[-]3562221-3564200	XLOC_002644 | Name=Dmagna102644
Dmagna102646	4	scaffold_1[-]3592822-3593882	XLOC_002646 | Name=Dmagna102646
Dmagna102647	4	scaffold_1[-]3594716-3595006	XLOC_002647 | Name=Dmagna102647 | mapped_to_Xinb3=Dapma7bEVm027076
Dmagna102652	4	scaffold_1[-]3608534-3610732	XLOC_002652 | Name=Dmagna102652
Dmagna102660	4	scaffold_1[-]3679584-3683219	XLOC_002660 | Name=Dmagna102660
Dmagna102661	4	scaffold_1[-]3685852-3691368	XLOC_002661 | Name=Dmagna102661
Dmagna102678	4	scaffold_1[-]3815231-3820490	XLOC_002678 | Name=Dmagna102678
Dmagna102687	3	scaffold_1[-]3914806-3919768	XLOC_002687 | Name=Dmagna102687
Dmagna102694	4	scaffold_1[-]3961956-3962177	XLOC_002694 | Name=Dmagna102694 | mapped_geneID=Dmagna002356;Dmagna009250;Dmagna010022;Dmagna010733;Dmagna012471;Dmagna016345;Dmagna016385 | mapped_to_Xinb3=Dapma7bEVm007589
Dmagna102695	4	scaffold_1[-]3963025-3963246	XLOC_002695 | Name=Dmagna102695 | mapped_geneID=Dmagna002356;Dmagna009250;Dmagna010022;Dmagna010733;Dmagna012471;Dmagna016345;Dmagna016385;Dmagna025410 | mapped_to_Xinb3=Dapma7bEVm007589
Dmagna102706	3	scaffold_1[-]4050985-4063896	XLOC_002706 | Name=Dmagna102706
Dmagna102719	4	scaffold_1[-]4116230-4127462	XLOC_002719 | Name=Dmagna102719
Dmagna102741	4	scaffold_1[-]4337622-4340778	XLOC_002741 | Name=Dmagna102741
Dmagna102751	4	scaffold_1[-]4416224-4416403	XLOC_002751 | Name=Dmagna102751
Dmagna102772	4	scaffold_1[-]4510357-4510440	XLOC_002772 | Name=Dmagna102772 | mapped_geneID=Dmagna001012 | mapped_to_Xinb3=Dapma7bEVm021505
Dmagna102780	4	scaffold_1[-]4549415-4554996	XLOC_002780 | Name=Dmagna102780
Dmagna102781	3	scaffold_1[-]4557731-4558083	XLOC_002781 | Name=Dmagna102781
Dmagna102786	3	scaffold_1[-]4582485-4583556	XLOC_002786 | Name=Dmagna102786
Dmagna102787	4	scaffold_1[-]4584177-4586458	XLOC_002787 | Name=Dmagna102787
Dmagna102789	3	scaffold_1[-]4587437-4588355	XLOC_002789 | Name=Dmagna102789
Dmagna102790	3	scaffold_1[-]4589065-4590514	XLOC_002790 | Name=Dmagna102790
Dmagna102791	3	scaffold_1[-]4590615-4592448	XLOC_002791 | Name=Dmagna102791
Dmagna102792	3	scaffold_1[-]4592619-4594026	XLOC_002792 | Name=Dmagna102792
Dmagna102795	3	scaffold_1[-]4618414-4619016	XLOC_002795 | Name=Dmagna102795
Dmagna102798	4	scaffold_1[-]4634203-4635251	XLOC_002798 | Name=Dmagna102798
Dmagna102800	3	scaffold_1[-]4638481-4639089	XLOC_002800 | Name=Dmagna102800 | mapped_to_Xinb3=Dapma7bEVm009598
Dmagna102802	3	scaffold_1[-]4647129-4647627	XLOC_002802 | Name=Dmagna102802
Dmagna102803	3	scaffold_1[-]4647746-4648411	XLOC_002803 | Name=Dmagna102803 | mapped_to_Xinb3=Dapma7bEVm020058
Dmagna102807	3	scaffold_1[-]4652065-4653373	XLOC_002807 | Name=Dmagna102807
Dmagna102809	3	scaffold_1[-]4655380-4656097	XLOC_002809 | Name=Dmagna102809
Dmagna102817	3	scaffold_1[-]4685050-4685232	XLOC_002817 | Name=Dmagna102817
Dmagna102820	3	scaffold_1[-]4695181-4696104	XLOC_002820 | Name=Dmagna102820
Dmagna102821	3	scaffold_1[-]4700078-4700992	XLOC_002821 | Name=Dmagna102821 | mapped_to_Xinb3=Dapma7bEVm015119
Dmagna102827	3	scaffold_1[-]4734908-4735973	XLOC_002827 | Name=Dmagna102827
Dmagna102830	4	scaffold_1[-]4743897-4745081	XLOC_002830 | Name=Dmagna102830
Dmagna102832	3	scaffold_1[-]4757977-4758613	XLOC_002832 | Name=Dmagna102832
Dmagna102835	3	scaffold_1[-]4796679-4798237	XLOC_002835 | Name=Dmagna102835
Dmagna102840	3	scaffold_1[-]4813467-4815660	XLOC_002840 | Name=Dmagna102840
Dmagna102841	3	scaffold_1[-]4817101-4817639	XLOC_002841 | Name=Dmagna102841 | mapped_geneID=Dmagna001119 | mapped_to_Xinb3=Dapma7bEVm005049
Dmagna102842	3	scaffold_1[-]4817754-4818980	XLOC_002842 | Name=Dmagna102842 | mapped_to_Xinb3=Dapma7bEVm005049
Dmagna102843	3	scaffold_1[-]4819244-4820126	XLOC_002843 | Name=Dmagna102843
Dmagna102844	3	scaffold_1[-]4821243-4823332	XLOC_002844 | Name=Dmagna102844
Dmagna102846	3	scaffold_1[-]4825894-4826568	XLOC_002846 | Name=Dmagna102846
Dmagna102847	3	scaffold_1[-]4832334-4833137	XLOC_002847 | Name=Dmagna102847
Dmagna102848	3	scaffold_1[-]4853296-4865259	XLOC_002848 | Name=Dmagna102848
Dmagna102855	4	scaffold_1[-]4919952-4920148	XLOC_002855 | Name=Dmagna102855
Dmagna102868	4	scaffold_1[-]5068607-5069079	XLOC_002868 | Name=Dmagna102868
Dmagna102870	4	scaffold_1[-]5071307-5074206	XLOC_002870 | Name=Dmagna102870
Dmagna102871	4	scaffold_1[-]5076873-5077382	XLOC_002871 | Name=Dmagna102871
Dmagna102893	4	scaffold_1[-]5334160-5334225	XLOC_002893 | Name=Dmagna102893
Dmagna102898	3	scaffold_1[-]5368151-5368311	XLOC_002898 | Name=Dmagna102898
Dmagna102940	4	scaffold_1[-]5726540-5727919	XLOC_002940 | Name=Dmagna102940
Dmagna102949	3	scaffold_1[-]5839855-5848665	XLOC_002949 | Name=Dmagna102949
Dmagna102955	4	scaffold_1[-]5879916-5880365	XLOC_002955 | Name=Dmagna102955
Dmagna102975	4	scaffold_1[-]6044109-6044480	XLOC_002975 | Name=Dmagna102975
Dmagna102985	3	scaffold_1[-]6121320-6122232	XLOC_002985 | Name=Dmagna102985
Dmagna102986	3	scaffold_1[-]6131802-6132229	XLOC_002986 | Name=Dmagna102986
Dmagna102987	4	scaffold_1[-]6138193-6139582	XLOC_002987 | Name=Dmagna102987
Dmagna102990	4	scaffold_1[-]6152962-6153096	XLOC_002990 | Name=Dmagna102990 | mapped_geneID=Dmagna001458
Dmagna102993	4	scaffold_1[-]6165682-6166186	XLOC_002993 | Name=Dmagna102993
Dmagna103001	4	scaffold_1[-]6200651-6201491	XLOC_003001 | Name=Dmagna103001 | mapped_to_Xinb3=Dapma7bEVm002703;Dapma7bEVm008327;Dapma7bEVm011491;Dapma7bEVm022255;Dapma7bEVm027024
Dmagna103002	3	scaffold_1[-]6213337-6213684	XLOC_003002 | Name=Dmagna103002 | mapped_to_Xinb3=Dapma7bEVm009478
Dmagna103003	4	scaffold_1[-]6229150-6231639	XLOC_003003 | Name=Dmagna103003
Dmagna103004	4	scaffold_1[-]6233399-6236120	XLOC_003004 | Name=Dmagna103004
Dmagna103009	3	scaffold_1[-]6258609-6261127	XLOC_003009 | Name=Dmagna103009 | mapped_to_Xinb3=Dapma7bEVm000113;Dapma7bEVm022687;Dapma7bEVm024423;Dapma7bEVm030035
Dmagna103013	3	scaffold_1[-]6281991-6282657	XLOC_003013 | Name=Dmagna103013
Dmagna103018	3	scaffold_1[-]6306584-6307850	XLOC_003018 | Name=Dmagna103018
Dmagna103019	3	scaffold_1[-]6311526-6313158	XLOC_003019 | Name=Dmagna103019
Dmagna103022	3	scaffold_1[-]6333571-6334926	XLOC_003022 | Name=Dmagna103022
Dmagna103025	3	scaffold_1[-]6340419-6340916	XLOC_003025 | Name=Dmagna103025
Dmagna103026	3	scaffold_1[-]6342373-6342810	XLOC_003026 | Name=Dmagna103026
Dmagna103027	3	scaffold_1[-]6343682-6344606	XLOC_003027 | Name=Dmagna103027
Dmagna103028	3	scaffold_1[-]6344816-6345193	XLOC_003028 | Name=Dmagna103028
Dmagna103034	3	scaffold_1[-]6423973-6424578	XLOC_003034 | Name=Dmagna103034
Dmagna103035	3	scaffold_1[-]6425407-6427455	XLOC_003035 | Name=Dmagna103035
Dmagna103036	3	scaffold_1[-]6427645-6429512	XLOC_003036 | Name=Dmagna103036
Dmagna103037	4	scaffold_1[-]6429665-6436038	XLOC_003037 | Name=Dmagna103037
Dmagna103038	3	scaffold_1[-]6446508-6447253	XLOC_003038 | Name=Dmagna103038
Dmagna103039	4	scaffold_1[-]6455460-6455637	XLOC_003039 | Name=Dmagna103039
Dmagna103041	3	scaffold_1[-]6458301-6459940	XLOC_003041 | Name=Dmagna103041
Dmagna103042	3	scaffold_1[-]6461850-6463391	XLOC_003042 | Name=Dmagna103042
Dmagna103043	3	scaffold_1[-]6463789-6464975	XLOC_003043 | Name=Dmagna103043
Dmagna103044	3	scaffold_1[-]6465655-6466697	XLOC_003044 | Name=Dmagna103044
Dmagna103048	4	scaffold_1[-]6489978-6495507	XLOC_003048 | Name=Dmagna103048
Dmagna103051	3	scaffold_1[-]6493509-6494201	XLOC_003051 | Name=Dmagna103051
Dmagna103052	3	scaffold_1[-]6500599-6501291	XLOC_003052 | Name=Dmagna103052
Dmagna103053	3	scaffold_1[-]6502714-6503424	XLOC_003053 | Name=Dmagna103053
Dmagna103055	3	scaffold_1[-]6515145-6516558	XLOC_003055 | Name=Dmagna103055
Dmagna103059	3	scaffold_1[-]6573884-6574901	XLOC_003059 | Name=Dmagna103059
Dmagna103063	3	scaffold_1[-]6635790-6636563	XLOC_003063 | Name=Dmagna103063
Dmagna103073	3	scaffold_1[-]6703194-6709678	XLOC_003073 | Name=Dmagna103073
Dmagna103081	3	scaffold_1[-]6736395-6737796	XLOC_003081 | Name=Dmagna103081
Dmagna103082	3	scaffold_1[-]6747671-6750029	XLOC_003082 | Name=Dmagna103082
Dmagna103098	3	scaffold_1[-]6842086-6845343	XLOC_003098 | Name=Dmagna103098
Dmagna103104	4	scaffold_1[-]6868177-6869805	XLOC_003104 | Name=Dmagna103104
Dmagna103105	4	scaffold_1[-]6870318-6874053	XLOC_003105 | Name=Dmagna103105
Dmagna103106	4	scaffold_1[-]6874075-6875691	XLOC_003106 | Name=Dmagna103106
Dmagna103111	3	scaffold_1[-]6907727-6908816	XLOC_003111 | Name=Dmagna103111
Dmagna103112	3	scaffold_1[-]6909430-6910311	XLOC_003112 | Name=Dmagna103112
Dmagna103114	3	scaffold_1[-]6921665-6924057	XLOC_003114 | Name=Dmagna103114
Dmagna103115	3	scaffold_1[-]6927675-6927985	XLOC_003115 | Name=Dmagna103115
Dmagna103121	3	scaffold_1[-]6979871-6980471	XLOC_003121 | Name=Dmagna103121
Dmagna103122	4	scaffold_1[-]6981205-6981798	XLOC_003122 | Name=Dmagna103122
Dmagna103128	4	scaffold_1[-]7036405-7037056	XLOC_003128 | Name=Dmagna103128
Dmagna103132	3	scaffold_1[-]7082230-7083256	XLOC_003132 | Name=Dmagna103132
Dmagna103135	3	scaffold_1[-]7112157-7113150	XLOC_003135 | Name=Dmagna103135 | mapped_to_Xinb3=Dapma7bEVm016559
Dmagna103136	3	scaffold_1[-]7113427-7115635	XLOC_003136 | Name=Dmagna103136
Dmagna103137	3	scaffold_1[-]7115831-7116456	XLOC_003137 | Name=Dmagna103137
Dmagna103138	3	scaffold_1[-]7116706-7117515	XLOC_003138 | Name=Dmagna103138
Dmagna103157	4	scaffold_1[-]7303937-7304908	XLOC_003157 | Name=Dmagna103157
Dmagna103168	3	scaffold_1[-]7368721-7370719	XLOC_003168 | Name=Dmagna103168
Dmagna103173	4	scaffold_1[-]7418335-7418422	XLOC_003173 | Name=Dmagna103173 | mapped_to_Xinb3=Dapma7bEVm025474
Dmagna103175	3	scaffold_1[-]7434990-7452226	XLOC_003175 | Name=Dmagna103175
Dmagna103176	3	scaffold_1[-]7437673-7439044	XLOC_003176 | Name=Dmagna103176
Dmagna103177	3	scaffold_1[-]7440624-7441850	XLOC_003177 | Name=Dmagna103177
Dmagna103179	3	scaffold_1[-]7447108-7449256	XLOC_003179 | Name=Dmagna103179
Dmagna103180	3	scaffold_1[-]7450983-7451795	XLOC_003180 | Name=Dmagna103180
Dmagna103202	3	scaffold_1[-]7736754-7738104	XLOC_003202 | Name=Dmagna103202
Dmagna103259	4	scaffold_1[-]8258498-8263012	XLOC_003259 | Name=Dmagna103259
Dmagna103260	3	scaffold_1[-]8259497-8260224	XLOC_003260 | Name=Dmagna103260
Dmagna103263	3	scaffold_1[-]8263067-8263810	XLOC_003263 | Name=Dmagna103263
Dmagna103264	3	scaffold_1[-]8264872-8265603	XLOC_003264 | Name=Dmagna103264
Dmagna103279	4	scaffold_1[-]8378385-8379823	XLOC_003279 | Name=Dmagna103279
Dmagna103288	4	scaffold_1[-]8488733-8492322	XLOC_003288 | Name=Dmagna103288
Dmagna103304	3	scaffold_1[-]8652012-8663758	XLOC_003304 | Name=Dmagna103304
Dmagna103305	3	scaffold_1[-]8666342-8692657	XLOC_003305 | Name=Dmagna103305
Dmagna103306	4	scaffold_1[-]8701123-8703775	XLOC_003306 | Name=Dmagna103306
Dmagna103309	4	scaffold_1[-]8714690-8733836	XLOC_003309 | Name=Dmagna103309
Dmagna103312	4	scaffold_1[-]8740124-8742637	XLOC_003312 | Name=Dmagna103312
Dmagna103317	3	scaffold_1[-]8798608-8800747	XLOC_003317 | Name=Dmagna103317
Dmagna103319	3	scaffold_1[-]8806887-8807701	XLOC_003319 | Name=Dmagna103319
Dmagna103322	3	scaffold_1[-]8815018-8815869	XLOC_003322 | Name=Dmagna103322 | mapped_to_Xinb3=Dapma7bEVm002703;Dapma7bEVm008036;Dapma7bEVm008327;Dapma7bEVm011491;Dapma7bEVm022255;Dapma7bEVm027024;Dapma7bEVm029508
Dmagna103324	4	scaffold_1[-]8825623-8828400	XLOC_003324 | Name=Dmagna103324
Dmagna103325	3	scaffold_1[-]8826117-8826720	XLOC_003325 | Name=Dmagna103325
Dmagna103327	3	scaffold_1[-]8830518-8831711	XLOC_003327 | Name=Dmagna103327
Dmagna103329	3	scaffold_1[-]8848514-8849712	XLOC_003329 | Name=Dmagna103329
Dmagna103330	3	scaffold_1[-]8850322-8852017	XLOC_003330 | Name=Dmagna103330
Dmagna103331	3	scaffold_1[-]8856226-8857862	XLOC_003331 | Name=Dmagna103331
Dmagna103332	3	scaffold_1[-]8859044-8859756	XLOC_003332 | Name=Dmagna103332
Dmagna103335	3	scaffold_1[-]8870198-8872444	XLOC_003335 | Name=Dmagna103335
Dmagna103336	3	scaffold_1[-]8875226-8887069	XLOC_003336 | Name=Dmagna103336
Dmagna103339	3	scaffold_1[-]8882843-8883782	XLOC_003339 | Name=Dmagna103339
Dmagna103340	3	scaffold_1[-]8887215-8897327	XLOC_003340 | Name=Dmagna103340
Dmagna103341	3	scaffold_1[-]8889283-8890437	XLOC_003341 | Name=Dmagna103341
Dmagna103342	3	scaffold_1[-]8893419-8894626	XLOC_003342 | Name=Dmagna103342
Dmagna103348	3	scaffold_1[-]8918385-8920101	XLOC_003348 | Name=Dmagna103348
Dmagna103349	3	scaffold_1[-]8920205-8923111	XLOC_003349 | Name=Dmagna103349
Dmagna103380	3	scaffold_1[-]9263542-9268302	XLOC_003380 | Name=Dmagna103380
Dmagna103387	4	scaffold_1[-]9286907-9288354	XLOC_003387 | Name=Dmagna103387
Dmagna103407	3	scaffold_1[-]9422656-9425816	XLOC_003407 | Name=Dmagna103407
Dmagna103491	4	scaffold_1[-]10091796-10091903	XLOC_003491 | Name=Dmagna103491 | mapped_to_Xinb3=Dapma7bEVm005007;Dapma7bEVm011223;Dapma7bEVm014571
Dmagna103525	4	scaffold_1[-]10352141-10366505	XLOC_003525 | Name=Dmagna103525
Dmagna103596	3	scaffold_1[-]11095556-11096568	XLOC_003596 | Name=Dmagna103596
Dmagna103600	4	scaffold_1[-]11200805-11202101	XLOC_003600 | Name=Dmagna103600
Dmagna103601	3	scaffold_1[-]11201540-11202026	XLOC_003601 | Name=Dmagna103601
Dmagna103602	3	scaffold_1[-]11202908-11203897	XLOC_003602 | Name=Dmagna103602
Dmagna103603	4	scaffold_1[-]11204104-11208158	XLOC_003603 | Name=Dmagna103603
Dmagna103604	3	scaffold_1[-]11206645-11208133	XLOC_003604 | Name=Dmagna103604
Dmagna103605	3	scaffold_1[-]11210337-11211065	XLOC_003605 | Name=Dmagna103605
Dmagna103607	3	scaffold_1[-]11214408-11216826	XLOC_003607 | Name=Dmagna103607
Dmagna103645	4	scaffold_1[-]11470446-11479957	XLOC_003645 | Name=Dmagna103645
Dmagna103693	3	scaffold_1[-]11860590-11864696	XLOC_003693 | Name=Dmagna103693
Dmagna103694	4	scaffold_1[-]11887900-11891663	XLOC_003694 | Name=Dmagna103694
Dmagna103695	4	scaffold_1[-]11897034-11901799	XLOC_003695 | Name=Dmagna103695 | mapped_to_Xinb3=Dapma7bEVm024912
Dmagna103697	4	scaffold_1[-]11912980-11920037	XLOC_003697 | Name=Dmagna103697 | mapped_to_Xinb3=Dapma7bEVm002703;Dapma7bEVm003904;Dapma7bEVm013947;Dapma7bEVm027024
Dmagna103699	4	scaffold_1[-]11924499-11924588	XLOC_003699 | Name=Dmagna103699
Dmagna103700	4	scaffold_1[-]11928173-11928268	XLOC_003700 | Name=Dmagna103700
Dmagna103713	3	scaffold_1[-]12067756-12070361	XLOC_003713 | Name=Dmagna103713 | mapped_geneID=Dmagna033929;Dmagna034041
Dmagna103721	4	scaffold_1[-]12089085-12089207	XLOC_003721 | Name=Dmagna103721
Dmagna103726	4	scaffold_1[-]12133274-12137292	XLOC_003726 | Name=Dmagna103726
Dmagna103729	3	scaffold_1[-]12150103-12151686	XLOC_003729 | Name=Dmagna103729 | mapped_geneID=Dmagna002914
Dmagna103737	3	scaffold_1[-]12221851-12226308	XLOC_003737 | Name=Dmagna103737
Dmagna103746	3	scaffold_1[-]12260653-12262332	XLOC_003746 | Name=Dmagna103746
Dmagna103747	3	scaffold_1[-]12262979-12265670	XLOC_003747 | Name=Dmagna103747
Dmagna103748	3	scaffold_1[-]12266075-12267265	XLOC_003748 | Name=Dmagna103748
Dmagna103751	3	scaffold_1[-]12288675-12292278	XLOC_003751 | Name=Dmagna103751
Dmagna103753	3	scaffold_1[-]12301344-12302015	XLOC_003753 | Name=Dmagna103753
Dmagna103754	3	scaffold_1[-]12302507-12302966	XLOC_003754 | Name=Dmagna103754
Dmagna103755	3	scaffold_1[-]12303164-12303708	XLOC_003755 | Name=Dmagna103755
Dmagna103757	3	scaffold_1[-]12307053-12307824	XLOC_003757 | Name=Dmagna103757
Dmagna103758	3	scaffold_1[-]12308411-12309235	XLOC_003758 | Name=Dmagna103758
Dmagna103761	3	scaffold_1[-]12313348-12315659	XLOC_003761 | Name=Dmagna103761
Dmagna103762	3	scaffold_1[-]12316390-12317562	XLOC_003762 | Name=Dmagna103762
Dmagna103763	3	scaffold_1[-]12318699-12319877	XLOC_003763 | Name=Dmagna103763
Dmagna103764	3	scaffold_1[-]12320017-12322292	XLOC_003764 | Name=Dmagna103764
Dmagna103766	3	scaffold_1[-]12328731-12329205	XLOC_003766 | Name=Dmagna103766
Dmagna103767	3	scaffold_1[-]12333391-12334633	XLOC_003767 | Name=Dmagna103767
Dmagna103768	3	scaffold_1[-]12342324-12343640	XLOC_003768 | Name=Dmagna103768 | mapped_to_Xinb3=Dapma7bEVm012358
Dmagna103769	3	scaffold_1[-]12348437-12349408	XLOC_003769 | Name=Dmagna103769
Dmagna103772	3	scaffold_1[-]12358130-12360436	XLOC_003772 | Name=Dmagna103772
Dmagna103790	4	scaffold_1[-]12485316-12498220	XLOC_003790 | Name=Dmagna103790
Dmagna103793	3	scaffold_1[-]12537282-12540926	XLOC_003793 | Name=Dmagna103793
Dmagna103802	4	scaffold_1[-]12627736-12629836	XLOC_003802 | Name=Dmagna103802
Dmagna103812	4	scaffold_1[-]12704803-12710510	XLOC_003812 | Name=Dmagna103812
Dmagna103816	4	scaffold_1[-]12752186-12753115	XLOC_003816 | Name=Dmagna103816
Dmagna103824	4	scaffold_1[-]12794726-12795039	XLOC_003824 | Name=Dmagna103824
Dmagna103844	3	scaffold_1[-]12929791-12932839	XLOC_003844 | Name=Dmagna103844
Dmagna103846	3	scaffold_1[-]12948112-12951330	XLOC_003846 | Name=Dmagna103846 | mapped_geneID=Dmagna003086;Dmagna008200;Dmagna023293
Dmagna103852	4	scaffold_1[-]12988153-12992457	XLOC_003852 | Name=Dmagna103852
Dmagna103857	4	scaffold_1[-]13000689-13002219	XLOC_003857 | Name=Dmagna103857
Dmagna103861	3	scaffold_1[-]13027337-13034552	XLOC_003861 | Name=Dmagna103861
Dmagna103865	4	scaffold_1[-]13043234-13043996	XLOC_003865 | Name=Dmagna103865
Dmagna103866	4	scaffold_1[-]13044768-13045980	XLOC_003866 | Name=Dmagna103866
Dmagna103867	4	scaffold_1[-]13057766-13063011	XLOC_003867 | Name=Dmagna103867
Dmagna103869	4	scaffold_1[-]13099392-13110672	XLOC_003869 | Name=Dmagna103869
Dmagna103871	4	scaffold_1[-]13111242-13112298	XLOC_003871 | Name=Dmagna103871
Dmagna103882	4	scaffold_1[-]13164495-13169434	XLOC_003882 | Name=Dmagna103882
Dmagna103885	3	scaffold_1[-]13188867-13195417	XLOC_003885 | Name=Dmagna103885
Dmagna103887	3	scaffold_1[-]13201929-13206909	XLOC_003887 | Name=Dmagna103887 | mapped_to_Xinb3=Dapma7bEVm015851
Dmagna103889	4	scaffold_1[-]13227352-13230285	XLOC_003889 | Name=Dmagna103889
Dmagna103896	4	scaffold_1[-]13257892-13258120	XLOC_003896 | Name=Dmagna103896
Dmagna103900	4	scaffold_1[-]13274762-13275374	XLOC_003900 | Name=Dmagna103900 | mapped_to_Xinb3=Dapma7bEVm007769;Dapma7bEVm023754;Dapma7bEVm028194
Dmagna103906	3	scaffold_1[-]13310130-13320249	XLOC_003906 | Name=Dmagna103906
Dmagna103912	4	scaffold_1[-]13349076-13353286	XLOC_003912 | Name=Dmagna103912
Dmagna103913	4	scaffold_1[-]13353908-13355028	XLOC_003913 | Name=Dmagna103913 | mapped_to_Xinb3=Dapma7bEVm024379
Dmagna103914	3	scaffold_1[-]13359153-13360882	XLOC_003914 | Name=Dmagna103914 | mapped_to_Xinb3=Dapma7bEVm030102
Dmagna103915	4	scaffold_1[-]13363966-13364391	XLOC_003915 | Name=Dmagna103915 | mapped_geneID=Dmagna003169 | mapped_to_Xinb3=Dapma7bEVm012306;Dapma7bEVm024282;Dapma7bEVm030047;Dapma7bEVm030102;Dapma7bEVm030183;Dapma7bEVm030202;Dapma7bEVm030265;Dapma7bEVm030285
Dmagna103916	4	scaffold_1[-]13364989-13366596	XLOC_003916 | Name=Dmagna103916 | mapped_geneID=Dmagna006518;Dmagna006736;Dmagna015285;Dmagna016068;Dmagna017827;Dmagna021837;Dmagna025370;Dmagna030206;Dmagna033442 | mapped_to_Xinb3=Dapma7bEVm022823;Dapma7bEVm030047;Dapma7bEVm030183;Dapma7bEVm030330;Dapma7bEVm030350
Dmagna103922	4	scaffold_1[-]13418573-13419009	XLOC_003922 | Name=Dmagna103922
Dmagna103923	4	scaffold_1[-]13419824-13420971	XLOC_003923 | Name=Dmagna103923
Dmagna103930	3	scaffold_1[-]13461948-13463339	XLOC_003930 | Name=Dmagna103930
Dmagna103931	3	scaffold_1[-]13463853-13464937	XLOC_003931 | Name=Dmagna103931
Dmagna103933	3	scaffold_1[-]13469659-13471531	XLOC_003933 | Name=Dmagna103933 | mapped_to_Xinb3=Dapma7bEVm022652;Dapma7bEVm023958;Dapma7bEVm024383;Dapma7bEVm030048
Dmagna103935	3	scaffold_1[-]13476458-13482726	XLOC_003935 | Name=Dmagna103935
Dmagna103946	3	scaffold_1[-]13567288-13573941	XLOC_003946 | Name=Dmagna103946 | mapped_to_Xinb3=Dapma7bEVm014941;Dapma7bEVm028863
Dmagna103954	4	scaffold_1[-]13619064-13619207	XLOC_003954 | Name=Dmagna103954
Dmagna103956	4	scaffold_1[-]13628607-13630676	XLOC_003956 | Name=Dmagna103956 | mapped_to_Xinb3=Dapma7bEVm023846
Dmagna103963	3	scaffold_1[-]13662896-13667685	XLOC_003963 | Name=Dmagna103963
Dmagna103965	4	scaffold_1[-]13675158-13678142	XLOC_003965 | Name=Dmagna103965
Dmagna103966	4	scaffold_1[-]13679189-13681809	XLOC_003966 | Name=Dmagna103966
Dmagna103975	4	scaffold_1[-]13723390-13726111	XLOC_003975 | Name=Dmagna103975
Dmagna103978	3	scaffold_1[-]13741384-13745901	XLOC_003978 | Name=Dmagna103978
Dmagna103982	4	scaffold_1[-]13763946-13764767	XLOC_003982 | Name=Dmagna103982 | mapped_to_Xinb3=Dapma7bEVm022550
Dmagna103985	4	scaffold_1[-]13791370-13792077	XLOC_003985 | Name=Dmagna103985 | mapped_to_Xinb3=Dapma7bEVm022658;Dapma7bEVm022664;Dapma7bEVm022708;Dapma7bEVm023507;Dapma7bEVm023520;Dapma7bEVm023835;Dapma7bEVm024368
Dmagna103986	4	scaffold_1[-]13792921-13793330	XLOC_003986 | Name=Dmagna103986 | mapped_to_Xinb3=Dapma7bEVm023835
Dmagna103992	4	scaffold_1[-]13823483-13823713	XLOC_003992 | Name=Dmagna103992 | mapped_geneID=Dmagna003250;Dmagna003348;Dmagna003457
Dmagna103993	3	scaffold_1[-]13834802-13838011	XLOC_003993 | Name=Dmagna103993
Dmagna104001	4	scaffold_1[-]13951495-13952109	XLOC_004001 | Name=Dmagna104001
Dmagna104002	4	scaffold_1[-]13952629-13956567	XLOC_004002 | Name=Dmagna104002
Dmagna104006	3	scaffold_1[-]13986999-13989045	XLOC_004006 | Name=Dmagna104006
Dmagna104011	3	scaffold_1[-]14028451-14029206	XLOC_004011 | Name=Dmagna104011
Dmagna104012	3	scaffold_1[-]14029331-14029761	XLOC_004012 | Name=Dmagna104012
Dmagna104013	3	scaffold_1[-]14030595-14031453	XLOC_004013 | Name=Dmagna104013
Dmagna104014	3	scaffold_1[-]14031861-14032380	XLOC_004014 | Name=Dmagna104014
Dmagna104015	3	scaffold_1[-]14034103-14034877	XLOC_004015 | Name=Dmagna104015
Dmagna104019	3	scaffold_1[-]14066724-14067718	XLOC_004019 | Name=Dmagna104019
Dmagna104020	3	scaffold_1[-]14067827-14068566	XLOC_004020 | Name=Dmagna104020 | mapped_to_Xinb3=Dapma7bEVm030095
Dmagna104021	3	scaffold_1[-]14068696-14069897	XLOC_004021 | Name=Dmagna104021 | mapped_to_Xinb3=Dapma7bEVm030339
Dmagna104022	3	scaffold_1[-]14070312-14071664	XLOC_004022 | Name=Dmagna104022
Dmagna104025	3	scaffold_1[-]14078549-14079463	XLOC_004025 | Name=Dmagna104025
Dmagna104026	4	scaffold_1[-]14079793-14082893	XLOC_004026 | Name=Dmagna104026
Dmagna104029	4	scaffold_1[-]14092693-14096558	XLOC_004029 | Name=Dmagna104029
Dmagna104035	3	scaffold_1[-]14135112-14142687	XLOC_004035 | Name=Dmagna104035
Dmagna104040	3	scaffold_1[-]14161857-14162202	XLOC_004040 | Name=Dmagna104040
Dmagna104041	3	scaffold_1[-]14162367-14163313	XLOC_004041 | Name=Dmagna104041 | mapped_to_Xinb3=Dapma7bEVm012306;Dapma7bEVm024222;Dapma7bEVm030047;Dapma7bEVm030137;Dapma7bEVm030158
Dmagna104042	3	scaffold_1[-]14163526-14164207	XLOC_004042 | Name=Dmagna104042 | mapped_to_Xinb3=Dapma7bEVm023824;Dapma7bEVm030047;Dapma7bEVm030204;Dapma7bEVm030330
Dmagna104044	3	scaffold_1[-]14170620-14174291	XLOC_004044 | Name=Dmagna104044
Dmagna104045	3	scaffold_1[-]14176048-14176631	XLOC_004045 | Name=Dmagna104045
Dmagna104046	3	scaffold_1[-]14177000-14177621	XLOC_004046 | Name=Dmagna104046
Dmagna104047	4	scaffold_1[-]14177913-14178149	XLOC_004047 | Name=Dmagna104047
Dmagna104049	3	scaffold_1[-]14188328-14191126	XLOC_004049 | Name=Dmagna104049 | mapped_geneID=Dmagna015162 | mapped_to_Xinb3=Dapma7bEVm023528;Dapma7bEVm023928;Dapma7bEVm023955;Dapma7bEVm027317;Dapma7bEVm029453;Dapma7bEVm029536
Dmagna104051	4	scaffold_1[-]14199251-14200250	XLOC_004051 | Name=Dmagna104051
Dmagna104052	4	scaffold_1[-]14201048-14201230	XLOC_004052 | Name=Dmagna104052
Dmagna104062	3	scaffold_1[-]14260026-14262173	XLOC_004062 | Name=Dmagna104062
Dmagna104064	3	scaffold_1[-]14265886-14267398	XLOC_004064 | Name=Dmagna104064
Dmagna104066	4	scaffold_1[-]14295834-14300317	XLOC_004066 | Name=Dmagna104066
Dmagna104068	3	scaffold_1[-]14316045-14317938	XLOC_004068 | Name=Dmagna104068
Dmagna104069	4	scaffold_1[-]14318474-14322647	XLOC_004069 | Name=Dmagna104069 | mapped_to_Xinb3=Dapma7bEVm030095
Dmagna104071	3	scaffold_1[-]14326474-14327339	XLOC_004071 | Name=Dmagna104071
Dmagna104076	4	scaffold_1[-]14344372-14344488	XLOC_004076 | Name=Dmagna104076 | mapped_to_Xinb3=Dapma7bEVm030349
Dmagna104079	3	scaffold_1[-]14374516-14376025	XLOC_004079 | Name=Dmagna104079
Dmagna104085	3	scaffold_1[-]14414064-14417825	XLOC_004085 | Name=Dmagna104085
Dmagna104087	4	scaffold_1[-]14420526-14420705	XLOC_004087 | Name=Dmagna104087 | mapped_geneID=Dmagna003396 | mapped_to_Xinb3=Dapma7bEVm024139
Dmagna104094	3	scaffold_1[-]14504325-14506167	XLOC_004094 | Name=Dmagna104094
Dmagna104102	4	scaffold_1[-]14573897-14574073	XLOC_004102 | Name=Dmagna104102
Dmagna104103	4	scaffold_1[-]14631750-14632682	XLOC_004103 | Name=Dmagna104103 | mapped_to_Xinb3=Dapma7bEVm028155
Dmagna104110	3	scaffold_1[-]14666774-14669710	XLOC_004110 | Name=Dmagna104110
Dmagna104113	4	scaffold_1[-]14684464-14684853	XLOC_004113 | Name=Dmagna104113 | mapped_to_Xinb3=Dapma7bEVm022709;Dapma7bEVm023646
Dmagna104114	3	scaffold_1[-]14687786-14691963	XLOC_004114 | Name=Dmagna104114
Dmagna104119	3	scaffold_1[-]14725045-14727079	XLOC_004119 | Name=Dmagna104119
Dmagna104120	4	scaffold_1[-]14754266-14755186	XLOC_004120 | Name=Dmagna104120
Dmagna104122	3	scaffold_1[-]14756457-14757548	XLOC_004122 | Name=Dmagna104122
Dmagna104124	4	scaffold_1[-]14773339-14777106	XLOC_004124 | Name=Dmagna104124
Dmagna104125	4	scaffold_1[-]14777370-14780195	XLOC_004125 | Name=Dmagna104125
Dmagna104127	3	scaffold_1[-]14786943-14787881	XLOC_004127 | Name=Dmagna104127
Dmagna104128	3	scaffold_1[-]14790278-14791933	XLOC_004128 | Name=Dmagna104128
Dmagna104129	3	scaffold_1[-]14792507-14794131	XLOC_004129 | Name=Dmagna104129
Dmagna104131	3	scaffold_1[-]14818025-14819933	XLOC_004131 | Name=Dmagna104131
Dmagna104140	3	scaffold_1[-]14868271-14873046	XLOC_004140 | Name=Dmagna104140
Dmagna104144	4	scaffold_1[-]14886995-14888350	XLOC_004144 | Name=Dmagna104144
Dmagna104151	4	scaffold_1[-]14917278-14918497	XLOC_004151 | Name=Dmagna104151
Dmagna104153	4	scaffold_1[-]14925933-14926169	XLOC_004153 | Name=Dmagna104153 | mapped_geneID=Dmagna003275;Dmagna003283;Dmagna003781;Dmagna006659;Dmagna006663;Dmagna006933;Dmagna010584;Dmagna010692;Dmagna014993;Dmagna015163;Dmagna015226;Dmagna015236;Dmagna015247;Dmagna021283;Dmagna022554;Dmagna025510;Dmagna027756;Dmagna028503;Dmagna030169;Dmagna033468 | mapped_to_Xinb3=Dapma7bEVm014601;Dapma7bEVm024466
Dmagna104154	3	scaffold_1[-]14926740-14928965	XLOC_004154 | Name=Dmagna104154
Dmagna104155	4	scaffold_1[-]14929173-14933068	XLOC_004155 | Name=Dmagna104155
Dmagna104158	3	scaffold_1[-]14941123-14945856	XLOC_004158 | Name=Dmagna104158
Dmagna104160	3	scaffold_1[-]14958239-14959692	XLOC_004160 | Name=Dmagna104160
Dmagna104163	4	scaffold_1[-]14964968-14970095	XLOC_004163 | Name=Dmagna104163
Dmagna104168	4	scaffold_1[-]14982668-14984615	XLOC_004168 | Name=Dmagna104168
Dmagna104169	4	scaffold_1[-]14985141-14986174	XLOC_004169 | Name=Dmagna104169 | mapped_to_Xinb3=Dapma7bEVm023640
Dmagna104175	4	scaffold_1[-]15026094-15027648	XLOC_004175 | Name=Dmagna104175 | mapped_to_Xinb3=Dapma7bEVm012128;Dapma7bEVm023638;Dapma7bEVm028719
Dmagna104197	3	scaffold_1[-]15171043-15171562	XLOC_004197 | Name=Dmagna104197 | mapped_geneID=Dmagna015162 | mapped_to_Xinb3=Dapma7bEVm023528;Dapma7bEVm023928;Dapma7bEVm023955;Dapma7bEVm027317;Dapma7bEVm029453;Dapma7bEVm029536
Dmagna104198	3	scaffold_1[-]15172657-15173600	XLOC_004198 | Name=Dmagna104198
Dmagna104199	4	scaffold_1[-]15173620-15174616	XLOC_004199 | Name=Dmagna104199
Dmagna104200	3	scaffold_1[-]15180429-15181975	XLOC_004200 | Name=Dmagna104200
Dmagna104201	3	scaffold_1[-]15183867-15184641	XLOC_004201 | Name=Dmagna104201
Dmagna104202	4	scaffold_1[-]15184718-15186341	XLOC_004202 | Name=Dmagna104202
Dmagna104204	3	scaffold_1[-]15191010-15192112	XLOC_004204 | Name=Dmagna104204 | mapped_geneID=Dmagna003543 | mapped_to_Xinb3=Dapma7bEVm015472;Dapma7bEVm028999
Dmagna104207	3	scaffold_1[-]15203325-15203804	XLOC_004207 | Name=Dmagna104207 | mapped_geneID=Dmagna015028;Dmagna025653;Dmagna030619
Dmagna104213	3	scaffold_1[-]15254414-15254792	XLOC_004213 | Name=Dmagna104213
Dmagna104217	3	scaffold_1[-]15276240-15276851	XLOC_004217 | Name=Dmagna104217
Dmagna104220	3	scaffold_1[-]15285408-15286288	XLOC_004220 | Name=Dmagna104220 | mapped_geneID=Dmagna003041 | mapped_to_Xinb3=Dapma7bEVm023616;Dapma7bEVm023759
Dmagna104225	3	scaffold_1[-]15297695-15301486	XLOC_004225 | Name=Dmagna104225
Dmagna104228	4	scaffold_1[-]15324626-15326579	XLOC_004228 | Name=Dmagna104228
Dmagna104229	4	scaffold_1[-]15329121-15333182	XLOC_004229 | Name=Dmagna104229
Dmagna104231	4	scaffold_1[-]15338984-15343727	XLOC_004231 | Name=Dmagna104231
Dmagna104232	3	scaffold_1[-]15341196-15342123	XLOC_004232 | Name=Dmagna104232
Dmagna104235	3	scaffold_1[-]15352759-15353572	XLOC_004235 | Name=Dmagna104235
Dmagna104237	3	scaffold_1[-]15373547-15374531	XLOC_004237 | Name=Dmagna104237 | mapped_to_Xinb3=Dapma7bEVm023528;Dapma7bEVm029536
Dmagna104238	3	scaffold_1[-]15374724-15375236	XLOC_004238 | Name=Dmagna104238 | mapped_geneID=Dmagna006396;Dmagna013529;Dmagna013547;Dmagna013548;Dmagna013630;Dmagna013642;Dmagna013730;Dmagna014181;Dmagna017791;Dmagna020158;Dmagna020748;Dmagna025099;Dmagna029538;Dmagna029771 | mapped_to_Xinb3=Dapma7bEVm023149;Dapma7bEVm023170;Dapma7bEVm023528;Dapma7bEVm023546;Dapma7bEVm023928;Dapma7bEVm023955;Dapma7bEVm027317;Dapma7bEVm029536;Dapma7bEVm030284
Dmagna104239	3	scaffold_1[-]15376349-15376802	XLOC_004239 | Name=Dmagna104239 | mapped_geneID=Dmagna013641;Dmagna014079;Dmagna014179;Dmagna017853;Dmagna020298;Dmagna020793;Dmagna021117;Dmagna029747;Dmagna029756;Dmagna029816;Dmagna029930 | mapped_to_Xinb3=Dapma7bEVm023528;Dapma7bEVm023534;Dapma7bEVm023599;Dapma7bEVm023928;Dapma7bEVm023955;Dapma7bEVm027317;Dapma7bEVm029453;Dapma7bEVm029536
Dmagna104240	4	scaffold_1[-]15377309-15382452	XLOC_004240 | Name=Dmagna104240
Dmagna104245	4	scaffold_1[-]15399327-15399446	XLOC_004245 | Name=Dmagna104245
Dmagna104246	4	scaffold_1[-]15404541-15412712	XLOC_004246 | Name=Dmagna104246
Dmagna104249	3	scaffold_1[-]15413224-15413772	XLOC_004249 | Name=Dmagna104249
Dmagna104252	3	scaffold_1[-]15419426-15420104	XLOC_004252 | Name=Dmagna104252 | mapped_geneID=Dmagna003590;Dmagna003785;Dmagna006569;Dmagna012892;Dmagna015708;Dmagna025377 | mapped_to_Xinb3=Dapma7bEVm016466;Dapma7bEVm024153;Dapma7bEVm030035;Dapma7bEVm030099;Dapma7bEVm030332;Dapma7bEVm030367
Dmagna104253	3	scaffold_1[-]15420234-15421786	XLOC_004253 | Name=Dmagna104253
Dmagna104259	3	scaffold_1[-]15434528-15435055	XLOC_004259 | Name=Dmagna104259
Dmagna104260	3	scaffold_1[-]15435240-15435591	XLOC_004260 | Name=Dmagna104260
Dmagna104261	3	scaffold_1[-]15436393-15436832	XLOC_004261 | Name=Dmagna104261
Dmagna104280	3	scaffold_1[-]15543051-15543923	XLOC_004280 | Name=Dmagna104280
Dmagna104282	4	scaffold_1[-]15549886-15550317	XLOC_004282 | Name=Dmagna104282 | mapped_to_Xinb3=Dapma7bEVm030306
Dmagna104283	3	scaffold_1[-]15552469-15553058	XLOC_004283 | Name=Dmagna104283 | mapped_geneID=Dmagna000262;Dmagna006705;Dmagna019931;Dmagna029330 | mapped_to_Xinb3=Dapma7bEVm022888;Dapma7bEVm023772;Dapma7bEVm028324;Dapma7bEVm030570
Dmagna104284	3	scaffold_1[-]15553341-15553908	XLOC_004284 | Name=Dmagna104284 | mapped_geneID=Dmagna015699 | mapped_to_Xinb3=Dapma7bEVm009500;Dapma7bEVm022888;Dapma7bEVm023561;Dapma7bEVm023773;Dapma7bEVm023774;Dapma7bEVm028324;Dapma7bEVm030173
Dmagna104285	4	scaffold_1[-]15557887-15558548	XLOC_004285 | Name=Dmagna104285
Dmagna104286	3	scaffold_1[-]15564695-15567353	XLOC_004286 | Name=Dmagna104286
Dmagna104288	3	scaffold_1[-]15569687-15570300	XLOC_004288 | Name=Dmagna104288 | mapped_to_Xinb3=Dapma7bEVm015684;Dapma7bEVm024518
Dmagna104290	4	scaffold_1[-]15593440-15596566	XLOC_004290 | Name=Dmagna104290
Dmagna104291	3	scaffold_1[-]15598491-15599394	XLOC_004291 | Name=Dmagna104291 | mapped_to_Xinb3=Dapma7bEVm024105
Dmagna104294	3	scaffold_1[-]15605295-15606739	XLOC_004294 | Name=Dmagna104294
Dmagna104297	3	scaffold_1[-]15632776-15633566	XLOC_004297 | Name=Dmagna104297
Dmagna104298	3	scaffold_1[-]15633798-15635207	XLOC_004298 | Name=Dmagna104298
Dmagna104300	3	scaffold_1[-]15636731-15639805	XLOC_004300 | Name=Dmagna104300
Dmagna104303	3	scaffold_1[-]15653689-15654051	XLOC_004303 | Name=Dmagna104303
Dmagna104307	3	scaffold_1[-]15709120-15709482	XLOC_004307 | Name=Dmagna104307
Dmagna104310	3	scaffold_1[-]15717346-15719554	XLOC_004310 | Name=Dmagna104310
Dmagna104319	3	scaffold_1[-]15762635-15763087	XLOC_004319 | Name=Dmagna104319
Dmagna104321	3	scaffold_1[-]15770672-15771769	XLOC_004321 | Name=Dmagna104321 | mapped_geneID=Dmagna014181;Dmagna029546;Dmagna029803 | mapped_to_Xinb3=Dapma7bEVm023528;Dapma7bEVm023955;Dapma7bEVm027317;Dapma7bEVm029453;Dapma7bEVm029536
Dmagna104325	3	scaffold_1[-]15789943-15791997	XLOC_004325 | Name=Dmagna104325 | mapped_to_Xinb3=Dapma7bEVm023528;Dapma7bEVm023928;Dapma7bEVm023955;Dapma7bEVm027317;Dapma7bEVm029536
Dmagna104329	4	scaffold_1[-]15813067-15813468	XLOC_004329 | Name=Dmagna104329
Dmagna104332	3	scaffold_1[-]15839541-15840957	XLOC_004332 | Name=Dmagna104332
Dmagna104333	3	scaffold_1[-]15841076-15841876	XLOC_004333 | Name=Dmagna104333
Dmagna104337	3	scaffold_1[-]15853451-15854258	XLOC_004337 | Name=Dmagna104337
Dmagna104338	3	scaffold_1[-]15856936-15858090	XLOC_004338 | Name=Dmagna104338
Dmagna104345	4	scaffold_1[-]15897092-15900156	XLOC_004345 | Name=Dmagna104345
Dmagna104348	4	scaffold_1[-]15916948-15917842	XLOC_004348 | Name=Dmagna104348
Dmagna104350	3	scaffold_1[-]15943899-15945615	XLOC_004350 | Name=Dmagna104350
Dmagna104354	4	scaffold_1[-]15959491-15960477	XLOC_004354 | Name=Dmagna104354
Dmagna104357	3	scaffold_1[-]15971052-15972808	XLOC_004357 | Name=Dmagna104357 | mapped_to_Xinb3=Dapma7bEVm030292
Dmagna104358	3	scaffold_1[-]15982902-15984115	XLOC_004358 | Name=Dmagna104358
Dmagna104359	3	scaffold_1[-]15984366-15986086	XLOC_004359 | Name=Dmagna104359 | mapped_geneID=Dmagna015392;Dmagna033596 | mapped_to_Xinb3=Dapma7bEVm030163;Dapma7bEVm030250
Dmagna104363	3	scaffold_1[-]16001840-16006905	XLOC_004363 | Name=Dmagna104363
Dmagna104369	4	scaffold_1[-]16053718-16055607	XLOC_004369 | Name=Dmagna104369 | mapped_to_Xinb3=Dapma7bEVm030097
Dmagna104372	4	scaffold_1[-]16073186-16075444	XLOC_004372 | Name=Dmagna104372
Dmagna104374	3	scaffold_1[-]16086379-16087154	XLOC_004374 | Name=Dmagna104374
Dmagna104376	4	scaffold_1[-]16116537-16117388	XLOC_004376 | Name=Dmagna104376 | mapped_to_Xinb3=Dapma7bEVm030171
Dmagna104377	3	scaffold_1[-]16119358-16120255	XLOC_004377 | Name=Dmagna104377
Dmagna104382	3	scaffold_1[-]16136521-16137908	XLOC_004382 | Name=Dmagna104382
Dmagna104384	3	scaffold_1[-]16159561-16160998	XLOC_004384 | Name=Dmagna104384
Dmagna104399	3	scaffold_1[-]16249338-16250618	XLOC_004399 | Name=Dmagna104399
Dmagna104441	3	scaffold_10[+]13738-20644	XLOC_004441 | Name=Dmagna104441
Dmagna104443	4	scaffold_10[+]27392-29750	XLOC_004443 | Name=Dmagna104443
Dmagna104444	4	scaffold_10[+]31128-36661	XLOC_004444 | Name=Dmagna104444
Dmagna104448	3	scaffold_10[+]57624-62521	XLOC_004448 | Name=Dmagna104448
Dmagna104450	3	scaffold_10[+]69920-70956	XLOC_004450 | Name=Dmagna104450
Dmagna104451	3	scaffold_10[+]71457-71997	XLOC_004451 | Name=Dmagna104451 | mapped_to_Xinb3=Dapma7bEVm015897;Dapma7bEVm015898;Dapma7bEVm029081
Dmagna104456	3	scaffold_10[+]110250-110940	XLOC_004456 | Name=Dmagna104456 | mapped_to_Xinb3=Dapma7bEVm023507
Dmagna104457	3	scaffold_10[+]111159-111826	XLOC_004457 | Name=Dmagna104457
Dmagna104458	3	scaffold_10[+]113828-114714	XLOC_004458 | Name=Dmagna104458
Dmagna104459	3	scaffold_10[+]115302-117132	XLOC_004459 | Name=Dmagna104459
Dmagna104460	3	scaffold_10[+]118891-120314	XLOC_004460 | Name=Dmagna104460 | mapped_geneID=Dmagna003785;Dmagna009150;Dmagna015708;Dmagna025377 | mapped_to_Xinb3=Dapma7bEVm030035;Dapma7bEVm030166;Dapma7bEVm030336;Dapma7bEVm030367
Dmagna104461	3	scaffold_10[+]121856-122857	XLOC_004461 | Name=Dmagna104461 | mapped_to_Xinb3=Dapma7bEVm024153;Dapma7bEVm030131;Dapma7bEVm030171;Dapma7bEVm030225;Dapma7bEVm030332
Dmagna104463	4	scaffold_10[+]126210-126659	XLOC_004463 | Name=Dmagna104463
Dmagna104465	3	scaffold_10[+]129883-131300	XLOC_004465 | Name=Dmagna104465
Dmagna104466	3	scaffold_10[+]131697-132708	XLOC_004466 | Name=Dmagna104466
Dmagna104467	4	scaffold_10[+]145999-146684	XLOC_004467 | Name=Dmagna104467
Dmagna104468	3	scaffold_10[+]149910-150410	XLOC_004468 | Name=Dmagna104468
Dmagna104469	4	scaffold_10[+]151458-152602	XLOC_004469 | Name=Dmagna104469 | mapped_to_Xinb3=Dapma7bEVm015795;Dapma7bEVm029063
Dmagna104471	3	scaffold_10[+]154460-155739	XLOC_004471 | Name=Dmagna104471
Dmagna104472	3	scaffold_10[+]158096-159646	XLOC_004472 | Name=Dmagna104472
Dmagna104473	4	scaffold_10[+]168849-172590	XLOC_004473 | Name=Dmagna104473
Dmagna104474	3	scaffold_10[+]171748-171955	XLOC_004474 | Name=Dmagna104474
Dmagna104475	3	scaffold_10[+]178605-180600	XLOC_004475 | Name=Dmagna104475 | mapped_geneID=Dmagna006906
Dmagna104476	3	scaffold_10[+]181606-183126	XLOC_004476 | Name=Dmagna104476
Dmagna104479	3	scaffold_10[+]199692-202827	XLOC_004479 | Name=Dmagna104479
Dmagna104481	3	scaffold_10[+]203731-204353	XLOC_004481 | Name=Dmagna104481
Dmagna104491	4	scaffold_10[+]276616-276708	XLOC_004491 | Name=Dmagna104491 | mapped_geneID=Dmagna003810;Dmagna012209;Dmagna012474;Dmagna012475;Dmagna015725;Dmagna020202;Dmagna022045;Dmagna022046;Dmagna022049;Dmagna025421;Dmagna025443 | mapped_to_Xinb3=Dapma7bEVm012710;Dapma7bEVm022859
Dmagna104499	4	scaffold_10[+]333110-334906	XLOC_004499 | Name=Dmagna104499
Dmagna104502	4	scaffold_10[+]366815-369205	XLOC_004502 | Name=Dmagna104502
Dmagna104510	4	scaffold_10[+]444036-444140	XLOC_004510 | Name=Dmagna104510 | mapped_to_Xinb3=Dapma7bEVm029353
Dmagna104511	3	scaffold_10[+]451775-458789	XLOC_004511 | Name=Dmagna104511
Dmagna104513	4	scaffold_10[+]466813-470015	XLOC_004513 | Name=Dmagna104513
Dmagna104514	4	scaffold_10[+]470515-474315	XLOC_004514 | Name=Dmagna104514
Dmagna104530	4	scaffold_10[+]577609-578613	XLOC_004530 | Name=Dmagna104530 | mapped_geneID=Dmagna003897;Dmagna003902;Dmagna003906;Dmagna004139;Dmagna004290;Dmagna005484;Dmagna008268 | mapped_to_Xinb3=Dapma7bEVm020996
Dmagna104533	4	scaffold_10[+]586765-588051	XLOC_004533 | Name=Dmagna104533 | mapped_geneID=Dmagna003897;Dmagna003902;Dmagna003906;Dmagna004139;Dmagna004290;Dmagna005484;Dmagna008268 | mapped_to_Xinb3=Dapma7bEVm020996
Dmagna104536	4	scaffold_10[+]606899-608270	XLOC_004536 | Name=Dmagna104536 | mapped_geneID=Dmagna003897;Dmagna003902;Dmagna003906;Dmagna004139;Dmagna004290;Dmagna005484;Dmagna008268 | mapped_to_Xinb3=Dapma7bEVm020996
Dmagna104550	4	scaffold_10[+]700167-701335	XLOC_004550 | Name=Dmagna104550
Dmagna104571	4	scaffold_10[+]790412-795560	XLOC_004571 | Name=Dmagna104571
Dmagna104573	4	scaffold_10[+]797276-798008	XLOC_004573 | Name=Dmagna104573
Dmagna104582	3	scaffold_10[+]849497-853399	XLOC_004582 | Name=Dmagna104582
Dmagna104590	4	scaffold_10[+]912452-914664	XLOC_004590 | Name=Dmagna104590
Dmagna104592	4	scaffold_10[+]918744-921853	XLOC_004592 | Name=Dmagna104592
Dmagna104594	4	scaffold_10[+]949151-950920	XLOC_004594 | Name=Dmagna104594 | mapped_geneID=Dmagna006916;Dmagna012072;Dmagna032771 | mapped_to_Xinb3=Dapma7bEVm000113;Dapma7bEVm022687;Dapma7bEVm024423;Dapma7bEVm030035
Dmagna104600	3	scaffold_10[+]980736-986203	XLOC_004600 | Name=Dmagna104600
Dmagna104607	4	scaffold_10[+]1059651-1063074	XLOC_004607 | Name=Dmagna104607
Dmagna104636	3	scaffold_10[+]1327111-1329608	XLOC_004636 | Name=Dmagna104636
Dmagna104657	3	scaffold_10[+]1526217-1528329	XLOC_004657 | Name=Dmagna104657
Dmagna104662	3	scaffold_10[+]1563589-1565756	XLOC_004662 | Name=Dmagna104662 | mapped_to_Xinb3=Dapma7bEVm003007;Dapma7bEVm018791
Dmagna104668	3	scaffold_10[+]1588109-1694355	XLOC_004668 | Name=Dmagna104668
Dmagna104679	4	scaffold_10[+]1725235-1730637	XLOC_004679 | Name=Dmagna104679
Dmagna104690	4	scaffold_10[+]1844212-1845447	XLOC_004690 | Name=Dmagna104690
Dmagna104691	3	scaffold_10[+]1847998-1848306	XLOC_004691 | Name=Dmagna104691 | mapped_geneID=Dmagna014143;Dmagna014148;Dmagna014154 | mapped_to_Xinb3=Dapma7bEVm009390;Dapma7bEVm011499
Dmagna104697	4	scaffold_10[+]1911073-1915300	XLOC_004697 | Name=Dmagna104697
Dmagna104730	3	scaffold_10[+]2162271-2162854	XLOC_004730 | Name=Dmagna104730
Dmagna104731	4	scaffold_10[+]2169401-2170135	XLOC_004731 | Name=Dmagna104731
Dmagna104746	4	scaffold_10[+]2325420-2325705	XLOC_004746 | Name=Dmagna104746
Dmagna104802	4	scaffold_10[+]2848943-2852607	XLOC_004802 | Name=Dmagna104802
Dmagna104809	4	scaffold_10[+]2984555-2988607	XLOC_004809 | Name=Dmagna104809
Dmagna104834	4	scaffold_10[+]3159338-3160695	XLOC_004834 | Name=Dmagna104834
Dmagna104842	4	scaffold_10[+]3213054-3213537	XLOC_004842 | Name=Dmagna104842
Dmagna104858	3	scaffold_10[+]3419432-3422050	XLOC_004858 | Name=Dmagna104858
Dmagna104861	4	scaffold_10[+]3471310-3472741	XLOC_004861 | Name=Dmagna104861
Dmagna104887	3	scaffold_10[+]3705115-3707318	XLOC_004887 | Name=Dmagna104887
Dmagna104890	4	scaffold_10[+]3721609-3721942	XLOC_004890 | Name=Dmagna104890
Dmagna104904	4	scaffold_10[+]3843600-3844153	XLOC_004904 | Name=Dmagna104904
Dmagna104905	4	scaffold_10[+]3864268-3866061	XLOC_004905 | Name=Dmagna104905
Dmagna104917	4	scaffold_10[+]4026197-4028092	XLOC_004917 | Name=Dmagna104917
Dmagna104933	3	scaffold_10[+]4228689-4230009	XLOC_004933 | Name=Dmagna104933
Dmagna104942	3	scaffold_10[+]4258595-4261716	XLOC_004942 | Name=Dmagna104942
Dmagna104943	4	scaffold_10[+]4262701-4264096	XLOC_004943 | Name=Dmagna104943
Dmagna104944	4	scaffold_10[+]4265163-4265529	XLOC_004944 | Name=Dmagna104944
Dmagna104971	4	scaffold_10[+]4468567-4470083	XLOC_004971 | Name=Dmagna104971
Dmagna104972	4	scaffold_10[+]4494327-4495740	XLOC_004972 | Name=Dmagna104972
Dmagna104990	3	scaffold_10[+]4595631-4599678	XLOC_004990 | Name=Dmagna104990 | mapped_to_Xinb3=Dapma7bEVm022742
Dmagna104994	3	scaffold_10[+]4630025-4650434	XLOC_004994 | Name=Dmagna104994
Dmagna104995	4	scaffold_10[+]4635148-4636683	XLOC_004995 | Name=Dmagna104995 | mapped_to_Xinb3=Dapma7bEVm011715
Dmagna105010	4	scaffold_10[+]4762907-4763763	XLOC_005010 | Name=Dmagna105010
Dmagna105028	3	scaffold_10[+]4973956-4977604	XLOC_005028 | Name=Dmagna105028
Dmagna105048	4	scaffold_10[+]5218237-5218399	XLOC_005048 | Name=Dmagna105048
Dmagna105068	4	scaffold_10[+]5403819-5406957	XLOC_005068 | Name=Dmagna105068
Dmagna105103	3	scaffold_10[+]5641226-5642632	XLOC_005103 | Name=Dmagna105103 | mapped_to_Xinb3=Dapma7bEVm007003
Dmagna105135	3	scaffold_10[+]5841935-5843058	XLOC_005135 | Name=Dmagna105135
Dmagna105138	3	scaffold_10[+]5867609-5882547	XLOC_005138 | Name=Dmagna105138
Dmagna105139	4	scaffold_10[+]5884088-5884228	XLOC_005139 | Name=Dmagna105139
Dmagna105142	3	scaffold_10[+]5972356-5974435	XLOC_005142 | Name=Dmagna105142
Dmagna105153	4	scaffold_10[+]6068628-6069025	XLOC_005153 | Name=Dmagna105153
Dmagna105185	4	scaffold_10[+]6406592-6407102	XLOC_005185 | Name=Dmagna105185
Dmagna105193	4	scaffold_10[+]6530506-6537090	XLOC_005193 | Name=Dmagna105193
Dmagna105214	4	scaffold_10[+]6910754-6912994	XLOC_005214 | Name=Dmagna105214
Dmagna105216	4	scaffold_10[+]6932009-6932415	XLOC_005216 | Name=Dmagna105216
Dmagna105241	4	scaffold_10[+]7404531-7405447	XLOC_005241 | Name=Dmagna105241
Dmagna105252	4	scaffold_10[+]7530222-7530600	XLOC_005252 | Name=Dmagna105252
Dmagna105253	3	scaffold_10[+]7530767-7532967	XLOC_005253 | Name=Dmagna105253
Dmagna105254	3	scaffold_10[+]7533099-7536717	XLOC_005254 | Name=Dmagna105254
Dmagna105255	3	scaffold_10[+]7536956-7538144	XLOC_005255 | Name=Dmagna105255
Dmagna105257	3	scaffold_10[+]7542930-7545694	XLOC_005257 | Name=Dmagna105257 | mapped_to_Xinb3=Dapma7bEVm018857;Dapma7bEVm023181
Dmagna105260	3	scaffold_10[+]7556409-7561914	XLOC_005260 | Name=Dmagna105260
Dmagna105262	3	scaffold_10[+]7564448-7567950	XLOC_005262 | Name=Dmagna105262
Dmagna105264	4	scaffold_10[+]7570450-7572591	XLOC_005264 | Name=Dmagna105264
Dmagna105276	3	scaffold_10[+]7625480-7628176	XLOC_005276 | Name=Dmagna105276
Dmagna105277	3	scaffold_10[+]7628426-7643710	XLOC_005277 | Name=Dmagna105277
Dmagna105278	3	scaffold_10[+]7632150-7634051	XLOC_005278 | Name=Dmagna105278
Dmagna105279	4	scaffold_10[+]7634711-7635897	XLOC_005279 | Name=Dmagna105279
Dmagna105281	3	scaffold_10[+]7646076-7649041	XLOC_005281 | Name=Dmagna105281
Dmagna105283	4	scaffold_10[+]7658487-7659955	XLOC_005283 | Name=Dmagna105283
Dmagna105286	4	scaffold_10[+]7669509-7669982	XLOC_005286 | Name=Dmagna105286 | mapped_to_Xinb3=Dapma7bEVm023541
Dmagna105288	3	scaffold_10[+]7690034-7697718	XLOC_005288 | Name=Dmagna105288
Dmagna105294	4	scaffold_10[+]7746782-7747436	XLOC_005294 | Name=Dmagna105294
Dmagna105305	4	scaffold_10[+]7839634-7841110	XLOC_005305 | Name=Dmagna105305
Dmagna105307	3	scaffold_10[+]7843787-7844123	XLOC_005307 | Name=Dmagna105307 | mapped_to_Xinb3=Dapma7bEVm011646;Dapma7bEVm025854
Dmagna105310	4	scaffold_10[+]7850208-7851187	XLOC_005310 | Name=Dmagna105310
Dmagna105313	3	scaffold_10[+]7873347-7874097	XLOC_005313 | Name=Dmagna105313
Dmagna105316	4	scaffold_10[+]7889173-7891565	XLOC_005316 | Name=Dmagna105316
Dmagna105319	4	scaffold_10[+]7900082-7901272	XLOC_005319 | Name=Dmagna105319 | mapped_to_Xinb3=Dapma7bEVm024115
Dmagna105321	3	scaffold_10[+]7925376-7929318	XLOC_005321 | Name=Dmagna105321
Dmagna105323	3	scaffold_10[+]7942805-7943198	XLOC_005323 | Name=Dmagna105323 | mapped_to_Xinb3=Dapma7bEVm030332;Dapma7bEVm030367
Dmagna105327	3	scaffold_10[+]7947214-7948523	XLOC_005327 | Name=Dmagna105327
Dmagna105329	4	scaffold_10[+]7950658-7951976	XLOC_005329 | Name=Dmagna105329 | mapped_to_Xinb3=Dapma7bEVm024114
Dmagna105330	3	scaffold_10[+]7952147-7953961	XLOC_005330 | Name=Dmagna105330
Dmagna105331	3	scaffold_10[+]7954648-7955839	XLOC_005331 | Name=Dmagna105331 | mapped_to_Xinb3=Dapma7bEVm018812;Dapma7bEVm023828
Dmagna105332	3	scaffold_10[+]7957504-7964269	XLOC_005332 | Name=Dmagna105332
Dmagna105337	3	scaffold_10[+]7981290-7981639	XLOC_005337 | Name=Dmagna105337 | mapped_to_Xinb3=Dapma7bEVm027332
Dmagna105338	3	scaffold_10[+]7982536-7983628	XLOC_005338 | Name=Dmagna105338
Dmagna105339	3	scaffold_10[+]7986096-7987062	XLOC_005339 | Name=Dmagna105339
Dmagna105340	3	scaffold_10[+]7987437-7988489	XLOC_005340 | Name=Dmagna105340
Dmagna105344	3	scaffold_10[+]8004673-8005275	XLOC_005344 | Name=Dmagna105344
Dmagna105346	4	scaffold_10[+]8007233-8007427	XLOC_005346 | Name=Dmagna105346
Dmagna105355	3	scaffold_10[+]8071301-8074703	XLOC_005355 | Name=Dmagna105355
Dmagna105356	4	scaffold_10[+]8075530-8076296	XLOC_005356 | Name=Dmagna105356
Dmagna105359	4	scaffold_10[+]8100623-8101049	XLOC_005359 | Name=Dmagna105359
Dmagna105360	3	scaffold_10[+]8103683-8104448	XLOC_005360 | Name=Dmagna105360 | mapped_to_Xinb3=Dapma7bEVm022843
Dmagna105362	3	scaffold_10[+]8111005-8111657	XLOC_005362 | Name=Dmagna105362 | mapped_to_Xinb3=Dapma7bEVm024109
Dmagna105365	3	scaffold_10[+]8127365-8130810	XLOC_005365 | Name=Dmagna105365
Dmagna105367	4	scaffold_10[+]8135407-8141125	XLOC_005367 | Name=Dmagna105367
Dmagna105368	3	scaffold_10[+]8136692-8137607	XLOC_005368 | Name=Dmagna105368
Dmagna105369	3	scaffold_10[+]8141800-8143058	XLOC_005369 | Name=Dmagna105369
Dmagna105373	4	scaffold_10[+]8163561-8165647	XLOC_005373 | Name=Dmagna105373
Dmagna105378	3	scaffold_10[+]8202410-8202924	XLOC_005378 | Name=Dmagna105378
Dmagna105381	3	scaffold_10[+]8213384-8213565	XLOC_005381 | Name=Dmagna105381
Dmagna105382	3	scaffold_10[+]8214717-8215122	XLOC_005382 | Name=Dmagna105382
Dmagna105383	3	scaffold_10[+]8220057-8221494	XLOC_005383 | Name=Dmagna105383 | mapped_to_Xinb3=Dapma7bEVm012863
Dmagna105384	3	scaffold_10[+]8221706-8223124	XLOC_005384 | Name=Dmagna105384 | mapped_to_Xinb3=Dapma7bEVm012863
Dmagna105385	3	scaffold_10[+]8223283-8223607	XLOC_005385 | Name=Dmagna105385 | mapped_to_Xinb3=Dapma7bEVm012863
Dmagna105386	4	scaffold_10[+]8223671-8226290	XLOC_005386 | Name=Dmagna105386 | mapped_to_Xinb3=Dapma7bEVm009204;Dapma7bEVm012863
Dmagna105387	3	scaffold_10[+]8224587-8225082	XLOC_005387 | Name=Dmagna105387 | mapped_to_Xinb3=Dapma7bEVm009204;Dapma7bEVm012863
Dmagna105388	3	scaffold_10[+]8228119-8228505	XLOC_005388 | Name=Dmagna105388 | mapped_to_Xinb3=Dapma7bEVm012863
Dmagna105389	3	scaffold_10[+]8228556-8228979	XLOC_005389 | Name=Dmagna105389 | mapped_to_Xinb3=Dapma7bEVm012863
Dmagna105390	3	scaffold_10[+]8229100-8229509	XLOC_005390 | Name=Dmagna105390 | mapped_to_Xinb3=Dapma7bEVm012863
Dmagna105391	3	scaffold_10[+]8230789-8231405	XLOC_005391 | Name=Dmagna105391
Dmagna105397	3	scaffold_10[+]8270583-8273978	XLOC_005397 | Name=Dmagna105397
Dmagna105402	3	scaffold_10[+]8314090-8315302	XLOC_005402 | Name=Dmagna105402 | mapped_geneID=Dmagna005914
Dmagna105404	4	scaffold_10[+]8341610-8342870	XLOC_005404 | Name=Dmagna105404 | mapped_to_Xinb3=Dapma7bEVm030089;Dapma7bEVm030280;Dapma7bEVm030326;Dapma7bEVm030559;Dapma7bEVm030560;Dapma7bEVm030561
Dmagna105407	3	scaffold_10[+]8350482-8350983	XLOC_005407 | Name=Dmagna105407 | mapped_to_Xinb3=Dapma7bEVm012382;Dapma7bEVm012832;Dapma7bEVm016587;Dapma7bEVm018705;Dapma7bEVm018769;Dapma7bEVm018828;Dapma7bEVm024523;Dapma7bEVm030065
Dmagna105408	3	scaffold_10[+]8351117-8352444	XLOC_005408 | Name=Dmagna105408 | mapped_to_Xinb3=Dapma7bEVm012832
Dmagna105410	4	scaffold_10[+]8375096-8379259	XLOC_005410 | Name=Dmagna105410
Dmagna105415	4	scaffold_10[+]8387705-8391746	XLOC_005415 | Name=Dmagna105415 | mapped_to_Xinb3=Dapma7bEVm016676;Dapma7bEVm029132
Dmagna105417	4	scaffold_10[+]8392576-8393906	XLOC_005417 | Name=Dmagna105417
Dmagna105421	3	scaffold_10[+]8419379-8420642	XLOC_005421 | Name=Dmagna105421
Dmagna105425	3	scaffold_10[+]8433393-8433843	XLOC_005425 | Name=Dmagna105425
Dmagna105426	4	scaffold_10[+]8437241-8439414	XLOC_005426 | Name=Dmagna105426
Dmagna105428	3	scaffold_10[+]8454400-8454550	XLOC_005428 | Name=Dmagna105428 | mapped_to_Xinb3=Dapma7bEVm022958;Dapma7bEVm023534
Dmagna105432	4	scaffold_10[+]8465569-8466245	XLOC_005432 | Name=Dmagna105432
Dmagna105434	3	scaffold_10[+]8469778-8474187	XLOC_005434 | Name=Dmagna105434
Dmagna105437	3	scaffold_10[+]8481813-8482280	XLOC_005437 | Name=Dmagna105437
Dmagna105441	4	scaffold_10[+]8541386-8541559	XLOC_005441 | Name=Dmagna105441 | mapped_to_Xinb3=Dapma7bEVm023544
Dmagna105443	3	scaffold_10[+]8544615-8546253	XLOC_005443 | Name=Dmagna105443
Dmagna105444	3	scaffold_10[+]8546469-8547708	XLOC_005444 | Name=Dmagna105444
Dmagna105446	3	scaffold_10[+]8556172-8566227	XLOC_005446 | Name=Dmagna105446
Dmagna105447	3	scaffold_10[+]8567275-8568446	XLOC_005447 | Name=Dmagna105447
Dmagna105448	3	scaffold_10[+]8568563-8569682	XLOC_005448 | Name=Dmagna105448 | mapped_to_Xinb3=Dapma7bEVm023547
Dmagna105449	3	scaffold_10[+]8570280-8570895	XLOC_005449 | Name=Dmagna105449 | mapped_to_Xinb3=Dapma7bEVm023547
Dmagna105457	3	scaffold_10[+]8616301-8617140	XLOC_005457 | Name=Dmagna105457
Dmagna105462	3	scaffold_10[+]8637327-8638184	XLOC_005462 | Name=Dmagna105462 | mapped_to_Xinb3=Dapma7bEVm016618
Dmagna105467	3	scaffold_10[+]8690010-8700806	XLOC_005467 | Name=Dmagna105467
Dmagna105477	4	scaffold_10[+]8737623-8738351	XLOC_005477 | Name=Dmagna105477
Dmagna105480	3	scaffold_10[+]8749540-8750426	XLOC_005480 | Name=Dmagna105480
Dmagna105482	3	scaffold_10[+]8764347-8766040	XLOC_005482 | Name=Dmagna105482
Dmagna105483	3	scaffold_10[+]8768821-8769630	XLOC_005483 | Name=Dmagna105483 | mapped_geneID=Dmagna013807;Dmagna015322;Dmagna030348;Dmagna031807 | mapped_to_Xinb3=Dapma7bEVm012449;Dapma7bEVm015227;Dapma7bEVm023962;Dapma7bEVm028946;Dapma7bEVm029454
Dmagna105486	3	scaffold_10[+]8781502-8785874	XLOC_005486 | Name=Dmagna105486
Dmagna105488	4	scaffold_10[+]8789797-8790439	XLOC_005488 | Name=Dmagna105488
Dmagna105489	4	scaffold_10[+]8790987-8792853	XLOC_005489 | Name=Dmagna105489
Dmagna105491	3	scaffold_10[+]8807434-8807966	XLOC_005491 | Name=Dmagna105491
Dmagna105493	4	scaffold_10[+]8815500-8815739	XLOC_005493 | Name=Dmagna105493 | mapped_geneID=Dmagna006019
Dmagna105496	4	scaffold_10[-]506-1027	XLOC_005496 | Name=Dmagna105496 | mapped_to_Xinb3=Dapma7bEVm024307
Dmagna105497	4	scaffold_10[-]3557-5848	XLOC_005497 | Name=Dmagna105497 | mapped_to_Xinb3=Dapma7bEVm015227;Dapma7bEVm029454
Dmagna105498	3	scaffold_10[-]7445-9118	XLOC_005498 | Name=Dmagna105498
Dmagna105504	3	scaffold_10[-]34287-35183	XLOC_005504 | Name=Dmagna105504 | mapped_geneID=Dmagna014222 | mapped_to_Xinb3=Dapma7bEVm030098
Dmagna105505	3	scaffold_10[-]35328-35917	XLOC_005505 | Name=Dmagna105505
Dmagna105510	4	scaffold_10[-]52073-53142	XLOC_005510 | Name=Dmagna105510
Dmagna105511	3	scaffold_10[-]55039-56063	XLOC_005511 | Name=Dmagna105511
Dmagna105514	3	scaffold_10[-]59945-61615	XLOC_005514 | Name=Dmagna105514 | mapped_to_Xinb3=Dapma7bEVm018411;Dapma7bEVm023047;Dapma7bEVm023953;Dapma7bEVm029174;Dapma7bEVm030331
Dmagna105515	3	scaffold_10[-]62980-63553	XLOC_005515 | Name=Dmagna105515
Dmagna105516	3	scaffold_10[-]72659-73309	XLOC_005516 | Name=Dmagna105516
Dmagna105518	4	scaffold_10[-]108132-108407	XLOC_005518 | Name=Dmagna105518
Dmagna105519	3	scaffold_10[-]109080-111159	XLOC_005519 | Name=Dmagna105519
Dmagna105520	4	scaffold_10[-]112119-115856	XLOC_005520 | Name=Dmagna105520
Dmagna105522	4	scaffold_10[-]120281-123592	XLOC_005522 | Name=Dmagna105522 | mapped_to_Xinb3=Dapma7bEVm030035;Dapma7bEVm030131;Dapma7bEVm030332
Dmagna105523	4	scaffold_10[-]124124-126479	XLOC_005523 | Name=Dmagna105523 | mapped_to_Xinb3=Dapma7bEVm024423
Dmagna105524	3	scaffold_10[-]128924-129482	XLOC_005524 | Name=Dmagna105524 | mapped_to_Xinb3=Dapma7bEVm022981
Dmagna105526	3	scaffold_10[-]130090-131469	XLOC_005526 | Name=Dmagna105526
Dmagna105528	3	scaffold_10[-]141507-144374	XLOC_005528 | Name=Dmagna105528
Dmagna105531	3	scaffold_10[-]158936-159646	XLOC_005531 | Name=Dmagna105531
Dmagna105532	4	scaffold_10[-]161806-162227	XLOC_005532 | Name=Dmagna105532 | mapped_to_Xinb3=Dapma7bEVm024094
Dmagna105533	3	scaffold_10[-]162442-164322	XLOC_005533 | Name=Dmagna105533
Dmagna105535	3	scaffold_10[-]171138-171573	XLOC_005535 | Name=Dmagna105535 | mapped_to_Xinb3=Dapma7bEVm030306
Dmagna105536	3	scaffold_10[-]171691-172740	XLOC_005536 | Name=Dmagna105536
Dmagna105537	4	scaffold_10[-]173615-175902	XLOC_005537 | Name=Dmagna105537 | mapped_to_Xinb3=Dapma7bEVm023958;Dapma7bEVm024153;Dapma7bEVm024383;Dapma7bEVm030366
Dmagna105538	4	scaffold_10[-]176272-177574	XLOC_005538 | Name=Dmagna105538 | mapped_to_Xinb3=Dapma7bEVm030035;Dapma7bEVm030131;Dapma7bEVm030171;Dapma7bEVm030332
Dmagna105546	4	scaffold_10[-]230908-231603	XLOC_005546 | Name=Dmagna105546 | mapped_to_Xinb3=Dapma7bEVm008278;Dapma7bEVm012710;Dapma7bEVm022859
Dmagna105547	4	scaffold_10[-]232527-232619	XLOC_005547 | Name=Dmagna105547 | mapped_geneID=Dmagna003810;Dmagna012209;Dmagna012474;Dmagna020202;Dmagna022045;Dmagna022046;Dmagna022049;Dmagna022053;Dmagna024927;Dmagna025443 | mapped_to_Xinb3=Dapma7bEVm008278;Dapma7bEVm012710;Dapma7bEVm022859
Dmagna105569	4	scaffold_10[-]431864-432991	XLOC_005569 | Name=Dmagna105569
Dmagna105570	4	scaffold_10[-]439564-440561	XLOC_005570 | Name=Dmagna105570
Dmagna105572	3	scaffold_10[-]444384-451146	XLOC_005572 | Name=Dmagna105572
Dmagna105573	3	scaffold_10[-]475134-476285	XLOC_005573 | Name=Dmagna105573
Dmagna105577	4	scaffold_10[-]562782-563967	XLOC_005577 | Name=Dmagna105577
Dmagna105594	3	scaffold_10[-]679739-685514	XLOC_005594 | Name=Dmagna105594 | mapped_to_Xinb3=Dapma7bEVm000284
Dmagna105635	4	scaffold_10[-]988698-988894	XLOC_005635 | Name=Dmagna105635
Dmagna105670	4	scaffold_10[-]1274572-1275771	XLOC_005670 | Name=Dmagna105670
Dmagna105672	4	scaffold_10[-]1285544-1286188	XLOC_005672 | Name=Dmagna105672
Dmagna105721	4	scaffold_10[-]1697431-1701106	XLOC_005721 | Name=Dmagna105721
Dmagna105745	4	scaffold_10[-]1923864-1928562	XLOC_005745 | Name=Dmagna105745
Dmagna105836	4	scaffold_10[-]2781653-2782931	XLOC_005836 | Name=Dmagna105836 | mapped_to_Xinb3=Dapma7bEVm027787
Dmagna105839	4	scaffold_10[-]2788028-2788429	XLOC_005839 | Name=Dmagna105839
Dmagna105946	4	scaffold_10[-]3675392-3678052	XLOC_005946 | Name=Dmagna105946 | mapped_geneID=Dmagna010760;Dmagna025493;Dmagna028361 | mapped_to_Xinb3=Dapma7bEVm023624
Dmagna105986	3	scaffold_10[-]4092702-4093395	XLOC_005986 | Name=Dmagna105986 | mapped_to_Xinb3=Dapma7bEVm030628
Dmagna106020	4	scaffold_10[-]4347307-4350080	XLOC_006020 | Name=Dmagna106020 | mapped_to_Xinb3=Dapma7bEVm025098
Dmagna106060	4	scaffold_10[-]4628577-4628675	XLOC_006060 | Name=Dmagna106060 | mapped_geneID=Dmagna004975;Dmagna004976;Dmagna004977;Dmagna004978;Dmagna021790;Dmagna021791;Dmagna021792;Dmagna021793;Dmagna021794;Dmagna021795;Dmagna021796;Dmagna021797;Dmagna021798;Dmagna021799;Dmagna021800;Dmagna021801;Dmagna021802;Dmagna021803;Dmagna021804;Dmagna021805 | mapped_to_Xinb3=Dapma7bEVm014244
Dmagna106094	4	scaffold_10[-]4944201-4944633	XLOC_006094 | Name=Dmagna106094
Dmagna106112	3	scaffold_10[-]5108829-5110625	XLOC_006112 | Name=Dmagna106112 | mapped_geneID=Dmagna024249 | mapped_to_Xinb3=Dapma7bEVm009571
Dmagna106127	4	scaffold_10[-]5266648-5267330	XLOC_006127 | Name=Dmagna106127 | mapped_to_Xinb3=Dapma7bEVm029670
Dmagna106165	4	scaffold_10[-]5580928-5581047	XLOC_006165 | Name=Dmagna106165
Dmagna106167	3	scaffold_10[-]5592338-5596615	XLOC_006167 | Name=Dmagna106167
Dmagna106194	3	scaffold_10[-]5841935-5842727	XLOC_006194 | Name=Dmagna106194
Dmagna106199	4	scaffold_10[-]5910293-5911316	XLOC_006199 | Name=Dmagna106199
Dmagna106201	4	scaffold_10[-]5918302-5922409	XLOC_006201 | Name=Dmagna106201
Dmagna106211	4	scaffold_10[-]6009892-6010782	XLOC_006211 | Name=Dmagna106211
Dmagna106221	4	scaffold_10[-]6070676-6070750	XLOC_006221 | Name=Dmagna106221
Dmagna106227	4	scaffold_10[-]6138830-6141748	XLOC_006227 | Name=Dmagna106227
Dmagna106269	4	scaffold_10[-]6526374-6528806	XLOC_006269 | Name=Dmagna106269
Dmagna106270	4	scaffold_10[-]6541712-6545834	XLOC_006270 | Name=Dmagna106270
Dmagna106286	4	scaffold_10[-]6767260-6784144	XLOC_006286 | Name=Dmagna106286
Dmagna106300	3	scaffold_10[-]7081830-7084319	XLOC_006300 | Name=Dmagna106300
Dmagna106309	4	scaffold_10[-]7243451-7243683	XLOC_006309 | Name=Dmagna106309
Dmagna106313	3	scaffold_10[-]7293461-7295091	XLOC_006313 | Name=Dmagna106313
Dmagna106335	3	scaffold_10[-]7503015-7507096	XLOC_006335 | Name=Dmagna106335
Dmagna106345	3	scaffold_10[-]7531727-7532918	XLOC_006345 | Name=Dmagna106345
Dmagna106347	3	scaffold_10[-]7538498-7539587	XLOC_006347 | Name=Dmagna106347
Dmagna106348	3	scaffold_10[-]7540924-7542317	XLOC_006348 | Name=Dmagna106348
Dmagna106349	3	scaffold_10[-]7543020-7544058	XLOC_006349 | Name=Dmagna106349 | mapped_to_Xinb3=Dapma7bEVm018857;Dapma7bEVm023181;Dapma7bEVm023611;Dapma7bEVm030340
Dmagna106351	4	scaffold_10[-]7562513-7564132	XLOC_006351 | Name=Dmagna106351
Dmagna106358	4	scaffold_10[-]7650552-7651613	XLOC_006358 | Name=Dmagna106358
Dmagna106361	4	scaffold_10[-]7660541-7661185	XLOC_006361 | Name=Dmagna106361 | mapped_geneID=Dmagna010700;Dmagna015081;Dmagna015272 | mapped_to_Xinb3=Dapma7bEVm030285
Dmagna106362	3	scaffold_10[-]7661723-7668673	XLOC_006362 | Name=Dmagna106362
Dmagna106364	4	scaffold_10[-]7683291-7684349	XLOC_006364 | Name=Dmagna106364
Dmagna106368	4	scaffold_10[-]7733973-7734461	XLOC_006368 | Name=Dmagna106368
Dmagna106380	4	scaffold_10[-]7842316-7849598	XLOC_006380 | Name=Dmagna106380
Dmagna106381	3	scaffold_10[-]7843009-7843712	XLOC_006381 | Name=Dmagna106381 | mapped_to_Xinb3=Dapma7bEVm022794;Dapma7bEVm030180
Dmagna106382	3	scaffold_10[-]7850488-7851069	XLOC_006382 | Name=Dmagna106382
Dmagna106383	4	scaffold_10[-]7852959-7854817	XLOC_006383 | Name=Dmagna106383
Dmagna106387	3	scaffold_10[-]7860300-7861105	XLOC_006387 | Name=Dmagna106387
Dmagna106389	3	scaffold_10[-]7872268-7873952	XLOC_006389 | Name=Dmagna106389
Dmagna106390	3	scaffold_10[-]7874389-7875380	XLOC_006390 | Name=Dmagna106390
Dmagna106393	3	scaffold_10[-]7892914-7896478	XLOC_006393 | Name=Dmagna106393
Dmagna106400	4	scaffold_10[-]7935164-7940162	XLOC_006400 | Name=Dmagna106400
Dmagna106405	3	scaffold_10[-]7981160-7983002	XLOC_006405 | Name=Dmagna106405 | mapped_to_Xinb3=Dapma7bEVm027332
Dmagna106407	3	scaffold_10[-]7990818-7991654	XLOC_006407 | Name=Dmagna106407
Dmagna106410	3	scaffold_10[-]8003637-8005062	XLOC_006410 | Name=Dmagna106410
Dmagna106411	3	scaffold_10[-]8005594-8006161	XLOC_006411 | Name=Dmagna106411
Dmagna106412	3	scaffold_10[-]8006890-8008039	XLOC_006412 | Name=Dmagna106412
Dmagna106413	3	scaffold_10[-]8008178-8013165	XLOC_006413 | Name=Dmagna106413
Dmagna106414	3	scaffold_10[-]8017240-8019545	XLOC_006414 | Name=Dmagna106414
Dmagna106424	4	scaffold_10[-]8105981-8110096	XLOC_006424 | Name=Dmagna106424
Dmagna106427	3	scaffold_10[-]8111919-8112710	XLOC_006427 | Name=Dmagna106427 | mapped_to_Xinb3=Dapma7bEVm024109
Dmagna106431	3	scaffold_10[-]8130985-8136806	XLOC_006431 | Name=Dmagna106431
Dmagna106432	3	scaffold_10[-]8136898-8137289	XLOC_006432 | Name=Dmagna106432
Dmagna106433	3	scaffold_10[-]8137769-8138364	XLOC_006433 | Name=Dmagna106433
Dmagna106435	3	scaffold_10[-]8152972-8153725	XLOC_006435 | Name=Dmagna106435
Dmagna106438	4	scaffold_10[-]8170753-8171479	XLOC_006438 | Name=Dmagna106438
Dmagna106439	3	scaffold_10[-]8172343-8172732	XLOC_006439 | Name=Dmagna106439 | mapped_to_Xinb3=Dapma7bEVm012820
Dmagna106443	3	scaffold_10[-]8200990-8201766	XLOC_006443 | Name=Dmagna106443
Dmagna106444	3	scaffold_10[-]8203650-8204561	XLOC_006444 | Name=Dmagna106444
Dmagna106445	4	scaffold_10[-]8207024-8210252	XLOC_006445 | Name=Dmagna106445
Dmagna106448	3	scaffold_10[-]8230094-8230296	XLOC_006448 | Name=Dmagna106448 | mapped_to_Xinb3=Dapma7bEVm024414
Dmagna106456	4	scaffold_10[-]8263423-8264809	XLOC_006456 | Name=Dmagna106456
Dmagna106462	4	scaffold_10[-]8297335-8297623	XLOC_006462 | Name=Dmagna106462
Dmagna106472	4	scaffold_10[-]8352688-8353094	XLOC_006472 | Name=Dmagna106472
Dmagna106475	3	scaffold_10[-]8375611-8376515	XLOC_006475 | Name=Dmagna106475 | mapped_to_Xinb3=Dapma7bEVm019587
Dmagna106476	3	scaffold_10[-]8384049-8385278	XLOC_006476 | Name=Dmagna106476 | mapped_to_Xinb3=Dapma7bEVm009188;Dapma7bEVm012382;Dapma7bEVm012832;Dapma7bEVm015888;Dapma7bEVm016019;Dapma7bEVm016245;Dapma7bEVm018769;Dapma7bEVm018828;Dapma7bEVm019021;Dapma7bEVm019026;Dapma7bEVm024523
Dmagna106479	4	scaffold_10[-]8416056-8417087	XLOC_006479 | Name=Dmagna106479
Dmagna106482	3	scaffold_10[-]8425680-8426433	XLOC_006482 | Name=Dmagna106482
Dmagna106484	3	scaffold_10[-]8432635-8433277	XLOC_006484 | Name=Dmagna106484
Dmagna106491	3	scaffold_10[-]8472236-8472767	XLOC_006491 | Name=Dmagna106491
Dmagna106492	3	scaffold_10[-]8472961-8474144	XLOC_006492 | Name=Dmagna106492
Dmagna106499	4	scaffold_10[-]8525138-8525206	XLOC_006499 | Name=Dmagna106499
Dmagna106506	3	scaffold_10[-]8554321-8554653	XLOC_006506 | Name=Dmagna106506
Dmagna106507	3	scaffold_10[-]8556769-8558003	XLOC_006507 | Name=Dmagna106507
Dmagna106508	3	scaffold_10[-]8558110-8559998	XLOC_006508 | Name=Dmagna106508
Dmagna106509	3	scaffold_10[-]8560174-8561167	XLOC_006509 | Name=Dmagna106509 | mapped_geneID=Dmagna021032;Dmagna029837;Dmagna033458
Dmagna106510	3	scaffold_10[-]8563698-8564213	XLOC_006510 | Name=Dmagna106510 | mapped_geneID=Dmagna013315;Dmagna014181 | mapped_to_Xinb3=Dapma7bEVm022585;Dapma7bEVm023149;Dapma7bEVm023528;Dapma7bEVm023546;Dapma7bEVm023665;Dapma7bEVm023928;Dapma7bEVm023955;Dapma7bEVm027317;Dapma7bEVm029453;Dapma7bEVm029536;Dapma7bEVm030284
Dmagna106522	3	scaffold_10[-]8649836-8650426	XLOC_006522 | Name=Dmagna106522
Dmagna106526	4	scaffold_10[-]8693566-8699457	XLOC_006526 | Name=Dmagna106526
Dmagna106530	3	scaffold_10[-]8713501-8714404	XLOC_006530 | Name=Dmagna106530 | mapped_to_Xinb3=Dapma7bEVm015763;Dapma7bEVm018722
Dmagna106531	3	scaffold_10[-]8714566-8716606	XLOC_006531 | Name=Dmagna106531 | mapped_to_Xinb3=Dapma7bEVm024074
Dmagna106532	3	scaffold_10[-]8716839-8718755	XLOC_006532 | Name=Dmagna106532
Dmagna106541	4	scaffold_10[-]8765294-8767281	XLOC_006541 | Name=Dmagna106541 | mapped_to_Xinb3=Dapma7bEVm015431;Dapma7bEVm015897;Dapma7bEVm015899;Dapma7bEVm019250;Dapma7bEVm019251;Dapma7bEVm024430;Dapma7bEVm029081
Dmagna106542	4	scaffold_10[-]8768078-8770109	XLOC_006542 | Name=Dmagna106542 | mapped_geneID=Dmagna013807;Dmagna027945 | mapped_to_Xinb3=Dapma7bEVm015227;Dapma7bEVm028946;Dapma7bEVm029454
Dmagna106543	3	scaffold_10[-]8770206-8771623	XLOC_006543 | Name=Dmagna106543
Dmagna106545	3	scaffold_10[-]8786912-8788029	XLOC_006545 | Name=Dmagna106545
Dmagna106547	3	scaffold_10[-]8792005-8794156	XLOC_006547 | Name=Dmagna106547
Dmagna106551	3	scaffold_10[-]8805479-8806006	XLOC_006551 | Name=Dmagna106551
Dmagna106552	3	scaffold_10[-]8807626-8809219	XLOC_006552 | Name=Dmagna106552 | mapped_to_Xinb3=Dapma7bEVm018527;Dapma7bEVm029212;Dapma7bEVm029459
Dmagna106555	3	scaffold_10[-]8821910-8834132	XLOC_006555 | Name=Dmagna106555
Dmagna106581	4	scaffold_11[+]4339-11203	XLOC_006581 | Name=Dmagna106581
Dmagna106583	4	scaffold_11[+]20087-25218	XLOC_006583 | Name=Dmagna106583 | mapped_geneID=Dmagna006036
Dmagna106586	4	scaffold_11[+]72832-76111	XLOC_006586 | Name=Dmagna106586
Dmagna106587	4	scaffold_11[+]81077-82569	XLOC_006587 | Name=Dmagna106587
Dmagna106588	4	scaffold_11[+]83460-86249	XLOC_006588 | Name=Dmagna106588
Dmagna106589	4	scaffold_11[+]91513-92928	XLOC_006589 | Name=Dmagna106589 | mapped_geneID=Dmagna006062
Dmagna106590	4	scaffold_11[+]93540-95391	XLOC_006590 | Name=Dmagna106590 | mapped_geneID=Dmagna006062
Dmagna106592	4	scaffold_11[+]117283-120791	XLOC_006592 | Name=Dmagna106592
Dmagna106593	4	scaffold_11[+]125495-128071	XLOC_006593 | Name=Dmagna106593 | mapped_geneID=Dmagna006074
Dmagna106596	4	scaffold_11[+]143142-145304	XLOC_006596 | Name=Dmagna106596 | mapped_geneID=Dmagna006079
Dmagna106597	4	scaffold_11[+]145988-148278	XLOC_006597 | Name=Dmagna106597
Dmagna106598	4	scaffold_11[+]149210-155881	XLOC_006598 | Name=Dmagna106598
Dmagna106602	4	scaffold_11[+]178650-180322	XLOC_006602 | Name=Dmagna106602 | mapped_geneID=Dmagna006093
Dmagna106606	4	scaffold_11[+]221836-223257	XLOC_006606 | Name=Dmagna106606
Dmagna106610	4	scaffold_11[+]244390-245739	XLOC_006610 | Name=Dmagna106610 | mapped_geneID=Dmagna006120
Dmagna106611	3	scaffold_11[+]248147-257154	XLOC_006611 | Name=Dmagna106611
Dmagna106612	4	scaffold_11[+]257770-259595	XLOC_006612 | Name=Dmagna106612
Dmagna106614	4	scaffold_11[+]289532-291859	XLOC_006614 | Name=Dmagna106614
Dmagna106615	4	scaffold_11[+]292478-297029	XLOC_006615 | Name=Dmagna106615
Dmagna106616	4	scaffold_11[+]304365-306349	XLOC_006616 | Name=Dmagna106616
Dmagna106617	4	scaffold_11[+]307040-307540	XLOC_006617 | Name=Dmagna106617
Dmagna106619	4	scaffold_11[+]318726-320469	XLOC_006619 | Name=Dmagna106619
Dmagna106621	4	scaffold_11[+]333595-334854	XLOC_006621 | Name=Dmagna106621
Dmagna106624	4	scaffold_11[+]362155-365902	XLOC_006624 | Name=Dmagna106624
Dmagna106625	4	scaffold_11[+]366693-368144	XLOC_006625 | Name=Dmagna106625
Dmagna106626	4	scaffold_11[+]368755-370883	XLOC_006626 | Name=Dmagna106626
Dmagna106627	4	scaffold_11[+]379384-382620	XLOC_006627 | Name=Dmagna106627
Dmagna106628	4	scaffold_11[+]383384-383566	XLOC_006628 | Name=Dmagna106628
Dmagna106629	4	scaffold_11[+]399968-403010	XLOC_006629 | Name=Dmagna106629
Dmagna106631	4	scaffold_11[+]422946-430629	XLOC_006631 | Name=Dmagna106631
Dmagna106634	4	scaffold_11[+]456828-464185	XLOC_006634 | Name=Dmagna106634
Dmagna106635	4	scaffold_11[+]470093-471811	XLOC_006635 | Name=Dmagna106635
Dmagna106639	4	scaffold_11[+]499888-501094	XLOC_006639 | Name=Dmagna106639
Dmagna106640	4	scaffold_11[+]508997-519587	XLOC_006640 | Name=Dmagna106640
Dmagna106641	3	scaffold_11[+]522346-523138	XLOC_006641 | Name=Dmagna106641 | mapped_geneID=Dmagna006245
Dmagna106645	4	scaffold_11[+]555260-557723	XLOC_006645 | Name=Dmagna106645
Dmagna106652	4	scaffold_11[+]630907-634230	XLOC_006652 | Name=Dmagna106652
Dmagna106653	4	scaffold_11[+]637384-643890	XLOC_006653 | Name=Dmagna106653
Dmagna106654	4	scaffold_11[+]644420-648003	XLOC_006654 | Name=Dmagna106654
Dmagna106656	4	scaffold_11[+]656743-660842	XLOC_006656 | Name=Dmagna106656
Dmagna106657	4	scaffold_11[+]661511-662453	XLOC_006657 | Name=Dmagna106657 | mapped_geneID=Dmagna006305
Dmagna106658	3	scaffold_11[+]668559-675073	XLOC_006658 | Name=Dmagna106658
Dmagna106659	4	scaffold_11[+]681137-682006	XLOC_006659 | Name=Dmagna106659
Dmagna106660	4	scaffold_11[+]687406-688293	XLOC_006660 | Name=Dmagna106660
Dmagna106662	4	scaffold_11[+]702457-705166	XLOC_006662 | Name=Dmagna106662
Dmagna106665	4	scaffold_11[+]744871-745868	XLOC_006665 | Name=Dmagna106665 | mapped_geneID=Dmagna006350
Dmagna106666	4	scaffold_11[+]755542-756450	XLOC_006666 | Name=Dmagna106666
Dmagna106667	4	scaffold_11[+]757432-759074	XLOC_006667 | Name=Dmagna106667
Dmagna106669	4	scaffold_11[+]765525-766030	XLOC_006669 | Name=Dmagna106669 | mapped_geneID=Dmagna006365
Dmagna106671	4	scaffold_11[+]768679-769254	XLOC_006671 | Name=Dmagna106671
Dmagna106673	4	scaffold_11[+]779596-780918	XLOC_006673 | Name=Dmagna106673 | mapped_geneID=Dmagna006376
Dmagna106675	3	scaffold_11[+]789931-790299	XLOC_006675 | Name=Dmagna106675 | mapped_geneID=Dmagna006284
Dmagna106692	3	scaffold_11[-]180832-185089	XLOC_006692 | Name=Dmagna106692 | mapped_geneID=Dmagna006094
Dmagna106696	4	scaffold_11[-]214935-218161	XLOC_006696 | Name=Dmagna106696
Dmagna106699	4	scaffold_11[-]260955-265600	XLOC_006699 | Name=Dmagna106699
Dmagna106701	3	scaffold_11[-]271356-276739	XLOC_006701 | Name=Dmagna106701 | mapped_geneID=Dmagna006132
Dmagna106708	4	scaffold_11[-]328739-330823	XLOC_006708 | Name=Dmagna106708
Dmagna106714	4	scaffold_11[-]375465-378555	XLOC_006714 | Name=Dmagna106714 | mapped_geneID=Dmagna006181
Dmagna106715	3	scaffold_11[-]384076-386569	XLOC_006715 | Name=Dmagna106715
Dmagna106722	4	scaffold_11[-]441996-444477	XLOC_006722 | Name=Dmagna106722
Dmagna106723	4	scaffold_11[-]445012-445422	XLOC_006723 | Name=Dmagna106723 | mapped_geneID=Dmagna006213
Dmagna106727	3	scaffold_11[-]464734-469311	XLOC_006727 | Name=Dmagna106727
Dmagna106729	4	scaffold_11[-]483094-484218	XLOC_006729 | Name=Dmagna106729 | mapped_geneID=Dmagna006229
Dmagna106730	3	scaffold_11[-]484769-488272	XLOC_006730 | Name=Dmagna106730 | mapped_geneID=Dmagna006231
Dmagna106732	3	scaffold_11[-]501676-503227	XLOC_006732 | Name=Dmagna106732 | mapped_geneID=Dmagna006238
Dmagna106739	3	scaffold_11[-]552666-554232	XLOC_006739 | Name=Dmagna106739
Dmagna106740	3	scaffold_11[-]558290-560894	XLOC_006740 | Name=Dmagna106740 | mapped_geneID=Dmagna006259
Dmagna106742	4	scaffold_11[-]573460-573849	XLOC_006742 | Name=Dmagna106742
Dmagna106743	3	scaffold_11[-]574548-576501	XLOC_006743 | Name=Dmagna106743
Dmagna106745	4	scaffold_11[-]612797-615580	XLOC_006745 | Name=Dmagna106745
Dmagna106746	4	scaffold_11[-]616823-617458	XLOC_006746 | Name=Dmagna106746
Dmagna106749	4	scaffold_11[-]629785-630156	XLOC_006749 | Name=Dmagna106749 | mapped_geneID=Dmagna006288
Dmagna106750	4	scaffold_11[-]634937-636730	XLOC_006750 | Name=Dmagna106750
Dmagna106752	4	scaffold_11[-]675619-680560	XLOC_006752 | Name=Dmagna106752
Dmagna106755	4	scaffold_11[-]689113-691283	XLOC_006755 | Name=Dmagna106755
Dmagna106756	4	scaffold_11[-]691847-693706	XLOC_006756 | Name=Dmagna106756 | mapped_geneID=Dmagna006322
Dmagna106758	4	scaffold_11[-]705721-708437	XLOC_006758 | Name=Dmagna106758
Dmagna106759	4	scaffold_11[-]713943-714737	XLOC_006759 | Name=Dmagna106759 | mapped_geneID=Dmagna006337
Dmagna106760	4	scaffold_11[-]715294-716617	XLOC_006760 | Name=Dmagna106760 | mapped_geneID=Dmagna006338
Dmagna106761	4	scaffold_11[-]718639-721100	XLOC_006761 | Name=Dmagna106761 | mapped_geneID=Dmagna006342
Dmagna106763	3	scaffold_11[-]727177-729101	XLOC_006763 | Name=Dmagna106763
Dmagna106764	4	scaffold_11[-]729694-731494	XLOC_006764 | Name=Dmagna106764
Dmagna106765	4	scaffold_11[-]732014-736230	XLOC_006765 | Name=Dmagna106765
Dmagna106766	4	scaffold_11[-]737193-738512	XLOC_006766 | Name=Dmagna106766
Dmagna106767	4	scaffold_11[-]739026-739994	XLOC_006767 | Name=Dmagna106767
Dmagna106770	4	scaffold_11[-]746408-750207	XLOC_006770 | Name=Dmagna106770
Dmagna106775	4	scaffold_11[-]786343-787128	XLOC_006775 | Name=Dmagna106775 | mapped_geneID=Dmagna006381
Dmagna106777	4	scaffold_11[-]790832-796884	XLOC_006777 | Name=Dmagna106777
Dmagna106778	4	scaffold_11[-]797435-799998	XLOC_006778 | Name=Dmagna106778
Dmagna106779	3	scaffold_12[+]12-5152	XLOC_006779 | Name=Dmagna106779
Dmagna106780	4	scaffold_12[+]5715-8917	XLOC_006780 | Name=Dmagna106780
Dmagna106783	3	scaffold_12[+]19641-20785	XLOC_006783 | Name=Dmagna106783
Dmagna106789	3	scaffold_12[+]38543-38741	XLOC_006789 | Name=Dmagna106789
Dmagna106803	4	scaffold_12[+]139460-140569	XLOC_006803 | Name=Dmagna106803
Dmagna106812	3	scaffold_12[+]185123-185816	XLOC_006812 | Name=Dmagna106812 | mapped_geneID=Dmagna010700;Dmagna015081;Dmagna015272 | mapped_to_Xinb3=Dapma7bEVm030285
Dmagna106818	4	scaffold_12[+]205742-205978	XLOC_006818 | Name=Dmagna106818
Dmagna106819	4	scaffold_12[+]206782-207174	XLOC_006819 | Name=Dmagna106819 | mapped_to_Xinb3=Dapma7bEVm015804;Dapma7bEVm023514
Dmagna106820	4	scaffold_12[+]211066-211887	XLOC_006820 | Name=Dmagna106820 | mapped_to_Xinb3=Dapma7bEVm022550
Dmagna106825	4	scaffold_12[+]248641-250686	XLOC_006825 | Name=Dmagna106825
Dmagna106828	3	scaffold_12[+]289997-292637	XLOC_006828 | Name=Dmagna106828
Dmagna106833	4	scaffold_12[+]312634-316724	XLOC_006833 | Name=Dmagna106833
Dmagna106837	4	scaffold_12[+]326754-327791	XLOC_006837 | Name=Dmagna106837
Dmagna106854	4	scaffold_12[+]412282-412452	XLOC_006854 | Name=Dmagna106854
Dmagna106856	4	scaffold_12[+]418718-423596	XLOC_006856 | Name=Dmagna106856
Dmagna106859	4	scaffold_12[+]431451-431708	XLOC_006859 | Name=Dmagna106859
Dmagna106864	4	scaffold_12[+]481375-482595	XLOC_006864 | Name=Dmagna106864
Dmagna106865	4	scaffold_12[+]483448-484176	XLOC_006865 | Name=Dmagna106865
Dmagna106888	3	scaffold_12[-]12-930	XLOC_006888 | Name=Dmagna106888
Dmagna106893	4	scaffold_12[-]19491-19595	XLOC_006893 | Name=Dmagna106893
Dmagna106897	3	scaffold_12[-]32374-36839	XLOC_006897 | Name=Dmagna106897
Dmagna106898	3	scaffold_12[-]37777-40454	XLOC_006898 | Name=Dmagna106898
Dmagna106900	4	scaffold_12[-]63476-63673	XLOC_006900 | Name=Dmagna106900
Dmagna106909	4	scaffold_12[-]143640-150907	XLOC_006909 | Name=Dmagna106909 | mapped_to_Xinb3=Dapma7bEVm023528;Dapma7bEVm023665;Dapma7bEVm023928;Dapma7bEVm023955;Dapma7bEVm027317;Dapma7bEVm029453;Dapma7bEVm029536
Dmagna106910	4	scaffold_12[-]151769-156104	XLOC_006910 | Name=Dmagna106910
Dmagna106936	3	scaffold_12[-]282321-284566	XLOC_006936 | Name=Dmagna106936
Dmagna106947	4	scaffold_12[-]328980-332461	XLOC_006947 | Name=Dmagna106947
Dmagna106953	4	scaffold_12[-]379017-388814	XLOC_006953 | Name=Dmagna106953
Dmagna106954	4	scaffold_12[-]408087-408194	XLOC_006954 | Name=Dmagna106954
Dmagna106955	4	scaffold_12[-]410093-410985	XLOC_006955 | Name=Dmagna106955
Dmagna106956	4	scaffold_12[-]414487-415480	XLOC_006956 | Name=Dmagna106956
Dmagna106961	4	scaffold_12[-]450377-451156	XLOC_006961 | Name=Dmagna106961
Dmagna106965	4	scaffold_12[-]473817-475993	XLOC_006965 | Name=Dmagna106965 | mapped_to_Xinb3=Dapma7bEVm023497
Dmagna106967	4	scaffold_12[-]500060-501370	XLOC_006967 | Name=Dmagna106967 | mapped_to_Xinb3=Dapma7bEVm023333
Dmagna106969	4	scaffold_12[-]525787-526038	XLOC_006969 | Name=Dmagna106969
Dmagna106976	4	scaffold_12[-]583538-583943	XLOC_006976 | Name=Dmagna106976 | mapped_geneID=Dmagna003473;Dmagna005918;Dmagna006617;Dmagna006738;Dmagna008497;Dmagna008876;Dmagna020212;Dmagna020242;Dmagna020908;Dmagna022272;Dmagna022458;Dmagna024485 | mapped_to_Xinb3=Dapma7bEVm012445;Dapma7bEVm023830
Dmagna106977	4	scaffold_12[-]584596-586977	XLOC_006977 | Name=Dmagna106977 | mapped_to_Xinb3=Dapma7bEVm018758;Dapma7bEVm023824;Dapma7bEVm030102;Dapma7bEVm030202;Dapma7bEVm030204;Dapma7bEVm030216;Dapma7bEVm030330
Dmagna106978	4	scaffold_12[-]587743-590767	XLOC_006978 | Name=Dmagna106978
Dmagna107007	3	scaffold_13[+]2357-7952	XLOC_007007 | Name=Dmagna107007
Dmagna107011	3	scaffold_13[+]16556-17622	XLOC_007011 | Name=Dmagna107011 | mapped_geneID=Dmagna003490;Dmagna006774;Dmagna013155;Dmagna013385;Dmagna013680;Dmagna014018;Dmagna015037;Dmagna019927;Dmagna027293;Dmagna029348;Dmagna029537;Dmagna029770 | mapped_to_Xinb3=Dapma7bEVm023637;Dapma7bEVm023926;Dapma7bEVm024190
Dmagna107014	4	scaffold_13[+]30922-34266	XLOC_007014 | Name=Dmagna107014
Dmagna107015	4	scaffold_13[+]34375-34452	XLOC_007015 | Name=Dmagna107015
Dmagna107019	4	scaffold_13[+]49640-51935	XLOC_007019 | Name=Dmagna107019 | mapped_to_Xinb3=Dapma7bEVm015227;Dapma7bEVm029454
Dmagna107020	4	scaffold_13[+]52874-55023	XLOC_007020 | Name=Dmagna107020
Dmagna107023	4	scaffold_13[+]137616-138139	XLOC_007023 | Name=Dmagna107023
Dmagna107024	4	scaffold_13[+]138886-139116	XLOC_007024 | Name=Dmagna107024 | mapped_to_Xinb3=Dapma7bEVm030039
Dmagna107027	3	scaffold_13[+]143964-144682	XLOC_007027 | Name=Dmagna107027
Dmagna107028	3	scaffold_13[+]144860-146502	XLOC_007028 | Name=Dmagna107028
Dmagna107029	3	scaffold_13[+]146895-147496	XLOC_007029 | Name=Dmagna107029
Dmagna107030	3	scaffold_13[+]155956-157059	XLOC_007030 | Name=Dmagna107030
Dmagna107032	3	scaffold_13[+]184615-185808	XLOC_007032 | Name=Dmagna107032 | mapped_to_Xinb3=Dapma7bEVm014974;Dapma7bEVm015431;Dapma7bEVm019250;Dapma7bEVm023407;Dapma7bEVm023535;Dapma7bEVm023931;Dapma7bEVm024064;Dapma7bEVm024387;Dapma7bEVm024430;Dapma7bEVm028874;Dapma7bEVm029330;Dapma7bEVm030404
Dmagna107033	4	scaffold_13[+]186867-189263	XLOC_007033 | Name=Dmagna107033 | mapped_geneID=Dmagna013253;Dmagna013849;Dmagna015832;Dmagna025155;Dmagna025848;Dmagna028374;Dmagna028417;Dmagna028443;Dmagna028459;Dmagna029959 | mapped_to_Xinb3=Dapma7bEVm022934
Dmagna107034	3	scaffold_13[+]190574-196944	XLOC_007034 | Name=Dmagna107034
Dmagna107038	3	scaffold_13[+]227761-229276	XLOC_007038 | Name=Dmagna107038
Dmagna107046	4	scaffold_13[+]293767-295633	XLOC_007046 | Name=Dmagna107046 | mapped_to_Xinb3=Dapma7bEVm023038
Dmagna107051	4	scaffold_13[+]344413-346551	XLOC_007051 | Name=Dmagna107051 | mapped_to_Xinb3=Dapma7bEVm023037
Dmagna107053	4	scaffold_13[+]348703-350147	XLOC_007053 | Name=Dmagna107053
Dmagna107059	3	scaffold_13[+]421915-428356	XLOC_007059 | Name=Dmagna107059
Dmagna107061	4	scaffold_13[+]433405-435344	XLOC_007061 | Name=Dmagna107061 | mapped_to_Xinb3=Dapma7bEVm019306;Dapma7bEVm023327;Dapma7bEVm024134;Dapma7bEVm027357;Dapma7bEVm029421
Dmagna107062	4	scaffold_13[+]436032-437097	XLOC_007062 | Name=Dmagna107062
Dmagna107063	3	scaffold_13[+]437460-437868	XLOC_007063 | Name=Dmagna107063
Dmagna107064	3	scaffold_13[+]437981-439000	XLOC_007064 | Name=Dmagna107064
Dmagna107067	3	scaffold_13[+]444526-445287	XLOC_007067 | Name=Dmagna107067
Dmagna107068	3	scaffold_13[+]445857-446352	XLOC_007068 | Name=Dmagna107068
Dmagna107083	4	scaffold_13[+]516070-519319	XLOC_007083 | Name=Dmagna107083 | mapped_to_Xinb3=Dapma7bEVm023528;Dapma7bEVm023955;Dapma7bEVm027317;Dapma7bEVm029453;Dapma7bEVm029536
Dmagna107084	3	scaffold_13[+]524663-532809	XLOC_007084 | Name=Dmagna107084
Dmagna107090	4	scaffold_13[+]564441-566729	XLOC_007090 | Name=Dmagna107090
Dmagna107091	4	scaffold_13[+]567788-571378	XLOC_007091 | Name=Dmagna107091
Dmagna107104	3	scaffold_13[-]5875-6643	XLOC_007104 | Name=Dmagna107104
Dmagna107107	4	scaffold_13[-]18401-18882	XLOC_007107 | Name=Dmagna107107 | mapped_geneID=Dmagna015188;Dmagna015440;Dmagna015896;Dmagna022557;Dmagna029956 | mapped_to_Xinb3=Dapma7bEVm014974;Dapma7bEVm015897;Dapma7bEVm018411;Dapma7bEVm019250;Dapma7bEVm020088;Dapma7bEVm022683;Dapma7bEVm023046;Dapma7bEVm023047;Dapma7bEVm023953;Dapma7bEVm029174;Dapma7bEVm030654
Dmagna107109	4	scaffold_13[-]25447-28088	XLOC_007109 | Name=Dmagna107109
Dmagna107110	4	scaffold_13[-]29569-30246	XLOC_007110 | Name=Dmagna107110 | mapped_geneID=Dmagna003490;Dmagna013385;Dmagna015037;Dmagna019927;Dmagna027293;Dmagna029348;Dmagna029537;Dmagna029770 | mapped_to_Xinb3=Dapma7bEVm023637;Dapma7bEVm024190
Dmagna107112	4	scaffold_13[-]35486-37387	XLOC_007112 | Name=Dmagna107112
Dmagna107113	4	scaffold_13[-]37965-41649	XLOC_007113 | Name=Dmagna107113 | mapped_to_Xinb3=Dapma7bEVm014941;Dapma7bEVm028863
Dmagna107121	3	scaffold_13[-]148085-150229	XLOC_007121 | Name=Dmagna107121
Dmagna107122	4	scaffold_13[-]151612-152280	XLOC_007122 | Name=Dmagna107122 | mapped_to_Xinb3=Dapma7bEVm024432
Dmagna107125	3	scaffold_13[-]155961-157232	XLOC_007125 | Name=Dmagna107125
Dmagna107138	4	scaffold_13[-]209790-210719	XLOC_007138 | Name=Dmagna107138 | mapped_geneID=Dmagna003223;Dmagna013892;Dmagna014011;Dmagna022299 | mapped_to_Xinb3=Dapma7bEVm024467
Dmagna107140	4	scaffold_13[-]221290-222219	XLOC_007140 | Name=Dmagna107140 | mapped_to_Xinb3=Dapma7bEVm022914
Dmagna107144	3	scaffold_13[-]235207-236366	XLOC_007144 | Name=Dmagna107144
Dmagna107145	4	scaffold_13[-]238372-242082	XLOC_007145 | Name=Dmagna107145 | mapped_to_Xinb3=Dapma7bEVm030035;Dapma7bEVm030332
Dmagna107150	4	scaffold_13[-]286661-286765	XLOC_007150 | Name=Dmagna107150
Dmagna107155	3	scaffold_13[-]329315-329755	XLOC_007155 | Name=Dmagna107155
Dmagna107157	4	scaffold_13[-]331539-334259	XLOC_007157 | Name=Dmagna107157
Dmagna107158	3	scaffold_13[-]339529-340105	XLOC_007158 | Name=Dmagna107158
Dmagna107161	3	scaffold_13[-]351111-351835	XLOC_007161 | Name=Dmagna107161 | mapped_to_Xinb3=Dapma7bEVm022774;Dapma7bEVm023778;Dapma7bEVm030098;Dapma7bEVm030247
Dmagna107162	3	scaffold_13[-]352553-353469	XLOC_007162 | Name=Dmagna107162 | mapped_to_Xinb3=Dapma7bEVm024313;Dapma7bEVm030293
Dmagna107169	3	scaffold_13[-]416433-419336	XLOC_007169 | Name=Dmagna107169
Dmagna107171	3	scaffold_13[-]422022-423182	XLOC_007171 | Name=Dmagna107171
Dmagna107173	3	scaffold_13[-]428866-429474	XLOC_007173 | Name=Dmagna107173 | mapped_to_Xinb3=Dapma7bEVm018825
Dmagna107174	4	scaffold_13[-]430883-431029	XLOC_007174 | Name=Dmagna107174
Dmagna107175	3	scaffold_13[-]433699-434449	XLOC_007175 | Name=Dmagna107175 | mapped_to_Xinb3=Dapma7bEVm019306;Dapma7bEVm022872;Dapma7bEVm023327;Dapma7bEVm023866;Dapma7bEVm023867;Dapma7bEVm024134;Dapma7bEVm027357;Dapma7bEVm029421;Dapma7bEVm030345
Dmagna107176	3	scaffold_13[-]434558-435237	XLOC_007176 | Name=Dmagna107176 | mapped_to_Xinb3=Dapma7bEVm023327;Dapma7bEVm023747;Dapma7bEVm023866;Dapma7bEVm029421
Dmagna107179	4	scaffold_13[-]441211-446764	XLOC_007179 | Name=Dmagna107179
Dmagna107201	4	scaffold_13[-]513746-515172	XLOC_007201 | Name=Dmagna107201 | mapped_geneID=Dmagna015162 | mapped_to_Xinb3=Dapma7bEVm023528;Dapma7bEVm023665;Dapma7bEVm023928;Dapma7bEVm023955;Dapma7bEVm027317;Dapma7bEVm029453;Dapma7bEVm029536
Dmagna107210	3	scaffold_13[-]577451-583346	XLOC_007210 | Name=Dmagna107210
Dmagna107227	3	scaffold_14[+]11453-15759	XLOC_007227 | Name=Dmagna107227
Dmagna107230	4	scaffold_14[+]22633-22805	XLOC_007230 | Name=Dmagna107230 | mapped_to_Xinb3=Dapma7bEVm030149
Dmagna107233	3	scaffold_14[+]39355-40590	XLOC_007233 | Name=Dmagna107233
Dmagna107241	3	scaffold_14[+]81098-81553	XLOC_007241 | Name=Dmagna107241 | mapped_to_Xinb3=Dapma7bEVm010756;Dapma7bEVm028194
Dmagna107247	3	scaffold_14[+]105819-106310	XLOC_007247 | Name=Dmagna107247
Dmagna107248	4	scaffold_14[+]107769-109944	XLOC_007248 | Name=Dmagna107248
Dmagna107253	3	scaffold_14[+]119362-120209	XLOC_007253 | Name=Dmagna107253
Dmagna107254	3	scaffold_14[+]120492-120767	XLOC_007254 | Name=Dmagna107254 | mapped_to_Xinb3=Dapma7bEVm016948;Dapma7bEVm021273
Dmagna107255	3	scaffold_14[+]121200-122206	XLOC_007255 | Name=Dmagna107255 | mapped_to_Xinb3=Dapma7bEVm009500;Dapma7bEVm023773;Dapma7bEVm023774;Dapma7bEVm023775;Dapma7bEVm024209;Dapma7bEVm028324;Dapma7bEVm030173
Dmagna107256	3	scaffold_14[+]122826-128607	XLOC_007256 | Name=Dmagna107256
Dmagna107277	4	scaffold_14[+]260169-267331	XLOC_007277 | Name=Dmagna107277
Dmagna107279	4	scaffold_14[+]273019-273617	XLOC_007279 | Name=Dmagna107279 | mapped_to_Xinb3=Dapma7bEVm022269;Dapma7bEVm024916
Dmagna107282	4	scaffold_14[+]307282-313276	XLOC_007282 | Name=Dmagna107282 | mapped_to_Xinb3=Dapma7bEVm015684;Dapma7bEVm024518
Dmagna107293	3	scaffold_14[-]3793-7297	XLOC_007293 | Name=Dmagna107293 | mapped_geneID=Dmagna025460;Dmagna033391 | mapped_to_Xinb3=Dapma7bEVm030146
Dmagna107294	4	scaffold_14[-]9464-10797	XLOC_007294 | Name=Dmagna107294 | mapped_to_Xinb3=Dapma7bEVm011910;Dapma7bEVm018392;Dapma7bEVm018583;Dapma7bEVm030677
Dmagna107297	4	scaffold_14[-]23508-24484	XLOC_007297 | Name=Dmagna107297
Dmagna107301	4	scaffold_14[-]38635-39892	XLOC_007301 | Name=Dmagna107301
Dmagna107303	4	scaffold_14[-]40769-41254	XLOC_007303 | Name=Dmagna107303 | mapped_to_Xinb3=Dapma7bEVm030149
Dmagna107309	3	scaffold_14[-]74562-74737	XLOC_007309 | Name=Dmagna107309
Dmagna107315	3	scaffold_14[-]107028-108318	XLOC_007315 | Name=Dmagna107315
Dmagna107319	3	scaffold_14[-]117605-119288	XLOC_007319 | Name=Dmagna107319
Dmagna107321	3	scaffold_14[-]120516-123982	XLOC_007321 | Name=Dmagna107321
Dmagna107322	3	scaffold_14[-]124726-125178	XLOC_007322 | Name=Dmagna107322 | mapped_geneID=Dmagna020791 | mapped_to_Xinb3=Dapma7bEVm016941;Dapma7bEVm022849;Dapma7bEVm030039
Dmagna107328	3	scaffold_14[-]163257-163604	XLOC_007328 | Name=Dmagna107328 | mapped_geneID=Dmagna006620;Dmagna008775;Dmagna010593;Dmagna010597;Dmagna010680;Dmagna021822;Dmagna030164;Dmagna030233;Dmagna033701;Dmagna033704 | mapped_to_Xinb3=Dapma7bEVm010908;Dapma7bEVm013140;Dapma7bEVm019226;Dapma7bEVm023153;Dapma7bEVm023406;Dapma7bEVm023481;Dapma7bEVm023536;Dapma7bEVm023550;Dapma7bEVm023652;Dapma7bEVm023655;Dapma7bEVm023782;Dapma7bEVm023783…
Dmagna107329	3	scaffold_14[-]171644-180203	XLOC_007329 | Name=Dmagna107329
Dmagna107330	3	scaffold_14[-]189941-190537	XLOC_007330 | Name=Dmagna107330 | mapped_to_Xinb3=Dapma7bEVm006630;Dapma7bEVm030585
Dmagna107340	3	scaffold_14[-]243309-260132	XLOC_007340 | Name=Dmagna107340
Dmagna107342	4	scaffold_14[-]272213-272485	XLOC_007342 | Name=Dmagna107342 | mapped_to_Xinb3=Dapma7bEVm022269;Dapma7bEVm024916
Dmagna107351	4	scaffold_14[-]325394-332528	XLOC_007351 | Name=Dmagna107351
Dmagna107362	4	scaffold_14[-]383758-383835	XLOC_007362 | Name=Dmagna107362
Dmagna107365	3	scaffold_14[-]398333-398619	XLOC_007365 | Name=Dmagna107365 | mapped_geneID=Dmagna006620;Dmagna006664;Dmagna006669;Dmagna006778;Dmagna006937;Dmagna008775;Dmagna010542;Dmagna010593;Dmagna010597;Dmagna010604;Dmagna010640;Dmagna010680;Dmagna013690;Dmagna021822;Dmagna021829;Dmagna030164;Dmagna030184;Dmagna030235;Dmagna030237;Dmagna033704 | mapped_to_Xinb3=Dapma7bEVm010908;Dapma7bEVm013140;Dapma7bEVm019226;Dapma7bEVm023153;Dapma…
Dmagna107366	3	scaffold_14[-]400641-401598	XLOC_007366 | Name=Dmagna107366 | mapped_geneID=Dmagna006620;Dmagna006664;Dmagna006669;Dmagna006778;Dmagna006937;Dmagna008775;Dmagna010542;Dmagna010593;Dmagna010597;Dmagna010604;Dmagna010614;Dmagna010640;Dmagna010680;Dmagna013690;Dmagna021822;Dmagna021829;Dmagna030164;Dmagna030184;Dmagna030235;Dmagna030237;Dmagna033704 | mapped_to_Xinb3=Dapma7bEVm010908;Dapma7bEVm013140;Dapma7bEVm019226;Dapma7bEV…
Dmagna107375	4	scaffold_15[+]56513-60278	XLOC_007375 | Name=Dmagna107375
Dmagna107378	3	scaffold_15[+]64078-64427	XLOC_007378 | Name=Dmagna107378 | mapped_to_Xinb3=Dapma7bEVm030198
Dmagna107379	3	scaffold_15[+]68979-69458	XLOC_007379 | Name=Dmagna107379 | mapped_to_Xinb3=Dapma7bEVm023950;Dapma7bEVm024178
Dmagna107381	3	scaffold_15[+]71036-73117	XLOC_007381 | Name=Dmagna107381
Dmagna107383	4	scaffold_15[+]77097-78897	XLOC_007383 | Name=Dmagna107383 | mapped_to_Xinb3=Dapma7bEVm023726
Dmagna107384	3	scaffold_15[+]79363-79587	XLOC_007384 | Name=Dmagna107384 | mapped_to_Xinb3=Dapma7bEVm022776;Dapma7bEVm023480
Dmagna107385	3	scaffold_15[+]83711-89348	XLOC_007385 | Name=Dmagna107385
Dmagna107386	4	scaffold_15[+]91958-92128	XLOC_007386 | Name=Dmagna107386 | mapped_geneID=Dmagna003201;Dmagna010642;Dmagna027742
Dmagna107388	3	scaffold_15[+]104770-110805	XLOC_007388 | Name=Dmagna107388
Dmagna107392	4	scaffold_15[+]149060-150582	XLOC_007392 | Name=Dmagna107392 | mapped_to_Xinb3=Dapma7bEVm023724
Dmagna107396	3	scaffold_15[+]165748-166739	XLOC_007396 | Name=Dmagna107396
Dmagna107398	3	scaffold_15[+]189109-191242	XLOC_007398 | Name=Dmagna107398
Dmagna107402	3	scaffold_15[+]218113-218802	XLOC_007402 | Name=Dmagna107402
Dmagna107403	4	scaffold_15[+]225898-226186	XLOC_007403 | Name=Dmagna107403 | mapped_geneID=Dmagna005894;Dmagna016275;Dmagna020392;Dmagna022087;Dmagna022215;Dmagna022217;Dmagna030050;Dmagna030455;Dmagna033649 | mapped_to_Xinb3=Dapma7bEVm018810;Dapma7bEVm027011
Dmagna107405	3	scaffold_15[+]245028-245620	XLOC_007405 | Name=Dmagna107405
Dmagna107407	3	scaffold_15[+]272031-272956	XLOC_007407 | Name=Dmagna107407 | mapped_geneID=Dmagna013253;Dmagna013849;Dmagna025848;Dmagna027114;Dmagna028215;Dmagna028374;Dmagna028417;Dmagna029959 | mapped_to_Xinb3=Dapma7bEVm011517;Dapma7bEVm022916;Dapma7bEVm024224;Dapma7bEVm028640;Dapma7bEVm029464;Dapma7bEVm029524;Dapma7bEVm030394
Dmagna107408	3	scaffold_15[+]273230-273783	XLOC_007408 | Name=Dmagna107408 | mapped_geneID=Dmagna008899;Dmagna010516;Dmagna013849;Dmagna015832;Dmagna017760;Dmagna025521;Dmagna025848;Dmagna028374;Dmagna028442;Dmagna028443;Dmagna028451
Dmagna107409	3	scaffold_15[+]274305-275517	XLOC_007409 | Name=Dmagna107409 | mapped_geneID=Dmagna028214;Dmagna028443
Dmagna107415	3	scaffold_15[+]376426-377152	XLOC_007415 | Name=Dmagna107415 | mapped_to_Xinb3=Dapma7bEVm030035
Dmagna107416	3	scaffold_15[+]377883-378611	XLOC_007416 | Name=Dmagna107416
Dmagna107417	3	scaffold_15[+]378779-379509	XLOC_007417 | Name=Dmagna107417
Dmagna107418	3	scaffold_15[+]379765-380809	XLOC_007418 | Name=Dmagna107418
Dmagna107419	3	scaffold_15[+]382526-383810	XLOC_007419 | Name=Dmagna107419
Dmagna107421	3	scaffold_15[+]387428-388817	XLOC_007421 | Name=Dmagna107421 | mapped_to_Xinb3=Dapma7bEVm018769
Dmagna107422	3	scaffold_15[+]388979-389446	XLOC_007422 | Name=Dmagna107422 | mapped_to_Xinb3=Dapma7bEVm009188;Dapma7bEVm012382;Dapma7bEVm012832;Dapma7bEVm015888;Dapma7bEVm016019;Dapma7bEVm016245;Dapma7bEVm018769;Dapma7bEVm018828;Dapma7bEVm018850;Dapma7bEVm019021;Dapma7bEVm019102;Dapma7bEVm019103;Dapma7bEVm022095;Dapma7bEVm023856;Dapma7bEVm024523;Dapma7bEVm025304
Dmagna107425	3	scaffold_15[+]395855-397912	XLOC_007425 | Name=Dmagna107425 | mapped_to_Xinb3=Dapma7bEVm000113;Dapma7bEVm022687;Dapma7bEVm024423
Dmagna107434	3	scaffold_15[-]49464-50025	XLOC_007434 | Name=Dmagna107434 | mapped_geneID=Dmagna015148;Dmagna015597;Dmagna016195;Dmagna025206;Dmagna025564;Dmagna030445 | mapped_to_Xinb3=Dapma7bEVm009465;Dapma7bEVm012765;Dapma7bEVm022655;Dapma7bEVm023780;Dapma7bEVm028304;Dapma7bEVm029128;Dapma7bEVm030042;Dapma7bEVm030168;Dapma7bEVm030701
Dmagna107436	3	scaffold_15[-]52460-53033	XLOC_007436 | Name=Dmagna107436 | mapped_to_Xinb3=Dapma7bEVm012004;Dapma7bEVm030042;Dapma7bEVm030701
Dmagna107437	3	scaffold_15[-]54884-55129	XLOC_007437 | Name=Dmagna107437 | mapped_geneID=Dmagna003320;Dmagna012816;Dmagna015105;Dmagna015150;Dmagna015177;Dmagna016011;Dmagna019962;Dmagna024279;Dmagna027368;Dmagna027788;Dmagna028073 | mapped_to_Xinb3=Dapma7bEVm009465
Dmagna107440	3	scaffold_15[-]62977-63976	XLOC_007440 | Name=Dmagna107440
Dmagna107443	4	scaffold_15[-]74944-76263	XLOC_007443 | Name=Dmagna107443
Dmagna107444	3	scaffold_15[-]78634-78984	XLOC_007444 | Name=Dmagna107444 | mapped_geneID=Dmagna004743;Dmagna014987;Dmagna015997;Dmagna015998;Dmagna016381;Dmagna020920 | mapped_to_Xinb3=Dapma7bEVm009452;Dapma7bEVm009599;Dapma7bEVm010284;Dapma7bEVm012796;Dapma7bEVm022709;Dapma7bEVm023616;Dapma7bEVm023646;Dapma7bEVm023726;Dapma7bEVm024023;Dapma7bEVm028343;Dapma7bEVm030352
Dmagna107445	3	scaffold_15[-]79111-79696	XLOC_007445 | Name=Dmagna107445
Dmagna107446	4	scaffold_15[-]80782-81868	XLOC_007446 | Name=Dmagna107446
Dmagna107449	4	scaffold_15[-]92913-95110	XLOC_007449 | Name=Dmagna107449
Dmagna107452	3	scaffold_15[-]104619-105552	XLOC_007452 | Name=Dmagna107452
Dmagna107454	4	scaffold_15[-]144868-147886	XLOC_007454 | Name=Dmagna107454
Dmagna107455	3	scaffold_15[-]146852-147499	XLOC_007455 | Name=Dmagna107455
Dmagna107462	3	scaffold_15[-]193614-194012	XLOC_007462 | Name=Dmagna107462
Dmagna107464	3	scaffold_15[-]203770-204799	XLOC_007464 | Name=Dmagna107464 | mapped_to_Xinb3=Dapma7bEVm017359
Dmagna107466	3	scaffold_15[-]214162-217926	XLOC_007466 | Name=Dmagna107466
Dmagna107472	4	scaffold_15[-]257535-258338	XLOC_007472 | Name=Dmagna107472
Dmagna107474	3	scaffold_15[-]271349-273137	XLOC_007474 | Name=Dmagna107474 | mapped_to_Xinb3=Dapma7bEVm022916;Dapma7bEVm029524;Dapma7bEVm030394
Dmagna107475	4	scaffold_15[-]273670-276348	XLOC_007475 | Name=Dmagna107475
Dmagna107479	3	scaffold_15[-]315234-316226	XLOC_007479 | Name=Dmagna107479 | mapped_to_Xinb3=Dapma7bEVm030035
Dmagna107480	3	scaffold_15[-]318294-319028	XLOC_007480 | Name=Dmagna107480
Dmagna107483	4	scaffold_15[-]336449-337376	XLOC_007483 | Name=Dmagna107483 | mapped_to_Xinb3=Dapma7bEVm029081
Dmagna107484	4	scaffold_15[-]338037-339973	XLOC_007484 | Name=Dmagna107484 | mapped_to_Xinb3=Dapma7bEVm015897;Dapma7bEVm015898;Dapma7bEVm029081
Dmagna107486	4	scaffold_15[-]343137-344350	XLOC_007486 | Name=Dmagna107486 | mapped_to_Xinb3=Dapma7bEVm015897;Dapma7bEVm016126;Dapma7bEVm029081
Dmagna107488	3	scaffold_15[-]347837-351420	XLOC_007488 | Name=Dmagna107488
Dmagna107490	4	scaffold_15[-]360910-362088	XLOC_007490 | Name=Dmagna107490 | mapped_geneID=Dmagna006418;Dmagna015108;Dmagna015171;Dmagna015598;Dmagna025334 | mapped_to_Xinb3=Dapma7bEVm009465;Dapma7bEVm022655;Dapma7bEVm023780;Dapma7bEVm028304;Dapma7bEVm029128;Dapma7bEVm030168;Dapma7bEVm030399
Dmagna107491	4	scaffold_15[-]365411-366328	XLOC_007491 | Name=Dmagna107491 | mapped_to_Xinb3=Dapma7bEVm023640
Dmagna107493	3	scaffold_15[-]374845-377539	XLOC_007493 | Name=Dmagna107493
Dmagna107509	3	scaffold_16[+]21014-21226	XLOC_007509 | Name=Dmagna107509 | mapped_geneID=Dmagna006664;Dmagna006669;Dmagna006937;Dmagna008775;Dmagna010593;Dmagna010597;Dmagna010604;Dmagna010640;Dmagna010680;Dmagna021822;Dmagna021829;Dmagna030164;Dmagna030184;Dmagna030235;Dmagna030237 | mapped_to_Xinb3=Dapma7bEVm010908;Dapma7bEVm013140;Dapma7bEVm019226;Dapma7bEVm023153;Dapma7bEVm023481;Dapma7bEVm023550;Dapma7bEVm023652;Dapma7bEVm023655;Da…
Dmagna107511	3	scaffold_16[+]25068-25243	XLOC_007511 | Name=Dmagna107511 | mapped_geneID=Dmagna006664;Dmagna006778;Dmagna006937;Dmagna008775;Dmagna010542;Dmagna010593;Dmagna010597;Dmagna010604;Dmagna010680;Dmagna021822 | mapped_to_Xinb3=Dapma7bEVm010908;Dapma7bEVm013140;Dapma7bEVm023153;Dapma7bEVm023550;Dapma7bEVm023655;Dapma7bEVm023658;Dapma7bEVm023782;Dapma7bEVm024198;Dapma7bEVm030079;Dapma7bEVm030323;Dapma7bEVm030333
Dmagna107512	3	scaffold_16[+]26218-26388	XLOC_007512 | Name=Dmagna107512 | mapped_geneID=Dmagna006620;Dmagna006664;Dmagna006778;Dmagna006937;Dmagna008775;Dmagna010542;Dmagna010593;Dmagna010597;Dmagna010604;Dmagna010614;Dmagna010640;Dmagna010680;Dmagna010704;Dmagna013690;Dmagna021822;Dmagna021829;Dmagna030164;Dmagna030184;Dmagna030235;Dmagna033704 | mapped_to_Xinb3=Dapma7bEVm010908;Dapma7bEVm013140;Dapma7bEVm019226;Dapma7bEVm023153;Dapma…
Dmagna107521	3	scaffold_16[+]74218-74392	XLOC_007521 | Name=Dmagna107521 | mapped_geneID=Dmagna006664;Dmagna006778;Dmagna008775;Dmagna010542;Dmagna010593;Dmagna010597;Dmagna010680;Dmagna021822;Dmagna030164;Dmagna030235;Dmagna033704 | mapped_to_Xinb3=Dapma7bEVm010908;Dapma7bEVm013140;Dapma7bEVm019226;Dapma7bEVm023153;Dapma7bEVm023481;Dapma7bEVm023550;Dapma7bEVm023652;Dapma7bEVm023655;Dapma7bEVm023782;Dapma7bEVm023806;Dapma7bEVm024198;Dap…
Dmagna107523	3	scaffold_16[+]77418-77625	XLOC_007523 | Name=Dmagna107523 | mapped_geneID=Dmagna006664;Dmagna006669;Dmagna006778;Dmagna006937;Dmagna008775;Dmagna010542;Dmagna010593;Dmagna010597;Dmagna010604;Dmagna010607;Dmagna010614;Dmagna010640;Dmagna010680;Dmagna010704;Dmagna013690;Dmagna014049;Dmagna021822;Dmagna021829;Dmagna030150;Dmagna030164;Dmagna030184;Dmagna030237;Dmagna033704 | mapped_to_Xinb3=Dapma7bEVm010908;Dapma7bEVm013140;…
Dmagna107524	3	scaffold_16[+]79750-79960	XLOC_007524 | Name=Dmagna107524 | mapped_geneID=Dmagna006620;Dmagna006937;Dmagna008775;Dmagna010593;Dmagna010597;Dmagna010604;Dmagna010680;Dmagna021822;Dmagna030164;Dmagna030184;Dmagna030235;Dmagna033704 | mapped_to_Xinb3=Dapma7bEVm010908;Dapma7bEVm013140;Dapma7bEVm019226;Dapma7bEVm023153;Dapma7bEVm023481;Dapma7bEVm023550;Dapma7bEVm023652;Dapma7bEVm023655;Dapma7bEVm023782;Dapma7bEVm023806;Dapma7b…
Dmagna107526	3	scaffold_16[+]91381-91639	XLOC_007526 | Name=Dmagna107526 | mapped_geneID=Dmagna006620;Dmagna006778;Dmagna008775;Dmagna010593;Dmagna010597;Dmagna010604;Dmagna010640;Dmagna010680;Dmagna021822;Dmagna021829;Dmagna030184;Dmagna033704 | mapped_to_Xinb3=Dapma7bEVm010908;Dapma7bEVm013140;Dapma7bEVm019226;Dapma7bEVm023153;Dapma7bEVm023481;Dapma7bEVm023550;Dapma7bEVm023652;Dapma7bEVm023655;Dapma7bEVm023782;Dapma7bEVm023806;Dapma7b…
Dmagna107527	3	scaffold_16[+]91873-92068	XLOC_007527 | Name=Dmagna107527 | mapped_geneID=Dmagna006664;Dmagna006669;Dmagna006778;Dmagna006937;Dmagna008775;Dmagna010542;Dmagna010593;Dmagna010597;Dmagna010604;Dmagna010614;Dmagna010640;Dmagna010680;Dmagna010704;Dmagna013690;Dmagna014049;Dmagna021822;Dmagna021829;Dmagna030150;Dmagna030164;Dmagna030184;Dmagna030235;Dmagna030237;Dmagna033704 | mapped_to_Xinb3=Dapma7bEVm010908;Dapma7bEVm013140;…
Dmagna107533	3	scaffold_16[+]117711-118087	XLOC_007533 | Name=Dmagna107533 | mapped_geneID=Dmagna006620;Dmagna006664;Dmagna006778;Dmagna006937;Dmagna008775;Dmagna010593;Dmagna010597;Dmagna010604;Dmagna010614;Dmagna010640;Dmagna010680;Dmagna013690;Dmagna021822;Dmagna021829;Dmagna030164;Dmagna030184;Dmagna030235;Dmagna030237;Dmagna033704 | mapped_to_Xinb3=Dapma7bEVm010908;Dapma7bEVm013140;Dapma7bEVm019226;Dapma7bEVm023153;Dapma7bEVm023481;D…
Dmagna107540	3	scaffold_16[+]182730-183010	XLOC_007540 | Name=Dmagna107540
Dmagna107542	4	scaffold_16[+]199890-199997	XLOC_007542 | Name=Dmagna107542 | mapped_geneID=Dmagna006775;Dmagna028129;Dmagna033533
Dmagna107547	3	scaffold_16[+]252278-252387	XLOC_007547 | Name=Dmagna107547 | mapped_geneID=Dmagna006664;Dmagna006669;Dmagna006937;Dmagna008775;Dmagna010542;Dmagna010593;Dmagna010597;Dmagna010604;Dmagna010640;Dmagna010680;Dmagna013690;Dmagna014049;Dmagna021822;Dmagna021829;Dmagna030164;Dmagna030184;Dmagna030235;Dmagna030237 | mapped_to_Xinb3=Dapma7bEVm010908;Dapma7bEVm013140;Dapma7bEVm019226;Dapma7bEVm023153;Dapma7bEVm023481;Dapma7bEVm0235…
Dmagna107548	3	scaffold_16[+]260855-261102	XLOC_007548 | Name=Dmagna107548 | mapped_geneID=Dmagna006620;Dmagna006664;Dmagna006937;Dmagna008775;Dmagna010542;Dmagna010593;Dmagna010597;Dmagna010604;Dmagna010640;Dmagna010680;Dmagna013690;Dmagna014049;Dmagna021822;Dmagna021829;Dmagna030150;Dmagna030164;Dmagna030184;Dmagna030237;Dmagna033704 | mapped_to_Xinb3=Dapma7bEVm010908;Dapma7bEVm013140;Dapma7bEVm019226;Dapma7bEVm023153;Dapma7bEVm023481;D…
Dmagna107552	3	scaffold_16[+]277328-277933	XLOC_007552 | Name=Dmagna107552 | mapped_geneID=Dmagna013163
Dmagna107560	3	scaffold_16[+]326171-327473	XLOC_007560 | Name=Dmagna107560
Dmagna107570	3	scaffold_16[-]22317-22564	XLOC_007570 | Name=Dmagna107570 | mapped_geneID=Dmagna006620;Dmagna006664;Dmagna006669;Dmagna006778;Dmagna006937;Dmagna008775;Dmagna010542;Dmagna010593;Dmagna010597;Dmagna010604;Dmagna010640;Dmagna010680;Dmagna014049;Dmagna021822;Dmagna021829;Dmagna030150;Dmagna030164;Dmagna030184;Dmagna030235;Dmagna030237;Dmagna033704 | mapped_to_Xinb3=Dapma7bEVm010908;Dapma7bEVm013140;Dapma7bEVm019226;Dapma7bEV…
Dmagna107575	3	scaffold_16[-]28718-29028	XLOC_007575 | Name=Dmagna107575 | mapped_geneID=Dmagna006620;Dmagna006664;Dmagna006669;Dmagna006937;Dmagna008775;Dmagna010542;Dmagna010593;Dmagna010597;Dmagna010604;Dmagna010607;Dmagna010614;Dmagna010640;Dmagna010680;Dmagna021822;Dmagna021829;Dmagna030164;Dmagna030184;Dmagna030235;Dmagna030237;Dmagna033704 | mapped_to_Xinb3=Dapma7bEVm010908;Dapma7bEVm013140;Dapma7bEVm019226;Dapma7bEVm023153;Dapma…
Dmagna107584	3	scaffold_16[-]59523-59942	XLOC_007584 | Name=Dmagna107584 | mapped_geneID=Dmagna006620;Dmagna006664;Dmagna006669;Dmagna006778;Dmagna008775;Dmagna010542;Dmagna010593;Dmagna010597;Dmagna010604;Dmagna010640;Dmagna010680;Dmagna013690;Dmagna021822;Dmagna021829;Dmagna030150;Dmagna030164;Dmagna030184;Dmagna033704 | mapped_to_Xinb3=Dapma7bEVm010908;Dapma7bEVm013140;Dapma7bEVm019226;Dapma7bEVm023153;Dapma7bEVm023481;Dapma7bEVm0235…
Dmagna107589	3	scaffold_16[-]83799-83971	XLOC_007589 | Name=Dmagna107589 | mapped_geneID=Dmagna006664;Dmagna006778;Dmagna008775;Dmagna010542;Dmagna010593;Dmagna010597;Dmagna010604;Dmagna010680;Dmagna021822;Dmagna030164;Dmagna033704 | mapped_to_Xinb3=Dapma7bEVm010908;Dapma7bEVm013140;Dapma7bEVm019226;Dapma7bEVm023153;Dapma7bEVm023481;Dapma7bEVm023550;Dapma7bEVm023652;Dapma7bEVm023655;Dapma7bEVm023782;Dapma7bEVm023806;Dapma7bEVm024198;Dap…
Dmagna107590	3	scaffold_16[-]89961-90150	XLOC_007590 | Name=Dmagna107590 | mapped_geneID=Dmagna006778;Dmagna008775;Dmagna010593;Dmagna010597;Dmagna010680;Dmagna021822;Dmagna030150;Dmagna030164;Dmagna030184;Dmagna033704 | mapped_to_Xinb3=Dapma7bEVm010908;Dapma7bEVm013140;Dapma7bEVm019226;Dapma7bEVm023153;Dapma7bEVm023481;Dapma7bEVm023550;Dapma7bEVm023652;Dapma7bEVm023655;Dapma7bEVm023782;Dapma7bEVm023806;Dapma7bEVm024198;Dapma7bEVm027957…
Dmagna107591	3	scaffold_16[-]91882-92058	XLOC_007591 | Name=Dmagna107591 | mapped_geneID=Dmagna006664;Dmagna006669;Dmagna006937;Dmagna008775;Dmagna010542;Dmagna010593;Dmagna010597;Dmagna010604;Dmagna010640;Dmagna010680;Dmagna013690;Dmagna014049;Dmagna021822;Dmagna021829;Dmagna030184;Dmagna030235;Dmagna033704 | mapped_to_Xinb3=Dapma7bEVm010908;Dapma7bEVm013140;Dapma7bEVm019226;Dapma7bEVm023153;Dapma7bEVm023481;Dapma7bEVm023550;Dapma7bEVm…
Dmagna107598	3	scaffold_16[-]130054-130435	XLOC_007598 | Name=Dmagna107598 | mapped_geneID=Dmagna006620;Dmagna006664;Dmagna006669;Dmagna006778;Dmagna006937;Dmagna008775;Dmagna010542;Dmagna010593;Dmagna010597;Dmagna010604;Dmagna010607;Dmagna010614;Dmagna010640;Dmagna010680;Dmagna010704;Dmagna013690;Dmagna021822;Dmagna021829;Dmagna030150;Dmagna030164;Dmagna030184;Dmagna030237;Dmagna033704 | mapped_to_Xinb3=Dapma7bEVm010908;Dapma7bEVm013140;…
Dmagna107599	3	scaffold_16[-]136479-139852	XLOC_007599 | Name=Dmagna107599 | mapped_to_Xinb3=Dapma7bEVm027324
Dmagna107604	3	scaffold_16[-]171020-171188	XLOC_007604 | Name=Dmagna107604 | mapped_geneID=Dmagna006620;Dmagna006778;Dmagna006937;Dmagna008775;Dmagna010593;Dmagna010597;Dmagna010640;Dmagna010680;Dmagna021822;Dmagna021829;Dmagna030164;Dmagna030184 | mapped_to_Xinb3=Dapma7bEVm010908;Dapma7bEVm013140;Dapma7bEVm019226;Dapma7bEVm023153;Dapma7bEVm023481;Dapma7bEVm023550;Dapma7bEVm023655;Dapma7bEVm023782;Dapma7bEVm023806;Dapma7bEVm024198;Dapma7b…
Dmagna107610	4	scaffold_16[-]212450-222472	XLOC_007610 | Name=Dmagna107610 | mapped_geneID=Dmagna006664;Dmagna006937;Dmagna008775;Dmagna010593;Dmagna010597;Dmagna010604;Dmagna010640;Dmagna010680;Dmagna013690;Dmagna021822;Dmagna021829;Dmagna030184;Dmagna030237;Dmagna033704 | mapped_to_Xinb3=Dapma7bEVm010908;Dapma7bEVm013140;Dapma7bEVm019226;Dapma7bEVm023153;Dapma7bEVm023481;Dapma7bEVm023550;Dapma7bEVm023655;Dapma7bEVm023782;Dapma7bEVm02380…
Dmagna107611	3	scaffold_16[-]226078-226376	XLOC_007611 | Name=Dmagna107611
Dmagna107613	3	scaffold_16[-]245925-246824	XLOC_007613 | Name=Dmagna107613
Dmagna107615	3	scaffold_16[-]260842-261058	XLOC_007615 | Name=Dmagna107615 | mapped_geneID=Dmagna006620;Dmagna006664;Dmagna006937;Dmagna008775;Dmagna010542;Dmagna010593;Dmagna010597;Dmagna010604;Dmagna010640;Dmagna010680;Dmagna021822;Dmagna021829;Dmagna030150;Dmagna030164;Dmagna030184;Dmagna030237;Dmagna033704 | mapped_to_Xinb3=Dapma7bEVm010908;Dapma7bEVm013140;Dapma7bEVm019226;Dapma7bEVm023153;Dapma7bEVm023481;Dapma7bEVm023550;Dapma7bEVm…
Dmagna107616	3	scaffold_16[-]261616-261784	XLOC_007616 | Name=Dmagna107616 | mapped_geneID=Dmagna006620;Dmagna006664;Dmagna006778;Dmagna006937;Dmagna008775;Dmagna010542;Dmagna010593;Dmagna010597;Dmagna010604;Dmagna010680;Dmagna021822;Dmagna030164;Dmagna030184;Dmagna030235;Dmagna033704 | mapped_to_Xinb3=Dapma7bEVm010908;Dapma7bEVm013140;Dapma7bEVm019226;Dapma7bEVm023153;Dapma7bEVm023481;Dapma7bEVm023550;Dapma7bEVm023652;Dapma7bEVm023655;Da…
Dmagna107618	3	scaffold_16[-]268560-268901	XLOC_007618 | Name=Dmagna107618 | mapped_geneID=Dmagna006620;Dmagna006664;Dmagna006778;Dmagna006937;Dmagna008775;Dmagna010542;Dmagna010593;Dmagna010597;Dmagna010604;Dmagna010640;Dmagna010680;Dmagna021822;Dmagna021829;Dmagna030164;Dmagna030184;Dmagna030237;Dmagna033704 | mapped_to_Xinb3=Dapma7bEVm010908;Dapma7bEVm013140;Dapma7bEVm019226;Dapma7bEVm023153;Dapma7bEVm023481;Dapma7bEVm023550;Dapma7bEVm…
Dmagna107620	3	scaffold_16[-]272872-273177	XLOC_007620 | Name=Dmagna107620 | mapped_geneID=Dmagna006620;Dmagna006664;Dmagna006669;Dmagna006778;Dmagna006937;Dmagna008775;Dmagna010593;Dmagna010597;Dmagna010640;Dmagna010680;Dmagna021822;Dmagna021829;Dmagna030150;Dmagna030164;Dmagna030184;Dmagna033704 | mapped_to_Xinb3=Dapma7bEVm010908;Dapma7bEVm013140;Dapma7bEVm019226;Dapma7bEVm023153;Dapma7bEVm023481;Dapma7bEVm023550;Dapma7bEVm023652;Dapma7…
Dmagna107621	4	scaffold_16[-]277278-281622	XLOC_007621 | Name=Dmagna107621
Dmagna107634	3	scaffold_16[-]350220-351202	XLOC_007634 | Name=Dmagna107634
Dmagna107655	3	scaffold_17[+]20044-25719	XLOC_007655 | Name=Dmagna107655
Dmagna107660	4	scaffold_17[+]70123-70329	XLOC_007660 | Name=Dmagna107660 | mapped_geneID=Dmagna006817
Dmagna107663	4	scaffold_17[+]94742-95047	XLOC_007663 | Name=Dmagna107663 | mapped_geneID=Dmagna006829
Dmagna107666	4	scaffold_17[+]131554-137527	XLOC_007666 | Name=Dmagna107666
Dmagna107669	3	scaffold_17[+]178270-180023	XLOC_007669 | Name=Dmagna107669
Dmagna107672	4	scaffold_17[+]199811-202968	XLOC_007672 | Name=Dmagna107672 | mapped_geneID=Dmagna006873
Dmagna107673	4	scaffold_17[+]205617-208736	XLOC_007673 | Name=Dmagna107673 | mapped_geneID=Dmagna006875
Dmagna107674	4	scaffold_17[+]209299-212041	XLOC_007674 | Name=Dmagna107674
Dmagna107675	4	scaffold_17[+]217140-223767	XLOC_007675 | Name=Dmagna107675
Dmagna107680	4	scaffold_17[-]12108-19448	XLOC_007680 | Name=Dmagna107680 | mapped_geneID=Dmagna006793
Dmagna107682	4	scaffold_17[-]40747-42562	XLOC_007682 | Name=Dmagna107682
Dmagna107684	4	scaffold_17[-]50367-53242	XLOC_007684 | Name=Dmagna107684
Dmagna107687	4	scaffold_17[-]76449-78706	XLOC_007687 | Name=Dmagna107687
Dmagna107691	4	scaffold_17[-]118368-118790	XLOC_007691 | Name=Dmagna107691 | mapped_geneID=Dmagna006838
Dmagna107695	3	scaffold_17[-]146783-151048	XLOC_007695 | Name=Dmagna107695 | mapped_geneID=Dmagna006849
Dmagna107696	4	scaffold_17[-]167881-168537	XLOC_007696 | Name=Dmagna107696 | mapped_geneID=Dmagna006855
Dmagna107697	4	scaffold_17[-]172825-173724	XLOC_007697 | Name=Dmagna107697
Dmagna107698	3	scaffold_17[-]174515-176343	XLOC_007698 | Name=Dmagna107698
Dmagna107700	4	scaffold_17[-]180544-181489	XLOC_007700 | Name=Dmagna107700
Dmagna107702	3	scaffold_17[-]191993-199217	XLOC_007702 | Name=Dmagna107702
Dmagna107703	3	scaffold_17[-]203518-205070	XLOC_007703 | Name=Dmagna107703 | mapped_geneID=Dmagna006874
Dmagna107706	3	scaffold_17[-]224444-225627	XLOC_007706 | Name=Dmagna107706 | mapped_to_Xinb3=Dapma7bEVm008283;Dapma7bEVm014185;Dapma7bEVm015752;Dapma7bEVm016178;Dapma7bEVm018493;Dapma7bEVm018780;Dapma7bEVm019023;Dapma7bEVm019838;Dapma7bEVm019839;Dapma7bEVm020004;Dapma7bEVm020745;Dapma7bEVm020845;Dapma7bEVm021081;Dapma7bEVm021138;Dapma7bEVm021442;Dapma7bEVm021495;Dapma7bEVm021615;Dapma7bEVm024815;Dapma7bEVm027036
Dmagna107709	3	scaffold_17[-]229357-229515	XLOC_007709 | Name=Dmagna107709 | mapped_to_Xinb3=Dapma7bEVm022421
Dmagna107722	3	scaffold_18[+]43070-43630	XLOC_007722 | Name=Dmagna107722
Dmagna107723	4	scaffold_18[+]47100-47873	XLOC_007723 | Name=Dmagna107723
Dmagna107727	3	scaffold_18[+]83189-85503	XLOC_007727 | Name=Dmagna107727
Dmagna107730	3	scaffold_18[+]95113-96093	XLOC_007730 | Name=Dmagna107730
Dmagna107734	3	scaffold_18[+]134886-139776	XLOC_007734 | Name=Dmagna107734
Dmagna107735	3	scaffold_18[+]140887-141059	XLOC_007735 | Name=Dmagna107735
Dmagna107736	4	scaffold_18[+]145751-145843	XLOC_007736 | Name=Dmagna107736 | mapped_geneID=Dmagna000191;Dmagna023684;Dmagna033920 | mapped_to_Xinb3=Dapma7bEVm011723
Dmagna107741	3	scaffold_18[+]175720-176856	XLOC_007741 | Name=Dmagna107741
Dmagna107747	4	scaffold_18[+]199936-201150	XLOC_007747 | Name=Dmagna107747 | mapped_geneID=Dmagna012067;Dmagna014087;Dmagna027525
Dmagna107748	4	scaffold_18[+]203449-204978	XLOC_007748 | Name=Dmagna107748
Dmagna107756	3	scaffold_18[-]2514-3172	XLOC_007756 | Name=Dmagna107756 | mapped_to_Xinb3=Dapma7bEVm023153;Dapma7bEVm023550;Dapma7bEVm023655;Dapma7bEVm023782;Dapma7bEVm027957;Dapma7bEVm030079;Dapma7bEVm030333
Dmagna107763	4	scaffold_18[-]39535-45656	XLOC_007763 | Name=Dmagna107763
Dmagna107766	4	scaffold_18[-]77624-82151	XLOC_007766 | Name=Dmagna107766 | mapped_to_Xinb3=Dapma7bEVm000106;Dapma7bEVm029553;Dapma7bEVm029554
Dmagna107767	3	scaffold_18[-]82412-83009	XLOC_007767 | Name=Dmagna107767
Dmagna107770	4	scaffold_18[-]91890-92908	XLOC_007770 | Name=Dmagna107770
Dmagna107773	3	scaffold_18[-]118169-118358	XLOC_007773 | Name=Dmagna107773 | mapped_geneID=Dmagna006620;Dmagna006778;Dmagna008775;Dmagna010593;Dmagna010680;Dmagna021822;Dmagna021829;Dmagna030164;Dmagna033704 | mapped_to_Xinb3=Dapma7bEVm010908;Dapma7bEVm013140;Dapma7bEVm019226;Dapma7bEVm023153;Dapma7bEVm023481;Dapma7bEVm023550;Dapma7bEVm023652;Dapma7bEVm023655;Dapma7bEVm023782;Dapma7bEVm023806;Dapma7bEVm024198;Dapma7bEVm027957;Dapma7bEVm03…
Dmagna107776	4	scaffold_18[-]128381-134713	XLOC_007776 | Name=Dmagna107776
Dmagna107777	4	scaffold_18[-]140026-140500	XLOC_007777 | Name=Dmagna107777 | mapped_geneID=Dmagna003490;Dmagna005952;Dmagna006463;Dmagna006774;Dmagna006915;Dmagna008692;Dmagna017829;Dmagna022545;Dmagna029348;Dmagna029839;Dmagna030216;Dmagna030218
Dmagna107798	3	scaffold_19[+]50354-51606	XLOC_007798 | Name=Dmagna107798 | mapped_geneID=Dmagna006924;Dmagna010643;Dmagna010760;Dmagna012357;Dmagna013304;Dmagna015264;Dmagna015340;Dmagna015959;Dmagna016203;Dmagna017756;Dmagna019950;Dmagna020288;Dmagna021052;Dmagna022265;Dmagna022439;Dmagna025228;Dmagna025379;Dmagna025493;Dmagna027686;Dmagna028361;Dmagna033355 | mapped_to_Xinb3=Dapma7bEVm011403;Dapma7bEVm022505;Dapma7bEVm023624;Dapma7bEV…
Dmagna107802	4	scaffold_19[+]72230-73693	XLOC_007802 | Name=Dmagna107802
Dmagna107804	4	scaffold_19[+]77505-78379	XLOC_007804 | Name=Dmagna107804
Dmagna107809	3	scaffold_19[+]98571-98957	XLOC_007809 | Name=Dmagna107809 | mapped_geneID=Dmagna006620;Dmagna006664;Dmagna006669;Dmagna006778;Dmagna006937;Dmagna008775;Dmagna010542;Dmagna010593;Dmagna010597;Dmagna010604;Dmagna010640;Dmagna010680;Dmagna021822;Dmagna021829;Dmagna030150;Dmagna030164;Dmagna030184;Dmagna033704 | mapped_to_Xinb3=Dapma7bEVm010908;Dapma7bEVm013140;Dapma7bEVm019226;Dapma7bEVm023153;Dapma7bEVm023481;Dapma7bEVm0235…
Dmagna107812	3	scaffold_19[+]114860-115735	XLOC_007812 | Name=Dmagna107812
Dmagna107813	3	scaffold_19[+]116151-117631	XLOC_007813 | Name=Dmagna107813
Dmagna107814	3	scaffold_19[+]119586-119918	XLOC_007814 | Name=Dmagna107814 | mapped_to_Xinb3=Dapma7bEVm016490;Dapma7bEVm017377
Dmagna107815	3	scaffold_19[+]120748-121553	XLOC_007815 | Name=Dmagna107815 | mapped_geneID=Dmagna005952;Dmagna006463;Dmagna006774;Dmagna006915;Dmagna008692;Dmagna017829;Dmagna029839;Dmagna030216;Dmagna030218
Dmagna107816	3	scaffold_19[+]129827-130324	XLOC_007816 | Name=Dmagna107816 | mapped_geneID=Dmagna003768;Dmagna003781;Dmagna006523;Dmagna006540;Dmagna006659;Dmagna006663;Dmagna006933;Dmagna013320;Dmagna013713;Dmagna015163;Dmagna015247;Dmagna015898;Dmagna017811;Dmagna021283;Dmagna021810;Dmagna021814;Dmagna025507;Dmagna027756;Dmagna028503;Dmagna029363;Dmagna029955;Dmagna030148;Dmagna033468 | mapped_to_Xinb3=Dapma7bEVm015571;Dapma7bEVm023930;…
Dmagna107823	3	scaffold_19[+]159697-159891	XLOC_007823 | Name=Dmagna107823 | mapped_geneID=Dmagna008775;Dmagna010593;Dmagna010680;Dmagna021822;Dmagna030150;Dmagna030164;Dmagna030184;Dmagna033704 | mapped_to_Xinb3=Dapma7bEVm010908;Dapma7bEVm013140;Dapma7bEVm019226;Dapma7bEVm023153;Dapma7bEVm023481;Dapma7bEVm023550;Dapma7bEVm023652;Dapma7bEVm023655;Dapma7bEVm023782;Dapma7bEVm023806;Dapma7bEVm024198;Dapma7bEVm030079;Dapma7bEVm030323;Dapma7bE…
Dmagna107830	3	scaffold_19[-]1-158645	XLOC_007830 | Name=Dmagna107830
Dmagna107832	4	scaffold_19[-]7468-12611	XLOC_007832 | Name=Dmagna107832
Dmagna107834	3	scaffold_19[-]14683-15355	XLOC_007834 | Name=Dmagna107834 | mapped_geneID=Dmagna006620;Dmagna006664;Dmagna006669;Dmagna006778;Dmagna008775;Dmagna010593;Dmagna010597;Dmagna010604;Dmagna010640;Dmagna010680;Dmagna021822;Dmagna030164;Dmagna030184;Dmagna033704 | mapped_to_Xinb3=Dapma7bEVm010908;Dapma7bEVm013140;Dapma7bEVm019226;Dapma7bEVm023153;Dapma7bEVm023406;Dapma7bEVm023481;Dapma7bEVm023550;Dapma7bEVm023652;Dapma7bEVm02365…
Dmagna107835	3	scaffold_19[-]22443-23355	XLOC_007835 | Name=Dmagna107835 | mapped_geneID=Dmagna006620;Dmagna006664;Dmagna006669;Dmagna008775;Dmagna010593;Dmagna010597;Dmagna010640;Dmagna010680;Dmagna021822;Dmagna030164;Dmagna030184;Dmagna033704 | mapped_to_Xinb3=Dapma7bEVm010908;Dapma7bEVm013140;Dapma7bEVm019226;Dapma7bEVm023153;Dapma7bEVm023406;Dapma7bEVm023481;Dapma7bEVm023550;Dapma7bEVm023652;Dapma7bEVm023655;Dapma7bEVm023782;Dapma7b…
Dmagna107839	4	scaffold_19[-]44069-44542	XLOC_007839 | Name=Dmagna107839 | mapped_geneID=Dmagna008721;Dmagna008772;Dmagna017799;Dmagna021184;Dmagna030101;Dmagna030104;Dmagna030222 | mapped_to_Xinb3=Dapma7bEVm023803
Dmagna107840	3	scaffold_19[-]45192-52231	XLOC_007840 | Name=Dmagna107840
Dmagna107842	3	scaffold_19[-]52309-56228	XLOC_007842 | Name=Dmagna107842
Dmagna107851	3	scaffold_19[-]108428-110265	XLOC_007851 | Name=Dmagna107851 | mapped_geneID=Dmagna006916 | mapped_to_Xinb3=Dapma7bEVm000113;Dapma7bEVm022687;Dapma7bEVm024423
Dmagna107853	4	scaffold_19[-]115502-118401	XLOC_007853 | Name=Dmagna107853
Dmagna107854	4	scaffold_19[-]119126-121955	XLOC_007854 | Name=Dmagna107854
Dmagna107859	3	scaffold_19[-]163680-165415	XLOC_007859 | Name=Dmagna107859
Dmagna107860	3	scaffold_19[-]165738-167390	XLOC_007860 | Name=Dmagna107860 | mapped_to_Xinb3=Dapma7bEVm012241
Dmagna107861	3	scaffold_19[-]167548-168365	XLOC_007861 | Name=Dmagna107861 | mapped_to_Xinb3=Dapma7bEVm012241;Dapma7bEVm028736
Dmagna107867	3	scaffold_19[-]186200-186419	XLOC_007867 | Name=Dmagna107867 | mapped_geneID=Dmagna006620;Dmagna006664;Dmagna006669;Dmagna006778;Dmagna006937;Dmagna008775;Dmagna010542;Dmagna010593;Dmagna010597;Dmagna010604;Dmagna010640;Dmagna010680;Dmagna021822;Dmagna021829;Dmagna030150;Dmagna030164;Dmagna030184;Dmagna030237;Dmagna033704 | mapped_to_Xinb3=Dapma7bEVm010908;Dapma7bEVm013140;Dapma7bEVm019226;Dapma7bEVm023153;Dapma7bEVm023481;D…
Dmagna107868	3	scaffold_19[-]193457-193646	XLOC_007868 | Name=Dmagna107868 | mapped_geneID=Dmagna006778;Dmagna008775;Dmagna010593;Dmagna010680;Dmagna021822;Dmagna030164;Dmagna030184;Dmagna033704 | mapped_to_Xinb3=Dapma7bEVm010908;Dapma7bEVm013140;Dapma7bEVm019226;Dapma7bEVm023153;Dapma7bEVm023481;Dapma7bEVm023550;Dapma7bEVm023652;Dapma7bEVm023655;Dapma7bEVm023782;Dapma7bEVm023806;Dapma7bEVm024198;Dapma7bEVm027957;Dapma7bEVm030079;Dapma7bE…
Dmagna107917	4	scaffold_2[+]337114-343719	XLOC_007917 | Name=Dmagna107917
Dmagna107921	4	scaffold_2[+]373664-373938	XLOC_007921 | Name=Dmagna107921 | mapped_geneID=Dmagna007049
Dmagna107923	4	scaffold_2[+]397976-400025	XLOC_007923 | Name=Dmagna107923
Dmagna107924	3	scaffold_2[+]400765-405093	XLOC_007924 | Name=Dmagna107924
Dmagna107929	4	scaffold_2[+]431103-448653	XLOC_007929 | Name=Dmagna107929
Dmagna107933	4	scaffold_2[+]454878-455404	XLOC_007933 | Name=Dmagna107933
Dmagna107971	4	scaffold_2[+]691148-692288	XLOC_007971 | Name=Dmagna107971
Dmagna107990	3	scaffold_2[+]830562-833764	XLOC_007990 | Name=Dmagna107990
Dmagna107993	4	scaffold_2[+]844087-848184	XLOC_007993 | Name=Dmagna107993
Dmagna108002	4	scaffold_2[+]913970-914569	XLOC_008002 | Name=Dmagna108002
Dmagna108003	4	scaffold_2[+]915117-917200	XLOC_008003 | Name=Dmagna108003
Dmagna108010	4	scaffold_2[+]975819-975881	XLOC_008010 | Name=Dmagna108010 | mapped_geneID=Dmagna007166
Dmagna108011	4	scaffold_2[+]978686-981868	XLOC_008011 | Name=Dmagna108011
Dmagna108014	4	scaffold_2[+]996111-996517	XLOC_008014 | Name=Dmagna108014
Dmagna108016	4	scaffold_2[+]1019063-1029170	XLOC_008016 | Name=Dmagna108016
Dmagna108017	3	scaffold_2[+]1020474-1021321	XLOC_008017 | Name=Dmagna108017
Dmagna108018	3	scaffold_2[+]1022905-1025093	XLOC_008018 | Name=Dmagna108018
Dmagna108019	3	scaffold_2[+]1025202-1026482	XLOC_008019 | Name=Dmagna108019
Dmagna108020	3	scaffold_2[+]1029271-1030187	XLOC_008020 | Name=Dmagna108020
Dmagna108021	3	scaffold_2[+]1030315-1033275	XLOC_008021 | Name=Dmagna108021
Dmagna108026	3	scaffold_2[+]1150065-1150891	XLOC_008026 | Name=Dmagna108026
Dmagna108027	3	scaffold_2[+]1152854-1153305	XLOC_008027 | Name=Dmagna108027
Dmagna108029	3	scaffold_2[+]1157214-1158248	XLOC_008029 | Name=Dmagna108029
Dmagna108032	3	scaffold_2[+]1164267-1165358	XLOC_008032 | Name=Dmagna108032
Dmagna108033	3	scaffold_2[+]1182174-1182363	XLOC_008033 | Name=Dmagna108033
Dmagna108034	3	scaffold_2[+]1184567-1185200	XLOC_008034 | Name=Dmagna108034
Dmagna108035	3	scaffold_2[+]1190660-1191484	XLOC_008035 | Name=Dmagna108035
Dmagna108038	4	scaffold_2[+]1219264-1221515	XLOC_008038 | Name=Dmagna108038
Dmagna108043	3	scaffold_2[+]1226870-1227600	XLOC_008043 | Name=Dmagna108043 | mapped_geneID=Dmagna007214;Dmagna007218 | mapped_to_Xinb3=Dapma7bEVm010434;Dapma7bEVm015116;Dapma7bEVm015978;Dapma7bEVm016175;Dapma7bEVm016323;Dapma7bEVm016325;Dapma7bEVm016326;Dapma7bEVm019736;Dapma7bEVm028923;Dapma7bEVm029338
Dmagna108044	3	scaffold_2[+]1227959-1228891	XLOC_008044 | Name=Dmagna108044
Dmagna108051	3	scaffold_2[+]1242697-1244520	XLOC_008051 | Name=Dmagna108051
Dmagna108054	3	scaffold_2[+]1249219-1249658	XLOC_008054 | Name=Dmagna108054
Dmagna108058	4	scaffold_2[+]1266110-1267124	XLOC_008058 | Name=Dmagna108058
Dmagna108062	4	scaffold_2[+]1272637-1279611	XLOC_008062 | Name=Dmagna108062
Dmagna108064	3	scaffold_2[+]1279702-1280120	XLOC_008064 | Name=Dmagna108064
Dmagna108065	3	scaffold_2[+]1280827-1281159	XLOC_008065 | Name=Dmagna108065
Dmagna108067	3	scaffold_2[+]1287379-1288261	XLOC_008067 | Name=Dmagna108067
Dmagna108068	3	scaffold_2[+]1288447-1289565	XLOC_008068 | Name=Dmagna108068
Dmagna108070	3	scaffold_2[+]1295174-1295762	XLOC_008070 | Name=Dmagna108070
Dmagna108071	3	scaffold_2[+]1295885-1297157	XLOC_008071 | Name=Dmagna108071
Dmagna108074	4	scaffold_2[+]1302622-1307627	XLOC_008074 | Name=Dmagna108074
Dmagna108075	4	scaffold_2[+]1307815-1313317	XLOC_008075 | Name=Dmagna108075
Dmagna108076	3	scaffold_2[+]1308249-1308967	XLOC_008076 | Name=Dmagna108076
Dmagna108077	3	scaffold_2[+]1310160-1310950	XLOC_008077 | Name=Dmagna108077
Dmagna108078	3	scaffold_2[+]1311748-1312262	XLOC_008078 | Name=Dmagna108078
Dmagna108079	3	scaffold_2[+]1316087-1316603	XLOC_008079 | Name=Dmagna108079
Dmagna108083	3	scaffold_2[+]1321175-1321735	XLOC_008083 | Name=Dmagna108083 | mapped_to_Xinb3=Dapma7bEVm007771;Dapma7bEVm013947
Dmagna108108	4	scaffold_2[+]1499127-1499886	XLOC_008108 | Name=Dmagna108108
Dmagna108117	4	scaffold_2[+]1574446-1578382	XLOC_008117 | Name=Dmagna108117
Dmagna108127	4	scaffold_2[+]1746712-1748190	XLOC_008127 | Name=Dmagna108127 | mapped_geneID=Dmagna007338;Dmagna008155;Dmagna008159
Dmagna108129	4	scaffold_2[+]1761125-1762368	XLOC_008129 | Name=Dmagna108129
Dmagna108177	4	scaffold_2[+]2057012-2057119	XLOC_008177 | Name=Dmagna108177
Dmagna108183	3	scaffold_2[+]2126275-2127159	XLOC_008183 | Name=Dmagna108183
Dmagna108184	4	scaffold_2[+]2128421-2131096	XLOC_008184 | Name=Dmagna108184
Dmagna108186	3	scaffold_2[+]2130117-2130757	XLOC_008186 | Name=Dmagna108186 | mapped_to_Xinb3=Dapma7bEVm005738
Dmagna108188	3	scaffold_2[+]2134851-2135656	XLOC_008188 | Name=Dmagna108188
Dmagna108189	3	scaffold_2[+]2136042-2143713	XLOC_008189 | Name=Dmagna108189
Dmagna108192	3	scaffold_2[+]2149758-2150591	XLOC_008192 | Name=Dmagna108192
Dmagna108201	4	scaffold_2[+]2202977-2206002	XLOC_008201 | Name=Dmagna108201
Dmagna108202	4	scaffold_2[+]2209692-2209889	XLOC_008202 | Name=Dmagna108202 | mapped_geneID=Dmagna007444 | mapped_to_Xinb3=Dapma7bEVm011079
Dmagna108211	3	scaffold_2[+]2254272-2255333	XLOC_008211 | Name=Dmagna108211
Dmagna108212	3	scaffold_2[+]2256464-2258293	XLOC_008212 | Name=Dmagna108212
Dmagna108219	4	scaffold_2[+]2321839-2321972	XLOC_008219 | Name=Dmagna108219
Dmagna108251	3	scaffold_2[+]2525501-2538562	XLOC_008251 | Name=Dmagna108251
Dmagna108275	4	scaffold_2[+]2835846-2841833	XLOC_008275 | Name=Dmagna108275
Dmagna108279	4	scaffold_2[+]2857926-2865326	XLOC_008279 | Name=Dmagna108279
Dmagna108282	4	scaffold_2[+]2876012-2882061	XLOC_008282 | Name=Dmagna108282
Dmagna108283	3	scaffold_2[+]2878668-2879560	XLOC_008283 | Name=Dmagna108283
Dmagna108284	3	scaffold_2[+]2879733-2881286	XLOC_008284 | Name=Dmagna108284
Dmagna108286	3	scaffold_2[+]2889864-2890709	XLOC_008286 | Name=Dmagna108286
Dmagna108287	3	scaffold_2[+]2890829-2892754	XLOC_008287 | Name=Dmagna108287
Dmagna108288	3	scaffold_2[+]2893681-2895370	XLOC_008288 | Name=Dmagna108288
Dmagna108289	3	scaffold_2[+]2895525-2896030	XLOC_008289 | Name=Dmagna108289
Dmagna108290	3	scaffold_2[+]2896673-2897356	XLOC_008290 | Name=Dmagna108290
Dmagna108291	3	scaffold_2[+]2898316-2898994	XLOC_008291 | Name=Dmagna108291
Dmagna108293	3	scaffold_2[+]2900636-2901429	XLOC_008293 | Name=Dmagna108293
Dmagna108315	3	scaffold_2[+]3044077-3068183	XLOC_008315 | Name=Dmagna108315
Dmagna108327	4	scaffold_2[+]3135811-3141865	XLOC_008327 | Name=Dmagna108327
Dmagna108330	4	scaffold_2[+]3156507-3170205	XLOC_008330 | Name=Dmagna108330
Dmagna108333	4	scaffold_2[+]3171886-3173323	XLOC_008333 | Name=Dmagna108333
Dmagna108342	3	scaffold_2[+]3260493-3263004	XLOC_008342 | Name=Dmagna108342
Dmagna108359	4	scaffold_2[+]3417254-3421402	XLOC_008359 | Name=Dmagna108359
Dmagna108369	3	scaffold_2[+]3513671-3522488	XLOC_008369 | Name=Dmagna108369
Dmagna108381	4	scaffold_2[+]3666020-3667221	XLOC_008381 | Name=Dmagna108381
Dmagna108382	4	scaffold_2[+]3668433-3671838	XLOC_008382 | Name=Dmagna108382
Dmagna108394	4	scaffold_2[+]3754679-3755473	XLOC_008394 | Name=Dmagna108394
Dmagna108402	4	scaffold_2[+]3799287-3800415	XLOC_008402 | Name=Dmagna108402
Dmagna108407	3	scaffold_2[+]3878137-3880357	XLOC_008407 | Name=Dmagna108407
Dmagna108415	3	scaffold_2[+]3948591-3948862	XLOC_008415 | Name=Dmagna108415
Dmagna108416	3	scaffold_2[+]3951125-3951841	XLOC_008416 | Name=Dmagna108416
Dmagna108456	4	scaffold_2[+]4290843-4291129	XLOC_008456 | Name=Dmagna108456
Dmagna108495	4	scaffold_2[+]4647754-4649364	XLOC_008495 | Name=Dmagna108495
Dmagna108512	3	scaffold_2[+]4794463-4796178	XLOC_008512 | Name=Dmagna108512
Dmagna108513	4	scaffold_2[+]4800001-4800102	XLOC_008513 | Name=Dmagna108513
Dmagna108524	3	scaffold_2[+]4907345-4907815	XLOC_008524 | Name=Dmagna108524 | mapped_to_Xinb3=Dapma7bEVm002637;Dapma7bEVm002703;Dapma7bEVm005119;Dapma7bEVm007771;Dapma7bEVm008036;Dapma7bEVm009169;Dapma7bEVm011491;Dapma7bEVm022255;Dapma7bEVm027024;Dapma7bEVm029508
Dmagna108528	3	scaffold_2[+]4964342-4965503	XLOC_008528 | Name=Dmagna108528
Dmagna108529	4	scaffold_2[+]4973923-4976893	XLOC_008529 | Name=Dmagna108529
Dmagna108538	4	scaffold_2[+]5024410-5028290	XLOC_008538 | Name=Dmagna108538
Dmagna108560	3	scaffold_2[+]5169250-5169972	XLOC_008560 | Name=Dmagna108560
Dmagna108562	3	scaffold_2[+]5170956-5171921	XLOC_008562 | Name=Dmagna108562
Dmagna108563	3	scaffold_2[+]5172406-5172988	XLOC_008563 | Name=Dmagna108563
Dmagna108564	3	scaffold_2[+]5174154-5175769	XLOC_008564 | Name=Dmagna108564
Dmagna108565	3	scaffold_2[+]5180122-5181889	XLOC_008565 | Name=Dmagna108565
Dmagna108567	3	scaffold_2[+]5185858-5188381	XLOC_008567 | Name=Dmagna108567
Dmagna108569	3	scaffold_2[+]5191198-5193301	XLOC_008569 | Name=Dmagna108569
Dmagna108572	3	scaffold_2[+]5213742-5214501	XLOC_008572 | Name=Dmagna108572
Dmagna108573	3	scaffold_2[+]5217763-5218615	XLOC_008573 | Name=Dmagna108573
Dmagna108578	3	scaffold_2[+]5232045-5232538	XLOC_008578 | Name=Dmagna108578
Dmagna108579	3	scaffold_2[+]5232606-5233827	XLOC_008579 | Name=Dmagna108579
Dmagna108582	3	scaffold_2[+]5243311-5244042	XLOC_008582 | Name=Dmagna108582
Dmagna108583	3	scaffold_2[+]5244591-5245348	XLOC_008583 | Name=Dmagna108583
Dmagna108584	3	scaffold_2[+]5246182-5248917	XLOC_008584 | Name=Dmagna108584
Dmagna108586	3	scaffold_2[+]5260746-5262416	XLOC_008586 | Name=Dmagna108586
Dmagna108588	3	scaffold_2[+]5273193-5274436	XLOC_008588 | Name=Dmagna108588
Dmagna108592	4	scaffold_2[+]5300341-5301697	XLOC_008592 | Name=Dmagna108592
Dmagna108600	3	scaffold_2[+]5392247-5408487	XLOC_008600 | Name=Dmagna108600
Dmagna108634	4	scaffold_2[+]5736640-5737117	XLOC_008634 | Name=Dmagna108634
Dmagna108635	4	scaffold_2[+]5740665-5740739	XLOC_008635 | Name=Dmagna108635 | mapped_to_Xinb3=Dapma7bEVm000041;Dapma7bEVm026650
Dmagna108636	4	scaffold_2[+]5749373-5760390	XLOC_008636 | Name=Dmagna108636
Dmagna108638	4	scaffold_2[+]5760933-5763077	XLOC_008638 | Name=Dmagna108638
Dmagna108643	3	scaffold_2[+]5821357-5822570	XLOC_008643 | Name=Dmagna108643
Dmagna108646	3	scaffold_2[+]5828627-5828939	XLOC_008646 | Name=Dmagna108646
Dmagna108648	3	scaffold_2[+]5831358-5832423	XLOC_008648 | Name=Dmagna108648
Dmagna108670	3	scaffold_2[+]6070997-6071993	XLOC_008670 | Name=Dmagna108670
Dmagna108671	3	scaffold_2[+]6072132-6073241	XLOC_008671 | Name=Dmagna108671
Dmagna108674	3	scaffold_2[+]6119695-6120216	XLOC_008674 | Name=Dmagna108674
Dmagna108675	3	scaffold_2[+]6122145-6122487	XLOC_008675 | Name=Dmagna108675
Dmagna108689	3	scaffold_2[+]6213588-6216026	XLOC_008689 | Name=Dmagna108689
Dmagna108696	4	scaffold_2[+]6338416-6338517	XLOC_008696 | Name=Dmagna108696
Dmagna108713	4	scaffold_2[+]6462342-6462572	XLOC_008713 | Name=Dmagna108713
Dmagna108719	4	scaffold_2[+]6528414-6529544	XLOC_008719 | Name=Dmagna108719
Dmagna108732	3	scaffold_2[+]6599332-6606592	XLOC_008732 | Name=Dmagna108732
Dmagna108733	4	scaffold_2[+]6610465-6612190	XLOC_008733 | Name=Dmagna108733
Dmagna108734	3	scaffold_2[+]6610650-6611240	XLOC_008734 | Name=Dmagna108734
Dmagna108747	4	scaffold_2[+]6723307-6724798	XLOC_008747 | Name=Dmagna108747
Dmagna108748	4	scaffold_2[+]6725357-6727511	XLOC_008748 | Name=Dmagna108748
Dmagna108757	3	scaffold_2[+]6856112-6858364	XLOC_008757 | Name=Dmagna108757
Dmagna108758	4	scaffold_2[+]6861835-6862741	XLOC_008758 | Name=Dmagna108758
Dmagna108761	4	scaffold_2[+]6882533-6883188	XLOC_008761 | Name=Dmagna108761
Dmagna108771	4	scaffold_2[+]6972272-6972480	XLOC_008771 | Name=Dmagna108771 | mapped_geneID=Dmagna008509;Dmagna020218;Dmagna021352;Dmagna021361
Dmagna108786	4	scaffold_2[+]7063428-7065561	XLOC_008786 | Name=Dmagna108786
Dmagna108803	4	scaffold_2[+]7172865-7176298	XLOC_008803 | Name=Dmagna108803
Dmagna108807	3	scaffold_2[+]7199510-7218047	XLOC_008807 | Name=Dmagna108807
Dmagna108814	4	scaffold_2[+]7257404-7257463	XLOC_008814 | Name=Dmagna108814 | mapped_to_Xinb3=Dapma7bEVm009281;Dapma7bEVm011318;Dapma7bEVm015817
Dmagna108838	4	scaffold_2[+]7439093-7443665	XLOC_008838 | Name=Dmagna108838
Dmagna108843	3	scaffold_2[+]7480066-7481658	XLOC_008843 | Name=Dmagna108843
Dmagna108844	3	scaffold_2[+]7484819-7486024	XLOC_008844 | Name=Dmagna108844
Dmagna108848	3	scaffold_2[+]7502577-7502981	XLOC_008848 | Name=Dmagna108848
Dmagna108854	3	scaffold_2[+]7524562-7526549	XLOC_008854 | Name=Dmagna108854 | mapped_to_Xinb3=Dapma7bEVm030088
Dmagna108856	3	scaffold_2[+]7534772-7535859	XLOC_008856 | Name=Dmagna108856
Dmagna108857	3	scaffold_2[+]7539547-7539693	XLOC_008857 | Name=Dmagna108857
Dmagna108860	3	scaffold_2[+]7554936-7555262	XLOC_008860 | Name=Dmagna108860 | mapped_to_Xinb3=Dapma7bEVm022709
Dmagna108861	3	scaffold_2[+]7555322-7555583	XLOC_008861 | Name=Dmagna108861
Dmagna108862	4	scaffold_2[+]7562729-7564027	XLOC_008862 | Name=Dmagna108862
Dmagna108865	3	scaffold_2[+]7576196-7576685	XLOC_008865 | Name=Dmagna108865
Dmagna108866	4	scaffold_2[+]7580686-7582480	XLOC_008866 | Name=Dmagna108866
Dmagna108867	4	scaffold_2[+]7582930-7586721	XLOC_008867 | Name=Dmagna108867
Dmagna108869	3	scaffold_2[+]7589373-7590591	XLOC_008869 | Name=Dmagna108869
Dmagna108870	3	scaffold_2[+]7590727-7592666	XLOC_008870 | Name=Dmagna108870
Dmagna108871	3	scaffold_2[+]7594528-7595200	XLOC_008871 | Name=Dmagna108871
Dmagna108877	4	scaffold_2[+]7625126-7628364	XLOC_008877 | Name=Dmagna108877 | mapped_to_Xinb3=Dapma7bEVm022706
Dmagna108882	4	scaffold_2[+]7647761-7647832	XLOC_008882 | Name=Dmagna108882
Dmagna108886	3	scaffold_2[+]7678395-7679541	XLOC_008886 | Name=Dmagna108886 | mapped_to_Xinb3=Dapma7bEVm007210;Dapma7bEVm028132
Dmagna108887	4	scaffold_2[+]7681689-7681778	XLOC_008887 | Name=Dmagna108887 | mapped_geneID=Dmagna013201;Dmagna015305;Dmagna025649;Dmagna030338 | mapped_to_Xinb3=Dapma7bEVm016514;Dapma7bEVm023587;Dapma7bEVm024150
Dmagna108893	4	scaffold_2[+]7702453-7704682	XLOC_008893 | Name=Dmagna108893
Dmagna108897	4	scaffold_2[+]7789796-7789921	XLOC_008897 | Name=Dmagna108897
Dmagna108898	3	scaffold_2[+]7790786-7792810	XLOC_008898 | Name=Dmagna108898
Dmagna108908	3	scaffold_2[+]7832880-7841254	XLOC_008908 | Name=Dmagna108908
Dmagna108909	3	scaffold_2[+]7841553-7846138	XLOC_008909 | Name=Dmagna108909
Dmagna108915	4	scaffold_2[+]7875597-7881653	XLOC_008915 | Name=Dmagna108915
Dmagna108917	4	scaffold_2[+]7889574-7890768	XLOC_008917 | Name=Dmagna108917 | mapped_to_Xinb3=Dapma7bEVm024263
Dmagna108921	3	scaffold_2[+]7916036-7918187	XLOC_008921 | Name=Dmagna108921 | mapped_geneID=Dmagna006664;Dmagna006783;Dmagna006907;Dmagna006934;Dmagna010580;Dmagna013735;Dmagna014991;Dmagna015694;Dmagna017794;Dmagna020013;Dmagna025511;Dmagna027757;Dmagna028059;Dmagna028461;Dmagna028500;Dmagna029360 | mapped_to_Xinb3=Dapma7bEVm023952;Dapma7bEVm029330
Dmagna108925	3	scaffold_2[+]7939700-7942188	XLOC_008925 | Name=Dmagna108925
Dmagna108926	3	scaffold_2[+]7951378-7955398	XLOC_008926 | Name=Dmagna108926
Dmagna108927	4	scaffold_2[+]7955950-7956447	XLOC_008927 | Name=Dmagna108927 | mapped_to_Xinb3=Dapma7bEVm015897;Dapma7bEVm015898;Dapma7bEVm016126;Dapma7bEVm029081
Dmagna108928	3	scaffold_2[+]7957343-7963727	XLOC_008928 | Name=Dmagna108928 | mapped_to_Xinb3=Dapma7bEVm015802
Dmagna108929	3	scaffold_2[+]7964133-7966542	XLOC_008929 | Name=Dmagna108929
Dmagna108938	4	scaffold_2[+]7994016-7994735	XLOC_008938 | Name=Dmagna108938 | mapped_to_Xinb3=Dapma7bEVm009499;Dapma7bEVm009500;Dapma7bEVm022916;Dapma7bEVm023773;Dapma7bEVm023774;Dapma7bEVm023775;Dapma7bEVm028324;Dapma7bEVm030173;Dapma7bEVm030394;Dapma7bEVm030648
Dmagna108939	4	scaffold_2[+]7995738-7996974	XLOC_008939 | Name=Dmagna108939
Dmagna108941	3	scaffold_2[+]8004383-8005597	XLOC_008941 | Name=Dmagna108941
Dmagna108947	3	scaffold_2[+]8038749-8045177	XLOC_008947 | Name=Dmagna108947
Dmagna108949	3	scaffold_2[+]8051153-8055157	XLOC_008949 | Name=Dmagna108949
Dmagna108954	4	scaffold_2[+]8084093-8096078	XLOC_008954 | Name=Dmagna108954
Dmagna108956	4	scaffold_2[+]8096671-8099967	XLOC_008956 | Name=Dmagna108956 | mapped_to_Xinb3=Dapma7bEVm015431;Dapma7bEVm019250
Dmagna108957	4	scaffold_2[+]8101096-8103039	XLOC_008957 | Name=Dmagna108957
Dmagna108962	3	scaffold_2[+]8128764-8130505	XLOC_008962 | Name=Dmagna108962 | mapped_to_Xinb3=Dapma7bEVm029303;Dapma7bEVm030089;Dapma7bEVm030326;Dapma7bEVm030559;Dapma7bEVm030560;Dapma7bEVm030561
Dmagna108963	3	scaffold_2[+]8131037-8132177	XLOC_008963 | Name=Dmagna108963 | mapped_to_Xinb3=Dapma7bEVm018856;Dapma7bEVm030174;Dapma7bEVm030326;Dapma7bEVm030559;Dapma7bEVm030560;Dapma7bEVm030561
Dmagna108965	4	scaffold_2[+]8148986-8150416	XLOC_008965 | Name=Dmagna108965 | mapped_to_Xinb3=Dapma7bEVm014941;Dapma7bEVm024288;Dapma7bEVm028863;Dapma7bEVm030245
Dmagna108967	4	scaffold_2[+]8158794-8161935	XLOC_008967 | Name=Dmagna108967
Dmagna108968	4	scaffold_2[+]8162690-8164564	XLOC_008968 | Name=Dmagna108968
Dmagna108972	4	scaffold_2[+]8179963-8182739	XLOC_008972 | Name=Dmagna108972
Dmagna108975	4	scaffold_2[+]8202821-8203264	XLOC_008975 | Name=Dmagna108975 | mapped_geneID=Dmagna008499;Dmagna013847;Dmagna028216;Dmagna028391;Dmagna028444;Dmagna029958;Dmagna030517;Dmagna033404 | mapped_to_Xinb3=Dapma7bEVm015600;Dapma7bEVm029022
Dmagna108976	4	scaffold_2[+]8203972-8206806	XLOC_008976 | Name=Dmagna108976
Dmagna108979	4	scaffold_2[+]8229368-8230826	XLOC_008979 | Name=Dmagna108979 | mapped_to_Xinb3=Dapma7bEVm024134
Dmagna108980	4	scaffold_2[+]8231799-8232489	XLOC_008980 | Name=Dmagna108980 | mapped_to_Xinb3=Dapma7bEVm030306
Dmagna108981	4	scaffold_2[+]8233297-8236291	XLOC_008981 | Name=Dmagna108981
Dmagna108982	3	scaffold_2[+]8241011-8245042	XLOC_008982 | Name=Dmagna108982
Dmagna108983	4	scaffold_2[+]8245842-8246996	XLOC_008983 | Name=Dmagna108983
Dmagna108997	4	scaffold_2[+]8336132-8339582	XLOC_008997 | Name=Dmagna108997
Dmagna108999	4	scaffold_2[+]8341495-8341689	XLOC_008999 | Name=Dmagna108999
Dmagna109000	4	scaffold_2[+]8346312-8346398	XLOC_009000 | Name=Dmagna109000 | mapped_geneID=Dmagna008830
Dmagna109007	3	scaffold_2[+]8397811-8405062	XLOC_009007 | Name=Dmagna109007
Dmagna109015	4	scaffold_2[+]8462911-8469032	XLOC_009015 | Name=Dmagna109015
Dmagna109021	4	scaffold_2[+]8515866-8516087	XLOC_009021 | Name=Dmagna109021 | mapped_geneID=Dmagna002356;Dmagna009250;Dmagna010022;Dmagna010733;Dmagna012471;Dmagna016345;Dmagna016385;Dmagna025410 | mapped_to_Xinb3=Dapma7bEVm007589
Dmagna109025	4	scaffold_2[+]8523292-8525470	XLOC_009025 | Name=Dmagna109025
Dmagna109026	4	scaffold_2[+]8526499-8528441	XLOC_009026 | Name=Dmagna109026
Dmagna109028	3	scaffold_2[+]8535071-8536899	XLOC_009028 | Name=Dmagna109028
Dmagna109033	3	scaffold_2[+]8553148-8555649	XLOC_009033 | Name=Dmagna109033
Dmagna109034	3	scaffold_2[+]8568923-8570325	XLOC_009034 | Name=Dmagna109034
Dmagna109035	4	scaffold_2[+]8575069-8575590	XLOC_009035 | Name=Dmagna109035 | mapped_to_Xinb3=Dapma7bEVm020424
Dmagna109036	4	scaffold_2[+]8576322-8576489	XLOC_009036 | Name=Dmagna109036
Dmagna109039	4	scaffold_2[+]8588382-8588720	XLOC_009039 | Name=Dmagna109039 | mapped_to_Xinb3=Dapma7bEVm023587;Dapma7bEVm024150
Dmagna109041	3	scaffold_2[+]8602947-8604888	XLOC_009041 | Name=Dmagna109041
Dmagna109052	4	scaffold_2[+]8671003-8671433	XLOC_009052 | Name=Dmagna109052
Dmagna109057	3	scaffold_2[+]8685501-8690915	XLOC_009057 | Name=Dmagna109057
Dmagna109060	4	scaffold_2[+]8699785-8700357	XLOC_009060 | Name=Dmagna109060
Dmagna109073	4	scaffold_2[+]8782399-8783022	XLOC_009073 | Name=Dmagna109073 | mapped_geneID=Dmagna027739
Dmagna109075	3	scaffold_2[+]8785170-8786982	XLOC_009075 | Name=Dmagna109075 | mapped_to_Xinb3=Dapma7bEVm014941;Dapma7bEVm022992;Dapma7bEVm023789;Dapma7bEVm023790;Dapma7bEVm028863;Dapma7bEVm029473
Dmagna109080	4	scaffold_2[+]8815248-8816009	XLOC_009080 | Name=Dmagna109080
Dmagna109082	3	scaffold_2[+]8822967-8833422	XLOC_009082 | Name=Dmagna109082
Dmagna109091	4	scaffold_2[+]8881331-8885344	XLOC_009091 | Name=Dmagna109091
Dmagna109092	4	scaffold_2[+]8886270-8887568	XLOC_009092 | Name=Dmagna109092
Dmagna109095	3	scaffold_2[+]8916810-8919966	XLOC_009095 | Name=Dmagna109095
Dmagna109106	3	scaffold_2[+]8964328-8965655	XLOC_009106 | Name=Dmagna109106 | mapped_to_Xinb3=Dapma7bEVm002637;Dapma7bEVm002703;Dapma7bEVm007771;Dapma7bEVm008036;Dapma7bEVm022255;Dapma7bEVm027024
Dmagna109121	4	scaffold_2[+]9150195-9151250	XLOC_009121 | Name=Dmagna109121 | mapped_to_Xinb3=Dapma7bEVm016035;Dapma7bEVm018728;Dapma7bEVm030535
Dmagna109132	3	scaffold_2[+]9269962-9271149	XLOC_009132 | Name=Dmagna109132
Dmagna109138	4	scaffold_2[+]9293262-9293625	XLOC_009138 | Name=Dmagna109138
Dmagna109141	3	scaffold_2[+]9309082-9314853	XLOC_009141 | Name=Dmagna109141
Dmagna109148	4	scaffold_2[+]9344175-9345663	XLOC_009148 | Name=Dmagna109148
Dmagna109154	4	scaffold_2[+]9407153-9410950	XLOC_009154 | Name=Dmagna109154
Dmagna109159	3	scaffold_2[+]9457861-9458683	XLOC_009159 | Name=Dmagna109159
Dmagna109171	4	scaffold_2[+]9505969-9508352	XLOC_009171 | Name=Dmagna109171 | mapped_to_Xinb3=Dapma7bEVm014941;Dapma7bEVm024288;Dapma7bEVm028863
Dmagna109175	3	scaffold_2[+]9530159-9530341	XLOC_009175 | Name=Dmagna109175
Dmagna109177	3	scaffold_2[+]9541838-9542085	XLOC_009177 | Name=Dmagna109177 | mapped_geneID=Dmagna014892
Dmagna109178	3	scaffold_2[+]9545151-9547393	XLOC_009178 | Name=Dmagna109178
Dmagna109181	3	scaffold_2[+]9553675-9554248	XLOC_009181 | Name=Dmagna109181
Dmagna109187	4	scaffold_2[+]9586144-9587822	XLOC_009187 | Name=Dmagna109187
Dmagna109190	4	scaffold_2[+]9593918-9595210	XLOC_009190 | Name=Dmagna109190
Dmagna109192	3	scaffold_2[+]9600993-9601261	XLOC_009192 | Name=Dmagna109192 | mapped_to_Xinb3=Dapma7bEVm024435
Dmagna109193	4	scaffold_2[+]9603361-9604903	XLOC_009193 | Name=Dmagna109193 | mapped_to_Xinb3=Dapma7bEVm030332
Dmagna109195	3	scaffold_2[+]9611483-9611922	XLOC_009195 | Name=Dmagna109195
Dmagna109198	3	scaffold_2[+]9631840-9638071	XLOC_009198 | Name=Dmagna109198
Dmagna109199	3	scaffold_2[+]9636741-9637030	XLOC_009199 | Name=Dmagna109199 | mapped_to_Xinb3=Dapma7bEVm022981;Dapma7bEVm023573
Dmagna109202	4	scaffold_2[+]9658678-9659844	XLOC_009202 | Name=Dmagna109202
Dmagna109206	3	scaffold_2[+]9681322-9682525	XLOC_009206 | Name=Dmagna109206
Dmagna109207	3	scaffold_2[+]9682775-9683711	XLOC_009207 | Name=Dmagna109207
Dmagna109208	4	scaffold_2[+]9684256-9685530	XLOC_009208 | Name=Dmagna109208
Dmagna109211	3	scaffold_2[+]9722627-9722921	XLOC_009211 | Name=Dmagna109211
Dmagna109212	3	scaffold_2[+]9726644-9727297	XLOC_009212 | Name=Dmagna109212
Dmagna109213	3	scaffold_2[+]9727392-9727800	XLOC_009213 | Name=Dmagna109213
Dmagna109215	3	scaffold_2[+]9733862-9743456	XLOC_009215 | Name=Dmagna109215
Dmagna109221	4	scaffold_2[+]9807194-9807649	XLOC_009221 | Name=Dmagna109221
Dmagna109223	4	scaffold_2[+]9814483-9818155	XLOC_009223 | Name=Dmagna109223
Dmagna109224	4	scaffold_2[+]9825895-9826643	XLOC_009224 | Name=Dmagna109224 | mapped_to_Xinb3=Dapma7bEVm007589
Dmagna109237	3	scaffold_2[+]9948893-9950902	XLOC_009237 | Name=Dmagna109237
Dmagna109256	4	scaffold_2[+]10093800-10093859	XLOC_009256 | Name=Dmagna109256
Dmagna109267	4	scaffold_2[+]10193010-10194719	XLOC_009267 | Name=Dmagna109267 | mapped_geneID=Dmagna003786;Dmagna006916;Dmagna012072;Dmagna030292;Dmagna032771 | mapped_to_Xinb3=Dapma7bEVm000113;Dapma7bEVm022687;Dapma7bEVm024423;Dapma7bEVm030035
Dmagna109296	3	scaffold_2[+]10499705-10507209	XLOC_009296 | Name=Dmagna109296
Dmagna109304	4	scaffold_2[+]10557713-10558250	XLOC_009304 | Name=Dmagna109304 | mapped_to_Xinb3=Dapma7bEVm009250;Dapma7bEVm014525
Dmagna109312	3	scaffold_2[+]10634647-10635114	XLOC_009312 | Name=Dmagna109312
Dmagna109321	3	scaffold_2[+]10674617-10674920	XLOC_009321 | Name=Dmagna109321 | mapped_to_Xinb3=Dapma7bEVm000209;Dapma7bEVm022883
Dmagna109322	3	scaffold_2[+]10679369-10681001	XLOC_009322 | Name=Dmagna109322 | mapped_geneID=Dmagna009464 | mapped_to_Xinb3=Dapma7bEVm011806
Dmagna109323	3	scaffold_2[+]10681197-10681647	XLOC_009323 | Name=Dmagna109323 | mapped_geneID=Dmagna009464 | mapped_to_Xinb3=Dapma7bEVm011806
Dmagna109325	3	scaffold_2[+]10683238-10683467	XLOC_009325 | Name=Dmagna109325
Dmagna109326	3	scaffold_2[+]10683657-10684374	XLOC_009326 | Name=Dmagna109326
Dmagna109328	3	scaffold_2[+]10690116-10690897	XLOC_009328 | Name=Dmagna109328
Dmagna109331	3	scaffold_2[+]10696890-10697889	XLOC_009331 | Name=Dmagna109331 | mapped_to_Xinb3=Dapma7bEVm011820
Dmagna109354	4	scaffold_2[+]10976477-10977430	XLOC_009354 | Name=Dmagna109354
Dmagna109360	4	scaffold_2[+]11004448-11005000	XLOC_009360 | Name=Dmagna109360
Dmagna109363	4	scaffold_2[+]11028879-11028998	XLOC_009363 | Name=Dmagna109363
Dmagna109371	3	scaffold_2[+]11087365-11087744	XLOC_009371 | Name=Dmagna109371 | mapped_to_Xinb3=Dapma7bEVm012381
Dmagna109441	4	scaffold_2[+]11699849-11700879	XLOC_009441 | Name=Dmagna109441
Dmagna109467	4	scaffold_2[+]11961952-11963478	XLOC_009467 | Name=Dmagna109467
Dmagna109470	3	scaffold_2[+]11993335-12469441	XLOC_009470 | Name=Dmagna109470
Dmagna109483	3	scaffold_2[+]12091281-12092436	XLOC_009483 | Name=Dmagna109483
Dmagna109520	4	scaffold_2[+]12368928-12369330	XLOC_009520 | Name=Dmagna109520
Dmagna109544	4	scaffold_2[+]12604733-12605890	XLOC_009544 | Name=Dmagna109544
Dmagna109547	3	scaffold_2[+]12634402-12646252	XLOC_009547 | Name=Dmagna109547
Dmagna109555	4	scaffold_2[+]12768714-12768866	XLOC_009555 | Name=Dmagna109555 | mapped_to_Xinb3=Dapma7bEVm013079
Dmagna109576	3	scaffold_2[+]12945021-12946103	XLOC_009576 | Name=Dmagna109576
Dmagna109598	3	scaffold_2[+]13173077-13174115	XLOC_009598 | Name=Dmagna109598
Dmagna109614	4	scaffold_2[+]13320050-13320133	XLOC_009614 | Name=Dmagna109614
Dmagna109615	4	scaffold_2[+]13321242-13321376	XLOC_009615 | Name=Dmagna109615
Dmagna109667	3	scaffold_2[+]13717161-13718390	XLOC_009667 | Name=Dmagna109667
Dmagna109686	4	scaffold_2[+]13873247-13874115	XLOC_009686 | Name=Dmagna109686
Dmagna109687	3	scaffold_2[+]13877504-13879668	XLOC_009687 | Name=Dmagna109687
Dmagna109688	3	scaffold_2[+]13883593-13885649	XLOC_009688 | Name=Dmagna109688
Dmagna109692	4	scaffold_2[+]13932217-13932757	XLOC_009692 | Name=Dmagna109692
Dmagna109704	4	scaffold_2[+]14047116-14048018	XLOC_009704 | Name=Dmagna109704
Dmagna109706	3	scaffold_2[+]14104814-14105299	XLOC_009706 | Name=Dmagna109706
Dmagna109707	3	scaffold_2[+]14106194-14106725	XLOC_009707 | Name=Dmagna109707
Dmagna109709	3	scaffold_2[+]14111939-14112956	XLOC_009709 | Name=Dmagna109709
Dmagna109746	3	scaffold_2[+]14376837-14377711	XLOC_009746 | Name=Dmagna109746
Dmagna109810	3	scaffold_2[-]233056-233463	XLOC_009810 | Name=Dmagna109810
Dmagna109814	3	scaffold_2[-]258109-259565	XLOC_009814 | Name=Dmagna109814
Dmagna109825	4	scaffold_2[-]384860-384961	XLOC_009825 | Name=Dmagna109825 | mapped_geneID=Dmagna007054
Dmagna109855	3	scaffold_2[-]625199-626101	XLOC_009855 | Name=Dmagna109855 | mapped_to_Xinb3=Dapma7bEVm001101
Dmagna109861	4	scaffold_2[-]711353-716694	XLOC_009861 | Name=Dmagna109861
Dmagna109884	3	scaffold_2[-]1022148-1022721	XLOC_009884 | Name=Dmagna109884
Dmagna109888	3	scaffold_2[-]1026786-1028606	XLOC_009888 | Name=Dmagna109888
Dmagna109889	3	scaffold_2[-]1028933-1029915	XLOC_009889 | Name=Dmagna109889
Dmagna109890	4	scaffold_2[-]1030425-1032782	XLOC_009890 | Name=Dmagna109890
Dmagna109894	4	scaffold_2[-]1050409-1052624	XLOC_009894 | Name=Dmagna109894
Dmagna109904	4	scaffold_2[-]1146417-1146479	XLOC_009904 | Name=Dmagna109904
Dmagna109905	3	scaffold_2[-]1148606-1149350	XLOC_009905 | Name=Dmagna109905
Dmagna109907	3	scaffold_2[-]1152130-1152984	XLOC_009907 | Name=Dmagna109907
Dmagna109908	3	scaffold_2[-]1154446-1155075	XLOC_009908 | Name=Dmagna109908
Dmagna109912	3	scaffold_2[-]1167058-1167606	XLOC_009912 | Name=Dmagna109912
Dmagna109913	3	scaffold_2[-]1168036-1168466	XLOC_009913 | Name=Dmagna109913
Dmagna109914	3	scaffold_2[-]1168606-1170869	XLOC_009914 | Name=Dmagna109914
Dmagna109919	4	scaffold_2[-]1198284-1198400	XLOC_009919 | Name=Dmagna109919
Dmagna109924	3	scaffold_2[-]1226166-1226750	XLOC_009924 | Name=Dmagna109924
Dmagna109925	3	scaffold_2[-]1230186-1230593	XLOC_009925 | Name=Dmagna109925
Dmagna109927	3	scaffold_2[-]1233193-1234087	XLOC_009927 | Name=Dmagna109927
Dmagna109928	3	scaffold_2[-]1235673-1237897	XLOC_009928 | Name=Dmagna109928
Dmagna109929	3	scaffold_2[-]1239378-1240759	XLOC_009929 | Name=Dmagna109929
Dmagna109931	3	scaffold_2[-]1245049-1245713	XLOC_009931 | Name=Dmagna109931
Dmagna109933	3	scaffold_2[-]1249262-1249679	XLOC_009933 | Name=Dmagna109933
Dmagna109936	3	scaffold_2[-]1264541-1265482	XLOC_009936 | Name=Dmagna109936
Dmagna109937	3	scaffold_2[-]1266047-1267046	XLOC_009937 | Name=Dmagna109937
Dmagna109938	3	scaffold_2[-]1267774-1269859	XLOC_009938 | Name=Dmagna109938
Dmagna109942	3	scaffold_2[-]1275450-1276292	XLOC_009942 | Name=Dmagna109942
Dmagna109943	3	scaffold_2[-]1277006-1278188	XLOC_009943 | Name=Dmagna109943
Dmagna109944	3	scaffold_2[-]1278468-1279633	XLOC_009944 | Name=Dmagna109944
Dmagna109948	3	scaffold_2[-]1289417-1290139	XLOC_009948 | Name=Dmagna109948
Dmagna109949	4	scaffold_2[-]1290889-1294696	XLOC_009949 | Name=Dmagna109949
Dmagna109950	3	scaffold_2[-]1295017-1302419	XLOC_009950 | Name=Dmagna109950
Dmagna109951	3	scaffold_2[-]1297020-1298724	XLOC_009951 | Name=Dmagna109951
Dmagna109952	3	scaffold_2[-]1299296-1300598	XLOC_009952 | Name=Dmagna109952
Dmagna109954	3	scaffold_2[-]1310661-1312369	XLOC_009954 | Name=Dmagna109954
Dmagna109956	4	scaffold_2[-]1318136-1319932	XLOC_009956 | Name=Dmagna109956
Dmagna109957	3	scaffold_2[-]1320460-1321079	XLOC_009957 | Name=Dmagna109957
Dmagna109989	3	scaffold_2[-]1588453-1590116	XLOC_009989 | Name=Dmagna109989
Dmagna110005	4	scaffold_2[-]1778252-1781990	XLOC_010005 | Name=Dmagna110005
Dmagna110040	3	scaffold_2[-]2127472-2127935	XLOC_010040 | Name=Dmagna110040
Dmagna110041	3	scaffold_2[-]2128112-2128355	XLOC_010041 | Name=Dmagna110041 | mapped_to_Xinb3=Dapma7bEVm014564
Dmagna110042	3	scaffold_2[-]2130102-2130503	XLOC_010042 | Name=Dmagna110042 | mapped_to_Xinb3=Dapma7bEVm005738
Dmagna110043	3	scaffold_2[-]2131160-2131765	XLOC_010043 | Name=Dmagna110043
Dmagna110044	3	scaffold_2[-]2134433-2134891	XLOC_010044 | Name=Dmagna110044
Dmagna110051	3	scaffold_2[-]2222458-2223677	XLOC_010051 | Name=Dmagna110051
Dmagna110053	3	scaffold_2[-]2251475-2252309	XLOC_010053 | Name=Dmagna110053
Dmagna110054	3	scaffold_2[-]2252430-2253153	XLOC_010054 | Name=Dmagna110054
Dmagna110055	3	scaffold_2[-]2253870-2254729	XLOC_010055 | Name=Dmagna110055
Dmagna110056	3	scaffold_2[-]2254841-2256152	XLOC_010056 | Name=Dmagna110056
Dmagna110057	3	scaffold_2[-]2256307-2258002	XLOC_010057 | Name=Dmagna110057
Dmagna110066	4	scaffold_2[-]2358472-2358543	XLOC_010066 | Name=Dmagna110066
Dmagna110075	4	scaffold_2[-]2534833-2539000	XLOC_010075 | Name=Dmagna110075
Dmagna110102	4	scaffold_2[-]2801201-2802948	XLOC_010102 | Name=Dmagna110102
Dmagna110107	4	scaffold_2[-]2866573-2873905	XLOC_010107 | Name=Dmagna110107
Dmagna110110	3	scaffold_2[-]2874576-2875552	XLOC_010110 | Name=Dmagna110110
Dmagna110111	3	scaffold_2[-]2876795-2878171	XLOC_010111 | Name=Dmagna110111
Dmagna110114	3	scaffold_2[-]2893272-2895287	XLOC_010114 | Name=Dmagna110114
Dmagna110115	3	scaffold_2[-]2896514-2903778	XLOC_010115 | Name=Dmagna110115
Dmagna110117	3	scaffold_2[-]2899394-2900300	XLOC_010117 | Name=Dmagna110117
Dmagna110118	3	scaffold_2[-]2900956-2901824	XLOC_010118 | Name=Dmagna110118
Dmagna110119	3	scaffold_2[-]2904648-2906065	XLOC_010119 | Name=Dmagna110119
Dmagna110120	3	scaffold_2[-]2907100-2908828	XLOC_010120 | Name=Dmagna110120
Dmagna110122	4	scaffold_2[-]2914908-2923808	XLOC_010122 | Name=Dmagna110122
Dmagna110136	4	scaffold_2[-]3120678-3133466	XLOC_010136 | Name=Dmagna110136
Dmagna110149	3	scaffold_2[-]3190649-3193109	XLOC_010149 | Name=Dmagna110149
Dmagna110163	4	scaffold_2[-]3273747-3274745	XLOC_010163 | Name=Dmagna110163 | mapped_to_Xinb3=Dapma7bEVm029363
Dmagna110174	4	scaffold_2[-]3461470-3465841	XLOC_010174 | Name=Dmagna110174
Dmagna110177	3	scaffold_2[-]3509220-3510701	XLOC_010177 | Name=Dmagna110177
Dmagna110179	4	scaffold_2[-]3523296-3525258	XLOC_010179 | Name=Dmagna110179
Dmagna110185	4	scaffold_2[-]3584965-3586093	XLOC_010185 | Name=Dmagna110185
Dmagna110197	4	scaffold_2[-]3702878-3702990	XLOC_010197 | Name=Dmagna110197
Dmagna110198	3	scaffold_2[-]3707721-3710667	XLOC_010198 | Name=Dmagna110198
Dmagna110201	4	scaffold_2[-]3726765-3727140	XLOC_010201 | Name=Dmagna110201
Dmagna110214	4	scaffold_2[-]3967278-3969127	XLOC_010214 | Name=Dmagna110214
Dmagna110245	4	scaffold_2[-]4248190-4248421	XLOC_010245 | Name=Dmagna110245
Dmagna110289	4	scaffold_2[-]4593919-4602678	XLOC_010289 | Name=Dmagna110289 | mapped_to_Xinb3=Dapma7bEVm003904;Dapma7bEVm005119;Dapma7bEVm013947
Dmagna110301	4	scaffold_2[-]4682053-4682705	XLOC_010301 | Name=Dmagna110301
Dmagna110327	3	scaffold_2[-]4952230-4952378	XLOC_010327 | Name=Dmagna110327 | mapped_geneID=Dmagna008054
Dmagna110337	4	scaffold_2[-]5009626-5011433	XLOC_010337 | Name=Dmagna110337
Dmagna110339	3	scaffold_2[-]5014298-5019212	XLOC_010339 | Name=Dmagna110339
Dmagna110355	3	scaffold_2[-]5127346-5129776	XLOC_010355 | Name=Dmagna110355
Dmagna110356	3	scaffold_2[-]5133729-5136924	XLOC_010356 | Name=Dmagna110356
Dmagna110358	3	scaffold_2[-]5142980-5144959	XLOC_010358 | Name=Dmagna110358
Dmagna110360	3	scaffold_2[-]5168964-5169475	XLOC_010360 | Name=Dmagna110360
Dmagna110361	3	scaffold_2[-]5169589-5170302	XLOC_010361 | Name=Dmagna110361
Dmagna110362	3	scaffold_2[-]5170608-5171351	XLOC_010362 | Name=Dmagna110362
Dmagna110365	3	scaffold_2[-]5182183-5187263	XLOC_010365 | Name=Dmagna110365
Dmagna110366	3	scaffold_2[-]5186211-5186696	XLOC_010366 | Name=Dmagna110366
Dmagna110368	3	scaffold_2[-]5189257-5190947	XLOC_010368 | Name=Dmagna110368
Dmagna110369	3	scaffold_2[-]5191690-5193085	XLOC_010369 | Name=Dmagna110369
Dmagna110370	4	scaffold_2[-]5195409-5195741	XLOC_010370 | Name=Dmagna110370 | mapped_geneID=Dmagna000191;Dmagna033920 | mapped_to_Xinb3=Dapma7bEVm011723;Dapma7bEVm019046
Dmagna110371	4	scaffold_2[-]5197397-5197930	XLOC_010371 | Name=Dmagna110371
Dmagna110373	3	scaffold_2[-]5213750-5214498	XLOC_010373 | Name=Dmagna110373
Dmagna110374	3	scaffold_2[-]5215307-5216306	XLOC_010374 | Name=Dmagna110374
Dmagna110377	3	scaffold_2[-]5232620-5233441	XLOC_010377 | Name=Dmagna110377
Dmagna110378	3	scaffold_2[-]5234272-5235837	XLOC_010378 | Name=Dmagna110378
Dmagna110379	3	scaffold_2[-]5240011-5242017	XLOC_010379 | Name=Dmagna110379
Dmagna110382	3	scaffold_2[-]5250445-5251156	XLOC_010382 | Name=Dmagna110382
Dmagna110383	3	scaffold_2[-]5251332-5251887	XLOC_010383 | Name=Dmagna110383
[truncated: 5,607 more rows]
