# Supplementary material for: The hologenome of Daphnia magna reveals possible DNA methylation and microbiome-mediated evolution of the host genome
Source: Nucleic Acids Res. 2023 Aug 28;51(18):9785–803. doi: 10.1093/nar/gkad685 (PMC10570034; doi:10.1093/nar/gkad685)
Supplement: gkad685_Supplemental_Files [file gkad685_supplemental_files.zip › Chaturvedi_etal_TableS8_R2.xlsx]

## Sheet: LRV0_1 to published gene set
LRV0_1 geneID	Evidence	published gene set geneID	identity (%)	coverage (No nucleotides)	LRV0_1 KO	published gene set KO	KOmatch	location	start	end	strand	blastn identifty between LRV0_1 and published gene set
Dmagna000001	4							scaffold_1	5016	5390	+	Name=Dmagna000001
Dmagna000002	3	Dapma7bEVm001108;Dapma7bEVm024202	93.4615	70		K05743		scaffold_1	5544	6470	+	Name=Dmagna000002 | mapped_to_Xinb3=Dapma7bEVm001108;Dapma7bEVm024202
Dmagna000003	2	Dapma7bEVm022815	93.814	89				scaffold_1	6897	7515	-	Name=Dmagna000003 | mapped_to_Xinb3=Dapma7bEVm022815
Dmagna000004	2	Dapma7bEVm018770;Dapma7bEVm030142	98.0998	77				scaffold_1	8265	8597	+	Name=Dmagna000004 | mapped_to_Xinb3=Dapma7bEVm018770;Dapma7bEVm030142
Dmagna000005	2	Dapma7bEVm017350	95.5675	81				scaffold_1	10217	11478	-	Name=Dmagna000005 | mapped_to_Xinb3=Dapma7bEVm017350
Dmagna000006	2							scaffold_1	11915	12761	-	Name=Dmagna000006
Dmagna000007	2							scaffold_1	13087	13708	+	Name=Dmagna000007
Dmagna000008	2							scaffold_1	13760	14336	+	Name=Dmagna000008
Dmagna000009	4							scaffold_1	18485	23635	+	Name=Dmagna000009
Dmagna000010	1							scaffold_1	24844	26123	+	Name=Dmagna000010
Dmagna000011	4	Dapma7bEVm018770;Dapma7bEVm023149;Dapma7bEVm023959;Dapma7bEVm030142	92.2238	83.6667				scaffold_1	27735	29418	+	Name=Dmagna000011 | mapped_to_Xinb3=Dapma7bEVm018770;Dapma7bEVm023149;Dapma7bEVm023959;Dapma7bEVm030142
Dmagna000012	5	Dapma7bEVm015520;Dapma7bEVm016238;Dapma7bEVm016676;Dapma7bEVm022751;Dapma7bEVm023868;Dapma7bEVm029109;Dapma7bEVm029132;Dapma7bEVm029446	92.7577	83				scaffold_1	33019	34098	+	Name=Dmagna000012 | mapped_to_Xinb3=Dapma7bEVm015520;Dapma7bEVm016238;Dapma7bEVm016676;Dapma7bEVm022751;Dapma7bEVm023868;Dapma7bEVm029109;Dapma7bEVm029132;Dapma7bEVm029446
Dmagna000013	2	Dapma7bEVm009934	95.0403	99.2286				scaffold_1	38275	39164	+	Name=Dmagna000013 | mapped_to_Xinb3=Dapma7bEVm009934
Dmagna000014	3	Dapma7bEVm004976;Dapma7bEVm009934;Dapma7bEVm025396	94.4466	94.6562				scaffold_1	53150	54979	+	Name=Dmagna000014 | mapped_to_Xinb3=Dapma7bEVm004976;Dapma7bEVm009934;Dapma7bEVm025396
Dmagna000015	3	Dapma7bEVm004976;Dapma7bEVm009934;Dapma7bEVm025396	93.572	96.717				scaffold_1	55871	58061	+	Name=Dmagna000015 | mapped_to_Xinb3=Dapma7bEVm004976;Dapma7bEVm009934;Dapma7bEVm025396
Dmagna000016	3							scaffold_1	58612	61355	+	Name=Dmagna000016
Dmagna000017	3	Dapma7bEVm009934	95.2603	96.7379				scaffold_1	62503	63314	+	Name=Dmagna000017 | mapped_to_Xinb3=Dapma7bEVm009934
Dmagna000018	2							scaffold_1	64089	66420	+	Name=Dmagna000018
Dmagna000019	3	Dapma7bEVm015198;Dapma7bEVm015972;Dapma7bEVm018399;Dapma7bEVm028939	96.385	89.093		K17751		scaffold_1	67153	68291	+	Name=Dmagna000019 | mapped_to_Xinb3=Dapma7bEVm015198;Dapma7bEVm015972;Dapma7bEVm018399;Dapma7bEVm028939
Dmagna000020	3	Dapma7bEVm001667	97.3083	95.1667				scaffold_1	68959	69836	+	Name=Dmagna000020 | mapped_to_Xinb3=Dapma7bEVm001667
Dmagna000021	3	Dapma7bEVm009855;Dapma7bEVm018107	89.8289	91.2766				scaffold_1	71685	72530	+	Name=Dmagna000021 | mapped_to_Xinb3=Dapma7bEVm009855;Dapma7bEVm018107
Dmagna000022	5	Dapma7bEVm000971;Dapma7bEVm009855	99.3599	91.5714	K11153	K11153	1	scaffold_1	73656	78227	-	Name=Dmagna000022 | mapped_to_Xinb3=Dapma7bEVm000971;Dapma7bEVm009855
Dmagna000023	3	Dapma7bEVm009699	98.0451	99.6				scaffold_1	76967	78157	+	Name=Dmagna000023 | mapped_to_Xinb3=Dapma7bEVm009699
Dmagna000024	1	Dapma7bEVm004488	88.2386	97.744				scaffold_1	80600	81901	-	Name=Dmagna000024 | mapped_to_Xinb3=Dapma7bEVm004488
Dmagna000025	5	Dapma7bEVm006179	99.2454	98				scaffold_1	82024	86686	-	Name=Dmagna000025 | mapped_to_Xinb3=Dapma7bEVm006179
Dmagna000026	5	Dapma7bEVm005876	99.1549	86.9286	K14387	K14387	1	scaffold_1	87249	89841	-	Name=Dmagna000026 | mapped_to_Xinb3=Dapma7bEVm005876
Dmagna000027	5	Dapma7bEVm000879;Dapma7bEVm002076;Dapma7bEVm008749;Dapma7bEVm010101;Dapma7bEVm010545;Dapma7bEVm013035;Dapma7bEVm014747;Dapma7bEVm015120;Dapma7bEVm015121;Dapma7bEVm015166;Dapma7bEVm015503;Dapma7bEVm015563;Dapma7bEVm015696;Dapma7bEVm015757;Dapma7bEVm015758;Dapma7bEVm015837;Dapma7bEVm016138;Dapma7bEVm018701;Dapma7bEVm028878;Dapma7bEVm029264	83.4261	80.66		K01283		scaffold_1	90498	91258	-	Name=Dmagna000027 | mapped_to_Xinb3=Dapma7bEVm000879;Dapma7bEVm002076;Dapma7bEVm008749;Dapma7bEVm010101;Dapma7bEVm010545;Dapma7bEVm013035;Dapma7bEVm014747;Dapma7bEVm015120;Dapma7bEVm015121;Dapma7bEVm015166;Dapma7bEVm015503;Dapma7bEVm015563;Dapma7bEVm015696;Dapma7bEVm015757;Dapma7bEVm015758;Dapma7bEVm015837;Dapma7bEVm016138;Dapma7bEVm018701;Dapma7bEVm028878;Dapma7bEVm029264
Dmagna000028	4	Dapma7bEVm009776;Dapma7bEVm015376;Dapma7bEVm024405	91.6335	88.5614	K19479	K19479	1	scaffold_1	92558	94672	-	Name=Dmagna000028 | mapped_to_Xinb3=Dapma7bEVm009776;Dapma7bEVm015376;Dapma7bEVm024405
Dmagna000029	4	Dapma7bEVm018389;Dapma7bEVm023899;Dapma7bEVm029162;Dapma7bEVm029452	98.1587	100				scaffold_1	96538	99860	-	Name=Dmagna000029 | mapped_to_Xinb3=Dapma7bEVm018389;Dapma7bEVm023899;Dapma7bEVm029162;Dapma7bEVm029452
Dmagna000030	3	Dapma7bEVm009524;Dapma7bEVm009826;Dapma7bEVm018389;Dapma7bEVm023900	86.9568	79.25		K19479		scaffold_1	101735	103980	-	Name=Dmagna000030 | mapped_to_Xinb3=Dapma7bEVm009524;Dapma7bEVm009826;Dapma7bEVm018389;Dapma7bEVm023900
Dmagna000031	4	Dapma7bEVm018389;Dapma7bEVm023901	98.5384	94.069	K19479	K19479	1	scaffold_1	105352	107373	-	Name=Dmagna000031 | mapped_to_Xinb3=Dapma7bEVm018389;Dapma7bEVm023901
Dmagna000032	5	Dapma7bEVm018389	96.8137	100				scaffold_1	107590	110360	-	Name=Dmagna000032 | mapped_to_Xinb3=Dapma7bEVm018389
Dmagna000033	5	Dapma7bEVm005563	99.0096	97				scaffold_1	111444	113773	-	Name=Dmagna000033 | mapped_to_Xinb3=Dapma7bEVm005563
Dmagna000034	3	Dapma7bEVm008537	98.925	99				scaffold_1	115317	116202	+	Name=Dmagna000034 | mapped_to_Xinb3=Dapma7bEVm008537
Dmagna000035	1							scaffold_1	116400	116728	+	Name=Dmagna000035
Dmagna000036	5	Dapma7bEVm010836	99.3808	95	K15015	K15015	1	scaffold_1	117461	120711	-	Name=Dmagna000036 | mapped_to_Xinb3=Dapma7bEVm010836
Dmagna000037	5	Dapma7bEVm011090	99.3651	89.4286	K09550	K09550	1	scaffold_1	123760	124556	+	Name=Dmagna000037 | mapped_to_Xinb3=Dapma7bEVm011090
Dmagna000038	4	Dapma7bEVm000672	99.0204	93.6818				scaffold_1	125921	131708	+	Name=Dmagna000038 | mapped_to_Xinb3=Dapma7bEVm000672
Dmagna000039	5	Dapma7bEVm003302	98.2653	94.4091	K12504	K12504	1	scaffold_1	131856	134661	+	Name=Dmagna000039 | mapped_to_Xinb3=Dapma7bEVm003302
Dmagna000040	5	Dapma7bEVm002319	99.5665	92.2692	K07509	K07509	1	scaffold_1	135650	137910	+	Name=Dmagna000040 | mapped_to_Xinb3=Dapma7bEVm002319
Dmagna000041	4	Dapma7bEVm002319;Dapma7bEVm004952	99.2372	97.3333	K02911	K07509;K02911	1	scaffold_1	137871	139221	-	Name=Dmagna000041 | mapped_to_Xinb3=Dapma7bEVm002319;Dapma7bEVm004952
Dmagna000042	1	Dapma7bEVm002319;Dapma7bEVm004952	99.7501	73		K07509;K02911		scaffold_1	138549	138986	+	Name=Dmagna000042 | mapped_to_Xinb3=Dapma7bEVm002319;Dapma7bEVm004952
Dmagna000043	5	Dapma7bEVm000959	98.8063	93.2174	K12504	K12504	1	scaffold_1	139563	141454	+	Name=Dmagna000043 | mapped_to_Xinb3=Dapma7bEVm000959
Dmagna000044	5	Dapma7bEVm007799	99.861	100	K08852	K08852	1	scaffold_1	141622	144367	+	Name=Dmagna000044 | mapped_to_Xinb3=Dapma7bEVm007799
Dmagna000045	5	Dapma7bEVm005035	99.6997	99.4	K00021	K00021	1	scaffold_1	145179	149661	+	Name=Dmagna000045 | mapped_to_Xinb3=Dapma7bEVm005035
Dmagna000046	5	Dapma7bEVm000098;Dapma7bEVm027405	99.399	94.2388	K20163	K20163	1	scaffold_1	149925	159356	+	Name=Dmagna000046 | mapped_to_Xinb3=Dapma7bEVm000098;Dapma7bEVm027405
Dmagna000047	4	Dapma7bEVm009776;Dapma7bEVm015376;Dapma7bEVm023902	97.6051	92.6026		K19479		scaffold_1	161055	163227	+	Name=Dmagna000047 | mapped_to_Xinb3=Dapma7bEVm009776;Dapma7bEVm015376;Dapma7bEVm023902
Dmagna000048	3	Dapma7bEVm015569	99.4262	97.2				scaffold_1	163391	164299	-	Name=Dmagna000048 | mapped_to_Xinb3=Dapma7bEVm015569
Dmagna000049	3	Dapma7bEVm004964	99.3308	98.2353				scaffold_1	165081	165661	-	Name=Dmagna000049 | mapped_to_Xinb3=Dapma7bEVm004964
Dmagna000050	5	Dapma7bEVm000898	99.3126	91.4231	K01135	K01135	1	scaffold_1	168141	170463	-	Name=Dmagna000050 | mapped_to_Xinb3=Dapma7bEVm000898
Dmagna000051	5	Dapma7bEVm006167	99.1443	100	K24869	K24869	1	scaffold_1	170789	177030	+	Name=Dmagna000051 | mapped_to_Xinb3=Dapma7bEVm006167
Dmagna000052	2							scaffold_1	181991	183004	+	Name=Dmagna000052
Dmagna000053	1							scaffold_1	185099	186892	-	Name=Dmagna000053
Dmagna000054	2							scaffold_1	189423	190163	-	Name=Dmagna000054
Dmagna000055	1							scaffold_1	209453	210383	+	Name=Dmagna000055
Dmagna000056	5	Dapma7bEVm003183;Dapma7bEVm027789	99.6561	80.875	K09370	K09370	1	scaffold_1	218549	220016	+	Name=Dmagna000056 | mapped_to_Xinb3=Dapma7bEVm003183;Dapma7bEVm027789
Dmagna000057	1							scaffold_1	221854	223524	+	Name=Dmagna000057
Dmagna000058	5	Dapma7bEVm027789	99.513	86	K09370	K09370	1	scaffold_1	224544	227855	+	Name=Dmagna000058 | mapped_to_Xinb3=Dapma7bEVm027789
Dmagna000059	4	Dapma7bEVm003183;Dapma7bEVm027789	99.4901	97		K09370		scaffold_1	233988	234296	+	Name=Dmagna000059 | mapped_to_Xinb3=Dapma7bEVm003183;Dapma7bEVm027789
Dmagna000060	5	Dapma7bEVm003948	99.635	94.5				scaffold_1	236176	237339	-	Name=Dmagna000060 | mapped_to_Xinb3=Dapma7bEVm003948
Dmagna000061	5	Dapma7bEVm005321	98.235	100	K23505	K23505	1	scaffold_1	237808	239164	+	Name=Dmagna000061 | mapped_to_Xinb3=Dapma7bEVm005321
Dmagna000062	5	Dapma7bEVm004340	99.517	100	K08870	K08870	1	scaffold_1	239241	241127	-	Name=Dmagna000062 | mapped_to_Xinb3=Dapma7bEVm004340
Dmagna000063	5	Dapma7bEVm005817	99.2422	100	K20476	K20476	1	scaffold_1	241806	243810	-	Name=Dmagna000063 | mapped_to_Xinb3=Dapma7bEVm005817
Dmagna000064	5	Dapma7bEVm003801	99.5717	89.4545	K06072	K06072	1	scaffold_1	246951	248806	-	Name=Dmagna000064 | mapped_to_Xinb3=Dapma7bEVm003801
Dmagna000065	5	Dapma7bEVm002189	99.1071	92.6857				scaffold_1	248910	252191	-	Name=Dmagna000065 | mapped_to_Xinb3=Dapma7bEVm002189
Dmagna000066	4	Dapma7bEVm018559;Dapma7bEVm023903	97.917	93.5				scaffold_1	252193	253301	-	Name=Dmagna000066 | mapped_to_Xinb3=Dapma7bEVm018559;Dapma7bEVm023903
Dmagna000067	5	Dapma7bEVm018559	98.1741	95	K07819			scaffold_1	253875	255624	-	Name=Dmagna000067 | mapped_to_Xinb3=Dapma7bEVm018559
Dmagna000068	5	Dapma7bEVm010752	99.3633	87.3333				scaffold_1	256777	258342	+	Name=Dmagna000068 | mapped_to_Xinb3=Dapma7bEVm010752
Dmagna000069	5	Dapma7bEVm001113	99.4536	98.1818	K05655	K05655	1	scaffold_1	258415	261411	+	Name=Dmagna000069 | mapped_to_Xinb3=Dapma7bEVm001113
Dmagna000070	5	Dapma7bEVm003196	99.094	92	K08193	K08193	1	scaffold_1	261504	266281	+	Name=Dmagna000070 | mapped_to_Xinb3=Dapma7bEVm003196
Dmagna000071	5	Dapma7bEVm001181	99.4655	94.6364	K08193	K08193	1	scaffold_1	266502	268962	+	Name=Dmagna000071 | mapped_to_Xinb3=Dapma7bEVm001181
Dmagna000072	5	Dapma7bEVm005193	99.5177	94.3333				scaffold_1	269461	272263	+	Name=Dmagna000072 | mapped_to_Xinb3=Dapma7bEVm005193
Dmagna000073	1							scaffold_1	272057	272601	+	Name=Dmagna000073
Dmagna000074	5	Dapma7bEVm002255	99.539	90.125	K08193	K08193	1	scaffold_1	273190	276527	+	Name=Dmagna000074 | mapped_to_Xinb3=Dapma7bEVm002255
Dmagna000075	4	Dapma7bEVm001071;Dapma7bEVm024354	93.5482	99		K21890		scaffold_1	276704	277416	-	Name=Dmagna000075 | mapped_to_Xinb3=Dapma7bEVm001071;Dapma7bEVm024354
Dmagna000076	4	Dapma7bEVm011469	97.6805	92				scaffold_1	278837	280909	+	Name=Dmagna000076 | mapped_to_Xinb3=Dapma7bEVm011469
Dmagna000077	5	Dapma7bEVm011337;Dapma7bEVm030237	99.0441	98	K12074	K12074	1	scaffold_1	282924	287505	+	Name=Dmagna000077 | mapped_to_Xinb3=Dapma7bEVm011337;Dapma7bEVm030237
Dmagna000078	5	Dapma7bEVm030237	99.1083	96	K08193			scaffold_1	288664	291180	+	Name=Dmagna000078 | mapped_to_Xinb3=Dapma7bEVm030237
Dmagna000079	5	Dapma7bEVm027647;Dapma7bEVm027648	99.699	100	K12598	K12598	1	scaffold_1	292215	296128	+	Name=Dmagna000079 | mapped_to_Xinb3=Dapma7bEVm027647;Dapma7bEVm027648
Dmagna000080	5	Dapma7bEVm005918	99.7684	86.2	K07297	K07297	1	scaffold_1	296605	298634	-	Name=Dmagna000080 | mapped_to_Xinb3=Dapma7bEVm005918
Dmagna000082	5	Dapma7bEVm004543	99.2609	90.6061	K23712	K23712	1	scaffold_1	312934	332000	+	Name=Dmagna000082 | mapped_to_Xinb3=Dapma7bEVm004543
Dmagna000083	5	Dapma7bEVm001702;Dapma7bEVm015185	99.4587	96.5	K18669	K20655;K18669	1	scaffold_1	336090	348489	-	Name=Dmagna000083 | mapped_to_Xinb3=Dapma7bEVm001702;Dapma7bEVm015185
Dmagna000084	1							scaffold_1	343637	344637	+	Name=Dmagna000084
Dmagna000085	1							scaffold_1	344813	346359	+	Name=Dmagna000085
Dmagna000088	1							scaffold_1	354530	355072	+	Name=Dmagna000088
Dmagna000089	3	Dapma7bEVm015185	99.2506	96.2857		K18669		scaffold_1	361161	366047	-	Name=Dmagna000089 | mapped_to_Xinb3=Dapma7bEVm015185
Dmagna000090	1							scaffold_1	370000	370247	-	Name=Dmagna000090
Dmagna000091	2							scaffold_1	382254	382704	+	Name=Dmagna000091
Dmagna000092	3							scaffold_1	384536	385604	-	Name=Dmagna000092
Dmagna000093	4	Dapma7bEVm010535	99.626	99				scaffold_1	390676	391928	-	Name=Dmagna000093 | mapped_to_Xinb3=Dapma7bEVm010535
Dmagna000094	5	Dapma7bEVm004161	99.4121	100	K12864	K12864	1	scaffold_1	392872	395723	-	Name=Dmagna000094 | mapped_to_Xinb3=Dapma7bEVm004161
Dmagna000095	5	Dapma7bEVm010552	99.7449	100	K07305	K07305	1	scaffold_1	399145	402350	+	Name=Dmagna000095 | mapped_to_Xinb3=Dapma7bEVm010552
Dmagna000096	5	Dapma7bEVm006440;Dapma7bEVm010552	98.9118	95.3	K14394	K14394;K07305	1	scaffold_1	402579	403766	-	Name=Dmagna000096 | mapped_to_Xinb3=Dapma7bEVm006440;Dapma7bEVm010552
Dmagna000097	5	Dapma7bEVm009523;Dapma7bEVm010570;Dapma7bEVm016738;Dapma7bEVm028514	87.0127	93.2		K05096		scaffold_1	404178	409630	-	Name=Dmagna000097 | mapped_to_Xinb3=Dapma7bEVm009523;Dapma7bEVm010570;Dapma7bEVm016738;Dapma7bEVm028514
Dmagna000099	3	Dapma7bEVm008643;Dapma7bEVm014949	98.3189	94.5				scaffold_1	416949	417438	-	Name=Dmagna000099 | mapped_to_Xinb3=Dapma7bEVm008643;Dapma7bEVm014949
Dmagna000100	5	Dapma7bEVm014949;Dapma7bEVm023905	96.6486	98.3014				scaffold_1	417790	424166	-	Name=Dmagna000100 | mapped_to_Xinb3=Dapma7bEVm014949;Dapma7bEVm023905
Dmagna000101	4	Dapma7bEVm014949;Dapma7bEVm023905	95.7945	88				scaffold_1	427289	429536	-	Name=Dmagna000101 | mapped_to_Xinb3=Dapma7bEVm014949;Dapma7bEVm023905
Dmagna000102	1							scaffold_1	442447	442919	+	Name=Dmagna000102
Dmagna000103	2	Dapma7bEVm014949;Dapma7bEVm023905	99.1423	99.2667				scaffold_1	447810	448205	-	Name=Dmagna000103 | mapped_to_Xinb3=Dapma7bEVm014949;Dapma7bEVm023905
Dmagna000104	3	Dapma7bEVm006919	98.6937	99.3333				scaffold_1	449698	450266	-	Name=Dmagna000104 | mapped_to_Xinb3=Dapma7bEVm006919
Dmagna000105	5	Dapma7bEVm023906;Dapma7bEVm028105	98.9434	96.4	K07841	K07841	1	scaffold_1	451220	452557	-	Name=Dmagna000105 | mapped_to_Xinb3=Dapma7bEVm023906;Dapma7bEVm028105
Dmagna000106	4	Dapma7bEVm014949	95.7547	99.8431				scaffold_1	453063	460028	-	Name=Dmagna000106 | mapped_to_Xinb3=Dapma7bEVm014949
Dmagna000107	4	Dapma7bEVm014949	99.3686	86				scaffold_1	463711	466600	-	Name=Dmagna000107 | mapped_to_Xinb3=Dapma7bEVm014949
Dmagna000108	2							scaffold_1	477383	477835	+	Name=Dmagna000108
Dmagna000109	1	Dapma7bEVm005738	99.438	97				scaffold_1	481924	482184	+	Name=Dmagna000109 | mapped_to_Xinb3=Dapma7bEVm005738
Dmagna000110	2							scaffold_1	483810	484870	-	Name=Dmagna000110
Dmagna000111	1							scaffold_1	496518	496967	+	Name=Dmagna000111
Dmagna000112	5	Dapma7bEVm000470;Dapma7bEVm023686	99.5132	95.8	K23288	K23288	1	scaffold_1	497855	502765	+	Name=Dmagna000112 | mapped_to_Xinb3=Dapma7bEVm000470;Dapma7bEVm023686
Dmagna000113	5	Dapma7bEVm000740	98.8859	96.5769				scaffold_1	503319	505325	-	Name=Dmagna000113 | mapped_to_Xinb3=Dapma7bEVm000740
Dmagna000114	5	Dapma7bEVm011425	99.6947	94.9	K04462	K04462	1	scaffold_1	534883	540270	+	Name=Dmagna000114 | mapped_to_Xinb3=Dapma7bEVm011425
Dmagna000115	5	Dapma7bEVm003233	99.7712	96	K14827	K14827	1	scaffold_1	540710	542865	+	Name=Dmagna000115 | mapped_to_Xinb3=Dapma7bEVm003233
Dmagna000116	5	Dapma7bEVm001709	99.6185	85.9231	K10597	K10597	1	scaffold_1	543666	547724	+	Name=Dmagna000116 | mapped_to_Xinb3=Dapma7bEVm001709
Dmagna000117	5	Dapma7bEVm007749	99.535	97.3333	K04577	K04577	1	scaffold_1	549010	554956	-	Name=Dmagna000117 | mapped_to_Xinb3=Dapma7bEVm007749
Dmagna000118	3	Dapma7bEVm000028	99.087	96		K17700		scaffold_1	556478	562078	+	Name=Dmagna000118 | mapped_to_Xinb3=Dapma7bEVm000028
Dmagna000119	1							scaffold_1	562648	563143	+	Name=Dmagna000119
Dmagna000120	2							scaffold_1	570056	571174	+	Name=Dmagna000120
Dmagna000121	5							scaffold_1	579095	580292	+	Name=Dmagna000121
Dmagna000122	1	Dapma7bEVm026570	99.444	92				scaffold_1	582844	583663	+	Name=Dmagna000122 | mapped_to_Xinb3=Dapma7bEVm026570
Dmagna000123	4	Dapma7bEVm000028;Dapma7bEVm027385;Dapma7bEVm030484;Dapma7bEVm030745	99.8365	86.125		K17700		scaffold_1	585892	588576	+	Name=Dmagna000123 | mapped_to_Xinb3=Dapma7bEVm000028;Dapma7bEVm027385;Dapma7bEVm030484;Dapma7bEVm030745
Dmagna000124	5	Dapma7bEVm000028;Dapma7bEVm027385	99.8072	96.6667	K17700	K17700	1	scaffold_1	593654	600637	+	Name=Dmagna000124 | mapped_to_Xinb3=Dapma7bEVm000028;Dapma7bEVm027385
Dmagna000125	4	Dapma7bEVm000427;Dapma7bEVm002645;Dapma7bEVm027734	92.2011	73	K01951	K01951	1	scaffold_1	604302	608039	-	Name=Dmagna000125 | mapped_to_Xinb3=Dapma7bEVm000427;Dapma7bEVm002645;Dapma7bEVm027734
Dmagna000126	5	Dapma7bEVm000426;Dapma7bEVm000427;Dapma7bEVm027462	96.6444	95.5833	K17264	K17264;K01951	1	scaffold_1	608772	609332	-	Name=Dmagna000126 | mapped_to_Xinb3=Dapma7bEVm000426;Dapma7bEVm000427;Dapma7bEVm027462
Dmagna000127	4							scaffold_1	609669	615067	-	Name=Dmagna000127
Dmagna000128	2	Dapma7bEVm004404;Dapma7bEVm009166	100	92.6667				scaffold_1	615614	615943	-	Name=Dmagna000128 | mapped_to_Xinb3=Dapma7bEVm004404;Dapma7bEVm009166
Dmagna000129	5	Dapma7bEVm004404	99.8942	95.5				scaffold_1	615821	617755	+	Name=Dmagna000129 | mapped_to_Xinb3=Dapma7bEVm004404
Dmagna000130	5	Dapma7bEVm002478	98.9212	93				scaffold_1	617948	619957	+	Name=Dmagna000130 | mapped_to_Xinb3=Dapma7bEVm002478
Dmagna000131	5	Dapma7bEVm011830	98.371	98	K04393	K04393	1	scaffold_1	620180	621924	-	Name=Dmagna000131 | mapped_to_Xinb3=Dapma7bEVm011830
Dmagna000132	5	Dapma7bEVm011425;Dapma7bEVm015769	99.6378	99.1		K04462		scaffold_1	622342	628466	-	Name=Dmagna000132 | mapped_to_Xinb3=Dapma7bEVm011425;Dapma7bEVm015769
Dmagna000133	1	Dapma7bEVm030622	98.8077	94				scaffold_1	631811	633109	+	Name=Dmagna000133 | mapped_to_Xinb3=Dapma7bEVm030622
Dmagna000134	3	Dapma7bEVm011469	97.619	78				scaffold_1	654624	656047	+	Name=Dmagna000134 | mapped_to_Xinb3=Dapma7bEVm011469
Dmagna000135	2	Dapma7bEVm022197	95.93	73				scaffold_1	656523	657333	-	Name=Dmagna000135 | mapped_to_Xinb3=Dapma7bEVm022197
Dmagna000136	5	Dapma7bEVm000426;Dapma7bEVm000427;Dapma7bEVm027462	99.2113	85.6667	K17264	K17264;K01951	1	scaffold_1	657232	660089	+	Name=Dmagna000136 | mapped_to_Xinb3=Dapma7bEVm000426;Dapma7bEVm000427;Dapma7bEVm027462
Dmagna000137	5	Dapma7bEVm000604	99.5221	95.1717	K06237	K06237	1	scaffold_1	661781	670472	-	Name=Dmagna000137 | mapped_to_Xinb3=Dapma7bEVm000604
Dmagna000138	2							scaffold_1	671162	671836	+	Name=Dmagna000138
Dmagna000139	1							scaffold_1	676138	676504	+	Name=Dmagna000139
Dmagna000140	5	Dapma7bEVm001026	99.3884	96.3333	K06237	K06237	1	scaffold_1	681545	690209	+	Name=Dmagna000140 | mapped_to_Xinb3=Dapma7bEVm001026
Dmagna000141	1	Dapma7bEVm001026	99.371	92		K06237		scaffold_1	690502	691345	+	Name=Dmagna000141 | mapped_to_Xinb3=Dapma7bEVm001026
Dmagna000142	5	Dapma7bEVm011434	99.4472	96.5	K08155	K08155	1	scaffold_1	692477	699999	-	Name=Dmagna000142 | mapped_to_Xinb3=Dapma7bEVm011434
Dmagna000143	1							scaffold_1	703297	703608	+	Name=Dmagna000143
Dmagna000144	5	Dapma7bEVm009782	98.9836	99.875	K03522	K03522	1	scaffold_1	705946	707692	-	Name=Dmagna000144 | mapped_to_Xinb3=Dapma7bEVm009782
Dmagna000145	5	Dapma7bEVm011527	99.5268	89.1739	K17613	K17613	1	scaffold_1	707760	716714	+	Name=Dmagna000145 | mapped_to_Xinb3=Dapma7bEVm011527
Dmagna000146	5	Dapma7bEVm011975	97.674	100				scaffold_1	719535	720229	+	Name=Dmagna000146 | mapped_to_Xinb3=Dapma7bEVm011975
Dmagna000147	4	Dapma7bEVm010245	99.4334	98.6667				scaffold_1	720990	724093	+	Name=Dmagna000147 | mapped_to_Xinb3=Dapma7bEVm010245
Dmagna000148	5	Dapma7bEVm002952;Dapma7bEVm011098	100	97.4545	K12160			scaffold_1	725667	726305	+	Name=Dmagna000148 | mapped_to_Xinb3=Dapma7bEVm002952;Dapma7bEVm011098
Dmagna000149	5	Dapma7bEVm002952;Dapma7bEVm011098	98.3713	91.1667				scaffold_1	726598	727185	+	Name=Dmagna000149 | mapped_to_Xinb3=Dapma7bEVm002952;Dapma7bEVm011098
Dmagna000150	5	Dapma7bEVm010321	98.8342	96.2	K07937	K07937	1	scaffold_1	728442	729176	+	Name=Dmagna000150 | mapped_to_Xinb3=Dapma7bEVm010321
Dmagna000151	5	Dapma7bEVm004559	99.3972	98.8571	K23424	K23424	1	scaffold_1	733849	740054	-	Name=Dmagna000151 | mapped_to_Xinb3=Dapma7bEVm004559
Dmagna000152	2							scaffold_1	742541	744579	-	Name=Dmagna000152
Dmagna000153	2							scaffold_1	757415	759213	-	Name=Dmagna000153
Dmagna000154	4	Dapma7bEVm004559	99.9004	95.6		K23424		scaffold_1	767939	768653	-	Name=Dmagna000154 | mapped_to_Xinb3=Dapma7bEVm004559
Dmagna000155	1							scaffold_1	769258	769661	+	Name=Dmagna000155
Dmagna000156	2							scaffold_1	771551	772678	+	Name=Dmagna000156
Dmagna000157	1							scaffold_1	772974	773700	-	Name=Dmagna000157
Dmagna000158	2							scaffold_1	778051	778639	-	Name=Dmagna000158
Dmagna000159	5	Dapma7bEVm005157	99.3012	97.6667	K12384	K12384	1	scaffold_1	785748	788377	+	Name=Dmagna000159 | mapped_to_Xinb3=Dapma7bEVm005157
Dmagna000160	5	Dapma7bEVm004723	98.4584	98.1818	K12384	K12384	1	scaffold_1	788754	791155	+	Name=Dmagna000160 | mapped_to_Xinb3=Dapma7bEVm004723
Dmagna000161	5	Dapma7bEVm006043	99.459	94	K11153	K11153	1	scaffold_1	791399	793811	+	Name=Dmagna000161 | mapped_to_Xinb3=Dapma7bEVm006043
Dmagna000162	1							scaffold_1	794645	795341	+	Name=Dmagna000162
Dmagna000163	4	Dapma7bEVm011848	99.3057	95.6667				scaffold_1	797336	798064	-	Name=Dmagna000163 | mapped_to_Xinb3=Dapma7bEVm011848
Dmagna000164	5	Dapma7bEVm003333	99.5048	99.3333	K07819	K07819	1	scaffold_1	798856	801986	-	Name=Dmagna000164 | mapped_to_Xinb3=Dapma7bEVm003333
Dmagna000165	5	Dapma7bEVm001843	99.6102	92.2	K00763	K00763	1	scaffold_1	802233	806141	-	Name=Dmagna000165 | mapped_to_Xinb3=Dapma7bEVm001843
Dmagna000166	5	Dapma7bEVm006693;Dapma7bEVm008049	99.2422	91.2	K18708	K18708	1	scaffold_1	807873	808367	-	Name=Dmagna000166 | mapped_to_Xinb3=Dapma7bEVm006693;Dapma7bEVm008049
Dmagna000167	5	Dapma7bEVm004118	99.5727	97.3333				scaffold_1	810804	817565	+	Name=Dmagna000167 | mapped_to_Xinb3=Dapma7bEVm004118
Dmagna000168	5	Dapma7bEVm010450	99.0473	96.8	K12854	K12854	1	scaffold_1	817639	824401	+	Name=Dmagna000168 | mapped_to_Xinb3=Dapma7bEVm010450
Dmagna000169	5	Dapma7bEVm002834	98.5819	94	K18932	K18932	1	scaffold_1	824643	826545	-	Name=Dmagna000169 | mapped_to_Xinb3=Dapma7bEVm002834
Dmagna000170	5	Dapma7bEVm007674	97.032	85.5	K11153	K11153	1	scaffold_1	826355	828505	+	Name=Dmagna000170 | mapped_to_Xinb3=Dapma7bEVm007674
Dmagna000171	5	Dapma7bEVm000578	98.6861	91	K11153	K11153	1	scaffold_1	828632	830665	+	Name=Dmagna000171 | mapped_to_Xinb3=Dapma7bEVm000578
Dmagna000172	5	Dapma7bEVm000578;Dapma7bEVm002249	98.0944	97.8	K12350	K11153;K12350	1	scaffold_1	830725	834866	-	Name=Dmagna000172 | mapped_to_Xinb3=Dapma7bEVm000578;Dapma7bEVm002249
Dmagna000173	5	Dapma7bEVm010214	99.4756	97.8	K22803	K22803	1	scaffold_1	835172	840084	+	Name=Dmagna000173 | mapped_to_Xinb3=Dapma7bEVm010214
Dmagna000174	5	Dapma7bEVm008649	99.5247	99	K22803	K22803	1	scaffold_1	840332	843794	+	Name=Dmagna000174 | mapped_to_Xinb3=Dapma7bEVm008649
Dmagna000175	1							scaffold_1	844150	845357	+	Name=Dmagna000175
Dmagna000176	1							scaffold_1	846631	846945	+	Name=Dmagna000176
Dmagna000178	5	Dapma7bEVm007784	99.7235	93				scaffold_1	848974	854890	+	Name=Dmagna000178 | mapped_to_Xinb3=Dapma7bEVm007784
Dmagna000179	5	Dapma7bEVm004064	99.726	78.5	K00232	K00232	1	scaffold_1	855193	858411	-	Name=Dmagna000179 | mapped_to_Xinb3=Dapma7bEVm004064
Dmagna000180	3	Dapma7bEVm009703	98.822	91		K08789		scaffold_1	858568	860897	+	Name=Dmagna000180 | mapped_to_Xinb3=Dapma7bEVm009703
Dmagna000181	2	Dapma7bEVm009703	99.6761	76		K08789		scaffold_1	862469	866054	+	Name=Dmagna000181 | mapped_to_Xinb3=Dapma7bEVm009703
Dmagna000182	5	Dapma7bEVm009703	99.3953	93.7742	K08789	K08789	1	scaffold_1	865305	874841	+	Name=Dmagna000182 | mapped_to_Xinb3=Dapma7bEVm009703
Dmagna000183	5	Dapma7bEVm007831;Dapma7bEVm009703	99.5036	95.8947		K08789		scaffold_1	875255	876190	-	Name=Dmagna000183 | mapped_to_Xinb3=Dapma7bEVm007831;Dapma7bEVm009703
Dmagna000184	5	Dapma7bEVm007600;Dapma7bEVm009703	99.8285	100	K15169	K15169;K08789	1	scaffold_1	876742	880694	+	Name=Dmagna000184 | mapped_to_Xinb3=Dapma7bEVm007600;Dapma7bEVm009703
Dmagna000185	5	Dapma7bEVm007792	99.6368	97	K16518	K16518	1	scaffold_1	881533	884189	+	Name=Dmagna000185 | mapped_to_Xinb3=Dapma7bEVm007792
Dmagna000186	4	Dapma7bEVm007792;Dapma7bEVm008648	99.5823	89.6667	K25770	K16518;K25770	1	scaffold_1	885170	885847	-	Name=Dmagna000186 | mapped_to_Xinb3=Dapma7bEVm007792;Dapma7bEVm008648
Dmagna000187	2							scaffold_1	888156	889986	+	Name=Dmagna000187
Dmagna000188	4	Dapma7bEVm004513	99.4463	96.5				scaffold_1	890034	895783	+	Name=Dmagna000188 | mapped_to_Xinb3=Dapma7bEVm004513
Dmagna000189	1							scaffold_1	897160	897872	+	Name=Dmagna000189
Dmagna000190	5	Dapma7bEVm003052	99.002	100	K20053	K20053	1	scaffold_1	898186	903336	+	Name=Dmagna000190 | mapped_to_Xinb3=Dapma7bEVm003052
Dmagna000191	1	Dapma7bEVm011723;Dapma7bEVm019046	90.6693	99.6667				scaffold_1	916763	917083	-	Name=Dmagna000191 | mapped_to_Xinb3=Dapma7bEVm011723;Dapma7bEVm019046
Dmagna000192	1							scaffold_1	917598	918898	+	Name=Dmagna000192
Dmagna000193	4	Dapma7bEVm010185	98.247	91				scaffold_1	920214	921922	-	Name=Dmagna000193 | mapped_to_Xinb3=Dapma7bEVm010185
Dmagna000194	5	Dapma7bEVm005080	99.5697	94.9048	K16684	K16684	1	scaffold_1	922832	925830	-	Name=Dmagna000194 | mapped_to_Xinb3=Dapma7bEVm005080
Dmagna000195	5	Dapma7bEVm006060	98.9117	87.5	K03434	K03434	1	scaffold_1	925945	928017	-	Name=Dmagna000195 | mapped_to_Xinb3=Dapma7bEVm006060
Dmagna000196	5	Dapma7bEVm002996	99.2395	96	K12818	K12818	1	scaffold_1	928166	932288	+	Name=Dmagna000196 | mapped_to_Xinb3=Dapma7bEVm002996
Dmagna000197	5	Dapma7bEVm019244;Dapma7bEVm019598	99.423	100	K23728	K23728	1	scaffold_1	932383	934082	+	Name=Dmagna000197 | mapped_to_Xinb3=Dapma7bEVm019244;Dapma7bEVm019598
Dmagna000198	5	Dapma7bEVm010463	99.3713	92.3889				scaffold_1	939918	954462	+	Name=Dmagna000198 | mapped_to_Xinb3=Dapma7bEVm010463
Dmagna000199	4	Dapma7bEVm010034	99.553	98.6364				scaffold_1	955959	960861	+	Name=Dmagna000199 | mapped_to_Xinb3=Dapma7bEVm010034
Dmagna000200	5	Dapma7bEVm006588;Dapma7bEVm010034	99.4993	97.25				scaffold_1	961007	962406	-	Name=Dmagna000200 | mapped_to_Xinb3=Dapma7bEVm006588;Dapma7bEVm010034
Dmagna000201	5	Dapma7bEVm005006	99.3286	98.25	K24810	K24810	1	scaffold_1	962647	967963	+	Name=Dmagna000201 | mapped_to_Xinb3=Dapma7bEVm005006
Dmagna000202	4	Dapma7bEVm000417;Dapma7bEVm015027;Dapma7bEVm024406	92.7073	86.2027		K19479		scaffold_1	969129	972558	+	Name=Dmagna000202 | mapped_to_Xinb3=Dapma7bEVm000417;Dapma7bEVm015027;Dapma7bEVm024406
Dmagna000205	5	Dapma7bEVm010801	99.555	100	K24936	K24936	1	scaffold_1	975718	986324	-	Name=Dmagna000205 | mapped_to_Xinb3=Dapma7bEVm010801
Dmagna000206	2							scaffold_1	995358	996153	-	Name=Dmagna000206
Dmagna000207	5	Dapma7bEVm005553	99.6321	98.4444	K10598	K10598	1	scaffold_1	1008302	1010776	-	Name=Dmagna000207 | mapped_to_Xinb3=Dapma7bEVm005553
Dmagna000208	5	Dapma7bEVm004378	100	99				scaffold_1	1011739	1017913	-	Name=Dmagna000208 | mapped_to_Xinb3=Dapma7bEVm004378
Dmagna000209	5	Dapma7bEVm000952	99.4988	89.2432	K01379	K01379	1	scaffold_1	1021701	1024437	+	Name=Dmagna000209 | mapped_to_Xinb3=Dapma7bEVm000952
Dmagna000210	5	Dapma7bEVm000254;Dapma7bEVm015001;Dapma7bEVm027353	99.6439	99.2778	K01379	K01379;K05850	1	scaffold_1	1024874	1026694	+	Name=Dmagna000210 | mapped_to_Xinb3=Dapma7bEVm000254;Dapma7bEVm015001;Dapma7bEVm027353
Dmagna000211	5	Dapma7bEVm012426;Dapma7bEVm015001;Dapma7bEVm027353;Dapma7bEVm030672	96.6511	96.3333	K05850	K05850	1	scaffold_1	1027395	1034442	+	Name=Dmagna000211 | mapped_to_Xinb3=Dapma7bEVm012426;Dapma7bEVm015001;Dapma7bEVm027353;Dapma7bEVm030672
Dmagna000212	2							scaffold_1	1034630	1036236	+	Name=Dmagna000212
Dmagna000213	5	Dapma7bEVm003041;Dapma7bEVm015001;Dapma7bEVm027353	99.7358	86.1176		K05850		scaffold_1	1037279	1041026	+	Name=Dmagna000213 | mapped_to_Xinb3=Dapma7bEVm003041;Dapma7bEVm015001;Dapma7bEVm027353
Dmagna000214	5	Dapma7bEVm003070	99.3936	88.7959	K13525	K13525	1	scaffold_1	1042010	1045702	+	Name=Dmagna000214 | mapped_to_Xinb3=Dapma7bEVm003070
Dmagna000215	5	Dapma7bEVm005417	99.434	99	K18663	K18663	1	scaffold_1	1045906	1052529	+	Name=Dmagna000215 | mapped_to_Xinb3=Dapma7bEVm005417
Dmagna000216	2	Dapma7bEVm005417;Dapma7bEVm015087	99.6127	90.3333		K18663		scaffold_1	1055813	1056114	+	Name=Dmagna000216 | mapped_to_Xinb3=Dapma7bEVm005417;Dapma7bEVm015087
Dmagna000217	4	Dapma7bEVm005417;Dapma7bEVm015087	98.5417	99.5		K18663		scaffold_1	1056154	1058783	+	Name=Dmagna000217 | mapped_to_Xinb3=Dapma7bEVm005417;Dapma7bEVm015087
Dmagna000218	5	Dapma7bEVm005417;Dapma7bEVm005913	99.6942	98.5	K06013	K18663;K06013	1	scaffold_1	1059344	1061108	-	Name=Dmagna000218 | mapped_to_Xinb3=Dapma7bEVm005417;Dapma7bEVm005913
Dmagna000219	2							scaffold_1	1063110	1063466	+	Name=Dmagna000219
Dmagna000220	2	Dapma7bEVm022691	95.4193	91				scaffold_1	1063926	1064256	+	Name=Dmagna000220 | mapped_to_Xinb3=Dapma7bEVm022691
Dmagna000221	2	Dapma7bEVm011239;Dapma7bEVm012367;Dapma7bEVm012851;Dapma7bEVm015274;Dapma7bEVm015275;Dapma7bEVm015673;Dapma7bEVm018687;Dapma7bEVm029044	89.0441	86				scaffold_1	1065722	1066162	-	Name=Dmagna000221 | mapped_to_Xinb3=Dapma7bEVm011239;Dapma7bEVm012367;Dapma7bEVm012851;Dapma7bEVm015274;Dapma7bEVm015275;Dapma7bEVm015673;Dapma7bEVm018687;Dapma7bEVm029044
Dmagna000222	1							scaffold_1	1067736	1069367	-	Name=Dmagna000222
Dmagna000223	2	Dapma7bEVm000427;Dapma7bEVm001334;Dapma7bEVm002645;Dapma7bEVm008440;Dapma7bEVm009390;Dapma7bEVm010651;Dapma7bEVm010652;Dapma7bEVm012013;Dapma7bEVm012200;Dapma7bEVm013050;Dapma7bEVm015693;Dapma7bEVm018495;Dapma7bEVm018766;Dapma7bEVm018834;Dapma7bEVm019045;Dapma7bEVm022732;Dapma7bEVm023920;Dapma7bEVm025772;Dapma7bEVm027037;Dapma7bEVm027291;Dapma7bEVm027734;Dapma7bEVm028526;Dapma7bEVm028710;Dapma7bE…	87.4644	95.7021		K01951		scaffold_1	1069658	1069961	-	Name=Dmagna000223 | mapped_to_Xinb3=Dapma7bEVm000427;Dapma7bEVm001334;Dapma7bEVm002645;Dapma7bEVm008440;Dapma7bEVm009390;Dapma7bEVm010651;Dapma7bEVm010652;Dapma7bEVm012013;Dapma7bEVm012200;Dapma7bEVm013050;Dapma7bEVm015693;Dapma7bEVm018495;Dapma7bEVm018766;Dapma7bEVm018834;Dapma7bEVm019045;Dapma7bEVm022732;Dapma7bEVm023920;Dapma7bEVm025772;Dapma7bEVm027037;Dapma7bEVm027291;Dapma7bEVm027734;Dapma7…
Dmagna000224	4	Dapma7bEVm013050;Dapma7bEVm015338	89.8247	81.8571	K01951			scaffold_1	1069993	1071282	-	Name=Dmagna000224 | mapped_to_Xinb3=Dapma7bEVm013050;Dapma7bEVm015338
Dmagna000225	4	Dapma7bEVm001334;Dapma7bEVm002441;Dapma7bEVm002645;Dapma7bEVm007189;Dapma7bEVm007198;Dapma7bEVm007396;Dapma7bEVm007962;Dapma7bEVm008137;Dapma7bEVm009127;Dapma7bEVm011491;Dapma7bEVm011497;Dapma7bEVm011852;Dapma7bEVm012879;Dapma7bEVm013039;Dapma7bEVm015681;Dapma7bEVm015692;Dapma7bEVm015693;Dapma7bEVm015733;Dapma7bEVm015734;Dapma7bEVm015816;Dapma7bEVm018598;Dapma7bEVm018793;Dapma7bEVm018814;Dapma7bE…	87.8885	91.3913		K13129;K01951		scaffold_1	1071559	1071963	-	Name=Dmagna000225 | mapped_to_Xinb3=Dapma7bEVm001334;Dapma7bEVm002441;Dapma7bEVm002645;Dapma7bEVm007189;Dapma7bEVm007198;Dapma7bEVm007396;Dapma7bEVm007962;Dapma7bEVm008137;Dapma7bEVm009127;Dapma7bEVm011491;Dapma7bEVm011497;Dapma7bEVm011852;Dapma7bEVm012879;Dapma7bEVm013039;Dapma7bEVm015681;Dapma7bEVm015692;Dapma7bEVm015693;Dapma7bEVm015733;Dapma7bEVm015734;Dapma7bEVm015816;Dapma7bEVm018598;Dapma7…
Dmagna000226	1							scaffold_1	1073177	1073589	+	Name=Dmagna000226
Dmagna000227	5	Dapma7bEVm000942	99.7109	96.1304	K15538	K15538	1	scaffold_1	1073970	1076186	+	Name=Dmagna000227 | mapped_to_Xinb3=Dapma7bEVm000942
Dmagna000228	4	Dapma7bEVm000518	99.245	100				scaffold_1	1076896	1078996	+	Name=Dmagna000228 | mapped_to_Xinb3=Dapma7bEVm000518
Dmagna000229	2	Dapma7bEVm000518	98.351	92.5				scaffold_1	1086115	1086799	+	Name=Dmagna000229 | mapped_to_Xinb3=Dapma7bEVm000518
Dmagna000230	2	Dapma7bEVm000518;Dapma7bEVm015480	97.4333	98.0667				scaffold_1	1087042	1087675	+	Name=Dmagna000230 | mapped_to_Xinb3=Dapma7bEVm000518;Dapma7bEVm015480
Dmagna000231	3	Dapma7bEVm000518;Dapma7bEVm015480	93.2641	94.5				scaffold_1	1087759	1089815	+	Name=Dmagna000231 | mapped_to_Xinb3=Dapma7bEVm000518;Dapma7bEVm015480
Dmagna000232	5	Dapma7bEVm005381;Dapma7bEVm015480	99.2475	100	K18161	K18161	1	scaffold_1	1090051	1090785	+	Name=Dmagna000232 | mapped_to_Xinb3=Dapma7bEVm005381;Dapma7bEVm015480
Dmagna000233	4	Dapma7bEVm000391;Dapma7bEVm027460	99.6399	88.8	K06083	K06083	1	scaffold_1	1090814	1097816	+	Name=Dmagna000233 | mapped_to_Xinb3=Dapma7bEVm000391;Dapma7bEVm027460
Dmagna000234	5	Dapma7bEVm007439	99.9638	95.6				scaffold_1	1098103	1101164	+	Name=Dmagna000234 | mapped_to_Xinb3=Dapma7bEVm007439
Dmagna000235	4	Dapma7bEVm001810	97.0623	91.2566	K19479			scaffold_1	1101363	1103884	-	Name=Dmagna000235 | mapped_to_Xinb3=Dapma7bEVm001810
Dmagna000236	4	Dapma7bEVm015027;Dapma7bEVm015207;Dapma7bEVm024405;Dapma7bEVm024406	97.7336	96.679	K19479	K19479	1	scaffold_1	1105260	1107402	-	Name=Dmagna000236 | mapped_to_Xinb3=Dapma7bEVm015027;Dapma7bEVm015207;Dapma7bEVm024405;Dapma7bEVm024406
Dmagna000237	4	Dapma7bEVm015027;Dapma7bEVm015207;Dapma7bEVm024405;Dapma7bEVm024406	97.566	97.5432	K19479	K19479	1	scaffold_1	1109232	1111420	-	Name=Dmagna000237 | mapped_to_Xinb3=Dapma7bEVm015027;Dapma7bEVm015207;Dapma7bEVm024405;Dapma7bEVm024406
Dmagna000238	4	Dapma7bEVm015027;Dapma7bEVm015207;Dapma7bEVm024405;Dapma7bEVm024406	97.1787	97.1124	K19479	K19479	1	scaffold_1	1112802	1114994	-	Name=Dmagna000238 | mapped_to_Xinb3=Dapma7bEVm015027;Dapma7bEVm015207;Dapma7bEVm024405;Dapma7bEVm024406
Dmagna000239	4	Dapma7bEVm006943	98.7798	88.75				scaffold_1	1116123	1117083	-	Name=Dmagna000239 | mapped_to_Xinb3=Dapma7bEVm006943
Dmagna000240	4	Dapma7bEVm015027;Dapma7bEVm015207;Dapma7bEVm024405	95.6351	85.6481		K19479		scaffold_1	1119042	1121417	-	Name=Dmagna000240 | mapped_to_Xinb3=Dapma7bEVm015027;Dapma7bEVm015207;Dapma7bEVm024405
Dmagna000241	2							scaffold_1	1128609	1128825	+	Name=Dmagna000241
Dmagna000242	4	Dapma7bEVm001502	99.4096	95.8571				scaffold_1	1133272	1137311	-	Name=Dmagna000242 | mapped_to_Xinb3=Dapma7bEVm001502
Dmagna000243	3	Dapma7bEVm009524;Dapma7bEVm009826	95.0443	88.4863	K19479	K19479	1	scaffold_1	1140669	1142991	-	Name=Dmagna000243 | mapped_to_Xinb3=Dapma7bEVm009524;Dapma7bEVm009826
Dmagna000244	4	Dapma7bEVm014942;Dapma7bEVm024404	97.7076	90.3913		K01872		scaffold_1	1145554	1147594	-	Name=Dmagna000244 | mapped_to_Xinb3=Dapma7bEVm014942;Dapma7bEVm024404
Dmagna000245	4	Dapma7bEVm009524;Dapma7bEVm009826	96.0243	90.1509	K19479	K19479	1	scaffold_1	1149612	1151383	-	Name=Dmagna000245 | mapped_to_Xinb3=Dapma7bEVm009524;Dapma7bEVm009826
Dmagna000246	5	Dapma7bEVm006284;Dapma7bEVm009524	99.4185	97.5	K01867	K01867;K19479	1	scaffold_1	1152985	1154569	-	Name=Dmagna000246 | mapped_to_Xinb3=Dapma7bEVm006284;Dapma7bEVm009524
Dmagna000247	5	Dapma7bEVm006814;Dapma7bEVm009524;Dapma7bEVm010849;Dapma7bEVm022996	99.3575	100		K19479;K05313		scaffold_1	1154957	1156729	+	Name=Dmagna000247 | mapped_to_Xinb3=Dapma7bEVm006814;Dapma7bEVm009524;Dapma7bEVm010849;Dapma7bEVm022996
Dmagna000248	5	Dapma7bEVm009524;Dapma7bEVm010849;Dapma7bEVm022996	98.2599	89.5333	K05313	K19479;K05313	1	scaffold_1	1156880	1169752	-	Name=Dmagna000248 | mapped_to_Xinb3=Dapma7bEVm009524;Dapma7bEVm010849;Dapma7bEVm022996
Dmagna000249	2							scaffold_1	1171256	1171933	+	Name=Dmagna000249
Dmagna000250	4							scaffold_1	1175253	1175740	-	Name=Dmagna000250
Dmagna000251	3							scaffold_1	1180351	1181498	-	Name=Dmagna000251
Dmagna000252	1							scaffold_1	1183233	1183791	+	Name=Dmagna000252
Dmagna000253	5	Dapma7bEVm010040	99.4864	95	K05313	K05313	1	scaffold_1	1199004	1204779	+	Name=Dmagna000253 | mapped_to_Xinb3=Dapma7bEVm010040
Dmagna000254	3	Dapma7bEVm001614;Dapma7bEVm024355;Dapma7bEVm027616;Dapma7bEVm029470	97.4289	81.8571				scaffold_1	1206054	1207218	-	Name=Dmagna000254 | mapped_to_Xinb3=Dapma7bEVm001614;Dapma7bEVm024355;Dapma7bEVm027616;Dapma7bEVm029470
Dmagna000255	4	Dapma7bEVm008135;Dapma7bEVm010462;Dapma7bEVm012326;Dapma7bEVm015681;Dapma7bEVm015733;Dapma7bEVm018703;Dapma7bEVm018793;Dapma7bEVm018821;Dapma7bEVm019009;Dapma7bEVm027734	91.0405	84.3		K12311;K01951		scaffold_1	1208278	1209182	+	Name=Dmagna000255 | mapped_to_Xinb3=Dapma7bEVm008135;Dapma7bEVm010462;Dapma7bEVm012326;Dapma7bEVm015681;Dapma7bEVm015733;Dapma7bEVm018703;Dapma7bEVm018793;Dapma7bEVm018821;Dapma7bEVm019009;Dapma7bEVm027734
Dmagna000256	1							scaffold_1	1209473	1210202	+	Name=Dmagna000256
Dmagna000257	4	Dapma7bEVm002441;Dapma7bEVm002645;Dapma7bEVm007396;Dapma7bEVm007962;Dapma7bEVm018598;Dapma7bEVm018703;Dapma7bEVm018821;Dapma7bEVm027734;Dapma7bEVm028712	92.6504	79.3111		K13129;K01951		scaffold_1	1211820	1213188	+	Name=Dmagna000257 | mapped_to_Xinb3=Dapma7bEVm002441;Dapma7bEVm002645;Dapma7bEVm007396;Dapma7bEVm007962;Dapma7bEVm018598;Dapma7bEVm018703;Dapma7bEVm018821;Dapma7bEVm027734;Dapma7bEVm028712
Dmagna000258	2	Dapma7bEVm007581;Dapma7bEVm007583;Dapma7bEVm008148;Dapma7bEVm009126;Dapma7bEVm013636;Dapma7bEVm018738;Dapma7bEVm022176;Dapma7bEVm027334;Dapma7bEVm029057;Dapma7bEVm029372;Dapma7bEVm029661;Dapma7bEVm030643	92.0859	85.8214		K01951		scaffold_1	1214039	1214704	+	Name=Dmagna000258 | mapped_to_Xinb3=Dapma7bEVm007581;Dapma7bEVm007583;Dapma7bEVm008148;Dapma7bEVm009126;Dapma7bEVm013636;Dapma7bEVm018738;Dapma7bEVm022176;Dapma7bEVm027334;Dapma7bEVm029057;Dapma7bEVm029372;Dapma7bEVm029661;Dapma7bEVm030643
Dmagna000259	5	Dapma7bEVm013542;Dapma7bEVm022459;Dapma7bEVm029530;Dapma7bEVm030643	95.7261	86.6667				scaffold_1	1214905	1215656	+	Name=Dmagna000259 | mapped_to_Xinb3=Dapma7bEVm013542;Dapma7bEVm022459;Dapma7bEVm029530;Dapma7bEVm030643
Dmagna000260	3	Dapma7bEVm012363;Dapma7bEVm015846	91.3923	86.5				scaffold_1	1218644	1219187	+	Name=Dmagna000260 | mapped_to_Xinb3=Dapma7bEVm012363;Dapma7bEVm015846
Dmagna000261	2	Dapma7bEVm029372;Dapma7bEVm029661;Dapma7bEVm030643	94.8188	81				scaffold_1	1221301	1222402	-	Name=Dmagna000261 | mapped_to_Xinb3=Dapma7bEVm029372;Dapma7bEVm029661;Dapma7bEVm030643
Dmagna000262	4	Dapma7bEVm009500;Dapma7bEVm023772	98.8665	92.8235				scaffold_1	1223032	1225764	+	Name=Dmagna000262 | mapped_to_Xinb3=Dapma7bEVm009500;Dapma7bEVm023772
Dmagna000263	1	Dapma7bEVm003423;Dapma7bEVm009452;Dapma7bEVm013140;Dapma7bEVm016998;Dapma7bEVm018822;Dapma7bEVm022628	93.0074	90.8333				scaffold_1	1230012	1230392	+	Name=Dmagna000263 | mapped_to_Xinb3=Dapma7bEVm003423;Dapma7bEVm009452;Dapma7bEVm013140;Dapma7bEVm016998;Dapma7bEVm018822;Dapma7bEVm022628
Dmagna000264	2	Dapma7bEVm003423;Dapma7bEVm009452	95.157	93				scaffold_1	1231048	1231677	+	Name=Dmagna000264 | mapped_to_Xinb3=Dapma7bEVm003423;Dapma7bEVm009452
Dmagna000265	1							scaffold_1	1232460	1232955	+	Name=Dmagna000265
Dmagna000266	4	Dapma7bEVm003423;Dapma7bEVm009452	93.7452	85				scaffold_1	1233260	1235678	+	Name=Dmagna000266 | mapped_to_Xinb3=Dapma7bEVm003423;Dapma7bEVm009452
Dmagna000267	5	Dapma7bEVm001809	99.642	94	K19519	K19519	1	scaffold_1	1237375	1243096	-	Name=Dmagna000267 | mapped_to_Xinb3=Dapma7bEVm001809
Dmagna000268	1	Dapma7bEVm001809;Dapma7bEVm013880	99.4825	90		K19519		scaffold_1	1242874	1243358	-	Name=Dmagna000268 | mapped_to_Xinb3=Dapma7bEVm001809;Dapma7bEVm013880
Dmagna000269	4							scaffold_1	1250735	1251592	-	Name=Dmagna000269
Dmagna000270	5	Dapma7bEVm010882;Dapma7bEVm030472	100	98.2857				scaffold_1	1256963	1261650	+	Name=Dmagna000270 | mapped_to_Xinb3=Dapma7bEVm010882;Dapma7bEVm030472
Dmagna000271	1							scaffold_1	1262040	1262364	+	Name=Dmagna000271
Dmagna000272	5	Dapma7bEVm006617	95.811	94	K15111	K15111	1	scaffold_1	1264152	1265289	-	Name=Dmagna000272 | mapped_to_Xinb3=Dapma7bEVm006617
Dmagna000273	4	Dapma7bEVm005017;Dapma7bEVm008066	97.7627	100		K11126		scaffold_1	1266214	1267454	+	Name=Dmagna000273 | mapped_to_Xinb3=Dapma7bEVm005017;Dapma7bEVm008066
Dmagna000274	5	Dapma7bEVm005017	99.4327	99.25	K11126	K11126	1	scaffold_1	1267513	1271950	-	Name=Dmagna000274 | mapped_to_Xinb3=Dapma7bEVm005017
Dmagna000275	1							scaffold_1	1274395	1275780	+	Name=Dmagna000275
Dmagna000276	1							scaffold_1	1280282	1281561	+	Name=Dmagna000276
Dmagna000277	2							scaffold_1	1282305	1284176	+	Name=Dmagna000277
Dmagna000278	1							scaffold_1	1288838	1289271	+	Name=Dmagna000278
Dmagna000279	5	Dapma7bEVm012426;Dapma7bEVm015001;Dapma7bEVm027353;Dapma7bEVm030672	93.5988	87.0952	K05850	K05850	1	scaffold_1	1290294	1304485	+	Name=Dmagna000279 | mapped_to_Xinb3=Dapma7bEVm012426;Dapma7bEVm015001;Dapma7bEVm027353;Dapma7bEVm030672
Dmagna000280	3	Dapma7bEVm015001;Dapma7bEVm027353	98.9511	90.4545		K05850		scaffold_1	1305552	1308489	+	Name=Dmagna000280 | mapped_to_Xinb3=Dapma7bEVm015001;Dapma7bEVm027353
Dmagna000281	3	Dapma7bEVm015001;Dapma7bEVm027353	99.8332	94		K05850		scaffold_1	1311318	1315554	+	Name=Dmagna000281 | mapped_to_Xinb3=Dapma7bEVm015001;Dapma7bEVm027353
Dmagna000282	5	Dapma7bEVm007984	99.0646	88.4286				scaffold_1	1316742	1321099	-	Name=Dmagna000282 | mapped_to_Xinb3=Dapma7bEVm007984
Dmagna000283	1							scaffold_1	1329988	1330428	-	Name=Dmagna000283
Dmagna000284	2							scaffold_1	1330498	1330783	+	Name=Dmagna000284
Dmagna000285	2							scaffold_1	1331516	1332220	-	Name=Dmagna000285
Dmagna000286	1							scaffold_1	1340749	1341150	-	Name=Dmagna000286
Dmagna000287	1							scaffold_1	1344461	1344977	-	Name=Dmagna000287
Dmagna000288	2							scaffold_1	1347923	1348373	+	Name=Dmagna000288
Dmagna000289	2	Dapma7bEVm012209	95.1401	79.8571				scaffold_1	1352825	1353831	+	Name=Dmagna000289 | mapped_to_Xinb3=Dapma7bEVm012209
Dmagna000290	5	Dapma7bEVm015108;Dapma7bEVm024403;Dapma7bEVm028920	96.6829	96.3529		K03251		scaffold_1	1356027	1358872	-	Name=Dmagna000290 | mapped_to_Xinb3=Dapma7bEVm015108;Dapma7bEVm024403;Dapma7bEVm028920
Dmagna000291	2							scaffold_1	1363014	1363408	-	Name=Dmagna000291
Dmagna000292	5	Dapma7bEVm015108;Dapma7bEVm024403	96.9896	99.3333		K03251		scaffold_1	1363718	1367633	-	Name=Dmagna000292 | mapped_to_Xinb3=Dapma7bEVm015108;Dapma7bEVm024403
Dmagna000293	1							scaffold_1	1375118	1375405	-	Name=Dmagna000293
Dmagna000294	2							scaffold_1	1375948	1377628	+	Name=Dmagna000294
Dmagna000295	1							scaffold_1	1381374	1382264	+	Name=Dmagna000295
Dmagna000296	1							scaffold_1	1386599	1387536	-	Name=Dmagna000296
Dmagna000297	1							scaffold_1	1393976	1394212	-	Name=Dmagna000297
Dmagna000298	5	Dapma7bEVm005422	99.3405	99.875	K20099	K20099	1	scaffold_1	1395436	1401376	-	Name=Dmagna000298 | mapped_to_Xinb3=Dapma7bEVm005422
Dmagna000299	5	Dapma7bEVm004772	99.5555	96.8333	K12348	K12348	1	scaffold_1	1401934	1404243	+	Name=Dmagna000299 | mapped_to_Xinb3=Dapma7bEVm004772
Dmagna000300	5	Dapma7bEVm004874	99.636	100	K14648	K14648	1	scaffold_1	1404342	1405680	+	Name=Dmagna000300 | mapped_to_Xinb3=Dapma7bEVm004874
Dmagna000301	3	Dapma7bEVm011927	98.485	86				scaffold_1	1408450	1409097	-	Name=Dmagna000301 | mapped_to_Xinb3=Dapma7bEVm011927
Dmagna000302	2							scaffold_1	1409100	1409697	-	Name=Dmagna000302
Dmagna000303	5	Dapma7bEVm002966	99.4826	92.5714	K11427	K11427	1	scaffold_1	1410938	1419129	+	Name=Dmagna000303 | mapped_to_Xinb3=Dapma7bEVm002966
Dmagna000304	1							scaffold_1	1419251	1419716	-	Name=Dmagna000304
Dmagna000305	5	Dapma7bEVm009708;Dapma7bEVm012028;Dapma7bEVm024402	98.4974	96.8571				scaffold_1	1420953	1428550	-	Name=Dmagna000305 | mapped_to_Xinb3=Dapma7bEVm009708;Dapma7bEVm012028;Dapma7bEVm024402
Dmagna000306	5	Dapma7bEVm009708;Dapma7bEVm012028;Dapma7bEVm024402	96.3393	88.8889				scaffold_1	1431103	1439139	+	Name=Dmagna000306 | mapped_to_Xinb3=Dapma7bEVm009708;Dapma7bEVm012028;Dapma7bEVm024402
Dmagna000307	4	Dapma7bEVm010362	99.484	98.75				scaffold_1	1439501	1442945	+	Name=Dmagna000307 | mapped_to_Xinb3=Dapma7bEVm010362
Dmagna000308	5	Dapma7bEVm004076	99.6558	96.3684	K18723	K18723	1	scaffold_1	1444825	1447533	-	Name=Dmagna000308 | mapped_to_Xinb3=Dapma7bEVm004076
Dmagna000309	4							scaffold_1	1448038	1450173	+	Name=Dmagna000309
Dmagna000310	1							scaffold_1	1450412	1450725	+	Name=Dmagna000310
Dmagna000311	1							scaffold_1	1451731	1452045	-	Name=Dmagna000311
Dmagna000312	5	Dapma7bEVm002738	99.901	99.2	K11324	K11324	1	scaffold_1	1453470	1455763	-	Name=Dmagna000312 | mapped_to_Xinb3=Dapma7bEVm002738
Dmagna000313	4	Dapma7bEVm001689	99.8449	99	K11789	K11789	1	scaffold_1	1455957	1461445	+	Name=Dmagna000313 | mapped_to_Xinb3=Dapma7bEVm001689
Dmagna000314	3	Dapma7bEVm001689;Dapma7bEVm011938	100	95.3333		K11789		scaffold_1	1461464	1462074	-	Name=Dmagna000314 | mapped_to_Xinb3=Dapma7bEVm001689;Dapma7bEVm011938
Dmagna000315	5	Dapma7bEVm002960	99.4754	94.1803				scaffold_1	1463840	1471834	+	Name=Dmagna000315 | mapped_to_Xinb3=Dapma7bEVm002960
Dmagna000316	5	Dapma7bEVm000525;Dapma7bEVm015867	99.3145	94.8		K20182		scaffold_1	1474772	1475938	-	Name=Dmagna000316 | mapped_to_Xinb3=Dapma7bEVm000525;Dapma7bEVm015867
Dmagna000317	2	Dapma7bEVm002703;Dapma7bEVm008036;Dapma7bEVm022255;Dapma7bEVm027024	85.4326	75.75		K13356;K10411		scaffold_1	1476206	1481547	-	Name=Dmagna000317 | mapped_to_Xinb3=Dapma7bEVm002703;Dapma7bEVm008036;Dapma7bEVm022255;Dapma7bEVm027024
Dmagna000318	4	Dapma7bEVm001369	99.8028	97.2308	K25203	K25203	1	scaffold_1	1483930	1488382	-	Name=Dmagna000318 | mapped_to_Xinb3=Dapma7bEVm001369
Dmagna000319	5	Dapma7bEVm015778	99.633	91.3333				scaffold_1	1493762	1494527	+	Name=Dmagna000319 | mapped_to_Xinb3=Dapma7bEVm015778
Dmagna000320	5	Dapma7bEVm012471;Dapma7bEVm028766	98.4727	92.3				scaffold_1	1495709	1497080	-	Name=Dmagna000320 | mapped_to_Xinb3=Dapma7bEVm012471;Dapma7bEVm028766
Dmagna000321	5	Dapma7bEVm004566	99.7586	98.7619				scaffold_1	1498106	1502861	-	Name=Dmagna000321 | mapped_to_Xinb3=Dapma7bEVm004566
Dmagna000322	5	Dapma7bEVm004624	99.7368	92				scaffold_1	1504245	1512026	-	Name=Dmagna000322 | mapped_to_Xinb3=Dapma7bEVm004624
Dmagna000323	1							scaffold_1	1513912	1514711	-	Name=Dmagna000323
Dmagna000324	3	Dapma7bEVm023722	98.6445	99				scaffold_1	1521088	1522350	-	Name=Dmagna000324 | mapped_to_Xinb3=Dapma7bEVm023722
Dmagna000325	4	Dapma7bEVm024121	96.4477	74				scaffold_1	1534747	1536713	+	Name=Dmagna000325 | mapped_to_Xinb3=Dapma7bEVm024121
Dmagna000326	4							scaffold_1	1536743	1537342	+	Name=Dmagna000326
Dmagna000327	3							scaffold_1	1543145	1543456	-	Name=Dmagna000327
Dmagna000328	3	Dapma7bEVm000562	99.0408	96.6667				scaffold_1	1546718	1549891	-	Name=Dmagna000328 | mapped_to_Xinb3=Dapma7bEVm000562
Dmagna000329	2	Dapma7bEVm008307	98.718	93				scaffold_1	1550070	1550391	-	Name=Dmagna000329 | mapped_to_Xinb3=Dapma7bEVm008307
Dmagna000330	2	Dapma7bEVm002426;Dapma7bEVm008307;Dapma7bEVm012980	99.863	70.8		K15115		scaffold_1	1551221	1551761	-	Name=Dmagna000330 | mapped_to_Xinb3=Dapma7bEVm002426;Dapma7bEVm008307;Dapma7bEVm012980
Dmagna000331	5	Dapma7bEVm002426	99.6909	86.5714	K15115	K15115	1	scaffold_1	1552165	1554961	-	Name=Dmagna000331 | mapped_to_Xinb3=Dapma7bEVm002426
Dmagna000332	2							scaffold_1	1555584	1555924	+	Name=Dmagna000332
Dmagna000333	5	Dapma7bEVm003502	99.6072	95.3548				scaffold_1	1556080	1561352	-	Name=Dmagna000333 | mapped_to_Xinb3=Dapma7bEVm003502
Dmagna000334	5	Dapma7bEVm010788	99.146	95				scaffold_1	1561957	1563325	-	Name=Dmagna000334 | mapped_to_Xinb3=Dapma7bEVm010788
Dmagna000335	5	Dapma7bEVm007132	99.5397	90.6667				scaffold_1	1564108	1565847	-	Name=Dmagna000335 | mapped_to_Xinb3=Dapma7bEVm007132
Dmagna000336	5	Dapma7bEVm007899	99.214	100				scaffold_1	1565941	1567671	+	Name=Dmagna000336 | mapped_to_Xinb3=Dapma7bEVm007899
Dmagna000337	3	Dapma7bEVm007306	99.7825	94				scaffold_1	1572636	1578994	-	Name=Dmagna000337 | mapped_to_Xinb3=Dapma7bEVm007306
Dmagna000338	2							scaffold_1	1575791	1577524	-	Name=Dmagna000338
Dmagna000339	5	Dapma7bEVm005257	99.5845	96	K19488			scaffold_1	1579547	1581783	-	Name=Dmagna000339 | mapped_to_Xinb3=Dapma7bEVm005257
Dmagna000340	2							scaffold_1	1584442	1586301	-	Name=Dmagna000340
Dmagna000341	5	Dapma7bEVm006829	99.713	87.2				scaffold_1	1591522	1592514	-	Name=Dmagna000341 | mapped_to_Xinb3=Dapma7bEVm006829
Dmagna000342	1							scaffold_1	1607054	1607480	-	Name=Dmagna000342
Dmagna000343	5	Dapma7bEVm006566	99.5757	97.1429				scaffold_1	1610415	1612151	+	Name=Dmagna000343 | mapped_to_Xinb3=Dapma7bEVm006566
Dmagna000344	4	Dapma7bEVm011320	99.623	98.25				scaffold_1	1612184	1617645	-	Name=Dmagna000344 | mapped_to_Xinb3=Dapma7bEVm011320
Dmagna000345	4	Dapma7bEVm000070	96.914	97				scaffold_1	1619106	1619440	-	Name=Dmagna000345 | mapped_to_Xinb3=Dapma7bEVm000070
Dmagna000346	3	Dapma7bEVm000070	95.6759	94.3846				scaffold_1	1622041	1624371	-	Name=Dmagna000346 | mapped_to_Xinb3=Dapma7bEVm000070
Dmagna000347	5	Dapma7bEVm008243;Dapma7bEVm008375	99.6242	99	K03537	K17790;K03537	1	scaffold_1	1624857	1625740	+	Name=Dmagna000347 | mapped_to_Xinb3=Dapma7bEVm008243;Dapma7bEVm008375
Dmagna000348	5	Dapma7bEVm008243;Dapma7bEVm008375	99.654	99.6	K17790	K17790;K03537	1	scaffold_1	1625785	1626785	-	Name=Dmagna000348 | mapped_to_Xinb3=Dapma7bEVm008243;Dapma7bEVm008375
Dmagna000349	5	Dapma7bEVm009844	99.2135	97.5	K00616	K00616	1	scaffold_1	1627298	1629437	-	Name=Dmagna000349 | mapped_to_Xinb3=Dapma7bEVm009844
Dmagna000350	5	Dapma7bEVm004837	99.7613	95				scaffold_1	1630915	1635256	-	Name=Dmagna000350 | mapped_to_Xinb3=Dapma7bEVm004837
Dmagna000351	1							scaffold_1	1637029	1637448	+	Name=Dmagna000351
Dmagna000352	4	Dapma7bEVm004837	100	73				scaffold_1	1643700	1647726	-	Name=Dmagna000352 | mapped_to_Xinb3=Dapma7bEVm004837
Dmagna000353	2							scaffold_1	1646366	1646848	+	Name=Dmagna000353
Dmagna000354	2							scaffold_1	1650647	1652152	+	Name=Dmagna000354
Dmagna000355	2							scaffold_1	1654338	1655422	+	Name=Dmagna000355
Dmagna000356	5	Dapma7bEVm009498;Dapma7bEVm028322	99.3461	95.825	K04863	K04863	1	scaffold_1	1658425	1666686	-	Name=Dmagna000356 | mapped_to_Xinb3=Dapma7bEVm009498;Dapma7bEVm028322
Dmagna000357	3	Dapma7bEVm009498;Dapma7bEVm028322	98.934	85		K04863		scaffold_1	1673573	1674909	-	Name=Dmagna000357 | mapped_to_Xinb3=Dapma7bEVm009498;Dapma7bEVm028322
Dmagna000358	1							scaffold_1	1677399	1679965	-	Name=Dmagna000358
Dmagna000359	1							scaffold_1	1694938	1696567	+	Name=Dmagna000359
Dmagna000360	2							scaffold_1	1701199	1702906	+	Name=Dmagna000360
Dmagna000361	4							scaffold_1	1704354	1705128	-	Name=Dmagna000361
Dmagna000362	2							scaffold_1	1707846	1710260	+	Name=Dmagna000362
Dmagna000363	1							scaffold_1	1710492	1711591	+	Name=Dmagna000363
Dmagna000364	1							scaffold_1	1715047	1717399	+	Name=Dmagna000364
Dmagna000365	5	Dapma7bEVm001035;Dapma7bEVm010798;Dapma7bEVm028556;Dapma7bEVm030403	99.3729	94.3571		K11456		scaffold_1	1714479	1725976	+	Name=Dmagna000365 | mapped_to_Xinb3=Dapma7bEVm001035;Dapma7bEVm010798;Dapma7bEVm028556;Dapma7bEVm030403
Dmagna000366	1							scaffold_1	1740190	1741210	+	Name=Dmagna000366
Dmagna000367	1							scaffold_1	1747317	1748643	-	Name=Dmagna000367
Dmagna000368	5	Dapma7bEVm009505	99.495	81		K18080		scaffold_1	1749255	1750311	+	Name=Dmagna000368 | mapped_to_Xinb3=Dapma7bEVm009505
Dmagna000369	1							scaffold_1	1754921	1755555	+	Name=Dmagna000369
Dmagna000370	1							scaffold_1	1759505	1759771	-	Name=Dmagna000370
Dmagna000371	5	Dapma7bEVm009505	99.6639	90.6429	K18080	K18080	1	scaffold_1	1760347	1772755	+	Name=Dmagna000371 | mapped_to_Xinb3=Dapma7bEVm009505
Dmagna000372	1							scaffold_1	1776671	1777565	-	Name=Dmagna000372
Dmagna000373	5	Dapma7bEVm009505	99.5493	89.2895	K18080	K18080	1	scaffold_1	1777690	1784436	+	Name=Dmagna000373 | mapped_to_Xinb3=Dapma7bEVm009505
Dmagna000374	5	Dapma7bEVm002158;Dapma7bEVm006242	99.6966	96.8571	K01183	K14808;K01183	1	scaffold_1	1786039	1788461	+	Name=Dmagna000374 | mapped_to_Xinb3=Dapma7bEVm002158;Dapma7bEVm006242
Dmagna000375	4	Dapma7bEVm006242;Dapma7bEVm008236	100	100	K22455	K01183;K22455	1	scaffold_1	1788632	1789259	-	Name=Dmagna000375 | mapped_to_Xinb3=Dapma7bEVm006242;Dapma7bEVm008236
Dmagna000376	5	Dapma7bEVm005609	99.5627	93.5455	K01488	K01488	1	scaffold_1	1789640	1791147	+	Name=Dmagna000376 | mapped_to_Xinb3=Dapma7bEVm005609
Dmagna000377	5	Dapma7bEVm003910	99.7207	99	K17662	K17662	1	scaffold_1	1791262	1792333	-	Name=Dmagna000377 | mapped_to_Xinb3=Dapma7bEVm003910
Dmagna000378	5	Dapma7bEVm003851;Dapma7bEVm023721	99.2887	84.4444				scaffold_1	1796783	1799532	+	Name=Dmagna000378 | mapped_to_Xinb3=Dapma7bEVm003851;Dapma7bEVm023721
Dmagna000379	5	Dapma7bEVm003851;Dapma7bEVm006622	99.9077	99.3333	K13370	K13370	1	scaffold_1	1800761	1802050	-	Name=Dmagna000379 | mapped_to_Xinb3=Dapma7bEVm003851;Dapma7bEVm006622
Dmagna000380	5	Dapma7bEVm011334;Dapma7bEVm015172;Dapma7bEVm019768	99.291	89.7273	K09183	K09183	1	scaffold_1	1803686	1810777	-	Name=Dmagna000380 | mapped_to_Xinb3=Dapma7bEVm011334;Dapma7bEVm015172;Dapma7bEVm019768
Dmagna000381	2							scaffold_1	1814225	1815511	-	Name=Dmagna000381
Dmagna000382	3	Dapma7bEVm002581	98.5988	98				scaffold_1	1816632	1819110	-	Name=Dmagna000382 | mapped_to_Xinb3=Dapma7bEVm002581
Dmagna000383	5	Dapma7bEVm002581	98.4883	97.5				scaffold_1	1824593	1829242	-	Name=Dmagna000383 | mapped_to_Xinb3=Dapma7bEVm002581
Dmagna000384	5	Dapma7bEVm011334;Dapma7bEVm015172	99.2064	87.5714	K09183	K09183	1	scaffold_1	1830972	1837271	-	Name=Dmagna000384 | mapped_to_Xinb3=Dapma7bEVm011334;Dapma7bEVm015172
Dmagna000385	2							scaffold_1	1841516	1843277	-	Name=Dmagna000385
Dmagna000387	5	Dapma7bEVm000861	99.3476	99.1667	K10263	K10263	1	scaffold_1	1843976	1847252	+	Name=Dmagna000387 | mapped_to_Xinb3=Dapma7bEVm000861
Dmagna000388	5	Dapma7bEVm015269	99.6557	93.6667				scaffold_1	1847876	1850827	+	Name=Dmagna000388 | mapped_to_Xinb3=Dapma7bEVm015269
Dmagna000389	3	Dapma7bEVm004536	98.5291	97.7059				scaffold_1	1852240	1855978	+	Name=Dmagna000389 | mapped_to_Xinb3=Dapma7bEVm004536
Dmagna000390	5	Dapma7bEVm007119	99.6778	100	K00569	K00569	1	scaffold_1	1858895	1860078	-	Name=Dmagna000390 | mapped_to_Xinb3=Dapma7bEVm007119
Dmagna000391	5	Dapma7bEVm007722;Dapma7bEVm024928	98.9107	97.7143				scaffold_1	1864569	1866974	-	Name=Dmagna000391 | mapped_to_Xinb3=Dapma7bEVm007722;Dapma7bEVm024928
Dmagna000392	5	Dapma7bEVm000464	99.5334	98.4	K11593	K11593	1	scaffold_1	1866589	1875032	+	Name=Dmagna000392 | mapped_to_Xinb3=Dapma7bEVm000464
Dmagna000393	5	Dapma7bEVm001090	99.8284	94	K02541	K02541	1	scaffold_1	1875182	1879242	+	Name=Dmagna000393 | mapped_to_Xinb3=Dapma7bEVm001090
Dmagna000394	4	Dapma7bEVm004680	99.767	92.8889				scaffold_1	1882178	1885176	-	Name=Dmagna000394 | mapped_to_Xinb3=Dapma7bEVm004680
Dmagna000395	5	Dapma7bEVm002442	98.8403	90.5455	K03030	K03030	1	scaffold_1	1887132	1888511	-	Name=Dmagna000395 | mapped_to_Xinb3=Dapma7bEVm002442
Dmagna000396	5	Dapma7bEVm013416;Dapma7bEVm020803;Dapma7bEVm029176	97.606	94.3333	K22255	K22255;K10373	1	scaffold_1	1888714	1889384	+	Name=Dmagna000396 | mapped_to_Xinb3=Dapma7bEVm013416;Dapma7bEVm020803;Dapma7bEVm029176
Dmagna000397	3	Dapma7bEVm013418	99.713	100				scaffold_1	1889814	1890373	-	Name=Dmagna000397 | mapped_to_Xinb3=Dapma7bEVm013418
Dmagna000398	5	Dapma7bEVm000708	99.1212	90.0952	K15537	K15537	1	scaffold_1	1890615	1892792	-	Name=Dmagna000398 | mapped_to_Xinb3=Dapma7bEVm000708
Dmagna000399	5	Dapma7bEVm000536	99.0199	96.5714	K11090	K11090	1	scaffold_1	1893133	1895709	+	Name=Dmagna000399 | mapped_to_Xinb3=Dapma7bEVm000536
Dmagna000400	5	Dapma7bEVm009745	99.4391	99				scaffold_1	1895881	1912891	+	Name=Dmagna000400 | mapped_to_Xinb3=Dapma7bEVm009745
Dmagna000401	4	Dapma7bEVm001416	99.146	98.5				scaffold_1	1913274	1916110	+	Name=Dmagna000401 | mapped_to_Xinb3=Dapma7bEVm001416
Dmagna000402	5	Dapma7bEVm012628	98.7774	85.2				scaffold_1	1916371	1916964	+	Name=Dmagna000402 | mapped_to_Xinb3=Dapma7bEVm012628
Dmagna000403	1	Dapma7bEVm012628	99.49	99				scaffold_1	1917048	1917520	-	Name=Dmagna000403 | mapped_to_Xinb3=Dapma7bEVm012628
Dmagna000404	4	Dapma7bEVm006568	98.2894	97				scaffold_1	1919539	1925303	+	Name=Dmagna000404 | mapped_to_Xinb3=Dapma7bEVm006568
Dmagna000405	5	Dapma7bEVm006527	99.0468	94.8				scaffold_1	1936256	1938161	-	Name=Dmagna000405 | mapped_to_Xinb3=Dapma7bEVm006527
Dmagna000406	5	Dapma7bEVm011246	99.7555	98	K13717	K13717	1	scaffold_1	1938311	1940577	+	Name=Dmagna000406 | mapped_to_Xinb3=Dapma7bEVm011246
Dmagna000407	2							scaffold_1	1945599	1946322	+	Name=Dmagna000407
Dmagna000408	5	Dapma7bEVm018414	99.6938	98.7273	K11757	K11757	1	scaffold_1	1946916	1953367	-	Name=Dmagna000408 | mapped_to_Xinb3=Dapma7bEVm018414
Dmagna000409	5	Dapma7bEVm018414;Dapma7bEVm023719	99.6198	99		K11757		scaffold_1	1953500	1955452	-	Name=Dmagna000409 | mapped_to_Xinb3=Dapma7bEVm018414;Dapma7bEVm023719
Dmagna000410	5	Dapma7bEVm007259	99.0155	100				scaffold_1	1956675	1958032	+	Name=Dmagna000410 | mapped_to_Xinb3=Dapma7bEVm007259
Dmagna000411	5	Dapma7bEVm006991	99.1416	95				scaffold_1	1959343	1964270	-	Name=Dmagna000411 | mapped_to_Xinb3=Dapma7bEVm006991
Dmagna000412	5	Dapma7bEVm002660	99.4145	97.5833	K17710	K17710	1	scaffold_1	1964028	1966605	+	Name=Dmagna000412 | mapped_to_Xinb3=Dapma7bEVm002660
Dmagna000413	5	Dapma7bEVm002660;Dapma7bEVm005747	99.5364	96.25	K21121	K17710;K21121	1	scaffold_1	1966649	1967847	-	Name=Dmagna000413 | mapped_to_Xinb3=Dapma7bEVm002660;Dapma7bEVm005747
Dmagna000414	2	Dapma7bEVm027300	99.1015	73				scaffold_1	1971483	1973911	+	Name=Dmagna000414 | mapped_to_Xinb3=Dapma7bEVm027300
Dmagna000415	4	Dapma7bEVm020377	99.7845	98				scaffold_1	1975778	1977469	+	Name=Dmagna000415 | mapped_to_Xinb3=Dapma7bEVm020377
Dmagna000416	2	Dapma7bEVm013028	99.785	100				scaffold_1	1982251	1983555	-	Name=Dmagna000416 | mapped_to_Xinb3=Dapma7bEVm013028
Dmagna000417	5	Dapma7bEVm013028	99.74	96.5				scaffold_1	1984792	1986106	-	Name=Dmagna000417 | mapped_to_Xinb3=Dapma7bEVm013028
Dmagna000418	5	Dapma7bEVm011427	99.2598	95.4	K05544	K05544	1	scaffold_1	1986992	1989407	+	Name=Dmagna000418 | mapped_to_Xinb3=Dapma7bEVm011427
Dmagna000419	4	Dapma7bEVm007164	99.8442	100				scaffold_1	1990099	1990981	-	Name=Dmagna000419 | mapped_to_Xinb3=Dapma7bEVm007164
Dmagna000420	5	Dapma7bEVm011628	98.633	96	K10343	K10343	1	scaffold_1	1996458	2000790	+	Name=Dmagna000420 | mapped_to_Xinb3=Dapma7bEVm011628
Dmagna000421	4	Dapma7bEVm007294	98.6243	90.6667				scaffold_1	2002228	2003653	-	Name=Dmagna000421 | mapped_to_Xinb3=Dapma7bEVm007294
Dmagna000422	5	Dapma7bEVm002502	98.9527	92.52	K03263	K03263	1	scaffold_1	2004311	2005995	+	Name=Dmagna000422 | mapped_to_Xinb3=Dapma7bEVm002502
Dmagna000423	5	Dapma7bEVm005656	99.5661	100	K10365	K10365	1	scaffold_1	2006054	2007446	-	Name=Dmagna000423 | mapped_to_Xinb3=Dapma7bEVm005656
Dmagna000424	5	Dapma7bEVm003643	99.8719	99.2857	K06069	K06069	1	scaffold_1	2007743	2011257	+	Name=Dmagna000424 | mapped_to_Xinb3=Dapma7bEVm003643
Dmagna000425	5	Dapma7bEVm010474	99.0657	79.1667				scaffold_1	2014435	2020026	+	Name=Dmagna000425 | mapped_to_Xinb3=Dapma7bEVm010474
Dmagna000426	5	Dapma7bEVm003550	99.829	96.0476	K08886	K08886	1	scaffold_1	2025683	2029746	-	Name=Dmagna000426 | mapped_to_Xinb3=Dapma7bEVm003550
Dmagna000427	4	Dapma7bEVm029527	89.717	74				scaffold_1	2030350	2032408	+	Name=Dmagna000427 | mapped_to_Xinb3=Dapma7bEVm029527
Dmagna000428	5	Dapma7bEVm001958	99.7699	94.4545	K20007	K20007	1	scaffold_1	2035506	2037765	-	Name=Dmagna000428 | mapped_to_Xinb3=Dapma7bEVm001958
Dmagna000429	5	Dapma7bEVm004056;Dapma7bEVm018376	99.804	100	K02153	K08576;K02153	1	scaffold_1	2038354	2039153	+	Name=Dmagna000429 | mapped_to_Xinb3=Dapma7bEVm004056;Dapma7bEVm018376
Dmagna000430	5	Dapma7bEVm004056	99.5881	95.8889	K08576	K08576	1	scaffold_1	2039485	2043178	-	Name=Dmagna000430 | mapped_to_Xinb3=Dapma7bEVm004056
Dmagna000431	2	Dapma7bEVm009010;Dapma7bEVm012021;Dapma7bEVm013149;Dapma7bEVm014214;Dapma7bEVm030677	98.7918	96.2				scaffold_1	2046679	2047053	-	Name=Dmagna000431 | mapped_to_Xinb3=Dapma7bEVm009010;Dapma7bEVm012021;Dapma7bEVm013149;Dapma7bEVm014214;Dapma7bEVm030677
Dmagna000432	4	Dapma7bEVm009010;Dapma7bEVm012021;Dapma7bEVm012802	99.7835	100				scaffold_1	2048148	2049945	-	Name=Dmagna000432 | mapped_to_Xinb3=Dapma7bEVm009010;Dapma7bEVm012021;Dapma7bEVm012802
Dmagna000433	3	Dapma7bEVm001723	98.599	93		K14943		scaffold_1	2055794	2059879	-	Name=Dmagna000433 | mapped_to_Xinb3=Dapma7bEVm001723
Dmagna000434	4	Dapma7bEVm001723	99.842	85	K14943	K14943	1	scaffold_1	2062017	2070737	-	Name=Dmagna000434 | mapped_to_Xinb3=Dapma7bEVm001723
Dmagna000435	2							scaffold_1	2071099	2073490	-	Name=Dmagna000435
Dmagna000436	1							scaffold_1	2078356	2080926	-	Name=Dmagna000436
Dmagna000437	1	Dapma7bEVm013531;Dapma7bEVm025290	96.6094	83.6				scaffold_1	2084248	2084964	-	Name=Dmagna000437 | mapped_to_Xinb3=Dapma7bEVm013531;Dapma7bEVm025290
Dmagna000438	1	Dapma7bEVm030524	99.429	93				scaffold_1	2088990	2089221	+	Name=Dmagna000438 | mapped_to_Xinb3=Dapma7bEVm030524
Dmagna000439	2							scaffold_1	2092037	2093903	-	Name=Dmagna000439
Dmagna000440	2							scaffold_1	2101090	2102393	-	Name=Dmagna000440
Dmagna000441	2							scaffold_1	2110921	2112491	-	Name=Dmagna000441
Dmagna000442	5	Dapma7bEVm006531;Dapma7bEVm028039	99.5062	71		K03131		scaffold_1	2116206	2118481	+	Name=Dmagna000442 | mapped_to_Xinb3=Dapma7bEVm006531;Dapma7bEVm028039
Dmagna000443	5	Dapma7bEVm005862;Dapma7bEVm028039	99.4651	99.5	K03131	K03131	1	scaffold_1	2118571	2121173	-	Name=Dmagna000443 | mapped_to_Xinb3=Dapma7bEVm005862;Dapma7bEVm028039
Dmagna000444	5	Dapma7bEVm002043	98.9099	99.6	K13250	K13250	1	scaffold_1	2121738	2123523	-	Name=Dmagna000444 | mapped_to_Xinb3=Dapma7bEVm002043
Dmagna000445	5	Dapma7bEVm001746	99.605	98.3889	K19513	K19513	1	scaffold_1	2124321	2128210	+	Name=Dmagna000445 | mapped_to_Xinb3=Dapma7bEVm001746
Dmagna000446	5	Dapma7bEVm001746;Dapma7bEVm006560	98.9409	94.0667	K17757	K19513;K17757	1	scaffold_1	2128302	2129636	-	Name=Dmagna000446 | mapped_to_Xinb3=Dapma7bEVm001746;Dapma7bEVm006560
Dmagna000447	3	Dapma7bEVm023718;Dapma7bEVm030197	98.9785	99.5		K13865		scaffold_1	2130161	2131803	-	Name=Dmagna000447 | mapped_to_Xinb3=Dapma7bEVm023718;Dapma7bEVm030197
Dmagna000448	5	Dapma7bEVm030197	97.473	94		K13865		scaffold_1	2133160	2134594	-	Name=Dmagna000448 | mapped_to_Xinb3=Dapma7bEVm030197
Dmagna000449	5	Dapma7bEVm018537;Dapma7bEVm030197	99.0169	96.6667	K13865	K13865	1	scaffold_1	2135525	2139817	-	Name=Dmagna000449 | mapped_to_Xinb3=Dapma7bEVm018537;Dapma7bEVm030197
Dmagna000450	5	Dapma7bEVm002708	99.4578	91	K24053	K24053	1	scaffold_1	2140135	2142593	-	Name=Dmagna000450 | mapped_to_Xinb3=Dapma7bEVm002708
Dmagna000451	5	Dapma7bEVm000496	99.5419	93.7576	K23718	K23718	1	scaffold_1	2143024	2146716	+	Name=Dmagna000451 | mapped_to_Xinb3=Dapma7bEVm000496
Dmagna000452	2	Dapma7bEVm007767;Dapma7bEVm008535;Dapma7bEVm009233;Dapma7bEVm011596;Dapma7bEVm011888;Dapma7bEVm012515;Dapma7bEVm018735;Dapma7bEVm018821;Dapma7bEVm028714;Dapma7bEVm028774;Dapma7bEVm029045;Dapma7bEVm029710;Dapma7bEVm029740;Dapma7bEVm030541;Dapma7bEVm030746	88.5955	95.25		K01951		scaffold_1	2147870	2149641	+	Name=Dmagna000452 | mapped_to_Xinb3=Dapma7bEVm007767;Dapma7bEVm008535;Dapma7bEVm009233;Dapma7bEVm011596;Dapma7bEVm011888;Dapma7bEVm012515;Dapma7bEVm018735;Dapma7bEVm018821;Dapma7bEVm028714;Dapma7bEVm028774;Dapma7bEVm029045;Dapma7bEVm029710;Dapma7bEVm029740;Dapma7bEVm030541;Dapma7bEVm030746
Dmagna000454	5	Dapma7bEVm003583	98.5938	85				scaffold_1	2161269	2166176	-	Name=Dmagna000454 | mapped_to_Xinb3=Dapma7bEVm003583
Dmagna000455	5	Dapma7bEVm015340	98.8845	95.5294				scaffold_1	2168307	2174468	-	Name=Dmagna000455 | mapped_to_Xinb3=Dapma7bEVm015340
Dmagna000456	1							scaffold_1	2181863	2182930	-	Name=Dmagna000456
Dmagna000457	5	Dapma7bEVm015340;Dapma7bEVm023717	99.516	88	K07295	K07295	1	scaffold_1	2183240	2186750	-	Name=Dmagna000457 | mapped_to_Xinb3=Dapma7bEVm015340;Dapma7bEVm023717
Dmagna000458	5	Dapma7bEVm011227;Dapma7bEVm028601	98.4483	96				scaffold_1	2193901	2195885	-	Name=Dmagna000458 | mapped_to_Xinb3=Dapma7bEVm011227;Dapma7bEVm028601
Dmagna000459	5	Dapma7bEVm007276	99.239	100	K18628	K18628	1	scaffold_1	2198379	2200705	+	Name=Dmagna000459 | mapped_to_Xinb3=Dapma7bEVm007276
Dmagna000460	5	Dapma7bEVm010046	99.452	93.5455	K10301	K10301	1	scaffold_1	2200857	2204162	-	Name=Dmagna000460 | mapped_to_Xinb3=Dapma7bEVm010046
Dmagna000461	5	Dapma7bEVm008654;Dapma7bEVm010099;Dapma7bEVm010100;Dapma7bEVm010101;Dapma7bEVm015121;Dapma7bEVm015166;Dapma7bEVm015503;Dapma7bEVm015563;Dapma7bEVm015696;Dapma7bEVm015757;Dapma7bEVm015758;Dapma7bEVm016138;Dapma7bEVm019570;Dapma7bEVm019571;Dapma7bEVm028878;Dapma7bEVm028925;Dapma7bEVm029073	88.8829	98.2857				scaffold_1	2205134	2205907	+	Name=Dmagna000461 | mapped_to_Xinb3=Dapma7bEVm008654;Dapma7bEVm010099;Dapma7bEVm010100;Dapma7bEVm010101;Dapma7bEVm015121;Dapma7bEVm015166;Dapma7bEVm015503;Dapma7bEVm015563;Dapma7bEVm015696;Dapma7bEVm015757;Dapma7bEVm015758;Dapma7bEVm016138;Dapma7bEVm019570;Dapma7bEVm019571;Dapma7bEVm028878;Dapma7bEVm028925;Dapma7bEVm029073
Dmagna000462	4	Dapma7bEVm014985;Dapma7bEVm023715;Dapma7bEVm023716;Dapma7bEVm028878	97.9833	95.6049				scaffold_1	2206224	2207107	-	Name=Dmagna000462 | mapped_to_Xinb3=Dapma7bEVm014985;Dapma7bEVm023715;Dapma7bEVm023716;Dapma7bEVm028878
Dmagna000463	4	Dapma7bEVm014985;Dapma7bEVm023715;Dapma7bEVm023716;Dapma7bEVm028878	97.4062	95.358				scaffold_1	2208053	2208814	-	Name=Dmagna000463 | mapped_to_Xinb3=Dapma7bEVm014985;Dapma7bEVm023715;Dapma7bEVm023716;Dapma7bEVm028878
Dmagna000464	5	Dapma7bEVm008654;Dapma7bEVm010099;Dapma7bEVm010100;Dapma7bEVm010101;Dapma7bEVm010545;Dapma7bEVm015121;Dapma7bEVm015166;Dapma7bEVm015563;Dapma7bEVm015696;Dapma7bEVm015757;Dapma7bEVm015758;Dapma7bEVm018701;Dapma7bEVm019570;Dapma7bEVm019571;Dapma7bEVm028878;Dapma7bEVm029073;Dapma7bEVm029264	88.4544	98.2321				scaffold_1	2210317	2211181	+	Name=Dmagna000464 | mapped_to_Xinb3=Dapma7bEVm008654;Dapma7bEVm010099;Dapma7bEVm010100;Dapma7bEVm010101;Dapma7bEVm010545;Dapma7bEVm015121;Dapma7bEVm015166;Dapma7bEVm015563;Dapma7bEVm015696;Dapma7bEVm015757;Dapma7bEVm015758;Dapma7bEVm018701;Dapma7bEVm019570;Dapma7bEVm019571;Dapma7bEVm028878;Dapma7bEVm029073;Dapma7bEVm029264
Dmagna000465	5	Dapma7bEVm012113	99.0932	92.4				scaffold_1	2211194	2213910	-	Name=Dmagna000465 | mapped_to_Xinb3=Dapma7bEVm012113
Dmagna000466	5	Dapma7bEVm001731	99.8632	94.4231	K10696	K10696	1	scaffold_1	2214537	2218495	+	Name=Dmagna000466 | mapped_to_Xinb3=Dapma7bEVm001731
Dmagna000467	5	Dapma7bEVm002420	99.2808	98.6667				scaffold_1	2219366	2222114	+	Name=Dmagna000467 | mapped_to_Xinb3=Dapma7bEVm002420
Dmagna000468	2							scaffold_1	2223319	2223637	-	Name=Dmagna000468
Dmagna000469	4	Dapma7bEVm007399	98.746	84.3333				scaffold_1	2224168	2224633	+	Name=Dmagna000469 | mapped_to_Xinb3=Dapma7bEVm007399
Dmagna000470	2	Dapma7bEVm012073	97.829	87				scaffold_1	2226030	2226771	+	Name=Dmagna000470 | mapped_to_Xinb3=Dapma7bEVm012073
Dmagna000471	1							scaffold_1	2228381	2228598	+	Name=Dmagna000471
Dmagna000472	4	Dapma7bEVm014985;Dapma7bEVm023715;Dapma7bEVm023716;Dapma7bEVm028878	96.0807	94.6143				scaffold_1	2229336	2231814	+	Name=Dmagna000472 | mapped_to_Xinb3=Dapma7bEVm014985;Dapma7bEVm023715;Dapma7bEVm023716;Dapma7bEVm028878
Dmagna000474	3	Dapma7bEVm024794	99.727	99	K21772	K21772	1	scaffold_1	2232458	2233456	-	Name=Dmagna000474 | mapped_to_Xinb3=Dapma7bEVm024794
Dmagna000475	5	Dapma7bEVm001949	99.961	99.5	K11982	K11982	1	scaffold_1	2234054	2236082	+	Name=Dmagna000475 | mapped_to_Xinb3=Dapma7bEVm001949
Dmagna000476	4	Dapma7bEVm007859	99.9044	88.6	K16605	K16605	1	scaffold_1	2237022	2238058	+	Name=Dmagna000476 | mapped_to_Xinb3=Dapma7bEVm007859
Dmagna000477	4	Dapma7bEVm006437	99.9671	98				scaffold_1	2238435	2239546	+	Name=Dmagna000477 | mapped_to_Xinb3=Dapma7bEVm006437
Dmagna000478	4	Dapma7bEVm010946	99.7	98.6667				scaffold_1	2240290	2242769	+	Name=Dmagna000478 | mapped_to_Xinb3=Dapma7bEVm010946
Dmagna000479	5	Dapma7bEVm003571	99.6042	99.44	K10591	K10591	1	scaffold_1	2243087	2247205	+	Name=Dmagna000479 | mapped_to_Xinb3=Dapma7bEVm003571
Dmagna000480	1	Dapma7bEVm003571	99.3957	95.4118		K10591		scaffold_1	2247315	2248039	+	Name=Dmagna000480 | mapped_to_Xinb3=Dapma7bEVm003571
Dmagna000481	2	Dapma7bEVm001344	100	75				scaffold_1	2249038	2251215	-	Name=Dmagna000481 | mapped_to_Xinb3=Dapma7bEVm001344
Dmagna000482	5	Dapma7bEVm001344	99.2224	99.0833				scaffold_1	2254657	2263033	+	Name=Dmagna000482 | mapped_to_Xinb3=Dapma7bEVm001344
Dmagna000483	1	Dapma7bEVm003191;Dapma7bEVm003507;Dapma7bEVm003709;Dapma7bEVm008327;Dapma7bEVm009457;Dapma7bEVm010667;Dapma7bEVm011598;Dapma7bEVm017128;Dapma7bEVm018695;Dapma7bEVm023157	90.3494	81.0556		K17960;K02920		scaffold_1	2263205	2263427	-	Name=Dmagna000483 | mapped_to_Xinb3=Dapma7bEVm003191;Dapma7bEVm003507;Dapma7bEVm003709;Dapma7bEVm008327;Dapma7bEVm009457;Dapma7bEVm010667;Dapma7bEVm011598;Dapma7bEVm017128;Dapma7bEVm018695;Dapma7bEVm023157
Dmagna000484	5	Dapma7bEVm005418;Dapma7bEVm006787	99.6541	99.4545	K12654	K14310;K12654	1	scaffold_1	2267239	2269396	+	Name=Dmagna000484 | mapped_to_Xinb3=Dapma7bEVm005418;Dapma7bEVm006787
Dmagna000485	5	Dapma7bEVm005418	99.6055	99.0769	K14310	K14310	1	scaffold_1	2269577	2276441	-	Name=Dmagna000485 | mapped_to_Xinb3=Dapma7bEVm005418
Dmagna000486	5	Dapma7bEVm018434	99.3231	95.6	K04498	K04498	1	scaffold_1	2276643	2287823	-	Name=Dmagna000486 | mapped_to_Xinb3=Dapma7bEVm018434
Dmagna000487	5	Dapma7bEVm005820	99.3147	92.3333	K08049	K08049	1	scaffold_1	2289505	2294355	+	Name=Dmagna000487 | mapped_to_Xinb3=Dapma7bEVm005820
Dmagna000488	5	Dapma7bEVm005820;Dapma7bEVm010478	99.7392	94.2	K00700	K08049;K00700	1	scaffold_1	2295122	2298158	-	Name=Dmagna000488 | mapped_to_Xinb3=Dapma7bEVm005820;Dapma7bEVm010478
Dmagna000489	5	Dapma7bEVm004001	99.7375	100	K06277	K06277	1	scaffold_1	2298425	2303631	-	Name=Dmagna000489 | mapped_to_Xinb3=Dapma7bEVm004001
Dmagna000490	3	Dapma7bEVm010114	99.8688	79		K09216		scaffold_1	2317145	2317687	+	Name=Dmagna000490 | mapped_to_Xinb3=Dapma7bEVm010114
Dmagna000491	5	Dapma7bEVm010114	99.4655	99	K09216	K09216	1	scaffold_1	2320697	2325416	+	Name=Dmagna000491 | mapped_to_Xinb3=Dapma7bEVm010114
Dmagna000492	5	Dapma7bEVm003106	99.2216	89.6667	K00700	K00700	1	scaffold_1	2325922	2329449	+	Name=Dmagna000492 | mapped_to_Xinb3=Dapma7bEVm003106
Dmagna000493	1							scaffold_1	2329891	2332674	+	Name=Dmagna000493
Dmagna000494	5	Dapma7bEVm011974	99.6345	95	K10162			scaffold_1	2334709	2335714	+	Name=Dmagna000494 | mapped_to_Xinb3=Dapma7bEVm011974
Dmagna000495	2							scaffold_1	2336661	2339441	-	Name=Dmagna000495
Dmagna000496	2							scaffold_1	2342174	2343785	-	Name=Dmagna000496
Dmagna000497	5	Dapma7bEVm002388	99.9428	94.6	K10162	K10162	1	scaffold_1	2345721	2350907	+	Name=Dmagna000497 | mapped_to_Xinb3=Dapma7bEVm002388
Dmagna000498	5	Dapma7bEVm001021	99.7397	99.1053	K10360	K10360	1	scaffold_1	2351279	2367517	-	Name=Dmagna000498 | mapped_to_Xinb3=Dapma7bEVm001021
Dmagna000499	1							scaffold_1	2367157	2368006	-	Name=Dmagna000499
Dmagna000500	2							scaffold_1	2370709	2371126	-	Name=Dmagna000500
Dmagna000501	5	Dapma7bEVm010287;Dapma7bEVm025061	99.7904	98.3636	K12886	K12886	1	scaffold_1	2371833	2379128	-	Name=Dmagna000501 | mapped_to_Xinb3=Dapma7bEVm010287;Dapma7bEVm025061
Dmagna000502	5	Dapma7bEVm000719	99.6084	99	K01892	K01892	1	scaffold_1	2385731	2388099	-	Name=Dmagna000502 | mapped_to_Xinb3=Dapma7bEVm000719
Dmagna000503	5	Dapma7bEVm005461	99.649	92.75	K11860	K11860	1	scaffold_1	2389708	2393971	-	Name=Dmagna000503 | mapped_to_Xinb3=Dapma7bEVm005461
Dmagna000504	5	Dapma7bEVm004004;Dapma7bEVm010109	94.7731	90.7778		K04593		scaffold_1	2394450	2400748	-	Name=Dmagna000504 | mapped_to_Xinb3=Dapma7bEVm004004;Dapma7bEVm010109
Dmagna000505	5	Dapma7bEVm004004;Dapma7bEVm010109	92.0182	90.5714	K04593	K04593	1	scaffold_1	2401946	2406600	-	Name=Dmagna000505 | mapped_to_Xinb3=Dapma7bEVm004004;Dapma7bEVm010109
Dmagna000506	5	Dapma7bEVm004902	99.6808	90.5	K17198			scaffold_1	2413240	2415146	+	Name=Dmagna000506 | mapped_to_Xinb3=Dapma7bEVm004902
Dmagna000507	4	Dapma7bEVm004946	99.5103	86		K07855		scaffold_1	2416243	2417637	+	Name=Dmagna000507 | mapped_to_Xinb3=Dapma7bEVm004946
Dmagna000508	5	Dapma7bEVm004946	99.2463	100	K17198	K07855	0	scaffold_1	2418176	2418685	+	Name=Dmagna000508 | mapped_to_Xinb3=Dapma7bEVm004946
Dmagna000509	5	Dapma7bEVm004350	98.5643	92.5	K01070	K01070	1	scaffold_1	2418822	2420179	-	Name=Dmagna000509 | mapped_to_Xinb3=Dapma7bEVm004350
Dmagna000510	5	Dapma7bEVm003748	99.6088	94.4	K03132	K03132	1	scaffold_1	2420401	2421985	+	Name=Dmagna000510 | mapped_to_Xinb3=Dapma7bEVm003748
Dmagna000511	5	Dapma7bEVm006582;Dapma7bEVm014454	99.0427	100	K17779	K03132;K17779	1	scaffold_1	2422840	2423508	-	Name=Dmagna000511 | mapped_to_Xinb3=Dapma7bEVm006582;Dapma7bEVm014454
Dmagna000512	5	Dapma7bEVm004876	99.4084	89.6	K00560	K00560	1	scaffold_1	2423732	2425030	-	Name=Dmagna000512 | mapped_to_Xinb3=Dapma7bEVm004876
Dmagna000513	5	Dapma7bEVm009633	99.547	96.6	K24183	K24181	0	scaffold_1	2425394	2433327	-	Name=Dmagna000513 | mapped_to_Xinb3=Dapma7bEVm009633
Dmagna000514	5	Dapma7bEVm006543	99.821	96.7143		K23092		scaffold_1	2436881	2439286	+	Name=Dmagna000514 | mapped_to_Xinb3=Dapma7bEVm006543
Dmagna000515	1	Dapma7bEVm013291	99.7397	71				scaffold_1	2446232	2447073	+	Name=Dmagna000515 | mapped_to_Xinb3=Dapma7bEVm013291
Dmagna000516	5	Dapma7bEVm009633	99.5206	96.3857	K24183	K24181	0	scaffold_1	2448568	2457828	-	Name=Dmagna000516 | mapped_to_Xinb3=Dapma7bEVm009633
Dmagna000517	5	Dapma7bEVm003607	97.0663	85.9091				scaffold_1	2463860	2467075	+	Name=Dmagna000517 | mapped_to_Xinb3=Dapma7bEVm003607
Dmagna000518	1							scaffold_1	2472664	2472920	-	Name=Dmagna000518
Dmagna000519	2							scaffold_1	2475464	2476205	+	Name=Dmagna000519
Dmagna000520	5	Dapma7bEVm003606;Dapma7bEVm003607	98.2323	90.7059				scaffold_1	2476269	2479459	+	Name=Dmagna000520 | mapped_to_Xinb3=Dapma7bEVm003606;Dapma7bEVm003607
Dmagna000521	5	Dapma7bEVm002176;Dapma7bEVm002246;Dapma7bEVm007025	99.4742	96.75	K18404	K05012;K18404;K18764	1	scaffold_1	2488385	2491068	+	Name=Dmagna000521 | mapped_to_Xinb3=Dapma7bEVm002176;Dapma7bEVm002246;Dapma7bEVm007025
Dmagna000522	5	Dapma7bEVm002176;Dapma7bEVm007025	99.777	92.1429	K18764	K05012;K18764	1	scaffold_1	2491256	2494252	-	Name=Dmagna000522 | mapped_to_Xinb3=Dapma7bEVm002176;Dapma7bEVm007025
Dmagna000523	2	Dapma7bEVm002176	99.2969	97		K05012		scaffold_1	2497120	2498496	+	Name=Dmagna000523 | mapped_to_Xinb3=Dapma7bEVm002176
Dmagna000524	5	Dapma7bEVm002176	99.6872	93.5882	K05012	K05012	1	scaffold_1	2497886	2502375	+	Name=Dmagna000524 | mapped_to_Xinb3=Dapma7bEVm002176
Dmagna000525	5	Dapma7bEVm003974	99.7038	97.6849	K10359	K10359	1	scaffold_1	2508203	2520896	+	Name=Dmagna000525 | mapped_to_Xinb3=Dapma7bEVm003974
Dmagna000526	5	Dapma7bEVm013218;Dapma7bEVm018506;Dapma7bEVm023713	99.7136	97.8	K03946	K03946;K09228	1	scaffold_1	2522040	2522612	+	Name=Dmagna000526 | mapped_to_Xinb3=Dapma7bEVm013218;Dapma7bEVm018506;Dapma7bEVm023713
Dmagna000527	5	Dapma7bEVm018506;Dapma7bEVm023713	99.6838	84.3333		K09228		scaffold_1	2522729	2523810	-	Name=Dmagna000527 | mapped_to_Xinb3=Dapma7bEVm018506;Dapma7bEVm023713
Dmagna000528	4	Dapma7bEVm018506	99.4573	93.6667	K09228	K09228	1	scaffold_1	2524238	2526219	-	Name=Dmagna000528 | mapped_to_Xinb3=Dapma7bEVm018506
Dmagna000529	5	Dapma7bEVm002465	99.6893	90				scaffold_1	2526711	2528192	+	Name=Dmagna000529 | mapped_to_Xinb3=Dapma7bEVm002465
Dmagna000530	5	Dapma7bEVm006168	99.76	100	K02320	K02320	1	scaffold_1	2529322	2535292	+	Name=Dmagna000530 | mapped_to_Xinb3=Dapma7bEVm006168
Dmagna000531	5	Dapma7bEVm006168;Dapma7bEVm007552	99.8093	98.5	K23565	K02320;K23565	1	scaffold_1	2535049	2536345	-	Name=Dmagna000531 | mapped_to_Xinb3=Dapma7bEVm006168;Dapma7bEVm007552
Dmagna000532	5	Dapma7bEVm000095	99.8034	98.28	K21853	K21853	1	scaffold_1	2536767	2546123	+	Name=Dmagna000532 | mapped_to_Xinb3=Dapma7bEVm000095
Dmagna000533	4	Dapma7bEVm000095;Dapma7bEVm007087	99.5863	95.3415	K24760	K21853;K24760	1	scaffold_1	2546608	2548003	-	Name=Dmagna000533 | mapped_to_Xinb3=Dapma7bEVm000095;Dapma7bEVm007087
Dmagna000534	1							scaffold_1	2552221	2552471	-	Name=Dmagna000534
Dmagna000535	5	Dapma7bEVm003776	99.6298	100				scaffold_1	2551933	2554580	+	Name=Dmagna000535 | mapped_to_Xinb3=Dapma7bEVm003776
Dmagna000536	5	Dapma7bEVm000725	98.99	100				scaffold_1	2555575	2557618	+	Name=Dmagna000536 | mapped_to_Xinb3=Dapma7bEVm000725
Dmagna000537	5	Dapma7bEVm002275	99.5658	91.8	K09493	K09493	1	scaffold_1	2559281	2564363	-	Name=Dmagna000537 | mapped_to_Xinb3=Dapma7bEVm002275
Dmagna000538	3	Dapma7bEVm002275;Dapma7bEVm003454	99.6129	95.7647		K09493		scaffold_1	2564556	2565672	+	Name=Dmagna000538 | mapped_to_Xinb3=Dapma7bEVm002275;Dapma7bEVm003454
Dmagna000539	5	Dapma7bEVm005165	99.1211	98.1429	K24962	K24962	1	scaffold_1	2566226	2568902	-	Name=Dmagna000539 | mapped_to_Xinb3=Dapma7bEVm005165
Dmagna000540	4	Dapma7bEVm009539	99.2677	88.8246				scaffold_1	2568988	2583879	+	Name=Dmagna000540 | mapped_to_Xinb3=Dapma7bEVm009539
Dmagna000541	5	Dapma7bEVm001007;Dapma7bEVm023712	99.0976	88.8276	K08501	K08501	1	scaffold_1	2584179	2585486	-	Name=Dmagna000541 | mapped_to_Xinb3=Dapma7bEVm001007;Dapma7bEVm023712
Dmagna000542	5	Dapma7bEVm001243;Dapma7bEVm027573	98.605	93.6087				scaffold_1	2585674	2588279	+	Name=Dmagna000542 | mapped_to_Xinb3=Dapma7bEVm001243;Dapma7bEVm027573
Dmagna000543	2	Dapma7bEVm002916;Dapma7bEVm018404;Dapma7bEVm025861;Dapma7bEVm026987	99.2065	92.75				scaffold_1	2590918	2591948	-	Name=Dmagna000543 | mapped_to_Xinb3=Dapma7bEVm002916;Dapma7bEVm018404;Dapma7bEVm025861;Dapma7bEVm026987
Dmagna000544	5	Dapma7bEVm003262	99.7588	92.5				scaffold_1	2592711	2594080	-	Name=Dmagna000544 | mapped_to_Xinb3=Dapma7bEVm003262
Dmagna000545	4	Dapma7bEVm002542	99.1522	96.2059	K20228	K20228	1	scaffold_1	2595628	2602749	-	Name=Dmagna000545 | mapped_to_Xinb3=Dapma7bEVm002542
Dmagna000546	5	Dapma7bEVm001361;Dapma7bEVm004750	98.8149	87.7273		K12599		scaffold_1	2603136	2605192	+	Name=Dmagna000546 | mapped_to_Xinb3=Dapma7bEVm001361;Dapma7bEVm004750
Dmagna000547	5	Dapma7bEVm001361	99.7252	98	K12599	K12599	1	scaffold_1	2605302	2610688	-	Name=Dmagna000547 | mapped_to_Xinb3=Dapma7bEVm001361
Dmagna000548	5	Dapma7bEVm007627	99.3651	95.4286				scaffold_1	2611760	2614656	-	Name=Dmagna000548 | mapped_to_Xinb3=Dapma7bEVm007627
Dmagna000549	5	Dapma7bEVm005224	99.0753	93.6875	K22204	K22204	1	scaffold_1	2615749	2617747	-	Name=Dmagna000549 | mapped_to_Xinb3=Dapma7bEVm005224
Dmagna000550	5	Dapma7bEVm007263	99.5669	90.2	K22204	K22204	1	scaffold_1	2618391	2621323	-	Name=Dmagna000550 | mapped_to_Xinb3=Dapma7bEVm007263
Dmagna000551	2							scaffold_1	2621268	2623733	-	Name=Dmagna000551
Dmagna000552	5	Dapma7bEVm004319;Dapma7bEVm027884	99.6403	96	K22204	K22204	1	scaffold_1	2624511	2627263	-	Name=Dmagna000552 | mapped_to_Xinb3=Dapma7bEVm004319;Dapma7bEVm027884
Dmagna000553	5	Dapma7bEVm001515	99.0367	93.8182	K13881	K13881	1	scaffold_1	2628222	2630651	-	Name=Dmagna000553 | mapped_to_Xinb3=Dapma7bEVm001515
Dmagna000554	5	Dapma7bEVm004802	99.6406	96.3333	K22204	K22204	1	scaffold_1	2631385	2633966	-	Name=Dmagna000554 | mapped_to_Xinb3=Dapma7bEVm004802
Dmagna000555	5	Dapma7bEVm005723	97.0663	95.6667				scaffold_1	2634337	2635068	-	Name=Dmagna000555 | mapped_to_Xinb3=Dapma7bEVm005723
Dmagna000556	2							scaffold_1	2636023	2636340	+	Name=Dmagna000556
Dmagna000557	4	Dapma7bEVm004405	99.5861	92.7				scaffold_1	2637031	2638137	-	Name=Dmagna000557 | mapped_to_Xinb3=Dapma7bEVm004405
Dmagna000558	1							scaffold_1	2638224	2638845	-	Name=Dmagna000558
Dmagna000559	5	Dapma7bEVm011665	98.966	100				scaffold_1	2639263	2641271	-	Name=Dmagna000559 | mapped_to_Xinb3=Dapma7bEVm011665
Dmagna000560	2	Dapma7bEVm026870	99.708	100				scaffold_1	2641216	2641933	+	Name=Dmagna000560 | mapped_to_Xinb3=Dapma7bEVm026870
Dmagna000561	3	Dapma7bEVm011482;Dapma7bEVm018494	99.6495	97.5				scaffold_1	2646481	2647922	-	Name=Dmagna000561 | mapped_to_Xinb3=Dapma7bEVm011482;Dapma7bEVm018494
Dmagna000562	1							scaffold_1	2649654	2649937	-	Name=Dmagna000562
Dmagna000563	5	Dapma7bEVm003535;Dapma7bEVm006041	99.3251	95.2	K11600	K20181;K11600	1	scaffold_1	2651886	2653078	+	Name=Dmagna000563 | mapped_to_Xinb3=Dapma7bEVm003535;Dapma7bEVm006041
Dmagna000564	5	Dapma7bEVm003535	99.4381	98.7857	K20181	K20181	1	scaffold_1	2653128	2657030	-	Name=Dmagna000564 | mapped_to_Xinb3=Dapma7bEVm003535
Dmagna000565	1							scaffold_1	2662105	2662987	+	Name=Dmagna000565
Dmagna000566	1							scaffold_1	2664847	2666389	+	Name=Dmagna000566
Dmagna000567	1							scaffold_1	2669871	2672161	-	Name=Dmagna000567
Dmagna000568	1							scaffold_1	2674352	2674764	-	Name=Dmagna000568
Dmagna000569	5	Dapma7bEVm001328	99.424	88		K08115		scaffold_1	2675129	2676545	+	Name=Dmagna000569 | mapped_to_Xinb3=Dapma7bEVm001328
Dmagna000570	5	Dapma7bEVm001328	99.4221	97.75	K08115	K08115	1	scaffold_1	2680480	2691785	+	Name=Dmagna000570 | mapped_to_Xinb3=Dapma7bEVm001328
Dmagna000571	2	Dapma7bEVm022459	91.4145	81				scaffold_1	2692773	2693509	+	Name=Dmagna000571 | mapped_to_Xinb3=Dapma7bEVm022459
Dmagna000572	1	Dapma7bEVm018738;Dapma7bEVm022459	96.6977	93.5				scaffold_1	2694596	2694968	+	Name=Dmagna000572 | mapped_to_Xinb3=Dapma7bEVm018738;Dapma7bEVm022459
Dmagna000573	4	Dapma7bEVm018738;Dapma7bEVm018739;Dapma7bEVm028862	95.4702	90.6667				scaffold_1	2695176	2696080	+	Name=Dmagna000573 | mapped_to_Xinb3=Dapma7bEVm018738;Dapma7bEVm018739;Dapma7bEVm028862
Dmagna000574	3	Dapma7bEVm011850;Dapma7bEVm012363;Dapma7bEVm016700;Dapma7bEVm018928	94.4531	76.5				scaffold_1	2696639	2697377	-	Name=Dmagna000574 | mapped_to_Xinb3=Dapma7bEVm011850;Dapma7bEVm012363;Dapma7bEVm016700;Dapma7bEVm018928
Dmagna000575	5	Dapma7bEVm007553	99.4685	90.3333	K15139	K15139	1	scaffold_1	2698903	2699838	+	Name=Dmagna000575 | mapped_to_Xinb3=Dapma7bEVm007553
Dmagna000576	5	Dapma7bEVm005350;Dapma7bEVm027988	99.6844	89.4	K24926	K24926	1	scaffold_1	2699932	2701310	+	Name=Dmagna000576 | mapped_to_Xinb3=Dapma7bEVm005350;Dapma7bEVm027988
Dmagna000577	5	Dapma7bEVm000133	99.6921	95.3684	K18622	K18622	1	scaffold_1	2702205	2710468	-	Name=Dmagna000577 | mapped_to_Xinb3=Dapma7bEVm000133
Dmagna000578	5	Dapma7bEVm001526	99.3922	90.0833	K18622	K18622	1	scaffold_1	2711655	2714836	-	Name=Dmagna000578 | mapped_to_Xinb3=Dapma7bEVm001526
Dmagna000579	5	Dapma7bEVm015483	99.3651	87.7143				scaffold_1	2715633	2717438	-	Name=Dmagna000579 | mapped_to_Xinb3=Dapma7bEVm015483
Dmagna000580	1							scaffold_1	2717496	2717837	-	Name=Dmagna000580
Dmagna000581	5	Dapma7bEVm002256	99.6181	88.8182	K24736	K24736	1	scaffold_1	2722578	2727136	-	Name=Dmagna000581 | mapped_to_Xinb3=Dapma7bEVm002256
Dmagna000582	5	Dapma7bEVm004331;Dapma7bEVm010968	90.0137	90.5556	K22037	K22037	1	scaffold_1	2727705	2729240	-	Name=Dmagna000582 | mapped_to_Xinb3=Dapma7bEVm004331;Dapma7bEVm010968
Dmagna000583	5	Dapma7bEVm004331;Dapma7bEVm010968	97.0946	85.2778	K22037	K22037	1	scaffold_1	2729359	2730819	-	Name=Dmagna000583 | mapped_to_Xinb3=Dapma7bEVm004331;Dapma7bEVm010968
Dmagna000584	5	Dapma7bEVm001820;Dapma7bEVm001825;Dapma7bEVm010597	97.1301	92.2	K12350	K12350	1	scaffold_1	2731113	2733544	-	Name=Dmagna000584 | mapped_to_Xinb3=Dapma7bEVm001820;Dapma7bEVm001825;Dapma7bEVm010597
Dmagna000585	4	Dapma7bEVm015424	99.4873	93				scaffold_1	2735709	2736900	+	Name=Dmagna000585 | mapped_to_Xinb3=Dapma7bEVm015424
Dmagna000586	5	Dapma7bEVm000540	99.7174	96.9333	K12350	K12350	1	scaffold_1	2736841	2739337	-	Name=Dmagna000586 | mapped_to_Xinb3=Dapma7bEVm000540
Dmagna000587	5	Dapma7bEVm001825;Dapma7bEVm010597	97.1582	85.75	K12350	K12350	1	scaffold_1	2739479	2741971	-	Name=Dmagna000587 | mapped_to_Xinb3=Dapma7bEVm001825;Dapma7bEVm010597
Dmagna000588	5	Dapma7bEVm003519	99.4147	95.5	K21798	K21798	1	scaffold_1	2742475	2747877	+	Name=Dmagna000588 | mapped_to_Xinb3=Dapma7bEVm003519
Dmagna000589	5	Dapma7bEVm002114	99.9775	96.2381				scaffold_1	2748018	2753009	+	Name=Dmagna000589 | mapped_to_Xinb3=Dapma7bEVm002114
Dmagna000590	5	Dapma7bEVm005843	99.9048	97.375	K20294	K20294	1	scaffold_1	2753082	2756000	-	Name=Dmagna000590 | mapped_to_Xinb3=Dapma7bEVm005843
Dmagna000591	5	Dapma7bEVm006170	99.313	99.5	K10728	K10728	1	scaffold_1	2756234	2760879	+	Name=Dmagna000591 | mapped_to_Xinb3=Dapma7bEVm006170
Dmagna000592	2							scaffold_1	2766190	2766672	-	Name=Dmagna000592
Dmagna000593	5	Dapma7bEVm004228	99.8893	93.0909	K23935	K23935	1	scaffold_1	2767102	2768643	+	Name=Dmagna000593 | mapped_to_Xinb3=Dapma7bEVm004228
Dmagna000594	5	Dapma7bEVm004228;Dapma7bEVm015327	99.6963	95.3333	K11153	K23935;K11153	1	scaffold_1	2768892	2771491	-	Name=Dmagna000594 | mapped_to_Xinb3=Dapma7bEVm004228;Dapma7bEVm015327
Dmagna000595	4	Dapma7bEVm007770	99.1548	85				scaffold_1	2774287	2775170	+	Name=Dmagna000595 | mapped_to_Xinb3=Dapma7bEVm007770
Dmagna000596	2							scaffold_1	2775822	2776848	+	Name=Dmagna000596
Dmagna000597	5	Dapma7bEVm003577	99.353	92.6923	K13339	K13339	1	scaffold_1	2776723	2780783	-	Name=Dmagna000597 | mapped_to_Xinb3=Dapma7bEVm003577
Dmagna000598	1	Dapma7bEVm012452;Dapma7bEVm015399;Dapma7bEVm030059	96.7041	93.5				scaffold_1	2781461	2782306	-	Name=Dmagna000598 | mapped_to_Xinb3=Dapma7bEVm012452;Dapma7bEVm015399;Dapma7bEVm030059
Dmagna000599	5	Dapma7bEVm003577	99.794	96	K13339	K13339	1	scaffold_1	2783246	2784714	+	Name=Dmagna000599 | mapped_to_Xinb3=Dapma7bEVm003577
Dmagna000600	5	Dapma7bEVm010210	99.572	94.7143	K10284	K10284	1	scaffold_1	2785309	2787927	+	Name=Dmagna000600 | mapped_to_Xinb3=Dapma7bEVm010210
Dmagna000601	5	Dapma7bEVm006753;Dapma7bEVm027998	99.891	90.3333	K11673	K11673	1	scaffold_1	2788001	2791310	-	Name=Dmagna000601 | mapped_to_Xinb3=Dapma7bEVm006753;Dapma7bEVm027998
Dmagna000602	5	Dapma7bEVm002100;Dapma7bEVm008609	99.8943	99.1765		K08815		scaffold_1	2792028	2793010	+	Name=Dmagna000602 | mapped_to_Xinb3=Dapma7bEVm002100;Dapma7bEVm008609
Dmagna000603	5	Dapma7bEVm002100	99.5746	97.6364	K08815	K08815	1	scaffold_1	2793868	2803019	-	Name=Dmagna000603 | mapped_to_Xinb3=Dapma7bEVm002100
Dmagna000604	5	Dapma7bEVm002100;Dapma7bEVm005366	99.9628	100	K10735	K08815;K10735	1	scaffold_1	2804018	2805138	+	Name=Dmagna000604 | mapped_to_Xinb3=Dapma7bEVm002100;Dapma7bEVm005366
Dmagna000605	5	Dapma7bEVm004943;Dapma7bEVm011464;Dapma7bEVm023711	99.36	97.4545	K07880	K07880;K08155	1	scaffold_1	2805369	2806631	+	Name=Dmagna000605 | mapped_to_Xinb3=Dapma7bEVm004943;Dapma7bEVm011464;Dapma7bEVm023711
Dmagna000606	5	Dapma7bEVm011464;Dapma7bEVm023711	99.5924	88.6154	K08155	K08155	1	scaffold_1	2806784	2808785	-	Name=Dmagna000606 | mapped_to_Xinb3=Dapma7bEVm011464;Dapma7bEVm023711
Dmagna000607	5	Dapma7bEVm010107	98.7864	96.5714				scaffold_1	2811126	2816247	+	Name=Dmagna000607 | mapped_to_Xinb3=Dapma7bEVm010107
Dmagna000608	5	Dapma7bEVm007514;Dapma7bEVm022328	99.5254	90	K24098	K24098	1	scaffold_1	2817392	2820491	+	Name=Dmagna000608 | mapped_to_Xinb3=Dapma7bEVm007514;Dapma7bEVm022328
Dmagna000609	5	Dapma7bEVm001577	99.0087	98.7143	K11517	K11517	1	scaffold_1	2820713	2822607	-	Name=Dmagna000609 | mapped_to_Xinb3=Dapma7bEVm001577
Dmagna000610	5	Dapma7bEVm007554;Dapma7bEVm008215;Dapma7bEVm019944	99.7134	89.625	K12592	K12592;K22856	1	scaffold_1	2823175	2823818	+	Name=Dmagna000610 | mapped_to_Xinb3=Dapma7bEVm007554;Dapma7bEVm008215;Dapma7bEVm019944
Dmagna000611	5	Dapma7bEVm008215;Dapma7bEVm019944	99.383	93.3333	K22856	K22856	1	scaffold_1	2824176	2825051	-	Name=Dmagna000611 | mapped_to_Xinb3=Dapma7bEVm008215;Dapma7bEVm019944
Dmagna000612	4	Dapma7bEVm000146;Dapma7bEVm005720	99.7016	98.8571	K16584	K08678;K16584	1	scaffold_1	2825557	2827382	+	Name=Dmagna000612 | mapped_to_Xinb3=Dapma7bEVm000146;Dapma7bEVm005720
Dmagna000613	5	Dapma7bEVm000146	98.5123	94.5882	K08678	K08678	1	scaffold_1	2826569	2829218	-	Name=Dmagna000613 | mapped_to_Xinb3=Dapma7bEVm000146
Dmagna000614	5	Dapma7bEVm001096	99.5033	98.3636	K12041	K12041	1	scaffold_1	2829839	2831055	+	Name=Dmagna000614 | mapped_to_Xinb3=Dapma7bEVm001096
Dmagna000615	1	Dapma7bEVm006746	98.036	86		K24576		scaffold_1	2832510	2832921	-	Name=Dmagna000615 | mapped_to_Xinb3=Dapma7bEVm006746
Dmagna000616	1							scaffold_1	2836312	2837241	-	Name=Dmagna000616
Dmagna000617	3							scaffold_1	2844565	2844927	-	Name=Dmagna000617
Dmagna000618	3	Dapma7bEVm006638	97.073	100				scaffold_1	2850762	2851433	+	Name=Dmagna000618 | mapped_to_Xinb3=Dapma7bEVm006638
Dmagna000619	1							scaffold_1	2861471	2863215	-	Name=Dmagna000619
Dmagna000620	5							scaffold_1	2864834	2865992	-	Name=Dmagna000620
Dmagna000621	1	Dapma7bEVm009934	86.2695	80.7838				scaffold_1	2876421	2876904	-	Name=Dmagna000621 | mapped_to_Xinb3=Dapma7bEVm009934
Dmagna000622	3	Dapma7bEVm004976;Dapma7bEVm009934;Dapma7bEVm025396	91.1238	95.6875				scaffold_1	2877985	2878700	-	Name=Dmagna000622 | mapped_to_Xinb3=Dapma7bEVm004976;Dapma7bEVm009934;Dapma7bEVm025396
Dmagna000623	5	Dapma7bEVm001096	98.4713	94.878	K12041	K12041	1	scaffold_1	2879834	2882528	+	Name=Dmagna000623 | mapped_to_Xinb3=Dapma7bEVm001096
Dmagna000624	4							scaffold_1	2885059	2887377	-	Name=Dmagna000624
Dmagna000625	5	Dapma7bEVm005619	98.4975	100				scaffold_1	2888349	2889236	+	Name=Dmagna000625 | mapped_to_Xinb3=Dapma7bEVm005619
Dmagna000626	3							scaffold_1	2889712	2890602	+	Name=Dmagna000626
Dmagna000627	2							scaffold_1	2890922	2892009	-	Name=Dmagna000627
Dmagna000628	4	Dapma7bEVm015579;Dapma7bEVm028753	96.9994	82.8571	K16749	K16749	1	scaffold_1	2893234	2895821	-	Name=Dmagna000628 | mapped_to_Xinb3=Dapma7bEVm015579;Dapma7bEVm028753
Dmagna000629	5							scaffold_1	2895968	2897293	-	Name=Dmagna000629
Dmagna000630	5	Dapma7bEVm004858	99.577	95				scaffold_1	2902075	2903525	+	Name=Dmagna000630 | mapped_to_Xinb3=Dapma7bEVm004858
Dmagna000631	5	Dapma7bEVm008586	99.819	92	K25867	K25867	1	scaffold_1	2903826	2906684	-	Name=Dmagna000631 | mapped_to_Xinb3=Dapma7bEVm008586
Dmagna000632	1							scaffold_1	2913708	2914024	-	Name=Dmagna000632
Dmagna000633	5	Dapma7bEVm027244	99.6765	78.2727				scaffold_1	2914424	2923432	+	Name=Dmagna000633 | mapped_to_Xinb3=Dapma7bEVm027244
Dmagna000635	2							scaffold_1	2924208	2926932	-	Name=Dmagna000635
Dmagna000636	5	Dapma7bEVm005194	98.7818	89.8				scaffold_1	2928008	2930435	+	Name=Dmagna000636 | mapped_to_Xinb3=Dapma7bEVm005194
Dmagna000637	5	Dapma7bEVm000608	99.5793	99.4	K12035	K12035	1	scaffold_1	2930283	2939562	-	Name=Dmagna000637 | mapped_to_Xinb3=Dapma7bEVm000608
Dmagna000638	2							scaffold_1	2937781	2938730	+	Name=Dmagna000638
Dmagna000639	5	Dapma7bEVm011438	99.2667	99				scaffold_1	2941737	2951472	-	Name=Dmagna000639 | mapped_to_Xinb3=Dapma7bEVm011438
Dmagna000640	4	Dapma7bEVm008176	99.21	100				scaffold_1	2953776	2956727	-	Name=Dmagna000640 | mapped_to_Xinb3=Dapma7bEVm008176
Dmagna000641	4	Dapma7bEVm006350	99.176	94	K25292	K25292	1	scaffold_1	2968330	2970128	-	Name=Dmagna000641 | mapped_to_Xinb3=Dapma7bEVm006350
Dmagna000642	5	Dapma7bEVm004577	99.6091	94.4286	K12591	K12591	1	scaffold_1	2970404	2973259	+	Name=Dmagna000642 | mapped_to_Xinb3=Dapma7bEVm004577
Dmagna000643	2	Dapma7bEVm000712	99.673	89		K19029		scaffold_1	2974092	2974433	+	Name=Dmagna000643 | mapped_to_Xinb3=Dapma7bEVm000712
Dmagna000644	5	Dapma7bEVm000712	99.2836	97.1429	K19029	K19029	1	scaffold_1	2974633	2977993	+	Name=Dmagna000644 | mapped_to_Xinb3=Dapma7bEVm000712
Dmagna000645	5	Dapma7bEVm003066	99.8496	96.9333				scaffold_1	2979457	2986003	+	Name=Dmagna000645 | mapped_to_Xinb3=Dapma7bEVm003066
Dmagna000646	5	Dapma7bEVm004070	99.5727	98.8571	K09228	K09228	1	scaffold_1	2986319	2989558	-	Name=Dmagna000646 | mapped_to_Xinb3=Dapma7bEVm004070
Dmagna000647	2	Dapma7bEVm016181;Dapma7bEVm022154	98.4399	83.375				scaffold_1	2990950	2991865	+	Name=Dmagna000647 | mapped_to_Xinb3=Dapma7bEVm016181;Dapma7bEVm022154
Dmagna000648	1	Dapma7bEVm002645;Dapma7bEVm007198;Dapma7bEVm008137;Dapma7bEVm008799;Dapma7bEVm009148;Dapma7bEVm011491;Dapma7bEVm011497;Dapma7bEVm011498;Dapma7bEVm011688;Dapma7bEVm011769;Dapma7bEVm012070;Dapma7bEVm012544;Dapma7bEVm015735;Dapma7bEVm015816;Dapma7bEVm015819;Dapma7bEVm016543;Dapma7bEVm018793;Dapma7bEVm018814;Dapma7bEVm022154;Dapma7bEVm022475;Dapma7bEVm025529;Dapma7bEVm027172;Dapma7bEVm027267;Dapma7bE…	90.5585	87.0408		K01951		scaffold_1	2991967	2992284	+	Name=Dmagna000648 | mapped_to_Xinb3=Dapma7bEVm002645;Dapma7bEVm007198;Dapma7bEVm008137;Dapma7bEVm008799;Dapma7bEVm009148;Dapma7bEVm011491;Dapma7bEVm011497;Dapma7bEVm011498;Dapma7bEVm011688;Dapma7bEVm011769;Dapma7bEVm012070;Dapma7bEVm012544;Dapma7bEVm015735;Dapma7bEVm015816;Dapma7bEVm015819;Dapma7bEVm016543;Dapma7bEVm018793;Dapma7bEVm018814;Dapma7bEVm022154;Dapma7bEVm022475;Dapma7bEVm025529;Dapma7…
Dmagna000649	3	Dapma7bEVm016700;Dapma7bEVm018760	88.9627	81				scaffold_1	2994492	2996403	+	Name=Dmagna000649 | mapped_to_Xinb3=Dapma7bEVm016700;Dapma7bEVm018760
Dmagna000650	3							scaffold_1	2997910	3001950	-	Name=Dmagna000650
Dmagna000651	5	Dapma7bEVm006116;Dapma7bEVm028228	99.4444	98.4		K04565		scaffold_1	3005549	3006775	+	Name=Dmagna000651 | mapped_to_Xinb3=Dapma7bEVm006116;Dapma7bEVm028228
Dmagna000652	5	Dapma7bEVm006441	99.822	80	K04565	K04565	1	scaffold_1	3014742	3015525	-	Name=Dmagna000652 | mapped_to_Xinb3=Dapma7bEVm006441
Dmagna000653	5	Dapma7bEVm003147	99.1629	90.8889	K18749	K18749	1	scaffold_1	3016552	3020157	-	Name=Dmagna000653 | mapped_to_Xinb3=Dapma7bEVm003147
Dmagna000654	5	Dapma7bEVm002638;Dapma7bEVm010295	98.8476	90.8077	K00413	K14788;K00413	1	scaffold_1	3021606	3023141	+	Name=Dmagna000654 | mapped_to_Xinb3=Dapma7bEVm002638;Dapma7bEVm010295
Dmagna000655	5	Dapma7bEVm002638	99.4287	89.7895	K14788	K14788	1	scaffold_1	3023113	3026243	-	Name=Dmagna000655 | mapped_to_Xinb3=Dapma7bEVm002638
Dmagna000656	5	Dapma7bEVm000452;Dapma7bEVm007575	98.82	99.5714	K03939	K18405;K03939	1	scaffold_1	3026293	3026880	+	Name=Dmagna000656 | mapped_to_Xinb3=Dapma7bEVm000452;Dapma7bEVm007575
Dmagna000657	5	Dapma7bEVm000452	99.7888	99	K18405	K18405	1	scaffold_1	3027304	3031243	-	Name=Dmagna000657 | mapped_to_Xinb3=Dapma7bEVm000452
Dmagna000658	5	Dapma7bEVm000869	99.3571	99.75	K24360	K24360	1	scaffold_1	3033003	3036340	-	Name=Dmagna000658 | mapped_to_Xinb3=Dapma7bEVm000869
Dmagna000659	2							scaffold_1	3037123	3038021	-	Name=Dmagna000659
Dmagna000660	1							scaffold_1	3039579	3040110	-	Name=Dmagna000660
Dmagna000661	1							scaffold_1	3040912	3041270	-	Name=Dmagna000661
Dmagna000662	2							scaffold_1	3045441	3046251	-	Name=Dmagna000662
Dmagna000663	5	Dapma7bEVm014955	99.4431	87.2857	K17960			scaffold_1	3044133	3048891	+	Name=Dmagna000663 | mapped_to_Xinb3=Dapma7bEVm014955
Dmagna000664	5	Dapma7bEVm014955	98.8234	96.1034				scaffold_1	3049035	3052019	+	Name=Dmagna000664 | mapped_to_Xinb3=Dapma7bEVm014955
Dmagna000665	5	Dapma7bEVm010369	99.2051	93.3125	K15191	K15191	1	scaffold_1	3052515	3054614	-	Name=Dmagna000665 | mapped_to_Xinb3=Dapma7bEVm010369
Dmagna000666	5	Dapma7bEVm007267	99.6297	96.2				scaffold_1	3055741	3061506	-	Name=Dmagna000666 | mapped_to_Xinb3=Dapma7bEVm007267
Dmagna000668	1							scaffold_1	3061390	3061982	-	Name=Dmagna000668
Dmagna000669	3	Dapma7bEVm005781	98.5769	88.1667				scaffold_1	3064522	3065426	-	Name=Dmagna000669 | mapped_to_Xinb3=Dapma7bEVm005781
Dmagna000670	3	Dapma7bEVm004979	99.6247	99.3333				scaffold_1	3066708	3067467	+	Name=Dmagna000670 | mapped_to_Xinb3=Dapma7bEVm004979
Dmagna000671	5	Dapma7bEVm000601	99.6563	96.5455	K00921	K00921	1	scaffold_1	3068155	3075062	-	Name=Dmagna000671 | mapped_to_Xinb3=Dapma7bEVm000601
Dmagna000672	5	Dapma7bEVm001352	99.5142	96.7917	K20178	K20178	1	scaffold_1	3075295	3080645	+	Name=Dmagna000672 | mapped_to_Xinb3=Dapma7bEVm001352
Dmagna000673	5	Dapma7bEVm001352;Dapma7bEVm007459	99.0157	94.3333		K20178		scaffold_1	3081501	3082956	+	Name=Dmagna000673 | mapped_to_Xinb3=Dapma7bEVm001352;Dapma7bEVm007459
Dmagna000674	2	Dapma7bEVm007187;Dapma7bEVm007967;Dapma7bEVm015468;Dapma7bEVm018928;Dapma7bEVm023281;Dapma7bEVm023496	94.4651	92.25				scaffold_1	3087878	3088921	+	Name=Dmagna000674 | mapped_to_Xinb3=Dapma7bEVm007187;Dapma7bEVm007967;Dapma7bEVm015468;Dapma7bEVm018928;Dapma7bEVm023281;Dapma7bEVm023496
Dmagna000675	2	Dapma7bEVm011688;Dapma7bEVm021994	98.0485	77		K01951		scaffold_1	3090036	3092311	-	Name=Dmagna000675 | mapped_to_Xinb3=Dapma7bEVm011688;Dapma7bEVm021994
Dmagna000676	4	Dapma7bEVm011688;Dapma7bEVm016258;Dapma7bEVm018528;Dapma7bEVm022154;Dapma7bEVm022447;Dapma7bEVm029213;Dapma7bEVm029594	94.8362	80.3462		K01951		scaffold_1	3092489	3093680	-	Name=Dmagna000676 | mapped_to_Xinb3=Dapma7bEVm011688;Dapma7bEVm016258;Dapma7bEVm018528;Dapma7bEVm022154;Dapma7bEVm022447;Dapma7bEVm029213;Dapma7bEVm029594
Dmagna000677	5	Dapma7bEVm003227;Dapma7bEVm003876	99.5534	84.5	K09441	K09441;K13337	1	scaffold_1	3094212	3096100	+	Name=Dmagna000677 | mapped_to_Xinb3=Dapma7bEVm003227;Dapma7bEVm003876
Dmagna000678	5	Dapma7bEVm003876	99.561	100	K13337	K13337	1	scaffold_1	3096233	3097862	-	Name=Dmagna000678 | mapped_to_Xinb3=Dapma7bEVm003876
Dmagna000679	2	Dapma7bEVm009874	100	71		K09254		scaffold_1	3097967	3098916	-	Name=Dmagna000679 | mapped_to_Xinb3=Dapma7bEVm009874
Dmagna000680	4	Dapma7bEVm009874;Dapma7bEVm026336	99.8441	94		K09254		scaffold_1	3099120	3100663	-	Name=Dmagna000680 | mapped_to_Xinb3=Dapma7bEVm009874;Dapma7bEVm026336
Dmagna000681	5	Dapma7bEVm009874	99.1702	100	K09254	K09254	1	scaffold_1	3100986	3104198	-	Name=Dmagna000681 | mapped_to_Xinb3=Dapma7bEVm009874
Dmagna000682	5	Dapma7bEVm002130	99.7735	87.3077	K24496	K24496	1	scaffold_1	3105469	3117051	-	Name=Dmagna000682 | mapped_to_Xinb3=Dapma7bEVm002130
Dmagna000683	2							scaffold_1	3123875	3124356	+	Name=Dmagna000683
Dmagna000684	4							scaffold_1	3125216	3126656	-	Name=Dmagna000684
Dmagna000685	1							scaffold_1	3129024	3129506	-	Name=Dmagna000685
Dmagna000686	1							scaffold_1	3130438	3131532	-	Name=Dmagna000686
Dmagna000687	1							scaffold_1	3134369	3135563	-	Name=Dmagna000687
Dmagna000688	1							scaffold_1	3156774	3158207	+	Name=Dmagna000688
Dmagna000689	2							scaffold_1	3161826	3162139	+	Name=Dmagna000689
Dmagna000690	1							scaffold_1	3169823	3170178	+	Name=Dmagna000690
Dmagna000691	2							scaffold_1	3179463	3179824	+	Name=Dmagna000691
Dmagna000692	1							scaffold_1	3182042	3182550	+	Name=Dmagna000692
Dmagna000693	3							scaffold_1	3183089	3185122	+	Name=Dmagna000693
Dmagna000694	2							scaffold_1	3187539	3188171	+	Name=Dmagna000694
Dmagna000695	1							scaffold_1	3190683	3191372	+	Name=Dmagna000695
Dmagna000696	1							scaffold_1	3197388	3198180	+	Name=Dmagna000696
Dmagna000697	1							scaffold_1	3201043	3201471	-	Name=Dmagna000697
Dmagna000698	1							scaffold_1	3203473	3204199	-	Name=Dmagna000698
Dmagna000699	2							scaffold_1	3204572	3204832	-	Name=Dmagna000699
Dmagna000700	2							scaffold_1	3205049	3205674	+	Name=Dmagna000700
Dmagna000701	1							scaffold_1	3209389	3209696	+	Name=Dmagna000701
Dmagna000702	2							scaffold_1	3211296	3211933	-	Name=Dmagna000702
Dmagna000703	1							scaffold_1	3217918	3219001	+	Name=Dmagna000703
Dmagna000704	2							scaffold_1	3227119	3227759	+	Name=Dmagna000704
Dmagna000705	1							scaffold_1	3232669	3233062	-	Name=Dmagna000705
Dmagna000706	1							scaffold_1	3242413	3243569	+	Name=Dmagna000706
Dmagna000707	2							scaffold_1	3243888	3244943	+	Name=Dmagna000707
Dmagna000708	2							scaffold_1	3249030	3251165	+	Name=Dmagna000708
Dmagna000709	2							scaffold_1	3251798	3252685	-	Name=Dmagna000709
Dmagna000710	1							scaffold_1	3262108	3262361	-	Name=Dmagna000710
Dmagna000711	1							scaffold_1	3275253	3276288	-	Name=Dmagna000711
Dmagna000712	1	Dapma7bEVm030642	98.2	94				scaffold_1	3276485	3276771	-	Name=Dmagna000712 | mapped_to_Xinb3=Dapma7bEVm030642
Dmagna000713	2							scaffold_1	3292751	3295328	+	Name=Dmagna000713
Dmagna000714	4	Dapma7bEVm002177	99.6117	76		K25874		scaffold_1	3314254	3315233	+	Name=Dmagna000714 | mapped_to_Xinb3=Dapma7bEVm002177
Dmagna000715	1							scaffold_1	3316183	3316594	-	Name=Dmagna000715
Dmagna000716	5	Dapma7bEVm002177	99.7202	96.5	K25874	K25874	1	scaffold_1	3317411	3321750	+	Name=Dmagna000716 | mapped_to_Xinb3=Dapma7bEVm002177
Dmagna000717	5	Dapma7bEVm002177;Dapma7bEVm002757	98.418	96	K19465	K25874;K19465	1	scaffold_1	3322136	3324608	-	Name=Dmagna000717 | mapped_to_Xinb3=Dapma7bEVm002177;Dapma7bEVm002757
Dmagna000718	4	Dapma7bEVm005026	99.352	95.9167				scaffold_1	3327294	3331465	+	Name=Dmagna000718 | mapped_to_Xinb3=Dapma7bEVm005026
Dmagna000719	5	Dapma7bEVm009469;Dapma7bEVm028308	99.84	90.1765	K07532	K07532	1	scaffold_1	3332053	3344275	+	Name=Dmagna000719 | mapped_to_Xinb3=Dapma7bEVm009469;Dapma7bEVm028308
Dmagna000720	1	Dapma7bEVm009469	99.089	100		K07532		scaffold_1	3344693	3345109	+	Name=Dmagna000720 | mapped_to_Xinb3=Dapma7bEVm009469
Dmagna000721	1							scaffold_1	3345679	3347493	+	Name=Dmagna000721
Dmagna000722	3	Dapma7bEVm009469;Dapma7bEVm014364;Dapma7bEVm028308	99.7249	95.5		K07532		scaffold_1	3348373	3351015	+	Name=Dmagna000722 | mapped_to_Xinb3=Dapma7bEVm009469;Dapma7bEVm014364;Dapma7bEVm028308
Dmagna000723	2	Dapma7bEVm028308	99.66	97				scaffold_1	3351053	3352124	-	Name=Dmagna000723 | mapped_to_Xinb3=Dapma7bEVm028308
Dmagna000724	3	Dapma7bEVm009469;Dapma7bEVm028308	99.5521	87.9231		K07532		scaffold_1	3352441	3355516	+	Name=Dmagna000724 | mapped_to_Xinb3=Dapma7bEVm009469;Dapma7bEVm028308
Dmagna000725	5	Dapma7bEVm009469;Dapma7bEVm028308	99.6375	85.86	K07532	K07532	1	scaffold_1	3357476	3362978	+	Name=Dmagna000725 | mapped_to_Xinb3=Dapma7bEVm009469;Dapma7bEVm028308
Dmagna000726	4	Dapma7bEVm009469;Dapma7bEVm028308	99.7493	88.8298		K07532		scaffold_1	3365518	3372077	+	Name=Dmagna000726 | mapped_to_Xinb3=Dapma7bEVm009469;Dapma7bEVm028308
Dmagna000727	1							scaffold_1	3372143	3372736	+	Name=Dmagna000727
Dmagna000728	1	Dapma7bEVm000194;Dapma7bEVm001334;Dapma7bEVm002645;Dapma7bEVm008440;Dapma7bEVm008515;Dapma7bEVm009390;Dapma7bEVm010651;Dapma7bEVm011491;Dapma7bEVm012200;Dapma7bEVm012843;Dapma7bEVm013739;Dapma7bEVm013845;Dapma7bEVm018735;Dapma7bEVm018814;Dapma7bEVm018978;Dapma7bEVm022716;Dapma7bEVm022732;Dapma7bEVm023422;Dapma7bEVm027037;Dapma7bEVm027267;Dapma7bEVm027734;Dapma7bEVm029112	90.6956	85.087		K19970;K01951		scaffold_1	3388451	3388885	-	Name=Dmagna000728 | mapped_to_Xinb3=Dapma7bEVm000194;Dapma7bEVm001334;Dapma7bEVm002645;Dapma7bEVm008440;Dapma7bEVm008515;Dapma7bEVm009390;Dapma7bEVm010651;Dapma7bEVm011491;Dapma7bEVm012200;Dapma7bEVm012843;Dapma7bEVm013739;Dapma7bEVm013845;Dapma7bEVm018735;Dapma7bEVm018814;Dapma7bEVm018978;Dapma7bEVm022716;Dapma7bEVm022732;Dapma7bEVm023422;Dapma7bEVm027037;Dapma7bEVm027267;Dapma7bEVm027734;Dapma7…
Dmagna000729	3	Dapma7bEVm011491;Dapma7bEVm011498;Dapma7bEVm018814	88.8823	88.7143	K01951	K01951	1	scaffold_1	3389483	3391523	-	Name=Dmagna000729 | mapped_to_Xinb3=Dapma7bEVm011491;Dapma7bEVm011498;Dapma7bEVm018814
Dmagna000730	4	Dapma7bEVm007189;Dapma7bEVm011491;Dapma7bEVm011497;Dapma7bEVm015733;Dapma7bEVm015816;Dapma7bEVm018814;Dapma7bEVm018821;Dapma7bEVm022767	88.7685	76.1333		K01951		scaffold_1	3391556	3392432	-	Name=Dmagna000730 | mapped_to_Xinb3=Dapma7bEVm007189;Dapma7bEVm011491;Dapma7bEVm011497;Dapma7bEVm015733;Dapma7bEVm015816;Dapma7bEVm018814;Dapma7bEVm018821;Dapma7bEVm022767
Dmagna000731	5	Dapma7bEVm002154	99.4816	97.6364	K18953	K18953	1	scaffold_1	3392564	3397182	+	Name=Dmagna000731 | mapped_to_Xinb3=Dapma7bEVm002154
Dmagna000732	5	Dapma7bEVm003891	99.6332	90.8				scaffold_1	3403084	3411513	+	Name=Dmagna000732 | mapped_to_Xinb3=Dapma7bEVm003891
Dmagna000733	5	Dapma7bEVm012151	99.4702	87.5				scaffold_1	3414255	3420090	+	Name=Dmagna000733 | mapped_to_Xinb3=Dapma7bEVm012151
Dmagna000734	5	Dapma7bEVm007689	99.652	96	K12197	K12197	1	scaffold_1	3423403	3424781	-	Name=Dmagna000734 | mapped_to_Xinb3=Dapma7bEVm007689
Dmagna000735	5	Dapma7bEVm003285	99.6598	97	K04439	K04439	1	scaffold_1	3426630	3431011	-	Name=Dmagna000735 | mapped_to_Xinb3=Dapma7bEVm003285
Dmagna000737	5	Dapma7bEVm005281	99.6045	99.0769		K01044		scaffold_1	3440689	3448115	-	Name=Dmagna000737 | mapped_to_Xinb3=Dapma7bEVm005281
Dmagna000739	4							scaffold_1	3450973	3452172	-	Name=Dmagna000739
Dmagna000740	1							scaffold_1	3452314	3453187	-	Name=Dmagna000740
Dmagna000741	1							scaffold_1	3454739	3454973	-	Name=Dmagna000741
Dmagna000742	5							scaffold_1	3456284	3457057	-	Name=Dmagna000742
Dmagna000743	1							scaffold_1	3457361	3458210	+	Name=Dmagna000743
Dmagna000744	1							scaffold_1	3461419	3462149	-	Name=Dmagna000744
Dmagna000745	2							scaffold_1	3463443	3464846	+	Name=Dmagna000745
Dmagna000746	5	Dapma7bEVm005281	98.7026	91.5833		K01044		scaffold_1	3467551	3468329	-	Name=Dmagna000746 | mapped_to_Xinb3=Dapma7bEVm005281
Dmagna000747	1							scaffold_1	3468920	3470052	+	Name=Dmagna000747
Dmagna000748	2							scaffold_1	3471934	3473181	+	Name=Dmagna000748
Dmagna000749	1							scaffold_1	3473825	3474373	+	Name=Dmagna000749
Dmagna000750	2	Dapma7bEVm005281;Dapma7bEVm017153	98.8473	92.6667		K01044		scaffold_1	3477215	3477764	+	Name=Dmagna000750 | mapped_to_Xinb3=Dapma7bEVm005281;Dapma7bEVm017153
Dmagna000751	2							scaffold_1	3487607	3488833	+	Name=Dmagna000751
Dmagna000752	5	Dapma7bEVm005425	99.5477	93.9	K07378	K07378	1	scaffold_1	3493969	3502769	-	Name=Dmagna000752 | mapped_to_Xinb3=Dapma7bEVm005425
Dmagna000753	5	Dapma7bEVm005425	98.6063	79.6667		K07378		scaffold_1	3505914	3507564	-	Name=Dmagna000753 | mapped_to_Xinb3=Dapma7bEVm005425
Dmagna000754	2							scaffold_1	3518936	3519987	-	Name=Dmagna000754
Dmagna000755	5	Dapma7bEVm011789	99.544	100	K07378	K07378	1	scaffold_1	3520156	3528519	-	Name=Dmagna000755 | mapped_to_Xinb3=Dapma7bEVm011789
Dmagna000756	4							scaffold_1	3534106	3534713	-	Name=Dmagna000756
Dmagna000757	1							scaffold_1	3534903	3535338	+	Name=Dmagna000757
Dmagna000758	1							scaffold_1	3538265	3538558	+	Name=Dmagna000758
Dmagna000759	1							scaffold_1	3547558	3548106	-	Name=Dmagna000759
Dmagna000760	2							scaffold_1	3549384	3549961	+	Name=Dmagna000760
Dmagna000761	1							scaffold_1	3555196	3556188	+	Name=Dmagna000761
Dmagna000762	5	Dapma7bEVm011789	100	90		K07378		scaffold_1	3559805	3561894	-	Name=Dmagna000762 | mapped_to_Xinb3=Dapma7bEVm011789
Dmagna000763	1							scaffold_1	3566682	3567287	-	Name=Dmagna000763
Dmagna000764	5	Dapma7bEVm018589	99.4719	98.625	K24485	K24485	1	scaffold_1	3569463	3576528	-	Name=Dmagna000764 | mapped_to_Xinb3=Dapma7bEVm018589
Dmagna000765	1	Dapma7bEVm018589	99.471	91		K24485		scaffold_1	3576635	3577338	-	Name=Dmagna000765 | mapped_to_Xinb3=Dapma7bEVm018589
Dmagna000766	2							scaffold_1	3577426	3579126	-	Name=Dmagna000766
Dmagna000767	4	Dapma7bEVm018589	99.49	97		K24485		scaffold_1	3582201	3585050	-	Name=Dmagna000767 | mapped_to_Xinb3=Dapma7bEVm018589
Dmagna000768	2							scaffold_1	3587071	3587423	-	Name=Dmagna000768
Dmagna000769	1							scaffold_1	3598787	3599506	-	Name=Dmagna000769
Dmagna000770	3	Dapma7bEVm006718	99.3298	86.6		K04950		scaffold_1	3600999	3602010	+	Name=Dmagna000770 | mapped_to_Xinb3=Dapma7bEVm006718
Dmagna000771	2							scaffold_1	3618325	3619016	+	Name=Dmagna000771
Dmagna000772	4	Dapma7bEVm006718	99.7681	89.2857	K04950	K04950	1	scaffold_1	3623550	3625575	+	Name=Dmagna000772 | mapped_to_Xinb3=Dapma7bEVm006718
Dmagna000773	3	Dapma7bEVm001016	98.8988	97.6667				scaffold_1	3625877	3626717	-	Name=Dmagna000773 | mapped_to_Xinb3=Dapma7bEVm001016
Dmagna000774	5	Dapma7bEVm006718	99.6592	89.8333	K04950	K04950	1	scaffold_1	3629181	3632197	+	Name=Dmagna000774 | mapped_to_Xinb3=Dapma7bEVm006718
Dmagna000775	3							scaffold_1	3634655	3635743	+	Name=Dmagna000775
Dmagna000776	5	Dapma7bEVm006718;Dapma7bEVm011032	99.0219	99.2667	K03846	K04950;K03846	1	scaffold_1	3635453	3639409	-	Name=Dmagna000776 | mapped_to_Xinb3=Dapma7bEVm006718;Dapma7bEVm011032
Dmagna000777	5	Dapma7bEVm011955	99.871	100	K15131	K15131	1	scaffold_1	3640640	3641165	+	Name=Dmagna000777 | mapped_to_Xinb3=Dapma7bEVm011955
Dmagna000778	4	Dapma7bEVm023708	99.8617	85				scaffold_1	3641391	3643146	+	Name=Dmagna000778 | mapped_to_Xinb3=Dapma7bEVm023708
Dmagna000779	5	Dapma7bEVm018617	99.8077	98.7273	K15047	K15047	1	scaffold_1	3643935	3647849	+	Name=Dmagna000779 | mapped_to_Xinb3=Dapma7bEVm018617
Dmagna000780	5	Dapma7bEVm003572;Dapma7bEVm018617	99.5369	98.1429	K21988	K21988;K15047	1	scaffold_1	3648089	3651851	-	Name=Dmagna000780 | mapped_to_Xinb3=Dapma7bEVm003572;Dapma7bEVm018617
Dmagna000781	5	Dapma7bEVm000236	99.6092	96.25	K10667	K10667	1	scaffold_1	3652317	3657123	-	Name=Dmagna000781 | mapped_to_Xinb3=Dapma7bEVm000236
Dmagna000782	2							scaffold_1	3658466	3659593	+	Name=Dmagna000782
Dmagna000783	5	Dapma7bEVm007942;Dapma7bEVm008119;Dapma7bEVm028230	99.3841	100	K02219	K02219	1	scaffold_1	3661275	3661852	+	Name=Dmagna000783 | mapped_to_Xinb3=Dapma7bEVm007942;Dapma7bEVm008119;Dapma7bEVm028230
Dmagna000784	5	Dapma7bEVm007942;Dapma7bEVm008119;Dapma7bEVm008252	99.7958	93	K03015	K02219;K03015	1	scaffold_1	3661952	3662997	-	Name=Dmagna000784 | mapped_to_Xinb3=Dapma7bEVm007942;Dapma7bEVm008119;Dapma7bEVm008252
Dmagna000785	4	Dapma7bEVm004605	98.5619	94.5				scaffold_1	3668974	3671852	+	Name=Dmagna000785 | mapped_to_Xinb3=Dapma7bEVm004605
Dmagna000786	5	Dapma7bEVm004523	99.3486	99.5	K19531	K19531	1	scaffold_1	3672550	3676442	+	Name=Dmagna000786 | mapped_to_Xinb3=Dapma7bEVm004523
Dmagna000787	1							scaffold_1	3684673	3685368	+	Name=Dmagna000787
Dmagna000788	4	Dapma7bEVm006353	99.806	77.5				scaffold_1	3693814	3695352	+	Name=Dmagna000788 | mapped_to_Xinb3=Dapma7bEVm006353
Dmagna000789	2							scaffold_1	3697673	3699331	-	Name=Dmagna000789
Dmagna000790	5	Dapma7bEVm005763	99.559	98	K16795	K16795	1	scaffold_1	3699118	3702526	-	Name=Dmagna000790 | mapped_to_Xinb3=Dapma7bEVm005763
Dmagna000791	1							scaffold_1	3705338	3705693	-	Name=Dmagna000791
Dmagna000792	4	Dapma7bEVm015401;Dapma7bEVm028981	95.7558	94.75				scaffold_1	3707980	3708474	-	Name=Dmagna000792 | mapped_to_Xinb3=Dapma7bEVm015401;Dapma7bEVm028981
Dmagna000793	1	Dapma7bEVm014020	80.203	71				scaffold_1	3712545	3713432	-	Name=Dmagna000793 | mapped_to_Xinb3=Dapma7bEVm014020
Dmagna000794	1							scaffold_1	3713483	3713895	+	Name=Dmagna000794
Dmagna000795	1							scaffold_1	3713971	3714281	+	Name=Dmagna000795
Dmagna000796	5	Dapma7bEVm004801	98.3531	86.3636	K18169	K18169	1	scaffold_1	3715985	3717140	+	Name=Dmagna000796 | mapped_to_Xinb3=Dapma7bEVm004801
Dmagna000797	5	Dapma7bEVm018538;Dapma7bEVm024352	99.107	95.6	K05290	K04952;K05290	1	scaffold_1	3715793	3718606	-	Name=Dmagna000797 | mapped_to_Xinb3=Dapma7bEVm018538;Dapma7bEVm024352
Dmagna000798	5	Dapma7bEVm018538	99.4231	87.9474	K04952	K04952	1	scaffold_1	3719232	3722989	-	Name=Dmagna000798 | mapped_to_Xinb3=Dapma7bEVm018538
Dmagna000799	5	Dapma7bEVm003270;Dapma7bEVm023096	98.9131	98	K09585	K09585	1	scaffold_1	3723400	3725966	-	Name=Dmagna000799 | mapped_to_Xinb3=Dapma7bEVm003270;Dapma7bEVm023096
Dmagna000800	5	Dapma7bEVm007096	99.3459	91.2				scaffold_1	3727446	3731638	+	Name=Dmagna000800 | mapped_to_Xinb3=Dapma7bEVm007096
Dmagna000801	4	Dapma7bEVm018442;Dapma7bEVm024353	99.0817	90.6667				scaffold_1	3731637	3734135	-	Name=Dmagna000801 | mapped_to_Xinb3=Dapma7bEVm018442;Dapma7bEVm024353
Dmagna000802	5	Dapma7bEVm018442	99.4458	91.75				scaffold_1	3734734	3740218	-	Name=Dmagna000802 | mapped_to_Xinb3=Dapma7bEVm018442
Dmagna000803	5	Dapma7bEVm001500	99.8652	88.7857	K07178	K07178	1	scaffold_1	3741044	3743280	+	Name=Dmagna000803 | mapped_to_Xinb3=Dapma7bEVm001500
Dmagna000804	4	Dapma7bEVm002747	99.4114	98.8				scaffold_1	3743551	3745465	-	Name=Dmagna000804 | mapped_to_Xinb3=Dapma7bEVm002747
Dmagna000805	5	Dapma7bEVm015677	99.844	88.3333	K10435	K10435	1	scaffold_1	3747042	3749651	-	Name=Dmagna000805 | mapped_to_Xinb3=Dapma7bEVm015677
Dmagna000806	5	Dapma7bEVm001696	99.6103	97.8571	K24680	K24680	1	scaffold_1	3750885	3758820	-	Name=Dmagna000806 | mapped_to_Xinb3=Dapma7bEVm001696
Dmagna000807	5	Dapma7bEVm006570	99.5363	95				scaffold_1	3759109	3761486	-	Name=Dmagna000807 | mapped_to_Xinb3=Dapma7bEVm006570
Dmagna000808	5	Dapma7bEVm001071;Dapma7bEVm003889;Dapma7bEVm024354;Dapma7bEVm027845	99.2187	97		K21890		scaffold_1	3763225	3763990	+	Name=Dmagna000808 | mapped_to_Xinb3=Dapma7bEVm001071;Dapma7bEVm003889;Dapma7bEVm024354;Dapma7bEVm027845
Dmagna000809	3	Dapma7bEVm001071;Dapma7bEVm003889;Dapma7bEVm024354	99.8852	99.0769		K21890		scaffold_1	3764277	3764998	+	Name=Dmagna000809 | mapped_to_Xinb3=Dapma7bEVm001071;Dapma7bEVm003889;Dapma7bEVm024354
Dmagna000810	5	Dapma7bEVm001071;Dapma7bEVm024354	99.3966	95.4	K21890	K21890	1	scaffold_1	3765210	3767289	-	Name=Dmagna000810 | mapped_to_Xinb3=Dapma7bEVm001071;Dapma7bEVm024354
Dmagna000812	4	Dapma7bEVm011469	98.5417	100				scaffold_1	3768299	3770058	+	Name=Dmagna000812 | mapped_to_Xinb3=Dapma7bEVm011469
Dmagna000813	5	Dapma7bEVm010716	99.728	95.1667				scaffold_1	3770546	3774605	-	Name=Dmagna000813 | mapped_to_Xinb3=Dapma7bEVm010716
Dmagna000814	5	Dapma7bEVm003094	99.5989	100				scaffold_1	3775134	3779687	-	Name=Dmagna000814 | mapped_to_Xinb3=Dapma7bEVm003094
Dmagna000815	5	Dapma7bEVm000859;Dapma7bEVm003202	99.7437	99.2727	K17921	K11791;K17921	1	scaffold_1	3779784	3781859	+	Name=Dmagna000815 | mapped_to_Xinb3=Dapma7bEVm000859;Dapma7bEVm003202
Dmagna000816	5	Dapma7bEVm000859;Dapma7bEVm027515	99.6242	98.6154	K11791	K11791	1	scaffold_1	3781766	3784952	-	Name=Dmagna000816 | mapped_to_Xinb3=Dapma7bEVm000859;Dapma7bEVm027515
Dmagna000817	5	Dapma7bEVm007823	99.9082	98.8	K14823	K14823	1	scaffold_1	3785366	3786696	+	Name=Dmagna000817 | mapped_to_Xinb3=Dapma7bEVm007823
Dmagna000818	5	Dapma7bEVm005369;Dapma7bEVm007823	99.5982	86.625		K14823		scaffold_1	3786799	3788338	-	Name=Dmagna000818 | mapped_to_Xinb3=Dapma7bEVm005369;Dapma7bEVm007823
Dmagna000819	5	Dapma7bEVm001836	99.5273	92.3571				scaffold_1	3788526	3792670	+	Name=Dmagna000819 | mapped_to_Xinb3=Dapma7bEVm001836
Dmagna000820	1							scaffold_1	3793436	3795030	-	Name=Dmagna000820
Dmagna000821	5	Dapma7bEVm012602	99.882	100	K07841	K07841	1	scaffold_1	3796445	3802865	-	Name=Dmagna000821 | mapped_to_Xinb3=Dapma7bEVm012602
Dmagna000822	3							scaffold_1	3805189	3805619	-	Name=Dmagna000822
Dmagna000823	5	Dapma7bEVm003817	98.8586	84.2	K18756	K18756	1	scaffold_1	3806153	3808600	-	Name=Dmagna000823 | mapped_to_Xinb3=Dapma7bEVm003817
Dmagna000824	3	Dapma7bEVm014411	99.535	100				scaffold_1	3809801	3810663	+	Name=Dmagna000824 | mapped_to_Xinb3=Dapma7bEVm014411
Dmagna000825	3							scaffold_1	3811106	3811483	+	Name=Dmagna000825
Dmagna000826	3	Dapma7bEVm010784	94.0691	99.875				scaffold_1	3812427	3813516	+	Name=Dmagna000826 | mapped_to_Xinb3=Dapma7bEVm010784
Dmagna000827	1							scaffold_1	3815801	3817527	+	Name=Dmagna000827
Dmagna000828	1							scaffold_1	3817547	3818464	+	Name=Dmagna000828
Dmagna000829	2	Dapma7bEVm017120	99.2377	100				scaffold_1	3820340	3820975	+	Name=Dmagna000829 | mapped_to_Xinb3=Dapma7bEVm017120
Dmagna000830	2							scaffold_1	3821146	3821866	+	Name=Dmagna000830
Dmagna000831	2	Dapma7bEVm015586	98.913	78				scaffold_1	3822967	3823561	+	Name=Dmagna000831 | mapped_to_Xinb3=Dapma7bEVm015586
Dmagna000832	2	Dapma7bEVm012367;Dapma7bEVm018687;Dapma7bEVm028756	97.9238	90.5385				scaffold_1	3825991	3826939	-	Name=Dmagna000832 | mapped_to_Xinb3=Dapma7bEVm012367;Dapma7bEVm018687;Dapma7bEVm028756
Dmagna000833	5	Dapma7bEVm010568	99.3583	97.7907	K24512	K24512	1	scaffold_1	3828452	3835514	-	Name=Dmagna000833 | mapped_to_Xinb3=Dapma7bEVm010568
Dmagna000834	5	Dapma7bEVm007524;Dapma7bEVm009946	99.0687	97.6		K10358		scaffold_1	3836241	3838010	+	Name=Dmagna000834 | mapped_to_Xinb3=Dapma7bEVm007524;Dapma7bEVm009946
Dmagna000835	5	Dapma7bEVm009946	99.6027	98.1111	K10358	K10358	1	scaffold_1	3838506	3843019	-	Name=Dmagna000835 | mapped_to_Xinb3=Dapma7bEVm009946
Dmagna000836	2							scaffold_1	3844544	3845611	-	Name=Dmagna000836
Dmagna000837	4	Dapma7bEVm000491	99.729	94.7917				scaffold_1	3846178	3849447	-	Name=Dmagna000837 | mapped_to_Xinb3=Dapma7bEVm000491
Dmagna000838	5	Dapma7bEVm002178;Dapma7bEVm025340	99.669	100	K07766	K07766	1	scaffold_1	3850326	3851006	+	Name=Dmagna000838 | mapped_to_Xinb3=Dapma7bEVm002178;Dapma7bEVm025340
Dmagna000839	3	Dapma7bEVm002178	99.6811	92.1429				scaffold_1	3851730	3854638	-	Name=Dmagna000839 | mapped_to_Xinb3=Dapma7bEVm002178
Dmagna000840	5	Dapma7bEVm018417;Dapma7bEVm024356	99.6016	100	K05323	K05323	1	scaffold_1	3855111	3861403	-	Name=Dmagna000840 | mapped_to_Xinb3=Dapma7bEVm018417;Dapma7bEVm024356
Dmagna000841	3							scaffold_1	3866579	3868754	-	Name=Dmagna000841
Dmagna000842	1							scaffold_1	3870182	3871398	-	Name=Dmagna000842
Dmagna000843	5	Dapma7bEVm018417	99.2308	97.3333				scaffold_1	3871704	3877250	-	Name=Dmagna000843 | mapped_to_Xinb3=Dapma7bEVm018417
Dmagna000844	5	Dapma7bEVm009751	99.6223	97.1228	K12879	K12879	1	scaffold_1	3879277	3886374	+	Name=Dmagna000844 | mapped_to_Xinb3=Dapma7bEVm009751
Dmagna000845	4	Dapma7bEVm007385	98.9028	91.6667				scaffold_1	3887314	3888222	-	Name=Dmagna000845 | mapped_to_Xinb3=Dapma7bEVm007385
Dmagna000846	5	Dapma7bEVm009930;Dapma7bEVm024235	97.9674	95.1795	K02894	K02894	1	scaffold_1	3888906	3889902	-	Name=Dmagna000846 | mapped_to_Xinb3=Dapma7bEVm009930;Dapma7bEVm024235
Dmagna000847	2							scaffold_1	3902351	3903193	+	Name=Dmagna000847
Dmagna000848	2							scaffold_1	3904774	3905536	+	Name=Dmagna000848
Dmagna000849	1							scaffold_1	3906541	3907104	-	Name=Dmagna000849
Dmagna000850	2							scaffold_1	3911886	3912168	+	Name=Dmagna000850
Dmagna000851	2							scaffold_1	3919545	3919849	-	Name=Dmagna000851
Dmagna000852	4	Dapma7bEVm010943	99.3525	85		K09319		scaffold_1	3923231	3924278	+	Name=Dmagna000852 | mapped_to_Xinb3=Dapma7bEVm010943
Dmagna000853	3	Dapma7bEVm010943	99.673	100		K09319		scaffold_1	3928254	3928559	-	Name=Dmagna000853 | mapped_to_Xinb3=Dapma7bEVm010943
Dmagna000854	1							scaffold_1	3930847	3932023	-	Name=Dmagna000854
Dmagna000855	5	Dapma7bEVm003700	98.9581	96.8571	K09319			scaffold_1	3934567	3934917	-	Name=Dmagna000855 | mapped_to_Xinb3=Dapma7bEVm003700
Dmagna000856	2							scaffold_1	3936537	3937483	-	Name=Dmagna000856
Dmagna000857	2							scaffold_1	3937664	3937959	+	Name=Dmagna000857
Dmagna000858	4	Dapma7bEVm003700	98.3267	92.1875				scaffold_1	3941527	3943376	-	Name=Dmagna000858 | mapped_to_Xinb3=Dapma7bEVm003700
Dmagna000859	2	Dapma7bEVm012452;Dapma7bEVm015399	97.0775	90				scaffold_1	3948939	3949270	+	Name=Dmagna000859 | mapped_to_Xinb3=Dapma7bEVm012452;Dapma7bEVm015399
Dmagna000860	4	Dapma7bEVm003590;Dapma7bEVm003715;Dapma7bEVm027831	99.3569	98.3571		K14567		scaffold_1	3951176	3953238	-	Name=Dmagna000860 | mapped_to_Xinb3=Dapma7bEVm003590;Dapma7bEVm003715;Dapma7bEVm027831
Dmagna000861	5	Dapma7bEVm003590	99.4739	99.625	K14567	K14567	1	scaffold_1	3953712	3956846	-	Name=Dmagna000861 | mapped_to_Xinb3=Dapma7bEVm003590
Dmagna000862	4							scaffold_1	3957264	3959633	+	Name=Dmagna000862
Dmagna000863	2							scaffold_1	3959871	3960184	+	Name=Dmagna000863
Dmagna000864	1							scaffold_1	3961190	3961504	-	Name=Dmagna000864
Dmagna000865	5	Dapma7bEVm003076	97.8571	99.8571	K11844	K11844	1	scaffold_1	3963719	3966490	+	Name=Dmagna000865 | mapped_to_Xinb3=Dapma7bEVm003076
Dmagna000866	5				K05310			scaffold_1	3966617	3973402	-	Name=Dmagna000866
Dmagna000867	2							scaffold_1	3973583	3973973	-	Name=Dmagna000867
Dmagna000868	5	Dapma7bEVm003422	99.6683	97.6667	K01358	K01358	1	scaffold_1	3975382	3976333	-	Name=Dmagna000868 | mapped_to_Xinb3=Dapma7bEVm003422
Dmagna000869	5	Dapma7bEVm006322;Dapma7bEVm027839	99.495	96.5	K11390	K11390;K23164	1	scaffold_1	3976528	3977864	+	Name=Dmagna000869 | mapped_to_Xinb3=Dapma7bEVm006322;Dapma7bEVm027839
Dmagna000870	5	Dapma7bEVm003781;Dapma7bEVm027839	98.9246	92.5	K23164	K23164	1	scaffold_1	3977607	3979489	-	Name=Dmagna000870 | mapped_to_Xinb3=Dapma7bEVm003781;Dapma7bEVm027839
Dmagna000871	5	Dapma7bEVm001868	99.4806	92.5333	K02433	K02433	1	scaffold_1	3979879	3981974	+	Name=Dmagna000871 | mapped_to_Xinb3=Dapma7bEVm001868
Dmagna000872	5	Dapma7bEVm001048;Dapma7bEVm001706	93.2998	91.8333	K03021	K03021	1	scaffold_1	3982039	3987647	-	Name=Dmagna000872 | mapped_to_Xinb3=Dapma7bEVm001048;Dapma7bEVm001706
Dmagna000873	2							scaffold_1	3989961	3990489	-	Name=Dmagna000873
Dmagna000874	5	Dapma7bEVm001647	99.7464	95.6667				scaffold_1	3991809	3993194	+	Name=Dmagna000874 | mapped_to_Xinb3=Dapma7bEVm001647
Dmagna000875	5	Dapma7bEVm010143	98.3925	96.0909	K03242	K03242	1	scaffold_1	3993165	3995403	-	Name=Dmagna000875 | mapped_to_Xinb3=Dapma7bEVm010143
Dmagna000876	1							scaffold_1	3998407	3998844	+	Name=Dmagna000876
Dmagna000877	1							scaffold_1	4007081	4008255	+	Name=Dmagna000877
Dmagna000878	1	Dapma7bEVm012079	95.872	80				scaffold_1	4012909	4013229	+	Name=Dmagna000878 | mapped_to_Xinb3=Dapma7bEVm012079
Dmagna000879	5	Dapma7bEVm001346	99.6523	98.3333				scaffold_1	4014798	4020083	+	Name=Dmagna000879 | mapped_to_Xinb3=Dapma7bEVm001346
Dmagna000880	1							scaffold_1	4036963	4037521	+	Name=Dmagna000880
Dmagna000881	1							scaffold_1	4041003	4041651	-	Name=Dmagna000881
Dmagna000882	2							scaffold_1	4044234	4044806	-	Name=Dmagna000882
Dmagna000883	1							scaffold_1	4054085	4054359	-	Name=Dmagna000883
Dmagna000884	1							scaffold_1	4056495	4056937	+	Name=Dmagna000884
Dmagna000885	2							scaffold_1	4062805	4063896	-	Name=Dmagna000885
Dmagna000886	2							scaffold_1	4069123	4070088	-	Name=Dmagna000886
Dmagna000887	3	Dapma7bEVm025137	99.506	95				scaffold_1	4070494	4071509	+	Name=Dmagna000887 | mapped_to_Xinb3=Dapma7bEVm025137
Dmagna000888	1							scaffold_1	4076196	4076607	-	Name=Dmagna000888
Dmagna000889	4							scaffold_1	4079833	4082878	+	Name=Dmagna000889
Dmagna000890	2	Dapma7bEVm028774	98.5595	98				scaffold_1	4084310	4085134	-	Name=Dmagna000890 | mapped_to_Xinb3=Dapma7bEVm028774
Dmagna000891	2							scaffold_1	4088398	4088842	-	Name=Dmagna000891
Dmagna000893	5	Dapma7bEVm010537	99.053	97.9091	K16546	K16546	1	scaffold_1	4093073	4094395	+	Name=Dmagna000893 | mapped_to_Xinb3=Dapma7bEVm010537
Dmagna000894	5	Dapma7bEVm005702;Dapma7bEVm024357	99.5155	94.75		K00079		scaffold_1	4094883	4096319	+	Name=Dmagna000894 | mapped_to_Xinb3=Dapma7bEVm005702;Dapma7bEVm024357
Dmagna000895	5	Dapma7bEVm004443;Dapma7bEVm024357	99.5226	96.8333				scaffold_1	4096339	4097643	-	Name=Dmagna000895 | mapped_to_Xinb3=Dapma7bEVm004443;Dapma7bEVm024357
Dmagna000896	5	Dapma7bEVm011207	99.4606	92				scaffold_1	4104140	4113387	+	Name=Dmagna000896 | mapped_to_Xinb3=Dapma7bEVm011207
Dmagna000897	3	Dapma7bEVm013303	95.646	98				scaffold_1	4122367	4123075	+	Name=Dmagna000897 | mapped_to_Xinb3=Dapma7bEVm013303
Dmagna000898	1							scaffold_1	4123234	4123790	-	Name=Dmagna000898
Dmagna000899	4	Dapma7bEVm024358	98.514	100	K08471	K08471	1	scaffold_1	4124337	4125705	+	Name=Dmagna000899 | mapped_to_Xinb3=Dapma7bEVm024358
Dmagna000900	4	Dapma7bEVm020253	99.574	100				scaffold_1	4126758	4127462	-	Name=Dmagna000900 | mapped_to_Xinb3=Dapma7bEVm020253
Dmagna000901	5	Dapma7bEVm004795;Dapma7bEVm009339	99.2057	96	K05870	K05870	1	scaffold_1	4128576	4132113	-	Name=Dmagna000901 | mapped_to_Xinb3=Dapma7bEVm004795;Dapma7bEVm009339
Dmagna000902	2							scaffold_1	4135523	4136294	-	Name=Dmagna000902
Dmagna000903	2							scaffold_1	4136391	4137560	-	Name=Dmagna000903
Dmagna000904	4	Dapma7bEVm003992	99.3281	96				scaffold_1	4137183	4143970	+	Name=Dmagna000904 | mapped_to_Xinb3=Dapma7bEVm003992
Dmagna000905	5	Dapma7bEVm005259	99.8605	95				scaffold_1	4146224	4148168	+	Name=Dmagna000905 | mapped_to_Xinb3=Dapma7bEVm005259
Dmagna000906	5	Dapma7bEVm004008	99.4905	82.2727				scaffold_1	4151341	4159997	+	Name=Dmagna000906 | mapped_to_Xinb3=Dapma7bEVm004008
Dmagna000907	4	Dapma7bEVm002604	99.7994	98.2222	K17461	K17461	1	scaffold_1	4161076	4167471	+	Name=Dmagna000907 | mapped_to_Xinb3=Dapma7bEVm002604
Dmagna000908	5	Dapma7bEVm002604;Dapma7bEVm012298	99.3504	97.3333	K13728	K17461;K13728	1	scaffold_1	4167063	4168253	-	Name=Dmagna000908 | mapped_to_Xinb3=Dapma7bEVm002604;Dapma7bEVm012298
Dmagna000909	2							scaffold_1	4168688	4170157	+	Name=Dmagna000909
Dmagna000910	4							scaffold_1	4172276	4173254	+	Name=Dmagna000910
Dmagna000911	3	Dapma7bEVm014017	100	84				scaffold_1	4182884	4184001	+	Name=Dmagna000911 | mapped_to_Xinb3=Dapma7bEVm014017
Dmagna000912	3	Dapma7bEVm018437;Dapma7bEVm029180	99.5255	83.5		K13293		scaffold_1	4187976	4190235	+	Name=Dmagna000912 | mapped_to_Xinb3=Dapma7bEVm018437;Dapma7bEVm029180
Dmagna000913	2							scaffold_1	4195786	4196690	-	Name=Dmagna000913
Dmagna000914	1							scaffold_1	4199778	4201126	+	Name=Dmagna000914
Dmagna000915	3	Dapma7bEVm018437	99.8243	89.3333		K13293		scaffold_1	4203754	4206614	+	Name=Dmagna000915 | mapped_to_Xinb3=Dapma7bEVm018437
Dmagna000916	3							scaffold_1	4219166	4220436	+	Name=Dmagna000916
Dmagna000917	3							scaffold_1	4224612	4225365	+	Name=Dmagna000917
Dmagna000918	1	Dapma7bEVm013583	97.6797	86				scaffold_1	4226559	4226842	-	Name=Dmagna000918 | mapped_to_Xinb3=Dapma7bEVm013583
Dmagna000919	2							scaffold_1	4228380	4229058	-	Name=Dmagna000919
Dmagna000920	1							scaffold_1	4230926	4231199	-	Name=Dmagna000920
Dmagna000921	5							scaffold_1	4233640	4240174	+	Name=Dmagna000921
Dmagna000922	1	Dapma7bEVm018437	98.1995	85		K13293		scaffold_1	4245725	4246063	-	Name=Dmagna000922 | mapped_to_Xinb3=Dapma7bEVm018437
Dmagna000923	3	Dapma7bEVm018437	99.648	88		K13293		scaffold_1	4246546	4247727	+	Name=Dmagna000923 | mapped_to_Xinb3=Dapma7bEVm018437
Dmagna000924	1							scaffold_1	4248207	4248660	-	Name=Dmagna000924
Dmagna000925	1	Dapma7bEVm026015	99.0515	94				scaffold_1	4251121	4251736	-	Name=Dmagna000925 | mapped_to_Xinb3=Dapma7bEVm026015
Dmagna000926	4							scaffold_1	4251620	4252518	+	Name=Dmagna000926
Dmagna000927	5	Dapma7bEVm018437	99.8566	87	K13293	K13293	1	scaffold_1	4256089	4259004	+	Name=Dmagna000927 | mapped_to_Xinb3=Dapma7bEVm018437
Dmagna000928	5	Dapma7bEVm000627	98.9993	90.9643	K11140	K11140	1	scaffold_1	4261681	4267217	-	Name=Dmagna000928 | mapped_to_Xinb3=Dapma7bEVm000627
Dmagna000929	5	Dapma7bEVm000579	99.3164	93.1429				scaffold_1	4269901	4271804	+	Name=Dmagna000929 | mapped_to_Xinb3=Dapma7bEVm000579
Dmagna000930	5	Dapma7bEVm004408	98.0092	99.6154				scaffold_1	4272037	4273932	-	Name=Dmagna000930 | mapped_to_Xinb3=Dapma7bEVm004408
Dmagna000931	2	Dapma7bEVm009031	98.9137	72				scaffold_1	4273351	4274560	-	Name=Dmagna000931 | mapped_to_Xinb3=Dapma7bEVm009031
Dmagna000932	5	Dapma7bEVm009716	99.0524	96.4444				scaffold_1	4274934	4278407	-	Name=Dmagna000932 | mapped_to_Xinb3=Dapma7bEVm009716
Dmagna000933	5	Dapma7bEVm000455	99.6161	94.5263	K23294	K23294	1	scaffold_1	4278700	4285656	-	Name=Dmagna000933 | mapped_to_Xinb3=Dapma7bEVm000455
Dmagna000934	3	Dapma7bEVm015237;Dapma7bEVm028949	98.435	82.75				scaffold_1	4288182	4288997	-	Name=Dmagna000934 | mapped_to_Xinb3=Dapma7bEVm015237;Dapma7bEVm028949
Dmagna000935	5	Dapma7bEVm013373;Dapma7bEVm015237	99.7475	81.8333	K25591	K25591	1	scaffold_1	4289619	4290020	+	Name=Dmagna000935 | mapped_to_Xinb3=Dapma7bEVm013373;Dapma7bEVm015237
Dmagna000936	5	Dapma7bEVm013373;Dapma7bEVm015237;Dapma7bEVm028949	99.7972	98.6667	K20186	K25591	0	scaffold_1	4290243	4290733	-	Name=Dmagna000936 | mapped_to_Xinb3=Dapma7bEVm013373;Dapma7bEVm015237;Dapma7bEVm028949
Dmagna000937	5	Dapma7bEVm004856;Dapma7bEVm005568	99.5826	97				scaffold_1	4291321	4293591	+	Name=Dmagna000937 | mapped_to_Xinb3=Dapma7bEVm004856;Dapma7bEVm005568
Dmagna000938	5	Dapma7bEVm004856	99.2664	100				scaffold_1	4293829	4295309	-	Name=Dmagna000938 | mapped_to_Xinb3=Dapma7bEVm004856
Dmagna000939	3	Dapma7bEVm000736	99.3473	96.2857				scaffold_1	4295824	4297939	-	Name=Dmagna000939 | mapped_to_Xinb3=Dapma7bEVm000736
Dmagna000940	5	Dapma7bEVm000899	99.3384	92.7895	K19583	K19583	1	scaffold_1	4298865	4301121	-	Name=Dmagna000940 | mapped_to_Xinb3=Dapma7bEVm000899
Dmagna000941	5	Dapma7bEVm008127	100	100				scaffold_1	4302132	4302622	+	Name=Dmagna000941 | mapped_to_Xinb3=Dapma7bEVm008127
Dmagna000942	5	Dapma7bEVm000174	99.6158	81	K11140	K11140	1	scaffold_1	4302797	4306975	-	Name=Dmagna000942 | mapped_to_Xinb3=Dapma7bEVm000174
Dmagna000943	5	Dapma7bEVm000174;Dapma7bEVm001952;Dapma7bEVm024131;Dapma7bEVm027665	94.9879	75.4545	K12733	K11140;K12733	1	scaffold_1	4307773	4308402	-	Name=Dmagna000943 | mapped_to_Xinb3=Dapma7bEVm000174;Dapma7bEVm001952;Dapma7bEVm024131;Dapma7bEVm027665
Dmagna000944	5	Dapma7bEVm005304	99.7555	86	K02878	K02878	1	scaffold_1	4309025	4310311	-	Name=Dmagna000944 | mapped_to_Xinb3=Dapma7bEVm005304
Dmagna000945	5	Dapma7bEVm004937	99.4528	100	K00799	K00799	1	scaffold_1	4310656	4311983	-	Name=Dmagna000945 | mapped_to_Xinb3=Dapma7bEVm004937
Dmagna000946	2							scaffold_1	4312231	4312588	-	Name=Dmagna000946
Dmagna000947	5	Dapma7bEVm007142	99.883	98.5	K14973	K14973	1	scaffold_1	4312978	4313544	-	Name=Dmagna000947 | mapped_to_Xinb3=Dapma7bEVm007142
Dmagna000948	5	Dapma7bEVm009657	99.5335	92.3478	K05760	K05760	1	scaffold_1	4313899	4324917	+	Name=Dmagna000948 | mapped_to_Xinb3=Dapma7bEVm009657
Dmagna000949	5	Dapma7bEVm000564	99.3427	93.9375	K09848	K09848	1	scaffold_1	4325899	4336181	-	Name=Dmagna000949 | mapped_to_Xinb3=Dapma7bEVm000564
Dmagna000950	5	Dapma7bEVm019235	99.157	98	K05313	K05313	1	scaffold_1	4341741	4343905	-	Name=Dmagna000950 | mapped_to_Xinb3=Dapma7bEVm019235
Dmagna000951	4	Dapma7bEVm010612	99.6156	94.8571	K13150			scaffold_1	4345956	4347740	+	Name=Dmagna000951 | mapped_to_Xinb3=Dapma7bEVm010612
Dmagna000952	5	Dapma7bEVm003319;Dapma7bEVm010612	99.1969	90.5714				scaffold_1	4347717	4349543	-	Name=Dmagna000952 | mapped_to_Xinb3=Dapma7bEVm003319;Dapma7bEVm010612
Dmagna000953	3	Dapma7bEVm011706	99.5053	82.6667				scaffold_1	4350531	4353193	+	Name=Dmagna000953 | mapped_to_Xinb3=Dapma7bEVm011706
Dmagna000954	4	Dapma7bEVm004681	96.964	91				scaffold_1	4353374	4355631	+	Name=Dmagna000954 | mapped_to_Xinb3=Dapma7bEVm004681
Dmagna000955	3	Dapma7bEVm006055	99.002	91.5				scaffold_1	4356686	4357926	-	Name=Dmagna000955 | mapped_to_Xinb3=Dapma7bEVm006055
Dmagna000956	1							scaffold_1	4357991	4358349	-	Name=Dmagna000956
Dmagna000957	4	Dapma7bEVm018539;Dapma7bEVm024359	99.3822	89.2				scaffold_1	4362641	4363876	+	Name=Dmagna000957 | mapped_to_Xinb3=Dapma7bEVm018539;Dapma7bEVm024359
Dmagna000958	3	Dapma7bEVm018539	98.2854	94.7273				scaffold_1	4364941	4366917	+	Name=Dmagna000958 | mapped_to_Xinb3=Dapma7bEVm018539
Dmagna000959	5	Dapma7bEVm004632	99.3668	99.3333				scaffold_1	4370002	4373295	+	Name=Dmagna000959 | mapped_to_Xinb3=Dapma7bEVm004632
Dmagna000960	3	Dapma7bEVm001246	98.3569	84.6364				scaffold_1	4373556	4375208	+	Name=Dmagna000960 | mapped_to_Xinb3=Dapma7bEVm001246
Dmagna000961	3	Dapma7bEVm001246;Dapma7bEVm008140	99.1668	96.1818				scaffold_1	4375276	4376757	-	Name=Dmagna000961 | mapped_to_Xinb3=Dapma7bEVm001246;Dapma7bEVm008140
Dmagna000962	4	Dapma7bEVm009775	89.0281	87.6				scaffold_1	4379206	4382404	+	Name=Dmagna000962 | mapped_to_Xinb3=Dapma7bEVm009775
Dmagna000963	5	Dapma7bEVm010458	91.7089	88.2222	K10380	K10380	1	scaffold_1	4382421	4387657	+	Name=Dmagna000963 | mapped_to_Xinb3=Dapma7bEVm010458
Dmagna000964	5				K10380			scaffold_1	4390612	4396866	+	Name=Dmagna000964
Dmagna000965	2	Dapma7bEVm006467	97.7302	88.3077				scaffold_1	4398756	4399263	-	Name=Dmagna000965 | mapped_to_Xinb3=Dapma7bEVm006467
Dmagna000966	4	Dapma7bEVm010458	97.3616	95		K10380		scaffold_1	4399302	4400713	+	Name=Dmagna000966 | mapped_to_Xinb3=Dapma7bEVm010458
Dmagna000967	3	Dapma7bEVm001660	98.0625	91				scaffold_1	4401677	4402577	-	Name=Dmagna000967 | mapped_to_Xinb3=Dapma7bEVm001660
Dmagna000968	1							scaffold_1	4402876	4403449	-	Name=Dmagna000968
Dmagna000969	3	Dapma7bEVm007555;Dapma7bEVm029708	90.8476	90				scaffold_1	4404929	4405492	-	Name=Dmagna000969 | mapped_to_Xinb3=Dapma7bEVm007555;Dapma7bEVm029708
Dmagna000971	3	Dapma7bEVm008253	99.8263	95				scaffold_1	4405482	4408357	+	Name=Dmagna000971 | mapped_to_Xinb3=Dapma7bEVm008253
Dmagna000972	4	Dapma7bEVm011529	99.6907	100				scaffold_1	4409018	4409843	+	Name=Dmagna000972 | mapped_to_Xinb3=Dapma7bEVm011529
Dmagna000973	5	Dapma7bEVm011529	99.5912	99.0667				scaffold_1	4409867	4415018	+	Name=Dmagna000973 | mapped_to_Xinb3=Dapma7bEVm011529
Dmagna000974	5	Dapma7bEVm005850	99.662	100	K14387	K14387	1	scaffold_1	4417858	4420593	+	Name=Dmagna000974 | mapped_to_Xinb3=Dapma7bEVm005850
Dmagna000975	2							scaffold_1	4421614	4421920	-	Name=Dmagna000975
Dmagna000976	3	Dapma7bEVm012269	99.1472	99				scaffold_1	4422548	4423162	+	Name=Dmagna000976 | mapped_to_Xinb3=Dapma7bEVm012269
Dmagna000977	4	Dapma7bEVm012269	92.566	100				scaffold_1	4423845	4424525	+	Name=Dmagna000977 | mapped_to_Xinb3=Dapma7bEVm012269
Dmagna000978	3							scaffold_1	4425734	4427026	-	Name=Dmagna000978
Dmagna000979	5							scaffold_1	4428483	4429552	+	Name=Dmagna000979
Dmagna000980	4							scaffold_1	4430860	4431562	+	Name=Dmagna000980
Dmagna000981	4							scaffold_1	4431778	4432166	+	Name=Dmagna000981
Dmagna000982	3							scaffold_1	4432266	4432697	+	Name=Dmagna000982
Dmagna000983	4	Dapma7bEVm014942	89.8991	98.1579		K01872		scaffold_1	4434901	4436198	+	Name=Dmagna000983 | mapped_to_Xinb3=Dapma7bEVm014942
Dmagna000984	1							scaffold_1	4437059	4437332	-	Name=Dmagna000984
Dmagna000985	2	Dapma7bEVm000116;Dapma7bEVm015848;Dapma7bEVm023198;Dapma7bEVm024550	89.8655	95.5455		K10691		scaffold_1	4437587	4438255	+	Name=Dmagna000985 | mapped_to_Xinb3=Dapma7bEVm000116;Dapma7bEVm015848;Dapma7bEVm023198;Dapma7bEVm024550
Dmagna000986	4	Dapma7bEVm013801;Dapma7bEVm025855	99.6436	87.2				scaffold_1	4441397	4443837	+	Name=Dmagna000986 | mapped_to_Xinb3=Dapma7bEVm013801;Dapma7bEVm025855
Dmagna000987	2							scaffold_1	4444416	4446268	+	Name=Dmagna000987
Dmagna000988	1	Dapma7bEVm016230;Dapma7bEVm016244;Dapma7bEVm016245;Dapma7bEVm018823;Dapma7bEVm026031	90.3362	86.8824				scaffold_1	4446111	4446391	-	Name=Dmagna000988 | mapped_to_Xinb3=Dapma7bEVm016230;Dapma7bEVm016244;Dapma7bEVm016245;Dapma7bEVm018823;Dapma7bEVm026031
Dmagna000989	1							scaffold_1	4448355	4449228	-	Name=Dmagna000989
Dmagna000990	4	Dapma7bEVm012269	95.168	100				scaffold_1	4451216	4452786	-	Name=Dmagna000990 | mapped_to_Xinb3=Dapma7bEVm012269
Dmagna000991	3	Dapma7bEVm012269;Dapma7bEVm029342	99.789	92.6667				scaffold_1	4452889	4453140	-	Name=Dmagna000991 | mapped_to_Xinb3=Dapma7bEVm012269;Dapma7bEVm029342
Dmagna000992	4	Dapma7bEVm012269;Dapma7bEVm029342	97.0387	95				scaffold_1	4454098	4454941	-	Name=Dmagna000992 | mapped_to_Xinb3=Dapma7bEVm012269;Dapma7bEVm029342
Dmagna000993	2							scaffold_1	4455837	4456361	-	Name=Dmagna000993
Dmagna000994	1							scaffold_1	4457392	4459147	+	Name=Dmagna000994
Dmagna000995	2							scaffold_1	4460067	4461814	-	Name=Dmagna000995
Dmagna000996	5							scaffold_1	4463957	4464796	-	Name=Dmagna000996
Dmagna000997	5	Dapma7bEVm000440;Dapma7bEVm005279;Dapma7bEVm024360	99.3528	99.5	K17413	K21440;K17413	1	scaffold_1	4465329	4466931	+	Name=Dmagna000997 | mapped_to_Xinb3=Dapma7bEVm000440;Dapma7bEVm005279;Dapma7bEVm024360
Dmagna000998	5	Dapma7bEVm000440;Dapma7bEVm024360	99.2588	99.4	K21440	K21440	1	scaffold_1	4467279	4476046	-	Name=Dmagna000998 | mapped_to_Xinb3=Dapma7bEVm000440;Dapma7bEVm024360
Dmagna000999	1							scaffold_1	4473342	4473869	+	Name=Dmagna000999
Dmagna001000	2							scaffold_1	4477415	4479675	-	Name=Dmagna001000
Dmagna001001	2	Dapma7bEVm004456	98.4357	100				scaffold_1	4484220	4486783	-	Name=Dmagna001001 | mapped_to_Xinb3=Dapma7bEVm004456
Dmagna001002	5	Dapma7bEVm009935;Dapma7bEVm009936;Dapma7bEVm010542;Dapma7bEVm011575;Dapma7bEVm015398;Dapma7bEVm016054;Dapma7bEVm018423;Dapma7bEVm018562;Dapma7bEVm019483;Dapma7bEVm019611;Dapma7bEVm019690;Dapma7bEVm019691;Dapma7bEVm023896;Dapma7bEVm028416;Dapma7bEVm028417;Dapma7bEVm028649;Dapma7bEVm029447	91.4701	93.1111				scaffold_1	4487063	4488401	-	Name=Dmagna001002 | mapped_to_Xinb3=Dapma7bEVm009935;Dapma7bEVm009936;Dapma7bEVm010542;Dapma7bEVm011575;Dapma7bEVm015398;Dapma7bEVm016054;Dapma7bEVm018423;Dapma7bEVm018562;Dapma7bEVm019483;Dapma7bEVm019611;Dapma7bEVm019690;Dapma7bEVm019691;Dapma7bEVm023896;Dapma7bEVm028416;Dapma7bEVm028417;Dapma7bEVm028649;Dapma7bEVm029447
Dmagna001003	5	Dapma7bEVm001980;Dapma7bEVm009936;Dapma7bEVm010323;Dapma7bEVm010542;Dapma7bEVm011388;Dapma7bEVm011393;Dapma7bEVm015398;Dapma7bEVm016054;Dapma7bEVm018423;Dapma7bEVm018562;Dapma7bEVm018702;Dapma7bEVm019483;Dapma7bEVm019611;Dapma7bEVm019690;Dapma7bEVm019734;Dapma7bEVm020058;Dapma7bEVm028479;Dapma7bEVm029347;Dapma7bEVm029447;Dapma7bEVm029449	91.0216	94.1486				scaffold_1	4488499	4489864	+	Name=Dmagna001003 | mapped_to_Xinb3=Dapma7bEVm001980;Dapma7bEVm009936;Dapma7bEVm010323;Dapma7bEVm010542;Dapma7bEVm011388;Dapma7bEVm011393;Dapma7bEVm015398;Dapma7bEVm016054;Dapma7bEVm018423;Dapma7bEVm018562;Dapma7bEVm018702;Dapma7bEVm019483;Dapma7bEVm019611;Dapma7bEVm019690;Dapma7bEVm019734;Dapma7bEVm020058;Dapma7bEVm028479;Dapma7bEVm029347;Dapma7bEVm029447;Dapma7bEVm029449
Dmagna001004	1	Dapma7bEVm008154	96.0913	98				scaffold_1	4490343	4490697	-	Name=Dmagna001004 | mapped_to_Xinb3=Dapma7bEVm008154
Dmagna001005	5	Dapma7bEVm003926;Dapma7bEVm010542;Dapma7bEVm018562;Dapma7bEVm019482;Dapma7bEVm019483;Dapma7bEVm019547;Dapma7bEVm019549;Dapma7bEVm023885;Dapma7bEVm029339;Dapma7bEVm029447	94.1028	97.1724				scaffold_1	4492213	4494870	-	Name=Dmagna001005 | mapped_to_Xinb3=Dapma7bEVm003926;Dapma7bEVm010542;Dapma7bEVm018562;Dapma7bEVm019482;Dapma7bEVm019483;Dapma7bEVm019547;Dapma7bEVm019549;Dapma7bEVm023885;Dapma7bEVm029339;Dapma7bEVm029447
Dmagna001007	5	Dapma7bEVm009936;Dapma7bEVm010323;Dapma7bEVm015197;Dapma7bEVm015398;Dapma7bEVm016054;Dapma7bEVm018423;Dapma7bEVm018562;Dapma7bEVm018702;Dapma7bEVm019483;Dapma7bEVm019611;Dapma7bEVm019690;Dapma7bEVm019691;Dapma7bEVm023891;Dapma7bEVm028417;Dapma7bEVm028479;Dapma7bEVm029265;Dapma7bEVm029346;Dapma7bEVm029347;Dapma7bEVm029447;Dapma7bEVm029449;Dapma7bEVm030564	90.9472	86.6935				scaffold_1	4495557	4496517	+	Name=Dmagna001007 | mapped_to_Xinb3=Dapma7bEVm009936;Dapma7bEVm010323;Dapma7bEVm015197;Dapma7bEVm015398;Dapma7bEVm016054;Dapma7bEVm018423;Dapma7bEVm018562;Dapma7bEVm018702;Dapma7bEVm019483;Dapma7bEVm019611;Dapma7bEVm019690;Dapma7bEVm019691;Dapma7bEVm023891;Dapma7bEVm028417;Dapma7bEVm028479;Dapma7bEVm029265;Dapma7bEVm029346;Dapma7bEVm029347;Dapma7bEVm029447;Dapma7bEVm029449;Dapma7bEVm030564
Dmagna001008	5	Dapma7bEVm006262;Dapma7bEVm009935;Dapma7bEVm009936;Dapma7bEVm011393;Dapma7bEVm011575;Dapma7bEVm015398;Dapma7bEVm016054;Dapma7bEVm018423;Dapma7bEVm018562;Dapma7bEVm019483;Dapma7bEVm019611;Dapma7bEVm019691;Dapma7bEVm023896;Dapma7bEVm028416;Dapma7bEVm028417;Dapma7bEVm028649;Dapma7bEVm029447	91.3931	93.625		K23908		scaffold_1	4503497	4504288	-	Name=Dmagna001008 | mapped_to_Xinb3=Dapma7bEVm006262;Dapma7bEVm009935;Dapma7bEVm009936;Dapma7bEVm011393;Dapma7bEVm011575;Dapma7bEVm015398;Dapma7bEVm016054;Dapma7bEVm018423;Dapma7bEVm018562;Dapma7bEVm019483;Dapma7bEVm019611;Dapma7bEVm019691;Dapma7bEVm023896;Dapma7bEVm028416;Dapma7bEVm028417;Dapma7bEVm028649;Dapma7bEVm029447
Dmagna001009	5	Dapma7bEVm009935;Dapma7bEVm009936;Dapma7bEVm015398;Dapma7bEVm016054;Dapma7bEVm018423;Dapma7bEVm018562;Dapma7bEVm019480;Dapma7bEVm019481;Dapma7bEVm019483;Dapma7bEVm019549;Dapma7bEVm019611;Dapma7bEVm019691;Dapma7bEVm019734;Dapma7bEVm023885;Dapma7bEVm028417;Dapma7bEVm029339;Dapma7bEVm029447	91.6798	93.9359				scaffold_1	4505004	4505751	+	Name=Dmagna001009 | mapped_to_Xinb3=Dapma7bEVm009935;Dapma7bEVm009936;Dapma7bEVm015398;Dapma7bEVm016054;Dapma7bEVm018423;Dapma7bEVm018562;Dapma7bEVm019480;Dapma7bEVm019481;Dapma7bEVm019483;Dapma7bEVm019549;Dapma7bEVm019611;Dapma7bEVm019691;Dapma7bEVm019734;Dapma7bEVm023885;Dapma7bEVm028417;Dapma7bEVm029339;Dapma7bEVm029447
Dmagna001010	5	Dapma7bEVm001980;Dapma7bEVm009935;Dapma7bEVm010323;Dapma7bEVm010542;Dapma7bEVm011388;Dapma7bEVm011393;Dapma7bEVm015398;Dapma7bEVm018423;Dapma7bEVm018562;Dapma7bEVm018702;Dapma7bEVm019483;Dapma7bEVm019734;Dapma7bEVm019899;Dapma7bEVm023896;Dapma7bEVm028416;Dapma7bEVm028479;Dapma7bEVm029347;Dapma7bEVm029447;Dapma7bEVm029449	90.927	93.7778				scaffold_1	4507417	4508303	-	Name=Dmagna001010 | mapped_to_Xinb3=Dapma7bEVm001980;Dapma7bEVm009935;Dapma7bEVm010323;Dapma7bEVm010542;Dapma7bEVm011388;Dapma7bEVm011393;Dapma7bEVm015398;Dapma7bEVm018423;Dapma7bEVm018562;Dapma7bEVm018702;Dapma7bEVm019483;Dapma7bEVm019734;Dapma7bEVm019899;Dapma7bEVm023896;Dapma7bEVm028416;Dapma7bEVm028479;Dapma7bEVm029347;Dapma7bEVm029447;Dapma7bEVm029449
Dmagna001011	5	Dapma7bEVm009935;Dapma7bEVm009936;Dapma7bEVm015398;Dapma7bEVm016054;Dapma7bEVm018423;Dapma7bEVm018562;Dapma7bEVm019480;Dapma7bEVm019483;Dapma7bEVm019549;Dapma7bEVm019611;Dapma7bEVm019691;Dapma7bEVm019734;Dapma7bEVm023885;Dapma7bEVm028416;Dapma7bEVm028417;Dapma7bEVm029339;Dapma7bEVm029447	92.3492	93.5244				scaffold_1	4508854	4509705	+	Name=Dmagna001011 | mapped_to_Xinb3=Dapma7bEVm009935;Dapma7bEVm009936;Dapma7bEVm015398;Dapma7bEVm016054;Dapma7bEVm018423;Dapma7bEVm018562;Dapma7bEVm019480;Dapma7bEVm019483;Dapma7bEVm019549;Dapma7bEVm019611;Dapma7bEVm019691;Dapma7bEVm019734;Dapma7bEVm023885;Dapma7bEVm028416;Dapma7bEVm028417;Dapma7bEVm029339;Dapma7bEVm029447
Dmagna001012	2	Dapma7bEVm021505	99.092	97				scaffold_1	4510073	4510909	+	Name=Dmagna001012 | mapped_to_Xinb3=Dapma7bEVm021505
Dmagna001013	4	Dapma7bEVm021505	98.491	84				scaffold_1	4510959	4512159	-	Name=Dmagna001013 | mapped_to_Xinb3=Dapma7bEVm021505
Dmagna001014	4	Dapma7bEVm018491	93.8968	97.7248				scaffold_1	4512932	4514424	+	Name=Dmagna001014 | mapped_to_Xinb3=Dapma7bEVm018491
Dmagna001015	4	Dapma7bEVm000446;Dapma7bEVm005923;Dapma7bEVm011953;Dapma7bEVm013854;Dapma7bEVm018554;Dapma7bEVm021505;Dapma7bEVm023894;Dapma7bEVm023895	89.9701	77.377		K25857;K03103		scaffold_1	4515772	4516466	+	Name=Dmagna001015 | mapped_to_Xinb3=Dapma7bEVm000446;Dapma7bEVm005923;Dapma7bEVm011953;Dapma7bEVm013854;Dapma7bEVm018554;Dapma7bEVm021505;Dapma7bEVm023894;Dapma7bEVm023895
Dmagna001016	4	Dapma7bEVm000446;Dapma7bEVm005923;Dapma7bEVm012505;Dapma7bEVm013854;Dapma7bEVm018554;Dapma7bEVm021505;Dapma7bEVm023894;Dapma7bEVm023895	96.3181	97.9355		K25857;K03103		scaffold_1	4517115	4517645	-	Name=Dmagna001016 | mapped_to_Xinb3=Dapma7bEVm000446;Dapma7bEVm005923;Dapma7bEVm012505;Dapma7bEVm013854;Dapma7bEVm018554;Dapma7bEVm021505;Dapma7bEVm023894;Dapma7bEVm023895
Dmagna001017	4	Dapma7bEVm000446;Dapma7bEVm005923;Dapma7bEVm012505;Dapma7bEVm013854;Dapma7bEVm018554;Dapma7bEVm021505;Dapma7bEVm023894;Dapma7bEVm023895	95.2683	97.6667		K25857;K03103		scaffold_1	4519163	4519877	+	Name=Dmagna001017 | mapped_to_Xinb3=Dapma7bEVm000446;Dapma7bEVm005923;Dapma7bEVm012505;Dapma7bEVm013854;Dapma7bEVm018554;Dapma7bEVm021505;Dapma7bEVm023894;Dapma7bEVm023895
Dmagna001018	4	Dapma7bEVm018491;Dapma7bEVm022532	90.6729	96.2837				scaffold_1	4523226	4524852	+	Name=Dmagna001018 | mapped_to_Xinb3=Dapma7bEVm018491;Dapma7bEVm022532
Dmagna001019	3	Dapma7bEVm007742	97.9747	94				scaffold_1	4525414	4526064	+	Name=Dmagna001019 | mapped_to_Xinb3=Dapma7bEVm007742
Dmagna001020	4	Dapma7bEVm003913	99.6288	100				scaffold_1	4527348	4528537	+	Name=Dmagna001020 | mapped_to_Xinb3=Dapma7bEVm003913
Dmagna001021	4	Dapma7bEVm018491;Dapma7bEVm020452;Dapma7bEVm029199	95.1077	89.6111				scaffold_1	4528805	4529817	-	Name=Dmagna001021 | mapped_to_Xinb3=Dapma7bEVm018491;Dapma7bEVm020452;Dapma7bEVm029199
Dmagna001023	4	Dapma7bEVm018491;Dapma7bEVm029199	95.9785	78.6216				scaffold_1	4532647	4533568	-	Name=Dmagna001023 | mapped_to_Xinb3=Dapma7bEVm018491;Dapma7bEVm029199
Dmagna001024	5	Dapma7bEVm030235	99.295	95				scaffold_1	4534097	4537064	-	Name=Dmagna001024 | mapped_to_Xinb3=Dapma7bEVm030235
Dmagna001025	5	Dapma7bEVm030235	93.319	99	K08471			scaffold_1	4537635	4539282	-	Name=Dmagna001025 | mapped_to_Xinb3=Dapma7bEVm030235
Dmagna001026	4	Dapma7bEVm030235	99.566	91	K08471			scaffold_1	4540135	4541032	-	Name=Dmagna001026 | mapped_to_Xinb3=Dapma7bEVm030235
Dmagna001027	4	Dapma7bEVm030235	94.1157	96	K08471			scaffold_1	4542512	4546327	-	Name=Dmagna001027 | mapped_to_Xinb3=Dapma7bEVm030235
Dmagna001028	5	Dapma7bEVm030235	76.943	89	K08471			scaffold_1	4546643	4548457	-	Name=Dmagna001028 | mapped_to_Xinb3=Dapma7bEVm030235
Dmagna001030	5	Dapma7bEVm019526	95.6585	83.5	K08471	K08471	1	scaffold_1	4556180	4557505	+	Name=Dmagna001030 | mapped_to_Xinb3=Dapma7bEVm019526
Dmagna001031	2	Dapma7bEVm009165	97.023	100				scaffold_1	4557963	4558582	+	Name=Dmagna001031 | mapped_to_Xinb3=Dapma7bEVm009165
Dmagna001032	4	Dapma7bEVm018491	97.8927	84				scaffold_1	4558747	4560224	-	Name=Dmagna001032 | mapped_to_Xinb3=Dapma7bEVm018491
Dmagna001033	1							scaffold_1	4560738	4562141	+	Name=Dmagna001033
Dmagna001034	3	Dapma7bEVm010076	96.1822	95.2353				scaffold_1	4562219	4563463	-	Name=Dmagna001034 | mapped_to_Xinb3=Dapma7bEVm010076
Dmagna001035	3	Dapma7bEVm002908	99.1318	97.3333				scaffold_1	4565057	4566452	-	Name=Dmagna001035 | mapped_to_Xinb3=Dapma7bEVm002908
Dmagna001036	3	Dapma7bEVm003947	98.6453	77				scaffold_1	4568042	4570550	-	Name=Dmagna001036 | mapped_to_Xinb3=Dapma7bEVm003947
Dmagna001037	2							scaffold_1	4571068	4571810	-	Name=Dmagna001037
Dmagna001038	4	Dapma7bEVm002969	98.9081	99.8				scaffold_1	4571845	4580258	-	Name=Dmagna001038 | mapped_to_Xinb3=Dapma7bEVm002969
Dmagna001039	1							scaffold_1	4583746	4584195	+	Name=Dmagna001039
Dmagna001040	5	Dapma7bEVm010542;Dapma7bEVm011894;Dapma7bEVm014985;Dapma7bEVm017654;Dapma7bEVm018562;Dapma7bEVm019480;Dapma7bEVm019483;Dapma7bEVm019548;Dapma7bEVm019549;Dapma7bEVm028511;Dapma7bEVm029339;Dapma7bEVm029447;Dapma7bEVm029448	93.7394	81.0333				scaffold_1	4594668	4595461	+	Name=Dmagna001040 | mapped_to_Xinb3=Dapma7bEVm010542;Dapma7bEVm011894;Dapma7bEVm014985;Dapma7bEVm017654;Dapma7bEVm018562;Dapma7bEVm019480;Dapma7bEVm019483;Dapma7bEVm019548;Dapma7bEVm019549;Dapma7bEVm028511;Dapma7bEVm029339;Dapma7bEVm029447;Dapma7bEVm029448
Dmagna001041	3	Dapma7bEVm010875	99.6167	99.75				scaffold_1	4595523	4596921	-	Name=Dmagna001041 | mapped_to_Xinb3=Dapma7bEVm010875
Dmagna001042	3	Dapma7bEVm010098	98.6877	97.625				scaffold_1	4598501	4599273	-	Name=Dmagna001042 | mapped_to_Xinb3=Dapma7bEVm010098
Dmagna001043	3	Dapma7bEVm006093	99.3067	100				scaffold_1	4600006	4600847	-	Name=Dmagna001043 | mapped_to_Xinb3=Dapma7bEVm006093
Dmagna001044	3	Dapma7bEVm003904	97.5829	92.8571				scaffold_1	4603160	4604895	-	Name=Dmagna001044 | mapped_to_Xinb3=Dapma7bEVm003904
Dmagna001045	1							scaffold_1	4607260	4610378	-	Name=Dmagna001045
Dmagna001046	5	Dapma7bEVm003667	99.4246	100				scaffold_1	4611297	4614683	+	Name=Dmagna001046 | mapped_to_Xinb3=Dapma7bEVm003667
Dmagna001047	5	Dapma7bEVm003386;Dapma7bEVm003667	99.0433	97				scaffold_1	4614995	4616610	-	Name=Dmagna001047 | mapped_to_Xinb3=Dapma7bEVm003386;Dapma7bEVm003667
Dmagna001048	1							scaffold_1	4617814	4618506	+	Name=Dmagna001048
Dmagna001049	5	Dapma7bEVm005778;Dapma7bEVm026155;Dapma7bEVm028342	99.925	90				scaffold_1	4624764	4625727	+	Name=Dmagna001049 | mapped_to_Xinb3=Dapma7bEVm005778;Dapma7bEVm026155;Dapma7bEVm028342
Dmagna001050	1	Dapma7bEVm028342	99.329	84				scaffold_1	4628472	4628940	+	Name=Dmagna001050 | mapped_to_Xinb3=Dapma7bEVm028342
Dmagna001051	5	Dapma7bEVm002060;Dapma7bEVm009598;Dapma7bEVm018252;Dapma7bEVm028342;Dapma7bEVm028878	91.7647	89.7436				scaffold_1	4630752	4631681	+	Name=Dmagna001051 | mapped_to_Xinb3=Dapma7bEVm002060;Dapma7bEVm009598;Dapma7bEVm018252;Dapma7bEVm028342;Dapma7bEVm028878
Dmagna001052	5	Dapma7bEVm002060;Dapma7bEVm010089;Dapma7bEVm010090;Dapma7bEVm011388;Dapma7bEVm015197;Dapma7bEVm016054;Dapma7bEVm017259;Dapma7bEVm018423;Dapma7bEVm019483;Dapma7bEVm019690;Dapma7bEVm019691;Dapma7bEVm021776;Dapma7bEVm023896;Dapma7bEVm028417;Dapma7bEVm029347	88.8018	90.1818				scaffold_1	4632585	4633531	+	Name=Dmagna001052 | mapped_to_Xinb3=Dapma7bEVm002060;Dapma7bEVm010089;Dapma7bEVm010090;Dapma7bEVm011388;Dapma7bEVm015197;Dapma7bEVm016054;Dapma7bEVm017259;Dapma7bEVm018423;Dapma7bEVm019483;Dapma7bEVm019690;Dapma7bEVm019691;Dapma7bEVm021776;Dapma7bEVm023896;Dapma7bEVm028417;Dapma7bEVm029347
Dmagna001053	5	Dapma7bEVm011193	99.2089	91.9167				scaffold_1	4635679	4636588	+	Name=Dmagna001053 | mapped_to_Xinb3=Dapma7bEVm011193
Dmagna001054	5	Dapma7bEVm009598;Dapma7bEVm018252;Dapma7bEVm028342	92.311	86.2759				scaffold_1	4637757	4639175	+	Name=Dmagna001054 | mapped_to_Xinb3=Dapma7bEVm009598;Dapma7bEVm018252;Dapma7bEVm028342
Dmagna001055	5	Dapma7bEVm010089;Dapma7bEVm010090;Dapma7bEVm015392;Dapma7bEVm015393;Dapma7bEVm017259	90.6976	91.7556				scaffold_1	4639532	4642175	+	Name=Dmagna001055 | mapped_to_Xinb3=Dapma7bEVm010089;Dapma7bEVm010090;Dapma7bEVm015392;Dapma7bEVm015393;Dapma7bEVm017259
Dmagna001057	5	Dapma7bEVm010542;Dapma7bEVm014985;Dapma7bEVm018562;Dapma7bEVm019480;Dapma7bEVm019481;Dapma7bEVm019482;Dapma7bEVm019483;Dapma7bEVm019547;Dapma7bEVm019548;Dapma7bEVm019549;Dapma7bEVm029339;Dapma7bEVm029447	95.9006	98.1512				scaffold_1	4644036	4646696	-	Name=Dmagna001057 | mapped_to_Xinb3=Dapma7bEVm010542;Dapma7bEVm014985;Dapma7bEVm018562;Dapma7bEVm019480;Dapma7bEVm019481;Dapma7bEVm019482;Dapma7bEVm019483;Dapma7bEVm019547;Dapma7bEVm019548;Dapma7bEVm019549;Dapma7bEVm029339;Dapma7bEVm029447
Dmagna001059	5	Dapma7bEVm010542;Dapma7bEVm018562;Dapma7bEVm019480;Dapma7bEVm019481;Dapma7bEVm019482;Dapma7bEVm019483;Dapma7bEVm019549;Dapma7bEVm019665;Dapma7bEVm020058;Dapma7bEVm023885;Dapma7bEVm023892;Dapma7bEVm029447	93.2998	94.8587				scaffold_1	4647409	4648269	+	Name=Dmagna001059 | mapped_to_Xinb3=Dapma7bEVm010542;Dapma7bEVm018562;Dapma7bEVm019480;Dapma7bEVm019481;Dapma7bEVm019482;Dapma7bEVm019483;Dapma7bEVm019549;Dapma7bEVm019665;Dapma7bEVm020058;Dapma7bEVm023885;Dapma7bEVm023892;Dapma7bEVm029447
Dmagna001060	5	Dapma7bEVm010542;Dapma7bEVm018562;Dapma7bEVm019483;Dapma7bEVm019549;Dapma7bEVm023885;Dapma7bEVm023886;Dapma7bEVm023892;Dapma7bEVm029339;Dapma7bEVm029447;Dapma7bEVm029450	92.6818	97.3636				scaffold_1	4648920	4649799	-	Name=Dmagna001060 | mapped_to_Xinb3=Dapma7bEVm010542;Dapma7bEVm018562;Dapma7bEVm019483;Dapma7bEVm019549;Dapma7bEVm023885;Dapma7bEVm023886;Dapma7bEVm023892;Dapma7bEVm029339;Dapma7bEVm029447;Dapma7bEVm029450
Dmagna001061	5	Dapma7bEVm009936;Dapma7bEVm010323;Dapma7bEVm010542;Dapma7bEVm011388;Dapma7bEVm015398;Dapma7bEVm015560;Dapma7bEVm016054;Dapma7bEVm018423;Dapma7bEVm018562;Dapma7bEVm018702;Dapma7bEVm019483;Dapma7bEVm019611;Dapma7bEVm019690;Dapma7bEVm019734;Dapma7bEVm020058;Dapma7bEVm023891;Dapma7bEVm023892;Dapma7bEVm023896;Dapma7bEVm028417;Dapma7bEVm028479;Dapma7bEVm029447;Dapma7bEVm029449	92.103	94.8421				scaffold_1	4650552	4651427	+	Name=Dmagna001061 | mapped_to_Xinb3=Dapma7bEVm009936;Dapma7bEVm010323;Dapma7bEVm010542;Dapma7bEVm011388;Dapma7bEVm015398;Dapma7bEVm015560;Dapma7bEVm016054;Dapma7bEVm018423;Dapma7bEVm018562;Dapma7bEVm018702;Dapma7bEVm019483;Dapma7bEVm019611;Dapma7bEVm019690;Dapma7bEVm019734;Dapma7bEVm020058;Dapma7bEVm023891;Dapma7bEVm023892;Dapma7bEVm023896;Dapma7bEVm028417;Dapma7bEVm028479;Dapma7bEVm029447;Dapma7…
Dmagna001062	5	Dapma7bEVm002060;Dapma7bEVm009598;Dapma7bEVm010089;Dapma7bEVm010090;Dapma7bEVm017259;Dapma7bEVm019483;Dapma7bEVm021776;Dapma7bEVm027251;Dapma7bEVm028342;Dapma7bEVm029448	85.1388	89.825				scaffold_1	4652642	4653378	+	Name=Dmagna001062 | mapped_to_Xinb3=Dapma7bEVm002060;Dapma7bEVm009598;Dapma7bEVm010089;Dapma7bEVm010090;Dapma7bEVm017259;Dapma7bEVm019483;Dapma7bEVm021776;Dapma7bEVm027251;Dapma7bEVm028342;Dapma7bEVm029448
Dmagna001063	5	Dapma7bEVm003926;Dapma7bEVm015455;Dapma7bEVm018424;Dapma7bEVm019229;Dapma7bEVm019483;Dapma7bEVm019618;Dapma7bEVm019619;Dapma7bEVm019620;Dapma7bEVm023889;Dapma7bEVm027251;Dapma7bEVm028878;Dapma7bEVm029332;Dapma7bEVm029447;Dapma7bEVm029448	90.9453	88.3796				scaffold_1	4654054	4654752	-	Name=Dmagna001063 | mapped_to_Xinb3=Dapma7bEVm003926;Dapma7bEVm015455;Dapma7bEVm018424;Dapma7bEVm019229;Dapma7bEVm019483;Dapma7bEVm019618;Dapma7bEVm019619;Dapma7bEVm019620;Dapma7bEVm023889;Dapma7bEVm027251;Dapma7bEVm028878;Dapma7bEVm029332;Dapma7bEVm029447;Dapma7bEVm029448
Dmagna001064	5	Dapma7bEVm003926;Dapma7bEVm014985;Dapma7bEVm018424;Dapma7bEVm019483;Dapma7bEVm023889;Dapma7bEVm023890;Dapma7bEVm027251;Dapma7bEVm027852;Dapma7bEVm028878;Dapma7bEVm029332;Dapma7bEVm029447;Dapma7bEVm029448	92.9154	93.7895				scaffold_1	4655952	4657068	+	Name=Dmagna001064 | mapped_to_Xinb3=Dapma7bEVm003926;Dapma7bEVm014985;Dapma7bEVm018424;Dapma7bEVm019483;Dapma7bEVm023889;Dapma7bEVm023890;Dapma7bEVm027251;Dapma7bEVm027852;Dapma7bEVm028878;Dapma7bEVm029332;Dapma7bEVm029447;Dapma7bEVm029448
Dmagna001065	5	Dapma7bEVm014985;Dapma7bEVm018424;Dapma7bEVm019483;Dapma7bEVm023716;Dapma7bEVm023889;Dapma7bEVm027251;Dapma7bEVm028878;Dapma7bEVm029332;Dapma7bEVm029448	91.1414	91.5714				scaffold_1	4658167	4659362	+	Name=Dmagna001065 | mapped_to_Xinb3=Dapma7bEVm014985;Dapma7bEVm018424;Dapma7bEVm019483;Dapma7bEVm023716;Dapma7bEVm023889;Dapma7bEVm027251;Dapma7bEVm028878;Dapma7bEVm029332;Dapma7bEVm029448
Dmagna001066	5	Dapma7bEVm003926;Dapma7bEVm014985;Dapma7bEVm018424;Dapma7bEVm019483;Dapma7bEVm023889;Dapma7bEVm023890;Dapma7bEVm027251;Dapma7bEVm027852;Dapma7bEVm028878;Dapma7bEVm029332;Dapma7bEVm029447;Dapma7bEVm029448	94.0371	94.2857				scaffold_1	4660215	4662944	-	Name=Dmagna001066 | mapped_to_Xinb3=Dapma7bEVm003926;Dapma7bEVm014985;Dapma7bEVm018424;Dapma7bEVm019483;Dapma7bEVm023889;Dapma7bEVm023890;Dapma7bEVm027251;Dapma7bEVm027852;Dapma7bEVm028878;Dapma7bEVm029332;Dapma7bEVm029447;Dapma7bEVm029448
Dmagna001067	5	Dapma7bEVm003926;Dapma7bEVm014985;Dapma7bEVm018424;Dapma7bEVm019483;Dapma7bEVm023889;Dapma7bEVm023890;Dapma7bEVm027251;Dapma7bEVm027852;Dapma7bEVm028878;Dapma7bEVm029332;Dapma7bEVm029447;Dapma7bEVm029448	91.548	97.2353				scaffold_1	4663797	4664609	-	Name=Dmagna001067 | mapped_to_Xinb3=Dapma7bEVm003926;Dapma7bEVm014985;Dapma7bEVm018424;Dapma7bEVm019483;Dapma7bEVm023889;Dapma7bEVm023890;Dapma7bEVm027251;Dapma7bEVm027852;Dapma7bEVm028878;Dapma7bEVm029332;Dapma7bEVm029447;Dapma7bEVm029448
Dmagna001068	3							scaffold_1	4665853	4666556	-	Name=Dmagna001068
Dmagna001069	5	Dapma7bEVm003926;Dapma7bEVm014985;Dapma7bEVm018424;Dapma7bEVm019483;Dapma7bEVm023716;Dapma7bEVm027251;Dapma7bEVm027852;Dapma7bEVm028878;Dapma7bEVm029332;Dapma7bEVm029448	90.9593	94.5068				scaffold_1	4666604	4667394	-	Name=Dmagna001069 | mapped_to_Xinb3=Dapma7bEVm003926;Dapma7bEVm014985;Dapma7bEVm018424;Dapma7bEVm019483;Dapma7bEVm023716;Dapma7bEVm027251;Dapma7bEVm027852;Dapma7bEVm028878;Dapma7bEVm029332;Dapma7bEVm029448
Dmagna001070	5	Dapma7bEVm003926;Dapma7bEVm014985;Dapma7bEVm018424;Dapma7bEVm019483;Dapma7bEVm023889;Dapma7bEVm023890;Dapma7bEVm027251;Dapma7bEVm027852;Dapma7bEVm028878;Dapma7bEVm029332;Dapma7bEVm029447;Dapma7bEVm029448	93.3943	94.2169				scaffold_1	4668173	4670930	-	Name=Dmagna001070 | mapped_to_Xinb3=Dapma7bEVm003926;Dapma7bEVm014985;Dapma7bEVm018424;Dapma7bEVm019483;Dapma7bEVm023889;Dapma7bEVm023890;Dapma7bEVm027251;Dapma7bEVm027852;Dapma7bEVm028878;Dapma7bEVm029332;Dapma7bEVm029447;Dapma7bEVm029448
Dmagna001071	2							scaffold_1	4672002	4672275	+	Name=Dmagna001071
Dmagna001072	2	Dapma7bEVm030746	85.7415	96				scaffold_1	4673394	4674898	+	Name=Dmagna001072 | mapped_to_Xinb3=Dapma7bEVm030746
Dmagna001073	2							scaffold_1	4675013	4676461	-	Name=Dmagna001073
Dmagna001074	2	Dapma7bEVm003001;Dapma7bEVm008479;Dapma7bEVm012168;Dapma7bEVm012489;Dapma7bEVm028731	90.8941	100		K06674		scaffold_1	4677112	4678476	-	Name=Dmagna001074 | mapped_to_Xinb3=Dapma7bEVm003001;Dapma7bEVm008479;Dapma7bEVm012168;Dapma7bEVm012489;Dapma7bEVm028731
Dmagna001075	2							scaffold_1	4678743	4679882	-	Name=Dmagna001075
Dmagna001076	5	Dapma7bEVm007969;Dapma7bEVm010545;Dapma7bEVm013035;Dapma7bEVm015120;Dapma7bEVm015121;Dapma7bEVm015166;Dapma7bEVm015496;Dapma7bEVm015563;Dapma7bEVm015696;Dapma7bEVm015757;Dapma7bEVm015758;Dapma7bEVm015837;Dapma7bEVm016138;Dapma7bEVm018604;Dapma7bEVm019570;Dapma7bEVm019571;Dapma7bEVm020131;Dapma7bEVm028925;Dapma7bEVm029073;Dapma7bEVm029146	93.2793	99.2833				scaffold_1	4684162	4684939	+	Name=Dmagna001076 | mapped_to_Xinb3=Dapma7bEVm007969;Dapma7bEVm010545;Dapma7bEVm013035;Dapma7bEVm015120;Dapma7bEVm015121;Dapma7bEVm015166;Dapma7bEVm015496;Dapma7bEVm015563;Dapma7bEVm015696;Dapma7bEVm015757;Dapma7bEVm015758;Dapma7bEVm015837;Dapma7bEVm016138;Dapma7bEVm018604;Dapma7bEVm019570;Dapma7bEVm019571;Dapma7bEVm020131;Dapma7bEVm028925;Dapma7bEVm029073;Dapma7bEVm029146
Dmagna001077	1							scaffold_1	4686726	4686975	+	Name=Dmagna001077
Dmagna001078	5	Dapma7bEVm007969;Dapma7bEVm013035;Dapma7bEVm014747;Dapma7bEVm015119;Dapma7bEVm015120;Dapma7bEVm015121;Dapma7bEVm015496;Dapma7bEVm015503;Dapma7bEVm015563;Dapma7bEVm015696;Dapma7bEVm015758;Dapma7bEVm015759;Dapma7bEVm015837;Dapma7bEVm016138;Dapma7bEVm019570;Dapma7bEVm020131;Dapma7bEVm020132;Dapma7bEVm028266;Dapma7bEVm029073	92.8475	99.1233				scaffold_1	4687694	4688427	+	Name=Dmagna001078 | mapped_to_Xinb3=Dapma7bEVm007969;Dapma7bEVm013035;Dapma7bEVm014747;Dapma7bEVm015119;Dapma7bEVm015120;Dapma7bEVm015121;Dapma7bEVm015496;Dapma7bEVm015503;Dapma7bEVm015563;Dapma7bEVm015696;Dapma7bEVm015758;Dapma7bEVm015759;Dapma7bEVm015837;Dapma7bEVm016138;Dapma7bEVm019570;Dapma7bEVm020131;Dapma7bEVm020132;Dapma7bEVm028266;Dapma7bEVm029073
Dmagna001079	5	Dapma7bEVm008749;Dapma7bEVm010545;Dapma7bEVm013035;Dapma7bEVm015121;Dapma7bEVm015496;Dapma7bEVm015563;Dapma7bEVm015696;Dapma7bEVm015758;Dapma7bEVm015837;Dapma7bEVm018701;Dapma7bEVm020131;Dapma7bEVm021697;Dapma7bEVm028512;Dapma7bEVm029264	93.1586	99.4865				scaffold_1	4688972	4689972	+	Name=Dmagna001079 | mapped_to_Xinb3=Dapma7bEVm008749;Dapma7bEVm010545;Dapma7bEVm013035;Dapma7bEVm015121;Dapma7bEVm015496;Dapma7bEVm015563;Dapma7bEVm015696;Dapma7bEVm015758;Dapma7bEVm015837;Dapma7bEVm018701;Dapma7bEVm020131;Dapma7bEVm021697;Dapma7bEVm028512;Dapma7bEVm029264
Dmagna001080	5	Dapma7bEVm007969;Dapma7bEVm010545;Dapma7bEVm015120;Dapma7bEVm015121;Dapma7bEVm015496;Dapma7bEVm015563;Dapma7bEVm015757;Dapma7bEVm015758;Dapma7bEVm016138;Dapma7bEVm018604;Dapma7bEVm020085	93.2168	96.4688				scaffold_1	4690707	4691435	+	Name=Dmagna001080 | mapped_to_Xinb3=Dapma7bEVm007969;Dapma7bEVm010545;Dapma7bEVm015120;Dapma7bEVm015121;Dapma7bEVm015496;Dapma7bEVm015563;Dapma7bEVm015757;Dapma7bEVm015758;Dapma7bEVm016138;Dapma7bEVm018604;Dapma7bEVm020085
Dmagna001081	5	Dapma7bEVm008654;Dapma7bEVm013035;Dapma7bEVm015120;Dapma7bEVm015121;Dapma7bEVm015166;Dapma7bEVm015496;Dapma7bEVm015563;Dapma7bEVm015696;Dapma7bEVm015757;Dapma7bEVm015758;Dapma7bEVm015759;Dapma7bEVm016138;Dapma7bEVm019570;Dapma7bEVm019571;Dapma7bEVm020131;Dapma7bEVm028266;Dapma7bEVm029073;Dapma7bEVm029146	93.2835	99.6379				scaffold_1	4692395	4693057	+	Name=Dmagna001081 | mapped_to_Xinb3=Dapma7bEVm008654;Dapma7bEVm013035;Dapma7bEVm015120;Dapma7bEVm015121;Dapma7bEVm015166;Dapma7bEVm015496;Dapma7bEVm015563;Dapma7bEVm015696;Dapma7bEVm015757;Dapma7bEVm015758;Dapma7bEVm015759;Dapma7bEVm016138;Dapma7bEVm019570;Dapma7bEVm019571;Dapma7bEVm020131;Dapma7bEVm028266;Dapma7bEVm029073;Dapma7bEVm029146
Dmagna001082	5	Dapma7bEVm007969;Dapma7bEVm008654;Dapma7bEVm010440;Dapma7bEVm013035;Dapma7bEVm015119;Dapma7bEVm015120;Dapma7bEVm015121;Dapma7bEVm015496;Dapma7bEVm015503;Dapma7bEVm015563;Dapma7bEVm015696;Dapma7bEVm015758;Dapma7bEVm015759;Dapma7bEVm015837;Dapma7bEVm016138;Dapma7bEVm017309;Dapma7bEVm020131;Dapma7bEVm029146	92.8995	99.8358				scaffold_1	4693956	4694652	+	Name=Dmagna001082 | mapped_to_Xinb3=Dapma7bEVm007969;Dapma7bEVm008654;Dapma7bEVm010440;Dapma7bEVm013035;Dapma7bEVm015119;Dapma7bEVm015120;Dapma7bEVm015121;Dapma7bEVm015496;Dapma7bEVm015503;Dapma7bEVm015563;Dapma7bEVm015696;Dapma7bEVm015758;Dapma7bEVm015759;Dapma7bEVm015837;Dapma7bEVm016138;Dapma7bEVm017309;Dapma7bEVm020131;Dapma7bEVm029146
Dmagna001083	5	Dapma7bEVm007969;Dapma7bEVm010545;Dapma7bEVm015120;Dapma7bEVm015121;Dapma7bEVm015496;Dapma7bEVm015563;Dapma7bEVm015696;Dapma7bEVm015757;Dapma7bEVm015758;Dapma7bEVm016138;Dapma7bEVm018604;Dapma7bEVm020085;Dapma7bEVm028925	93.9265	98.6061				scaffold_1	4695492	4696191	+	Name=Dmagna001083 | mapped_to_Xinb3=Dapma7bEVm007969;Dapma7bEVm010545;Dapma7bEVm015120;Dapma7bEVm015121;Dapma7bEVm015496;Dapma7bEVm015563;Dapma7bEVm015696;Dapma7bEVm015757;Dapma7bEVm015758;Dapma7bEVm016138;Dapma7bEVm018604;Dapma7bEVm020085;Dapma7bEVm028925
Dmagna001084	5	Dapma7bEVm008654;Dapma7bEVm013035;Dapma7bEVm015120;Dapma7bEVm015121;Dapma7bEVm015166;Dapma7bEVm015563;Dapma7bEVm015696;Dapma7bEVm015757;Dapma7bEVm015758;Dapma7bEVm015759;Dapma7bEVm015837;Dapma7bEVm016138;Dapma7bEVm017309;Dapma7bEVm019570;Dapma7bEVm019571;Dapma7bEVm028266;Dapma7bEVm029073;Dapma7bEVm029146	95.077	98.3333				scaffold_1	4697145	4699317	+	Name=Dmagna001084 | mapped_to_Xinb3=Dapma7bEVm008654;Dapma7bEVm013035;Dapma7bEVm015120;Dapma7bEVm015121;Dapma7bEVm015166;Dapma7bEVm015563;Dapma7bEVm015696;Dapma7bEVm015757;Dapma7bEVm015758;Dapma7bEVm015759;Dapma7bEVm015837;Dapma7bEVm016138;Dapma7bEVm017309;Dapma7bEVm019570;Dapma7bEVm019571;Dapma7bEVm028266;Dapma7bEVm029073;Dapma7bEVm029146
Dmagna001086	5	Dapma7bEVm008654;Dapma7bEVm010440;Dapma7bEVm013035;Dapma7bEVm015119;Dapma7bEVm015121;Dapma7bEVm015503;Dapma7bEVm015563;Dapma7bEVm015696;Dapma7bEVm015758;Dapma7bEVm015759;Dapma7bEVm015837;Dapma7bEVm017309;Dapma7bEVm019570;Dapma7bEVm019571;Dapma7bEVm020271;Dapma7bEVm028266;Dapma7bEVm028925;Dapma7bEVm029073;Dapma7bEVm029146	94.2852	99.1538				scaffold_1	4700015	4700845	+	Name=Dmagna001086 | mapped_to_Xinb3=Dapma7bEVm008654;Dapma7bEVm010440;Dapma7bEVm013035;Dapma7bEVm015119;Dapma7bEVm015121;Dapma7bEVm015503;Dapma7bEVm015563;Dapma7bEVm015696;Dapma7bEVm015758;Dapma7bEVm015759;Dapma7bEVm015837;Dapma7bEVm017309;Dapma7bEVm019570;Dapma7bEVm019571;Dapma7bEVm020271;Dapma7bEVm028266;Dapma7bEVm028925;Dapma7bEVm029073;Dapma7bEVm029146
Dmagna001087	5	Dapma7bEVm007969;Dapma7bEVm008749;Dapma7bEVm010545;Dapma7bEVm015120;Dapma7bEVm015121;Dapma7bEVm015166;Dapma7bEVm015496;Dapma7bEVm015563;Dapma7bEVm015696;Dapma7bEVm015757;Dapma7bEVm016138;Dapma7bEVm018604;Dapma7bEVm020085;Dapma7bEVm029264	93.2694	98.4138				scaffold_1	4701601	4702180	+	Name=Dmagna001087 | mapped_to_Xinb3=Dapma7bEVm007969;Dapma7bEVm008749;Dapma7bEVm010545;Dapma7bEVm015120;Dapma7bEVm015121;Dapma7bEVm015166;Dapma7bEVm015496;Dapma7bEVm015563;Dapma7bEVm015696;Dapma7bEVm015757;Dapma7bEVm016138;Dapma7bEVm018604;Dapma7bEVm020085;Dapma7bEVm029264
Dmagna001088	5	Dapma7bEVm008654;Dapma7bEVm013035;Dapma7bEVm015120;Dapma7bEVm015121;Dapma7bEVm015166;Dapma7bEVm015563;Dapma7bEVm015696;Dapma7bEVm015757;Dapma7bEVm015758;Dapma7bEVm015759;Dapma7bEVm015837;Dapma7bEVm016138;Dapma7bEVm019570;Dapma7bEVm019571;Dapma7bEVm028266;Dapma7bEVm029073;Dapma7bEVm029146	95.9806	98.2537				scaffold_1	4703231	4705598	+	Name=Dmagna001088 | mapped_to_Xinb3=Dapma7bEVm008654;Dapma7bEVm013035;Dapma7bEVm015120;Dapma7bEVm015121;Dapma7bEVm015166;Dapma7bEVm015563;Dapma7bEVm015696;Dapma7bEVm015757;Dapma7bEVm015758;Dapma7bEVm015759;Dapma7bEVm015837;Dapma7bEVm016138;Dapma7bEVm019570;Dapma7bEVm019571;Dapma7bEVm028266;Dapma7bEVm029073;Dapma7bEVm029146
Dmagna001090	5	Dapma7bEVm008654;Dapma7bEVm013035;Dapma7bEVm015119;Dapma7bEVm015120;Dapma7bEVm015121;Dapma7bEVm015166;Dapma7bEVm015496;Dapma7bEVm015503;Dapma7bEVm015563;Dapma7bEVm015696;Dapma7bEVm015757;Dapma7bEVm015758;Dapma7bEVm015759;Dapma7bEVm015837;Dapma7bEVm016138;Dapma7bEVm017309;Dapma7bEVm019570;Dapma7bEVm020131;Dapma7bEVm020271;Dapma7bEVm028266;Dapma7bEVm029073;Dapma7bEVm029146	94.4408	99.7971				scaffold_1	4706217	4706951	+	Name=Dmagna001090 | mapped_to_Xinb3=Dapma7bEVm008654;Dapma7bEVm013035;Dapma7bEVm015119;Dapma7bEVm015120;Dapma7bEVm015121;Dapma7bEVm015166;Dapma7bEVm015496;Dapma7bEVm015503;Dapma7bEVm015563;Dapma7bEVm015696;Dapma7bEVm015757;Dapma7bEVm015758;Dapma7bEVm015759;Dapma7bEVm015837;Dapma7bEVm016138;Dapma7bEVm017309;Dapma7bEVm019570;Dapma7bEVm020131;Dapma7bEVm020271;Dapma7bEVm028266;Dapma7bEVm029073;Dapma7…
Dmagna001091	4	Dapma7bEVm011061	98.2915	88.875				scaffold_1	4707187	4709873	-	Name=Dmagna001091 | mapped_to_Xinb3=Dapma7bEVm011061
Dmagna001092	5	Dapma7bEVm002034	99.1274	91.1111				scaffold_1	4710423	4711459	-	Name=Dmagna001092 | mapped_to_Xinb3=Dapma7bEVm002034
Dmagna001093	5	Dapma7bEVm010637	97.8626	88.9556				scaffold_1	4711978	4713478	-	Name=Dmagna001093 | mapped_to_Xinb3=Dapma7bEVm010637
Dmagna001094	2							scaffold_1	4717363	4717707	+	Name=Dmagna001094
Dmagna001095	5	Dapma7bEVm002076;Dapma7bEVm007969;Dapma7bEVm015119;Dapma7bEVm015120;Dapma7bEVm015121;Dapma7bEVm015166;Dapma7bEVm015440;Dapma7bEVm015496;Dapma7bEVm015563;Dapma7bEVm015696;Dapma7bEVm015757;Dapma7bEVm015758;Dapma7bEVm015837;Dapma7bEVm016138;Dapma7bEVm017309;Dapma7bEVm020131;Dapma7bEVm028500;Dapma7bEVm028925;Dapma7bEVm028934;Dapma7bEVm029073;Dapma7bEVm029146	92.3791	79.6441				scaffold_1	4720277	4721419	-	Name=Dmagna001095 | mapped_to_Xinb3=Dapma7bEVm002076;Dapma7bEVm007969;Dapma7bEVm015119;Dapma7bEVm015120;Dapma7bEVm015121;Dapma7bEVm015166;Dapma7bEVm015440;Dapma7bEVm015496;Dapma7bEVm015563;Dapma7bEVm015696;Dapma7bEVm015757;Dapma7bEVm015758;Dapma7bEVm015837;Dapma7bEVm016138;Dapma7bEVm017309;Dapma7bEVm020131;Dapma7bEVm028500;Dapma7bEVm028925;Dapma7bEVm028934;Dapma7bEVm029073;Dapma7bEVm029146
Dmagna001096	5	Dapma7bEVm007969;Dapma7bEVm010545;Dapma7bEVm013035;Dapma7bEVm015120;Dapma7bEVm015121;Dapma7bEVm015166;Dapma7bEVm015440;Dapma7bEVm015496;Dapma7bEVm015563;Dapma7bEVm015696;Dapma7bEVm015757;Dapma7bEVm016138;Dapma7bEVm019570;Dapma7bEVm020131;Dapma7bEVm028500;Dapma7bEVm028925;Dapma7bEVm029073	93.9364	85.746				scaffold_1	4724400	4725066	-	Name=Dmagna001096 | mapped_to_Xinb3=Dapma7bEVm007969;Dapma7bEVm010545;Dapma7bEVm013035;Dapma7bEVm015120;Dapma7bEVm015121;Dapma7bEVm015166;Dapma7bEVm015440;Dapma7bEVm015496;Dapma7bEVm015563;Dapma7bEVm015696;Dapma7bEVm015757;Dapma7bEVm016138;Dapma7bEVm019570;Dapma7bEVm020131;Dapma7bEVm028500;Dapma7bEVm028925;Dapma7bEVm029073
Dmagna001097	5	Dapma7bEVm000994	98.9939	96.8974				scaffold_1	4728270	4729584	-	Name=Dmagna001097 | mapped_to_Xinb3=Dapma7bEVm000994
Dmagna001098	5	Dapma7bEVm002953;Dapma7bEVm027760	98.2789	94.6364				scaffold_1	4734719	4735214	+	Name=Dmagna001098 | mapped_to_Xinb3=Dapma7bEVm002953;Dapma7bEVm027760
Dmagna001099	2							scaffold_1	4737494	4740131	+	Name=Dmagna001099
Dmagna001100	2	Dapma7bEVm011239;Dapma7bEVm012367;Dapma7bEVm015274;Dapma7bEVm015673;Dapma7bEVm018687;Dapma7bEVm018796	92.1598	94.3889				scaffold_1	4744703	4745262	+	Name=Dmagna001100 | mapped_to_Xinb3=Dapma7bEVm011239;Dapma7bEVm012367;Dapma7bEVm015274;Dapma7bEVm015673;Dapma7bEVm018687;Dapma7bEVm018796
Dmagna001101	2							scaffold_1	4747942	4748946	-	Name=Dmagna001101
Dmagna001102	2							scaffold_1	4751146	4752871	-	Name=Dmagna001102
Dmagna001103	5	Dapma7bEVm002817	99.2239	99.4545	K23167	K23167	1	scaffold_1	4753347	4755460	-	Name=Dmagna001103 | mapped_to_Xinb3=Dapma7bEVm002817
Dmagna001104	5	Dapma7bEVm030234	97.752	90				scaffold_1	4757366	4758888	+	Name=Dmagna001104 | mapped_to_Xinb3=Dapma7bEVm030234
Dmagna001105	4	Dapma7bEVm030234	97.619	100				scaffold_1	4759717	4760120	+	Name=Dmagna001105 | mapped_to_Xinb3=Dapma7bEVm030234
Dmagna001106	2	Dapma7bEVm010962;Dapma7bEVm028573	97.1152	81.2				scaffold_1	4761076	4762621	-	Name=Dmagna001106 | mapped_to_Xinb3=Dapma7bEVm010962;Dapma7bEVm028573
Dmagna001107	5	Dapma7bEVm001049	98.9285	89.3871				scaffold_1	4762926	4768773	-	Name=Dmagna001107 | mapped_to_Xinb3=Dapma7bEVm001049
Dmagna001108	5	Dapma7bEVm008426	98.83	100				scaffold_1	4770490	4771178	-	Name=Dmagna001108 | mapped_to_Xinb3=Dapma7bEVm008426
Dmagna001109	5	Dapma7bEVm005265	99.0179	92.2857				scaffold_1	4772030	4774322	-	Name=Dmagna001109 | mapped_to_Xinb3=Dapma7bEVm005265
Dmagna001110	5	Dapma7bEVm005930;Dapma7bEVm028042	98.8369	89.9231		K05313		scaffold_1	4776041	4777388	+	Name=Dmagna001110 | mapped_to_Xinb3=Dapma7bEVm005930;Dapma7bEVm028042
Dmagna001111	1							scaffold_1	4782953	4783807	+	Name=Dmagna001111
Dmagna001112	1							scaffold_1	4785328	4785918	+	Name=Dmagna001112
Dmagna001113	1							scaffold_1	4786019	4786302	+	Name=Dmagna001113
Dmagna001114	3	Dapma7bEVm011319;Dapma7bEVm028614	99.2795	97				scaffold_1	4787914	4795732	+	Name=Dmagna001114 | mapped_to_Xinb3=Dapma7bEVm011319;Dapma7bEVm028614
Dmagna001115	1							scaffold_1	4794641	4797437	+	Name=Dmagna001115
Dmagna001116	4							scaffold_1	4806282	4807899	+	Name=Dmagna001116
Dmagna001117	5	Dapma7bEVm009935;Dapma7bEVm009936;Dapma7bEVm010542;Dapma7bEVm011575;Dapma7bEVm015398;Dapma7bEVm016054;Dapma7bEVm018423;Dapma7bEVm018562;Dapma7bEVm019483;Dapma7bEVm019611;Dapma7bEVm019690;Dapma7bEVm019691;Dapma7bEVm023896;Dapma7bEVm028416;Dapma7bEVm028417;Dapma7bEVm028649;Dapma7bEVm029447	90.5466	86.3182				scaffold_1	4811378	4812240	-	Name=Dmagna001117 | mapped_to_Xinb3=Dapma7bEVm009935;Dapma7bEVm009936;Dapma7bEVm010542;Dapma7bEVm011575;Dapma7bEVm015398;Dapma7bEVm016054;Dapma7bEVm018423;Dapma7bEVm018562;Dapma7bEVm019483;Dapma7bEVm019611;Dapma7bEVm019690;Dapma7bEVm019691;Dapma7bEVm023896;Dapma7bEVm028416;Dapma7bEVm028417;Dapma7bEVm028649;Dapma7bEVm029447
Dmagna001118	5	Dapma7bEVm009936;Dapma7bEVm010323;Dapma7bEVm010542;Dapma7bEVm015398;Dapma7bEVm015560;Dapma7bEVm018423;Dapma7bEVm018562;Dapma7bEVm019483;Dapma7bEVm019611;Dapma7bEVm019690;Dapma7bEVm019691;Dapma7bEVm020058;Dapma7bEVm023885;Dapma7bEVm023891;Dapma7bEVm023896;Dapma7bEVm028417;Dapma7bEVm028479;Dapma7bEVm029447;Dapma7bEVm029449	91.213	96.6883				scaffold_1	4812964	4813786	+	Name=Dmagna001118 | mapped_to_Xinb3=Dapma7bEVm009936;Dapma7bEVm010323;Dapma7bEVm010542;Dapma7bEVm015398;Dapma7bEVm015560;Dapma7bEVm018423;Dapma7bEVm018562;Dapma7bEVm019483;Dapma7bEVm019611;Dapma7bEVm019690;Dapma7bEVm019691;Dapma7bEVm020058;Dapma7bEVm023885;Dapma7bEVm023891;Dapma7bEVm023896;Dapma7bEVm028417;Dapma7bEVm028479;Dapma7bEVm029447;Dapma7bEVm029449
Dmagna001119	3	Dapma7bEVm005049	98.69	94.4				scaffold_1	4816088	4818759	+	Name=Dmagna001119 | mapped_to_Xinb3=Dapma7bEVm005049
Dmagna001120	3	Dapma7bEVm007034	98.433	100				scaffold_1	4821262	4823911	+	Name=Dmagna001120 | mapped_to_Xinb3=Dapma7bEVm007034
Dmagna001121	1							scaffold_1	4827161	4827668	-	Name=Dmagna001121
Dmagna001122	1							scaffold_1	4834615	4834968	-	Name=Dmagna001122
Dmagna001123	3	Dapma7bEVm002093	98.5564	95.6364				scaffold_1	4833993	4842109	+	Name=Dmagna001123 | mapped_to_Xinb3=Dapma7bEVm002093
Dmagna001124	3	Dapma7bEVm018644;Dapma7bEVm029243	98.1211	93.037				scaffold_1	4843779	4850024	+	Name=Dmagna001124 | mapped_to_Xinb3=Dapma7bEVm018644;Dapma7bEVm029243
Dmagna001125	4	Dapma7bEVm010021	97.578	95				scaffold_1	4853492	4856424	+	Name=Dmagna001125 | mapped_to_Xinb3=Dapma7bEVm010021
Dmagna001126	4							scaffold_1	4856623	4857040	-	Name=Dmagna001126
Dmagna001127	3							scaffold_1	4863389	4865461	-	Name=Dmagna001127
Dmagna001128	4	Dapma7bEVm010021	99.629	100				scaffold_1	4864905	4868934	+	Name=Dmagna001128 | mapped_to_Xinb3=Dapma7bEVm010021
Dmagna001129	1							scaffold_1	4869031	4869776	+	Name=Dmagna001129
Dmagna001130	5	Dapma7bEVm010261	99.2392	93.619	K00140	K00140	1	scaffold_1	4870437	4873202	-	Name=Dmagna001130 | mapped_to_Xinb3=Dapma7bEVm010261
Dmagna001131	5	Dapma7bEVm009988;Dapma7bEVm022484	99.7342	83.4				scaffold_1	4873605	4875256	-	Name=Dmagna001131 | mapped_to_Xinb3=Dapma7bEVm009988;Dapma7bEVm022484
Dmagna001132	4	Dapma7bEVm001395;Dapma7bEVm008062	100	100		K22370		scaffold_1	4875247	4877205	+	Name=Dmagna001132 | mapped_to_Xinb3=Dapma7bEVm001395;Dapma7bEVm008062
Dmagna001133	5	Dapma7bEVm001395	99.7585	96	K22370	K22370	1	scaffold_1	4877437	4881706	-	Name=Dmagna001133 | mapped_to_Xinb3=Dapma7bEVm001395
Dmagna001134	5	Dapma7bEVm009801	99.5315	99	K25768	K25768	1	scaffold_1	4882897	4891598	+	Name=Dmagna001134 | mapped_to_Xinb3=Dapma7bEVm009801
Dmagna001135	4	Dapma7bEVm009801	98.9852	97	K25609	K25768	0	scaffold_1	4892380	4894135	+	Name=Dmagna001135 | mapped_to_Xinb3=Dapma7bEVm009801
Dmagna001136	5	Dapma7bEVm008766	99.2836	100				scaffold_1	4896222	4897428	+	Name=Dmagna001136 | mapped_to_Xinb3=Dapma7bEVm008766
Dmagna001137	5	Dapma7bEVm002527	98.4324	96.8571				scaffold_1	4899191	4900010	+	Name=Dmagna001137 | mapped_to_Xinb3=Dapma7bEVm002527
Dmagna001138	5	Dapma7bEVm003455	99.082	88.6667				scaffold_1	4900383	4901272	+	Name=Dmagna001138 | mapped_to_Xinb3=Dapma7bEVm003455
Dmagna001139	5	Dapma7bEVm003005;Dapma7bEVm023882	99.3854	88.8	K03010	K03010	1	scaffold_1	4901492	4905303	+	Name=Dmagna001139 | mapped_to_Xinb3=Dapma7bEVm003005;Dapma7bEVm023882
Dmagna001140	5	Dapma7bEVm006749	99.4553	98.6667	K00280	K00280	1	scaffold_1	4908589	4914215	+	Name=Dmagna001140 | mapped_to_Xinb3=Dapma7bEVm006749
Dmagna001141	4	Dapma7bEVm009858	98.8697	93.125		K05860		scaffold_1	4922467	4930724	+	Name=Dmagna001141 | mapped_to_Xinb3=Dapma7bEVm009858
Dmagna001142	1							scaffold_1	4930945	4932341	+	Name=Dmagna001142
Dmagna001143	1							scaffold_1	4932944	4933637	-	Name=Dmagna001143
Dmagna001144	5	Dapma7bEVm009858	99.1918	95.1724	K05860	K05860	1	scaffold_1	4933402	4945762	+	Name=Dmagna001144 | mapped_to_Xinb3=Dapma7bEVm009858
Dmagna001145	2							scaffold_1	4945931	4946648	-	Name=Dmagna001145
Dmagna001146	2							scaffold_1	4946820	4947625	+	Name=Dmagna001146
Dmagna001147	2	Dapma7bEVm028272	97.498	95				scaffold_1	4949484	4950264	-	Name=Dmagna001147 | mapped_to_Xinb3=Dapma7bEVm028272
Dmagna001148	3	Dapma7bEVm010962;Dapma7bEVm028573	98.5397	92.2857				scaffold_1	4951769	4953019	-	Name=Dmagna001148 | mapped_to_Xinb3=Dapma7bEVm010962;Dapma7bEVm028573
Dmagna001149	2	Dapma7bEVm002682	99.66	90		K10301		scaffold_1	4953065	4953843	-	Name=Dmagna001149 | mapped_to_Xinb3=Dapma7bEVm002682
Dmagna001150	5	Dapma7bEVm002682	99.6026	90	K10301	K10301	1	scaffold_1	4954207	4956693	-	Name=Dmagna001150 | mapped_to_Xinb3=Dapma7bEVm002682
Dmagna001151	4	Dapma7bEVm005484	99.682	99				scaffold_1	4956892	4960074	-	Name=Dmagna001151 | mapped_to_Xinb3=Dapma7bEVm005484
Dmagna001152	1							scaffold_1	4962414	4963010	-	Name=Dmagna001152
Dmagna001153	5	Dapma7bEVm001073;Dapma7bEVm005944	99.5488	88.8	K01052	K19774;K01052	1	scaffold_1	4963692	4966125	+	Name=Dmagna001153 | mapped_to_Xinb3=Dapma7bEVm001073;Dapma7bEVm005944
Dmagna001154	3	Dapma7bEVm001073	99.047	87.6667		K19774		scaffold_1	4969423	4971831	+	Name=Dmagna001154 | mapped_to_Xinb3=Dapma7bEVm001073
Dmagna001155	5	Dapma7bEVm001073	99.4128	96.75	K19774	K19774	1	scaffold_1	4972754	4977719	+	Name=Dmagna001155 | mapped_to_Xinb3=Dapma7bEVm001073
Dmagna001156	5	Dapma7bEVm000465;Dapma7bEVm005593;Dapma7bEVm027468	99.29	99.4444	K13127	K21991;K13127	1	scaffold_1	4985786	4987501	+	Name=Dmagna001156 | mapped_to_Xinb3=Dapma7bEVm000465;Dapma7bEVm005593;Dapma7bEVm027468
Dmagna001157	5	Dapma7bEVm000465;Dapma7bEVm027468	99.3795	97.4828	K21991	K21991	1	scaffold_1	4987459	4991810	-	Name=Dmagna001157 | mapped_to_Xinb3=Dapma7bEVm000465;Dapma7bEVm027468
Dmagna001158	2							scaffold_1	4992821	4994732	+	Name=Dmagna001158
Dmagna001160	5	Dapma7bEVm007240	99.9403	94.75	K24744	K24744	1	scaffold_1	4996021	4999828	-	Name=Dmagna001160 | mapped_to_Xinb3=Dapma7bEVm007240
Dmagna001161	4	Dapma7bEVm007851	99.8629	91.2857				scaffold_1	5000388	5001094	+	Name=Dmagna001161 | mapped_to_Xinb3=Dapma7bEVm007851
Dmagna001162	5	Dapma7bEVm008465	99.185	93.6667	K18171	K18171	1	scaffold_1	5001359	5001826	-	Name=Dmagna001162 | mapped_to_Xinb3=Dapma7bEVm008465
Dmagna001163	5	Dapma7bEVm002484	99.6475	100				scaffold_1	5002310	5003149	+	Name=Dmagna001163 | mapped_to_Xinb3=Dapma7bEVm002484
Dmagna001164	5	Dapma7bEVm015071	98.5656	94.5238	K02989	K02989	1	scaffold_1	5003591	5004589	-	Name=Dmagna001164 | mapped_to_Xinb3=Dapma7bEVm015071
Dmagna001165	5	Dapma7bEVm011423	99.1415	97.4545				scaffold_1	5005875	5008591	-	Name=Dmagna001165 | mapped_to_Xinb3=Dapma7bEVm011423
Dmagna001166	5	Dapma7bEVm000276	99.5441	88.8				scaffold_1	5009685	5012531	-	Name=Dmagna001166 | mapped_to_Xinb3=Dapma7bEVm000276
Dmagna001167	5	Dapma7bEVm000276	99.6872	80.4706				scaffold_1	5013709	5017318	-	Name=Dmagna001167 | mapped_to_Xinb3=Dapma7bEVm000276
Dmagna001168	2							scaffold_1	5018676	5019373	-	Name=Dmagna001168
Dmagna001169	5	Dapma7bEVm009460;Dapma7bEVm010469	99.5328	99.3846	K20408	K10369;K20408	1	scaffold_1	5019503	5022870	-	Name=Dmagna001169 | mapped_to_Xinb3=Dapma7bEVm009460;Dapma7bEVm010469
Dmagna001170	5	Dapma7bEVm004111	99.0254	90.8889	K09582	K09582	1	scaffold_1	5027375	5030272	+	Name=Dmagna001170 | mapped_to_Xinb3=Dapma7bEVm004111
Dmagna001171	4	Dapma7bEVm010975	98.0255	87.5				scaffold_1	5031105	5032360	-	Name=Dmagna001171 | mapped_to_Xinb3=Dapma7bEVm010975
Dmagna001172	2							scaffold_1	5032467	5032784	+	Name=Dmagna001172
Dmagna001173	5	Dapma7bEVm002700	99.0461	85.5455	K10301	K10301	1	scaffold_1	5032860	5035229	-	Name=Dmagna001173 | mapped_to_Xinb3=Dapma7bEVm002700
Dmagna001174	2							scaffold_1	5035874	5036336	-	Name=Dmagna001174
Dmagna001175	5	Dapma7bEVm006038;Dapma7bEVm028046	98.8697	92.1429				scaffold_1	5036787	5038773	+	Name=Dmagna001175 | mapped_to_Xinb3=Dapma7bEVm006038;Dapma7bEVm028046
Dmagna001176	1							scaffold_1	5039391	5040138	-	Name=Dmagna001176
Dmagna001177	5	Dapma7bEVm012056	98.392	100				scaffold_1	5040463	5042156	+	Name=Dmagna001177 | mapped_to_Xinb3=Dapma7bEVm012056
Dmagna001178	3	Dapma7bEVm006319	99.3795	96.0909				scaffold_1	5043402	5045102	-	Name=Dmagna001178 | mapped_to_Xinb3=Dapma7bEVm006319
Dmagna001179	2	Dapma7bEVm000796;Dapma7bEVm013406	97.925	100				scaffold_1	5046951	5047256	-	Name=Dmagna001179 | mapped_to_Xinb3=Dapma7bEVm000796;Dapma7bEVm013406
Dmagna001180	5	Dapma7bEVm000796	99.466	97.6				scaffold_1	5047671	5056506	-	Name=Dmagna001180 | mapped_to_Xinb3=Dapma7bEVm000796
Dmagna001181	4	Dapma7bEVm000796	100	97.2222				scaffold_1	5060462	5060798	-	Name=Dmagna001181 | mapped_to_Xinb3=Dapma7bEVm000796
Dmagna001182	2							scaffold_1	5061481	5061768	+	Name=Dmagna001182
Dmagna001183	1							scaffold_1	5065251	5065924	+	Name=Dmagna001183
Dmagna001184	5	Dapma7bEVm004399	98.549	99.75				scaffold_1	5069188	5070885	-	Name=Dmagna001184 | mapped_to_Xinb3=Dapma7bEVm004399
Dmagna001185	2							scaffold_1	5071264	5072902	+	Name=Dmagna001185
Dmagna001186	2							scaffold_1	5075808	5076602	+	Name=Dmagna001186
Dmagna001187	2							scaffold_1	5081051	5081640	-	Name=Dmagna001187
Dmagna001188	1							scaffold_1	5085775	5086740	+	Name=Dmagna001188
Dmagna001189	5	Dapma7bEVm019249	99.12	100	K12379	K12379	1	scaffold_1	5087147	5088416	+	Name=Dmagna001189 | mapped_to_Xinb3=Dapma7bEVm019249
Dmagna001190	1							scaffold_1	5088989	5089291	+	Name=Dmagna001190
Dmagna001191	1							scaffold_1	5091981	5092474	-	Name=Dmagna001191
Dmagna001192	2							scaffold_1	5093030	5093715	-	Name=Dmagna001192
Dmagna001193	5	Dapma7bEVm001483	99.2744	96.4545	K11579	K11579	1	scaffold_1	5097133	5100389	-	Name=Dmagna001193 | mapped_to_Xinb3=Dapma7bEVm001483
Dmagna001194	2							scaffold_1	5100613	5101069	-	Name=Dmagna001194
Dmagna001195	2							scaffold_1	5100719	5101903	+	Name=Dmagna001195
Dmagna001196	5	Dapma7bEVm001342	99.6316	97.8696				scaffold_1	5101998	5110954	+	Name=Dmagna001196 | mapped_to_Xinb3=Dapma7bEVm001342
Dmagna001197	5	Dapma7bEVm001342;Dapma7bEVm007116	98.3683	92.2857	K14686	K14686	1	scaffold_1	5111987	5113288	-	Name=Dmagna001197 | mapped_to_Xinb3=Dapma7bEVm001342;Dapma7bEVm007116
Dmagna001198	5	Dapma7bEVm001886	98.8515	96.4444				scaffold_1	5115597	5117518	-	Name=Dmagna001198 | mapped_to_Xinb3=Dapma7bEVm001886
Dmagna001199	2							scaffold_1	5118387	5120172	+	Name=Dmagna001199
Dmagna001200	2	Dapma7bEVm007435;Dapma7bEVm007812	98.775	92				scaffold_1	5124663	5125756	-	Name=Dmagna001200 | mapped_to_Xinb3=Dapma7bEVm007435;Dapma7bEVm007812
Dmagna001201	4	Dapma7bEVm007435;Dapma7bEVm008783	99.2883	100				scaffold_1	5125906	5126514	-	Name=Dmagna001201 | mapped_to_Xinb3=Dapma7bEVm007435;Dapma7bEVm008783
Dmagna001202	1							scaffold_1	5128650	5128900	-	Name=Dmagna001202
Dmagna001203	2							scaffold_1	5130108	5130841	+	Name=Dmagna001203
Dmagna001204	4	Dapma7bEVm007435	98.8308	93.5				scaffold_1	5131095	5132502	-	Name=Dmagna001204 | mapped_to_Xinb3=Dapma7bEVm007435
Dmagna001205	2	Dapma7bEVm007435	97.5875	95				scaffold_1	5133991	5134467	+	Name=Dmagna001205 | mapped_to_Xinb3=Dapma7bEVm007435
Dmagna001206	1	Dapma7bEVm025414	98.0953	92				scaffold_1	5134706	5135029	+	Name=Dmagna001206 | mapped_to_Xinb3=Dapma7bEVm025414
Dmagna001207	1							scaffold_1	5136561	5137416	+	Name=Dmagna001207
Dmagna001208	4	Dapma7bEVm006225	99.055	83.3333				scaffold_1	5137547	5139655	-	Name=Dmagna001208 | mapped_to_Xinb3=Dapma7bEVm006225
Dmagna001209	1	Dapma7bEVm007435	98.9485	100				scaffold_1	5139986	5140538	-	Name=Dmagna001209 | mapped_to_Xinb3=Dapma7bEVm007435
Dmagna001210	3							scaffold_1	5145622	5147187	-	Name=Dmagna001210
Dmagna001211	3	Dapma7bEVm009669	99.3254	96.8				scaffold_1	5149369	5149959	-	Name=Dmagna001211 | mapped_to_Xinb3=Dapma7bEVm009669
Dmagna001212	5	Dapma7bEVm011743	99.8173	91	K12186	K12186	1	scaffold_1	5151102	5152148	-	Name=Dmagna001212 | mapped_to_Xinb3=Dapma7bEVm011743
Dmagna001213	5	Dapma7bEVm003996;Dapma7bEVm011801;Dapma7bEVm019154;Dapma7bEVm022880	95.8067	90	K06184	K06184	1	scaffold_1	5152947	5156044	+	Name=Dmagna001213 | mapped_to_Xinb3=Dapma7bEVm003996;Dapma7bEVm011801;Dapma7bEVm019154;Dapma7bEVm022880
Dmagna001214	5	Dapma7bEVm000864;Dapma7bEVm011801;Dapma7bEVm022880	99.6828	96.2308		K06184		scaffold_1	5156106	5158613	-	Name=Dmagna001214 | mapped_to_Xinb3=Dapma7bEVm000864;Dapma7bEVm011801;Dapma7bEVm022880
Dmagna001215	2	Dapma7bEVm014779;Dapma7bEVm018991;Dapma7bEVm030103;Dapma7bEVm030653	97.0229	86.8182		K15001		scaffold_1	5174147	5174758	+	Name=Dmagna001215 | mapped_to_Xinb3=Dapma7bEVm014779;Dapma7bEVm018991;Dapma7bEVm030103;Dapma7bEVm030653
Dmagna001216	5	Dapma7bEVm004300	99.6626	95.3	K11412	K11412	1	scaffold_1	5175614	5178142	-	Name=Dmagna001216 | mapped_to_Xinb3=Dapma7bEVm004300
Dmagna001217	5	Dapma7bEVm001298	99.8632	78				scaffold_1	5179397	5180555	+	Name=Dmagna001217 | mapped_to_Xinb3=Dapma7bEVm001298
Dmagna001218	5	Dapma7bEVm010389	99.5663	97.4615	K12812	K12812	1	scaffold_1	5180991	5183868	-	Name=Dmagna001218 | mapped_to_Xinb3=Dapma7bEVm010389
Dmagna001219	5	Dapma7bEVm005263	99.683	92.1818	K00734	K00734	1	scaffold_1	5184018	5185238	+	Name=Dmagna001219 | mapped_to_Xinb3=Dapma7bEVm005263
Dmagna001220	5	Dapma7bEVm001371;Dapma7bEVm002087	99.4545	97.9444	K01191	K01191;K10392	1	scaffold_1	5185296	5189932	-	Name=Dmagna001220 | mapped_to_Xinb3=Dapma7bEVm001371;Dapma7bEVm002087
Dmagna001221	5	Dapma7bEVm002087	99.8455	94.7059	K10392	K10392	1	scaffold_1	5189577	5198361	+	Name=Dmagna001221 | mapped_to_Xinb3=Dapma7bEVm002087
Dmagna001222	5	Dapma7bEVm002087;Dapma7bEVm005898	99.4153	90.6667		K10392		scaffold_1	5198366	5201582	-	Name=Dmagna001222 | mapped_to_Xinb3=Dapma7bEVm002087;Dapma7bEVm005898
Dmagna001223	5	Dapma7bEVm001789	99.2903	98.9474				scaffold_1	5202646	5207795	-	Name=Dmagna001223 | mapped_to_Xinb3=Dapma7bEVm001789
Dmagna001224	1							scaffold_1	5210174	5210840	+	Name=Dmagna001224
Dmagna001225	1							scaffold_1	5215134	5216335	-	Name=Dmagna001225
Dmagna001226	1							scaffold_1	5217726	5218484	-	Name=Dmagna001226
Dmagna001227	1							scaffold_1	5218943	5219820	-	Name=Dmagna001227
Dmagna001228	1	Dapma7bEVm024682	93.857	92				scaffold_1	5226932	5227488	+	Name=Dmagna001228 | mapped_to_Xinb3=Dapma7bEVm024682
Dmagna001229	3							scaffold_1	5227729	5228461	+	Name=Dmagna001229
Dmagna001230	4	Dapma7bEVm015325	99.272	100	K02145	K02145	1	scaffold_1	5233074	5238158	+	Name=Dmagna001230 | mapped_to_Xinb3=Dapma7bEVm015325
Dmagna001231	1							scaffold_1	5244091	5245114	-	Name=Dmagna001231
Dmagna001232	5	Dapma7bEVm019218	98.645	100				scaffold_1	5246626	5248496	+	Name=Dmagna001232 | mapped_to_Xinb3=Dapma7bEVm019218
Dmagna001233	2							scaffold_1	5249387	5251052	-	Name=Dmagna001233
Dmagna001234	4	Dapma7bEVm005567	99.5506	100	K24166	K24166	1	scaffold_1	5251180	5253789	+	Name=Dmagna001234 | mapped_to_Xinb3=Dapma7bEVm005567
Dmagna001235	2	Dapma7bEVm007456	100	88				scaffold_1	5255591	5258611	+	Name=Dmagna001235 | mapped_to_Xinb3=Dapma7bEVm007456
Dmagna001236	1							scaffold_1	5260779	5261355	+	Name=Dmagna001236
Dmagna001237	1							scaffold_1	5262184	5262789	-	Name=Dmagna001237
Dmagna001238	5	Dapma7bEVm007456	99.329	75				scaffold_1	5266074	5269121	+	Name=Dmagna001238 | mapped_to_Xinb3=Dapma7bEVm007456
Dmagna001239	1							scaffold_1	5269763	5270174	+	Name=Dmagna001239
Dmagna001240	2							scaffold_1	5272363	5273924	-	Name=Dmagna001240
Dmagna001241	5	Dapma7bEVm011410	99.3388	91.75	K18529	K18529	1	scaffold_1	5275590	5279428	-	Name=Dmagna001241 | mapped_to_Xinb3=Dapma7bEVm011410
Dmagna001242	1							scaffold_1	5279339	5279626	+	Name=Dmagna001242
Dmagna001243	1							scaffold_1	5279670	5280383	-	Name=Dmagna001243
Dmagna001244	4							scaffold_1	5281235	5281857	-	Name=Dmagna001244
Dmagna001245	2							scaffold_1	5284029	5284330	+	Name=Dmagna001245
Dmagna001246	1							scaffold_1	5289634	5290018	+	Name=Dmagna001246
Dmagna001247	5	Dapma7bEVm000261	99.6251	97.3667	K24155	K24155	1	scaffold_1	5291039	5307080	+	Name=Dmagna001247 | mapped_to_Xinb3=Dapma7bEVm000261
Dmagna001248	5	Dapma7bEVm000261;Dapma7bEVm010935	99.7324	98.6429	K14798	K24155;K14798	1	scaffold_1	5307397	5309689	-	Name=Dmagna001248 | mapped_to_Xinb3=Dapma7bEVm000261;Dapma7bEVm010935
Dmagna001249	2	Dapma7bEVm011859;Dapma7bEVm012205;Dapma7bEVm012367;Dapma7bEVm012851;Dapma7bEVm013095;Dapma7bEVm015273;Dapma7bEVm015274	93.7787	87.1111				scaffold_1	5312828	5313424	-	Name=Dmagna001249 | mapped_to_Xinb3=Dapma7bEVm011859;Dapma7bEVm012205;Dapma7bEVm012367;Dapma7bEVm012851;Dapma7bEVm013095;Dapma7bEVm015273;Dapma7bEVm015274
Dmagna001250	2							scaffold_1	5314334	5317855	-	Name=Dmagna001250
Dmagna001251	2							scaffold_1	5326188	5326878	-	Name=Dmagna001251
Dmagna001252	4	Dapma7bEVm007783	98.7598	91.3333				scaffold_1	5327523	5331827	+	Name=Dmagna001252 | mapped_to_Xinb3=Dapma7bEVm007783
Dmagna001253	2							scaffold_1	5332168	5332662	-	Name=Dmagna001253
Dmagna001254	1							scaffold_1	5332669	5333120	-	Name=Dmagna001254
Dmagna001255	1							scaffold_1	5349255	5349642	+	Name=Dmagna001255
Dmagna001256	1	Dapma7bEVm008353	95.043	100				scaffold_1	5354282	5354884	+	Name=Dmagna001256 | mapped_to_Xinb3=Dapma7bEVm008353
Dmagna001257	5	Dapma7bEVm008353	99.8256	96.8				scaffold_1	5355479	5356481	-	Name=Dmagna001257 | mapped_to_Xinb3=Dapma7bEVm008353
Dmagna001258	1							scaffold_1	5356930	5357620	-	Name=Dmagna001258
Dmagna001259	5	Dapma7bEVm008353	99.2207	89				scaffold_1	5359575	5362336	-	Name=Dmagna001259 | mapped_to_Xinb3=Dapma7bEVm008353
Dmagna001260	1							scaffold_1	5372036	5372389	+	Name=Dmagna001260
Dmagna001261	1							scaffold_1	5374521	5375123	+	Name=Dmagna001261
Dmagna001262	1							scaffold_1	5379330	5380024	+	Name=Dmagna001262
Dmagna001263	1							scaffold_1	5382805	5383553	+	Name=Dmagna001263
Dmagna001264	1							scaffold_1	5391394	5391969	-	Name=Dmagna001264
Dmagna001265	1							scaffold_1	5392316	5392524	-	Name=Dmagna001265
Dmagna001266	5	Dapma7bEVm002413	99.3773	100				scaffold_1	5393173	5395264	+	Name=Dmagna001266 | mapped_to_Xinb3=Dapma7bEVm002413
Dmagna001267	2	Dapma7bEVm012641;Dapma7bEVm028788	97.3634	71				scaffold_1	5396556	5397834	+	Name=Dmagna001267 | mapped_to_Xinb3=Dapma7bEVm012641;Dapma7bEVm028788
Dmagna001268	2							scaffold_1	5399132	5400329	-	Name=Dmagna001268
Dmagna001269	5	Dapma7bEVm005262	98.8293	94.9091	K11168	K11168	1	scaffold_1	5400717	5402464	+	Name=Dmagna001269 | mapped_to_Xinb3=Dapma7bEVm005262
Dmagna001270	5	Dapma7bEVm004075	99.7307	84.9444	K12820	K12820	1	scaffold_1	5402647	5406430	-	Name=Dmagna001270 | mapped_to_Xinb3=Dapma7bEVm004075
Dmagna001271	5	Dapma7bEVm000346	99.7369	84.4286	K04428	K04428	1	scaffold_1	5407459	5408821	-	Name=Dmagna001271 | mapped_to_Xinb3=Dapma7bEVm000346
Dmagna001272	5	Dapma7bEVm000350;Dapma7bEVm010707	98.1546	97.5714		K08518		scaffold_1	5409036	5411530	+	Name=Dmagna001272 | mapped_to_Xinb3=Dapma7bEVm000350;Dapma7bEVm010707
Dmagna001273	4	Dapma7bEVm000346;Dapma7bEVm000350	99.2426	97.1034	K04428	K04428;K08518	1	scaffold_1	5411618	5416700	-	Name=Dmagna001273 | mapped_to_Xinb3=Dapma7bEVm000346;Dapma7bEVm000350
Dmagna001274	3	Dapma7bEVm000350;Dapma7bEVm007653	99.5173	96.75		K08518		scaffold_1	5418166	5419579	+	Name=Dmagna001274 | mapped_to_Xinb3=Dapma7bEVm000350;Dapma7bEVm007653
Dmagna001275	5	Dapma7bEVm000350	99.2993	81.7143	K08518	K08518	1	scaffold_1	5421439	5429588	-	Name=Dmagna001275 | mapped_to_Xinb3=Dapma7bEVm000350
Dmagna001276	4	Dapma7bEVm000350	99.3973	84		K08518		scaffold_1	5432815	5435253	-	Name=Dmagna001276 | mapped_to_Xinb3=Dapma7bEVm000350
Dmagna001277	1							scaffold_1	5437542	5438451	-	Name=Dmagna001277
Dmagna001278	4	Dapma7bEVm000350	99.6328	98		K08518		scaffold_1	5441374	5444938	-	Name=Dmagna001278 | mapped_to_Xinb3=Dapma7bEVm000350
Dmagna001279	1							scaffold_1	5446119	5447272	+	Name=Dmagna001279
Dmagna001280	4	Dapma7bEVm006928	98.8906	97.4				scaffold_1	5448737	5449825	+	Name=Dmagna001280 | mapped_to_Xinb3=Dapma7bEVm006928
Dmagna001281	3	Dapma7bEVm011719	99.8483	93.6667				scaffold_1	5450304	5450962	-	Name=Dmagna001281 | mapped_to_Xinb3=Dapma7bEVm011719
Dmagna001282	5	Dapma7bEVm003989	99.4245	100	K23881	K23881	1	scaffold_1	5451375	5456234	+	Name=Dmagna001282 | mapped_to_Xinb3=Dapma7bEVm003989
Dmagna001283	5	Dapma7bEVm001951;Dapma7bEVm027664;Dapma7bEVm027665	99.5048	97.0789	K03063	K03063;K12733	1	scaffold_1	5456525	5458290	+	Name=Dmagna001283 | mapped_to_Xinb3=Dapma7bEVm001951;Dapma7bEVm027664;Dapma7bEVm027665
Dmagna001284	5	Dapma7bEVm014144;Dapma7bEVm014145;Dapma7bEVm015106;Dapma7bEVm015294;Dapma7bEVm015295;Dapma7bEVm019159;Dapma7bEVm019168	92.811	93.9643				scaffold_1	5458389	5462446	+	Name=Dmagna001284 | mapped_to_Xinb3=Dapma7bEVm014144;Dapma7bEVm014145;Dapma7bEVm015106;Dapma7bEVm015294;Dapma7bEVm015295;Dapma7bEVm019159;Dapma7bEVm019168
Dmagna001285	5	Dapma7bEVm006199	99.9541	99.1111	K22376	K22376	1	scaffold_1	5463225	5467569	-	Name=Dmagna001285 | mapped_to_Xinb3=Dapma7bEVm006199
Dmagna001286	5	Dapma7bEVm007273;Dapma7bEVm011453;Dapma7bEVm024029	99.6096	94.875	K13649	K13649;K15161	1	scaffold_1	5468020	5469588	+	Name=Dmagna001286 | mapped_to_Xinb3=Dapma7bEVm007273;Dapma7bEVm011453;Dapma7bEVm024029
Dmagna001287	5	Dapma7bEVm011453;Dapma7bEVm024029	99.6208	100	K15161	K15161;K13649	1	scaffold_1	5469480	5471008	-	Name=Dmagna001287 | mapped_to_Xinb3=Dapma7bEVm011453;Dapma7bEVm024029
Dmagna001288	5	Dapma7bEVm005936	99.714	92.6667	K04699	K04699	1	scaffold_1	5471320	5473965	-	Name=Dmagna001288 | mapped_to_Xinb3=Dapma7bEVm005936
Dmagna001289	5	Dapma7bEVm004842	99.4915	90.1818	K04708	K04708	1	scaffold_1	5474103	5475864	+	Name=Dmagna001289 | mapped_to_Xinb3=Dapma7bEVm004842
Dmagna001290	5	Dapma7bEVm003868;Dapma7bEVm004842	97.8216	94.75	K06664	K06664;K04708	1	scaffold_1	5476044	5477484	-	Name=Dmagna001290 | mapped_to_Xinb3=Dapma7bEVm003868;Dapma7bEVm004842
Dmagna001291	5	Dapma7bEVm010739;Dapma7bEVm030448	99.301	98.25	K23495	K23495	1	scaffold_1	5477556	5479570	+	Name=Dmagna001291 | mapped_to_Xinb3=Dapma7bEVm010739;Dapma7bEVm030448
Dmagna001292	5	Dapma7bEVm009085;Dapma7bEVm028927	99.5927	92.6667	K17362	K17362	1	scaffold_1	5480094	5481195	+	Name=Dmagna001292 | mapped_to_Xinb3=Dapma7bEVm009085;Dapma7bEVm028927
Dmagna001293	5	Dapma7bEVm015125	99.7103	74				scaffold_1	5481442	5492622	-	Name=Dmagna001293 | mapped_to_Xinb3=Dapma7bEVm015125
Dmagna001294	5	Dapma7bEVm000754	99.8391	99.6				scaffold_1	5498105	5500346	+	Name=Dmagna001294 | mapped_to_Xinb3=Dapma7bEVm000754
Dmagna001295	2							scaffold_1	5502432	5502761	-	Name=Dmagna001295
Dmagna001296	5	Dapma7bEVm000365	98.8718	89.1613	K05011	K05011	1	scaffold_1	5506414	5516298	+	Name=Dmagna001296 | mapped_to_Xinb3=Dapma7bEVm000365
Dmagna001297	5	Dapma7bEVm006178	99.5434	99.4444	K05011	K05011	1	scaffold_1	5516734	5524192	+	Name=Dmagna001297 | mapped_to_Xinb3=Dapma7bEVm006178
Dmagna001298	5	Dapma7bEVm006176	99.3777	94.9474	K05011	K05011	1	scaffold_1	5524490	5531262	+	Name=Dmagna001298 | mapped_to_Xinb3=Dapma7bEVm006176
Dmagna001299	5	Dapma7bEVm003403	98.875	99.5	K01803	K01803	1	scaffold_1	5531568	5532940	-	Name=Dmagna001299 | mapped_to_Xinb3=Dapma7bEVm003403
Dmagna001300	2							scaffold_1	5533514	5533938	-	Name=Dmagna001300
Dmagna001301	5	Dapma7bEVm003585	99.5718	96.8	K18416	K18416	1	scaffold_1	5533759	5537109	+	Name=Dmagna001301 | mapped_to_Xinb3=Dapma7bEVm003585
Dmagna001302	4							scaffold_1	5537452	5537726	+	Name=Dmagna001302
Dmagna001303	2							scaffold_1	5539617	5541317	-	Name=Dmagna001303
Dmagna001304	5	Dapma7bEVm005554	99.4818	89.5	K21598	K21598	1	scaffold_1	5546922	5552998	-	Name=Dmagna001304 | mapped_to_Xinb3=Dapma7bEVm005554
Dmagna001305	2							scaffold_1	5559971	5561874	-	Name=Dmagna001305
Dmagna001306	1							scaffold_1	5561938	5562655	+	Name=Dmagna001306
Dmagna001307	1							scaffold_1	5567250	5567717	+	Name=Dmagna001307
Dmagna001308	5	Dapma7bEVm015194	99.6603	93.5	K10878	K10878	1	scaffold_1	5569349	5572331	+	Name=Dmagna001308 | mapped_to_Xinb3=Dapma7bEVm015194
Dmagna001309	4	Dapma7bEVm015194	97.8735	87.9		K10878		scaffold_1	5574905	5577527	+	Name=Dmagna001309 | mapped_to_Xinb3=Dapma7bEVm015194
Dmagna001310	5	Dapma7bEVm001487	98.6306	93.6364	K00738	K00738	1	scaffold_1	5579336	5584102	-	Name=Dmagna001310 | mapped_to_Xinb3=Dapma7bEVm001487
Dmagna001311	5	Dapma7bEVm001487	99.575	93.6364	K00738	K00738	1	scaffold_1	5588488	5594093	-	Name=Dmagna001311 | mapped_to_Xinb3=Dapma7bEVm001487
Dmagna001312	5	Dapma7bEVm003511	99.6575	99.6923	K18464	K18464	1	scaffold_1	5594403	5599631	+	Name=Dmagna001312 | mapped_to_Xinb3=Dapma7bEVm003511
Dmagna001313	3	Dapma7bEVm004894	99.5952	87				scaffold_1	5599451	5601075	+	Name=Dmagna001313 | mapped_to_Xinb3=Dapma7bEVm004894
Dmagna001314	5	Dapma7bEVm013745;Dapma7bEVm020022;Dapma7bEVm024176	98.9155	83.5	K16061	K16061	1	scaffold_1	5601145	5601813	-	Name=Dmagna001314 | mapped_to_Xinb3=Dapma7bEVm013745;Dapma7bEVm020022;Dapma7bEVm024176
Dmagna001315	1							scaffold_1	5602462	5603007	-	Name=Dmagna001315
Dmagna001316	3	Dapma7bEVm011908	97.9215	100				scaffold_1	5603621	5604320	+	Name=Dmagna001316 | mapped_to_Xinb3=Dapma7bEVm011908
Dmagna001317	3	Dapma7bEVm015271	98.4406	86.2105				scaffold_1	5606480	5607390	+	Name=Dmagna001317 | mapped_to_Xinb3=Dapma7bEVm015271
Dmagna001318	3	Dapma7bEVm011306	97.5735	86.2632				scaffold_1	5608287	5609119	+	Name=Dmagna001318 | mapped_to_Xinb3=Dapma7bEVm011306
Dmagna001319	3	Dapma7bEVm004483	98.7796	92.6				scaffold_1	5609980	5611062	+	Name=Dmagna001319 | mapped_to_Xinb3=Dapma7bEVm004483
Dmagna001320	3	Dapma7bEVm011206	98.2749	97.4				scaffold_1	5612049	5612904	+	Name=Dmagna001320 | mapped_to_Xinb3=Dapma7bEVm011206
Dmagna001321	3	Dapma7bEVm010655;Dapma7bEVm018523	97.9875	98.1538				scaffold_1	5613750	5615088	+	Name=Dmagna001321 | mapped_to_Xinb3=Dapma7bEVm010655;Dapma7bEVm018523
Dmagna001322	3	Dapma7bEVm015434;Dapma7bEVm018523;Dapma7bEVm018524;Dapma7bEVm018525;Dapma7bEVm019670;Dapma7bEVm028992	88.8591	84.0625				scaffold_1	5616074	5617190	+	Name=Dmagna001322 | mapped_to_Xinb3=Dapma7bEVm015434;Dapma7bEVm018523;Dapma7bEVm018524;Dapma7bEVm018525;Dapma7bEVm019670;Dapma7bEVm028992
Dmagna001323	3	Dapma7bEVm015215;Dapma7bEVm018523;Dapma7bEVm018524;Dapma7bEVm018525;Dapma7bEVm018526;Dapma7bEVm028992	89.9032	90.5714				scaffold_1	5617726	5618679	+	Name=Dmagna001323 | mapped_to_Xinb3=Dapma7bEVm015215;Dapma7bEVm018523;Dapma7bEVm018524;Dapma7bEVm018525;Dapma7bEVm018526;Dapma7bEVm028992
Dmagna001324	3	Dapma7bEVm015215;Dapma7bEVm015434;Dapma7bEVm015435;Dapma7bEVm018523;Dapma7bEVm018524;Dapma7bEVm018525;Dapma7bEVm018526;Dapma7bEVm019670;Dapma7bEVm028992	86.116	85.8				scaffold_1	5619276	5620802	-	Name=Dmagna001324 | mapped_to_Xinb3=Dapma7bEVm015215;Dapma7bEVm015434;Dapma7bEVm015435;Dapma7bEVm018523;Dapma7bEVm018524;Dapma7bEVm018525;Dapma7bEVm018526;Dapma7bEVm019670;Dapma7bEVm028992
Dmagna001325	3	Dapma7bEVm002914;Dapma7bEVm028992	95.7024	90.4				scaffold_1	5621148	5622261	+	Name=Dmagna001325 | mapped_to_Xinb3=Dapma7bEVm002914;Dapma7bEVm028992
Dmagna001326	1							scaffold_1	5622568	5623021	-	Name=Dmagna001326
Dmagna001327	3	Dapma7bEVm010655;Dapma7bEVm015215;Dapma7bEVm015434;Dapma7bEVm015435;Dapma7bEVm018523;Dapma7bEVm018524;Dapma7bEVm018525;Dapma7bEVm018526;Dapma7bEVm019670	90.397	89.5806				scaffold_1	5623153	5624116	+	Name=Dmagna001327 | mapped_to_Xinb3=Dapma7bEVm010655;Dapma7bEVm015215;Dapma7bEVm015434;Dapma7bEVm015435;Dapma7bEVm018523;Dapma7bEVm018524;Dapma7bEVm018525;Dapma7bEVm018526;Dapma7bEVm019670
Dmagna001328	5	Dapma7bEVm000946	98.9793	92.5789	K21770	K21770	1	scaffold_1	5624460	5626743	-	Name=Dmagna001328 | mapped_to_Xinb3=Dapma7bEVm000946
Dmagna001329	3	Dapma7bEVm002907	98.667	99.8				scaffold_1	5628749	5629899	+	Name=Dmagna001329 | mapped_to_Xinb3=Dapma7bEVm002907
Dmagna001330	3	Dapma7bEVm000622;Dapma7bEVm000623;Dapma7bEVm028037	98.1971	96.2414				scaffold_1	5630627	5631804	+	Name=Dmagna001330 | mapped_to_Xinb3=Dapma7bEVm000622;Dapma7bEVm000623;Dapma7bEVm028037
Dmagna001331	3	Dapma7bEVm000622;Dapma7bEVm000623;Dapma7bEVm028037	95.7037	97.2381				scaffold_1	5632831	5634323	+	Name=Dmagna001331 | mapped_to_Xinb3=Dapma7bEVm000622;Dapma7bEVm000623;Dapma7bEVm028037
Dmagna001332	3	Dapma7bEVm002064	99.1408	96.9091				scaffold_1	5635403	5636545	-	Name=Dmagna001332 | mapped_to_Xinb3=Dapma7bEVm002064
Dmagna001333	5	Dapma7bEVm008450	99.7695	99				scaffold_1	5636699	5637334	-	Name=Dmagna001333 | mapped_to_Xinb3=Dapma7bEVm008450
Dmagna001334	5	Dapma7bEVm003031	98.8953	96.7941	K17302	K17302	1	scaffold_1	5637523	5641512	+	Name=Dmagna001334 | mapped_to_Xinb3=Dapma7bEVm003031
Dmagna001335	5	Dapma7bEVm003742	99.7207	97.875	K09405	K09405	1	scaffold_1	5644074	5647068	-	Name=Dmagna001335 | mapped_to_Xinb3=Dapma7bEVm003742
Dmagna001336	1							scaffold_1	5648194	5649092	-	Name=Dmagna001336
Dmagna001337	5	Dapma7bEVm005994	99.026	99.25	K15284	K15284	1	scaffold_1	5649877	5651875	-	Name=Dmagna001337 | mapped_to_Xinb3=Dapma7bEVm005994
Dmagna001338	5	Dapma7bEVm002649	99.5435	99.1	K23218	K23218	1	scaffold_1	5653525	5656318	-	Name=Dmagna001338 | mapped_to_Xinb3=Dapma7bEVm002649
Dmagna001339	5	Dapma7bEVm000695	99.433	93.6154	K08142	K08142	1	scaffold_1	5656995	5660247	+	Name=Dmagna001339 | mapped_to_Xinb3=Dapma7bEVm000695
Dmagna001340	3	Dapma7bEVm018567;Dapma7bEVm029220	99.1076	86.3636				scaffold_1	5660413	5661610	-	Name=Dmagna001340 | mapped_to_Xinb3=Dapma7bEVm018567;Dapma7bEVm029220
Dmagna001341	3	Dapma7bEVm018567;Dapma7bEVm024031	98.8296	87.75				scaffold_1	5663152	5664222	-	Name=Dmagna001341 | mapped_to_Xinb3=Dapma7bEVm018567;Dapma7bEVm024031
Dmagna001342	3	Dapma7bEVm012441	96.382	100				scaffold_1	5665047	5667006	-	Name=Dmagna001342 | mapped_to_Xinb3=Dapma7bEVm012441
Dmagna001343	3	Dapma7bEVm004449	98.9185	98				scaffold_1	5667955	5668749	-	Name=Dmagna001343 | mapped_to_Xinb3=Dapma7bEVm004449
Dmagna001344	3	Dapma7bEVm002059	99.6898	97.75				scaffold_1	5670083	5670821	-	Name=Dmagna001344 | mapped_to_Xinb3=Dapma7bEVm002059
Dmagna001345	1							scaffold_1	5671115	5671469	-	Name=Dmagna001345
Dmagna001346	1							scaffold_1	5671515	5672141	-	Name=Dmagna001346
Dmagna001347	5	Dapma7bEVm015078;Dapma7bEVm015375;Dapma7bEVm021585	97.7657	91.662	K00934	K00934;K00181	1	scaffold_1	5672093	5674790	-	Name=Dmagna001347 | mapped_to_Xinb3=Dapma7bEVm015078;Dapma7bEVm015375;Dapma7bEVm021585
Dmagna001348	1							scaffold_1	5674650	5675139	-	Name=Dmagna001348
Dmagna001349	3	Dapma7bEVm006921	99.882	100				scaffold_1	5678314	5679221	-	Name=Dmagna001349 | mapped_to_Xinb3=Dapma7bEVm006921
Dmagna001350	5	Dapma7bEVm009579	99.2559	97.4909	K14006	K14006	1	scaffold_1	5680299	5684269	+	Name=Dmagna001350 | mapped_to_Xinb3=Dapma7bEVm009579
Dmagna001351	3	Dapma7bEVm008134	98.576	100				scaffold_1	5687291	5688066	+	Name=Dmagna001351 | mapped_to_Xinb3=Dapma7bEVm008134
Dmagna001352	3	Dapma7bEVm000766	99.4705	88.2				scaffold_1	5688945	5689863	+	Name=Dmagna001352 | mapped_to_Xinb3=Dapma7bEVm000766
Dmagna001353	5	Dapma7bEVm000936	99.1445	95.6	K20779	K20779	1	scaffold_1	5690980	5692953	+	Name=Dmagna001353 | mapped_to_Xinb3=Dapma7bEVm000936
Dmagna001354	5	Dapma7bEVm001128;Dapma7bEVm018458;Dapma7bEVm027559	98.9968	92.9615	K14708	K14708;K05210	1	scaffold_1	5693351	5696507	-	Name=Dmagna001354 | mapped_to_Xinb3=Dapma7bEVm001128;Dapma7bEVm018458;Dapma7bEVm027559
Dmagna001355	5	Dapma7bEVm018458;Dapma7bEVm024032;Dapma7bEVm029187	99.2687	97.3667	K14708	K05210;K14708	1	scaffold_1	5697336	5700731	-	Name=Dmagna001355 | mapped_to_Xinb3=Dapma7bEVm018458;Dapma7bEVm024032;Dapma7bEVm029187
Dmagna001356	5	Dapma7bEVm018458	99.0247	76	K05210	K05210	1	scaffold_1	5702156	5710069	-	Name=Dmagna001356 | mapped_to_Xinb3=Dapma7bEVm018458
Dmagna001357	2	Dapma7bEVm018458	99.817	85		K05210		scaffold_1	5715497	5716138	-	Name=Dmagna001357 | mapped_to_Xinb3=Dapma7bEVm018458
Dmagna001358	2							scaffold_1	5719482	5720506	+	Name=Dmagna001358
Dmagna001359	1							scaffold_1	5721701	5722052	-	Name=Dmagna001359
Dmagna001360	1	Dapma7bEVm001884	93.418	100				scaffold_1	5730117	5730488	+	Name=Dmagna001360 | mapped_to_Xinb3=Dapma7bEVm001884
Dmagna001361	3	Dapma7bEVm001884;Dapma7bEVm024033	99.5729	73				scaffold_1	5730602	5733423	+	Name=Dmagna001361 | mapped_to_Xinb3=Dapma7bEVm001884;Dapma7bEVm024033
Dmagna001362	2							scaffold_1	5735901	5737020	+	Name=Dmagna001362
Dmagna001363	1							scaffold_1	5738994	5739651	+	Name=Dmagna001363
Dmagna001364	4	Dapma7bEVm001884;Dapma7bEVm024033	99.5692	96.3846				scaffold_1	5740613	5746467	+	Name=Dmagna001364 | mapped_to_Xinb3=Dapma7bEVm001884;Dapma7bEVm024033
Dmagna001365	5	Dapma7bEVm001884;Dapma7bEVm005393	99.3625	90.9091	K03966	K03966	1	scaffold_1	5746578	5747573	-	Name=Dmagna001365 | mapped_to_Xinb3=Dapma7bEVm001884;Dapma7bEVm005393
Dmagna001366	5	Dapma7bEVm010154	98.6339	92.75	K02925	K02925	1	scaffold_1	5747929	5750644	+	Name=Dmagna001366 | mapped_to_Xinb3=Dapma7bEVm010154
Dmagna001367	5	Dapma7bEVm007534	97.8963	87.6667	K07305	K07305	1	scaffold_1	5750980	5751575	+	Name=Dmagna001367 | mapped_to_Xinb3=Dapma7bEVm007534
Dmagna001368	5				K07305			scaffold_1	5752445	5754987	+	Name=Dmagna001368
Dmagna001369	5	Dapma7bEVm000738	99.5944	89.7727	K05218	K05218	1	scaffold_1	5758754	5761108	+	Name=Dmagna001369 | mapped_to_Xinb3=Dapma7bEVm000738
Dmagna001371	1							scaffold_1	5761806	5762531	+	Name=Dmagna001371
Dmagna001372	3	Dapma7bEVm011750	98.939	100				scaffold_1	5765713	5766513	+	Name=Dmagna001372 | mapped_to_Xinb3=Dapma7bEVm011750
Dmagna001373	3	Dapma7bEVm010094;Dapma7bEVm028435;Dapma7bEVm028436	98.7686	92.4762				scaffold_1	5767436	5768178	+	Name=Dmagna001373 | mapped_to_Xinb3=Dapma7bEVm010094;Dapma7bEVm028435;Dapma7bEVm028436
Dmagna001374	5	Dapma7bEVm015389	98.587	100				scaffold_1	5770478	5771375	+	Name=Dmagna001374 | mapped_to_Xinb3=Dapma7bEVm015389
Dmagna001375	5	Dapma7bEVm009835	99.3148	97.7647				scaffold_1	5771534	5773910	-	Name=Dmagna001375 | mapped_to_Xinb3=Dapma7bEVm009835
Dmagna001376	5	Dapma7bEVm009780;Dapma7bEVm024035	99.6732	95.125				scaffold_1	5775240	5776975	+	Name=Dmagna001376 | mapped_to_Xinb3=Dapma7bEVm009780;Dapma7bEVm024035
Dmagna001377	5	Dapma7bEVm007672;Dapma7bEVm024035	98.8873	98.6667	K06698	K06698	1	scaffold_1	5777116	5778586	-	Name=Dmagna001377 | mapped_to_Xinb3=Dapma7bEVm007672;Dapma7bEVm024035
Dmagna001378	5	Dapma7bEVm000081	99.5597	99.6667				scaffold_1	5779148	5786903	-	Name=Dmagna001378 | mapped_to_Xinb3=Dapma7bEVm000081
Dmagna001379	1							scaffold_1	5787305	5787593	+	Name=Dmagna001379
Dmagna001380	4	Dapma7bEVm000081	99.8676	94.125				scaffold_1	5789498	5791819	-	Name=Dmagna001380 | mapped_to_Xinb3=Dapma7bEVm000081
Dmagna001381	5	Dapma7bEVm000881	99.4928	97.9				scaffold_1	5794149	5798363	-	Name=Dmagna001381 | mapped_to_Xinb3=Dapma7bEVm000881
Dmagna001382	5	Dapma7bEVm007272;Dapma7bEVm009632	99.3924	93.6522	K15421	K15421	1	scaffold_1	5799936	5801590	+	Name=Dmagna001382 | mapped_to_Xinb3=Dapma7bEVm007272;Dapma7bEVm009632
Dmagna001383	5	Dapma7bEVm009632	99.4667	92.7097				scaffold_1	5801597	5815349	-	Name=Dmagna001383 | mapped_to_Xinb3=Dapma7bEVm009632
Dmagna001384	4	Dapma7bEVm011221;Dapma7bEVm028600	98.4428	90.3077	K24125	K24125	1	scaffold_1	5817584	5820622	+	Name=Dmagna001384 | mapped_to_Xinb3=Dapma7bEVm011221;Dapma7bEVm028600
Dmagna001385	2							scaffold_1	5821321	5822253	+	Name=Dmagna001385
Dmagna001386	1							scaffold_1	5826547	5827026	+	Name=Dmagna001386
Dmagna001387	5	Dapma7bEVm007977	97.9257	97.5	K09397	K09397	1	scaffold_1	5846165	5848204	-	Name=Dmagna001387 | mapped_to_Xinb3=Dapma7bEVm007977
Dmagna001388	2							scaffold_1	5857532	5857977	+	Name=Dmagna001388
Dmagna001389	5	Dapma7bEVm002795	99.7359	98.6				scaffold_1	5867662	5870153	-	Name=Dmagna001389 | mapped_to_Xinb3=Dapma7bEVm002795
Dmagna001390	5	Dapma7bEVm005666	99.6933	95				scaffold_1	5870611	5872844	-	Name=Dmagna001390 | mapped_to_Xinb3=Dapma7bEVm005666
Dmagna001391	2							scaffold_1	5873833	5874272	-	Name=Dmagna001391
Dmagna001392	5	Dapma7bEVm006969	99.7472	79				scaffold_1	5874296	5879681	+	Name=Dmagna001392 | mapped_to_Xinb3=Dapma7bEVm006969
Dmagna001393	3							scaffold_1	5881651	5882299	-	Name=Dmagna001393
Dmagna001394	5	Dapma7bEVm013481	99.16	87	K16344	K16344	1	scaffold_1	5882637	5883584	+	Name=Dmagna001394 | mapped_to_Xinb3=Dapma7bEVm013481
Dmagna001395	5	Dapma7bEVm005076	99.2966	93.25	K04194			scaffold_1	5884726	5890583	+	Name=Dmagna001395 | mapped_to_Xinb3=Dapma7bEVm005076
Dmagna001396	5	Dapma7bEVm005076	99.2403	87.1111				scaffold_1	5895224	5898954	+	Name=Dmagna001396 | mapped_to_Xinb3=Dapma7bEVm005076
Dmagna001397	5	Dapma7bEVm003008	99.2579	92.6	K21424	K21424	1	scaffold_1	5901443	5906994	+	Name=Dmagna001397 | mapped_to_Xinb3=Dapma7bEVm003008
Dmagna001398	5	Dapma7bEVm001417	98.9784	84.6923	K21424	K21424	1	scaffold_1	5909388	5914205	+	Name=Dmagna001398 | mapped_to_Xinb3=Dapma7bEVm001417
Dmagna001399	5	Dapma7bEVm005374	99.4465	95.4444	K21424	K21424	1	scaffold_1	5914527	5920585	+	Name=Dmagna001399 | mapped_to_Xinb3=Dapma7bEVm005374
Dmagna001400	4	Dapma7bEVm001455	99.7317	97				scaffold_1	5920608	5924471	-	Name=Dmagna001400 | mapped_to_Xinb3=Dapma7bEVm001455
Dmagna001401	3							scaffold_1	5925479	5926895	+	Name=Dmagna001401
Dmagna001402	5	Dapma7bEVm002138	99.637	98.6957	K10643	K10643	1	scaffold_1	5926395	5931860	+	Name=Dmagna001402 | mapped_to_Xinb3=Dapma7bEVm002138
Dmagna001403	5	Dapma7bEVm011656;Dapma7bEVm028659	97.3436	81.2	K17609	K17609	1	scaffold_1	5932672	5933755	-	Name=Dmagna001403 | mapped_to_Xinb3=Dapma7bEVm011656;Dapma7bEVm028659
Dmagna001404	5	Dapma7bEVm001745	99.6136	96.1364	K09486	K09486	1	scaffold_1	5935030	5938410	+	Name=Dmagna001404 | mapped_to_Xinb3=Dapma7bEVm001745
Dmagna001405	5	Dapma7bEVm001447	99.0783	97.1111				scaffold_1	5939414	5941853	+	Name=Dmagna001405 | mapped_to_Xinb3=Dapma7bEVm001447
Dmagna001406	5	Dapma7bEVm024585	99.8095	100				scaffold_1	5942198	5944235	-	Name=Dmagna001406 | mapped_to_Xinb3=Dapma7bEVm024585
Dmagna001407	1							scaffold_1	5944413	5944684	-	Name=Dmagna001407
Dmagna001408	2							scaffold_1	5947057	5947405	+	Name=Dmagna001408
Dmagna001409	5	Dapma7bEVm005251;Dapma7bEVm027978	99.3117	90.2857	K24633	K24633	1	scaffold_1	5953673	5955410	-	Name=Dmagna001409 | mapped_to_Xinb3=Dapma7bEVm005251;Dapma7bEVm027978
Dmagna001410	5	Dapma7bEVm003149	99.8918	91	K07466	K07466	1	scaffold_1	5955656	5958571	+	Name=Dmagna001410 | mapped_to_Xinb3=Dapma7bEVm003149
Dmagna001411	5	Dapma7bEVm007368	99.7936	94.8	K04552	K04552	1	scaffold_1	5958588	5959516	-	Name=Dmagna001411 | mapped_to_Xinb3=Dapma7bEVm007368
Dmagna001412	3							scaffold_1	5960046	5961421	+	Name=Dmagna001412
Dmagna001413	4	Dapma7bEVm007198;Dapma7bEVm015338;Dapma7bEVm015733;Dapma7bEVm018821;Dapma7bEVm029754	90.58	85.125		K01951		scaffold_1	5961790	5963138	+	Name=Dmagna001413 | mapped_to_Xinb3=Dapma7bEVm007198;Dapma7bEVm015338;Dapma7bEVm015733;Dapma7bEVm018821;Dapma7bEVm029754
Dmagna001414	4	Dapma7bEVm002645;Dapma7bEVm011491;Dapma7bEVm015338;Dapma7bEVm015819;Dapma7bEVm016629;Dapma7bEVm018703;Dapma7bEVm018766;Dapma7bEVm018814;Dapma7bEVm022475;Dapma7bEVm027293;Dapma7bEVm027734;Dapma7bEVm028831;Dapma7bEVm029529	89.7575	88.1333	K01951	K01951	1	scaffold_1	5963248	5964129	+	Name=Dmagna001414 | mapped_to_Xinb3=Dapma7bEVm002645;Dapma7bEVm011491;Dapma7bEVm015338;Dapma7bEVm015819;Dapma7bEVm016629;Dapma7bEVm018703;Dapma7bEVm018766;Dapma7bEVm018814;Dapma7bEVm022475;Dapma7bEVm027293;Dapma7bEVm027734;Dapma7bEVm028831;Dapma7bEVm029529
Dmagna001415	2	Dapma7bEVm011850;Dapma7bEVm012175;Dapma7bEVm016020;Dapma7bEVm018928;Dapma7bEVm021678;Dapma7bEVm023496;Dapma7bEVm028995	90.519	84.1538				scaffold_1	5966301	5967067	+	Name=Dmagna001415 | mapped_to_Xinb3=Dapma7bEVm011850;Dapma7bEVm012175;Dapma7bEVm016020;Dapma7bEVm018928;Dapma7bEVm021678;Dapma7bEVm023496;Dapma7bEVm028995
Dmagna001416	3							scaffold_1	5968900	5970185	+	Name=Dmagna001416
Dmagna001417	4							scaffold_1	5970348	5971389	-	Name=Dmagna001417
Dmagna001418	3	Dapma7bEVm027009	99.762	85				scaffold_1	5972665	5973119	-	Name=Dmagna001418 | mapped_to_Xinb3=Dapma7bEVm027009
Dmagna001419	5	Dapma7bEVm002986	99.6391	99.2222				scaffold_1	5973865	5978939	-	Name=Dmagna001419 | mapped_to_Xinb3=Dapma7bEVm002986
Dmagna001420	5	Dapma7bEVm002545	99.5432	95.963	K01196	K01196	1	scaffold_1	5979386	5986522	-	Name=Dmagna001420 | mapped_to_Xinb3=Dapma7bEVm002545
Dmagna001421	5	Dapma7bEVm002545;Dapma7bEVm011259	99.494	86.6154	K14209	K01196;K14209	1	scaffold_1	5986522	5988959	+	Name=Dmagna001421 | mapped_to_Xinb3=Dapma7bEVm002545;Dapma7bEVm011259
Dmagna001422	5	Dapma7bEVm006982;Dapma7bEVm008202	99.6713	97.2857	K11433	K11433	1	scaffold_1	5989303	5990103	-	Name=Dmagna001422 | mapped_to_Xinb3=Dapma7bEVm006982;Dapma7bEVm008202
Dmagna001423	5	Dapma7bEVm006982	99.2645	97				scaffold_1	5990128	5992692	-	Name=Dmagna001423 | mapped_to_Xinb3=Dapma7bEVm006982
Dmagna001424	5	Dapma7bEVm013236	99.622	100				scaffold_1	5994613	5996274	+	Name=Dmagna001424 | mapped_to_Xinb3=Dapma7bEVm013236
Dmagna001425	5	Dapma7bEVm012495	99.3097	88.6667	K04975	K04975	1	scaffold_1	5999080	6004600	-	Name=Dmagna001425 | mapped_to_Xinb3=Dapma7bEVm012495
Dmagna001426	5	Dapma7bEVm000151;Dapma7bEVm027412	99.1658	92.9375				scaffold_1	6006812	6018469	-	Name=Dmagna001426 | mapped_to_Xinb3=Dapma7bEVm000151;Dapma7bEVm027412
Dmagna001427	2							scaffold_1	6019452	6020328	-	Name=Dmagna001427
Dmagna001428	1							scaffold_1	6026392	6026841	+	Name=Dmagna001428
Dmagna001429	1							scaffold_1	6027354	6028602	+	Name=Dmagna001429
Dmagna001430	3	Dapma7bEVm005766	100	93.6				scaffold_1	6030127	6030909	-	Name=Dmagna001430 | mapped_to_Xinb3=Dapma7bEVm005766
Dmagna001431	2	Dapma7bEVm009273	100	93				scaffold_1	6031351	6032025	-	Name=Dmagna001431 | mapped_to_Xinb3=Dapma7bEVm009273
Dmagna001432	5	Dapma7bEVm002481	98.9033	100				scaffold_1	6032814	6034007	+	Name=Dmagna001432 | mapped_to_Xinb3=Dapma7bEVm002481
Dmagna001433	5	Dapma7bEVm008387	99.625	79	K21893	K21893	1	scaffold_1	6035112	6037498	-	Name=Dmagna001433 | mapped_to_Xinb3=Dapma7bEVm008387
Dmagna001434	1							scaffold_1	6041483	6041904	+	Name=Dmagna001434
Dmagna001435	3	Dapma7bEVm008387	100	74		K21893		scaffold_1	6042667	6042997	-	Name=Dmagna001435 | mapped_to_Xinb3=Dapma7bEVm008387
Dmagna001436	1							scaffold_1	6045886	6046761	+	Name=Dmagna001436
Dmagna001437	5	Dapma7bEVm001330	99.5224	99.8571	K24498	K24498	1	scaffold_1	6056573	6059863	+	Name=Dmagna001437 | mapped_to_Xinb3=Dapma7bEVm001330
Dmagna001438	2							scaffold_1	6062272	6062577	-	Name=Dmagna001438
Dmagna001439	2							scaffold_1	6066111	6067653	+	Name=Dmagna001439
Dmagna001440	5	Dapma7bEVm000640	99.3794	87.0278	K06491	K06491	1	scaffold_1	6073402	6087219	+	Name=Dmagna001440 | mapped_to_Xinb3=Dapma7bEVm000640
Dmagna001441	5	Dapma7bEVm013092	99.3821	100				scaffold_1	6089514	6090702	+	Name=Dmagna001441 | mapped_to_Xinb3=Dapma7bEVm013092
Dmagna001442	5	Dapma7bEVm005362;Dapma7bEVm005744	99.6577	87.5455	K05361	K05361	1	scaffold_1	6091122	6092676	+	Name=Dmagna001442 | mapped_to_Xinb3=Dapma7bEVm005362;Dapma7bEVm005744
Dmagna001443	5	Dapma7bEVm005362	99.7415	98.25				scaffold_1	6092900	6094026	-	Name=Dmagna001443 | mapped_to_Xinb3=Dapma7bEVm005362
Dmagna001444	5	Dapma7bEVm010194;Dapma7bEVm010195	98.4336	93.5682	K02912	K02912	1	scaffold_1	6094146	6095237	+	Name=Dmagna001444 | mapped_to_Xinb3=Dapma7bEVm010194;Dapma7bEVm010195
Dmagna001445	2	Dapma7bEVm009351	99.6833	77				scaffold_1	6097235	6098177	-	Name=Dmagna001445 | mapped_to_Xinb3=Dapma7bEVm009351
Dmagna001446	2	Dapma7bEVm009351;Dapma7bEVm010294;Dapma7bEVm011824	99.9043	100		K21772		scaffold_1	6098189	6098536	-	Name=Dmagna001446 | mapped_to_Xinb3=Dapma7bEVm009351;Dapma7bEVm010294;Dapma7bEVm011824
Dmagna001447	5	Dapma7bEVm009351;Dapma7bEVm010294	99.634	93.1	K21772	K21772	1	scaffold_1	6102441	6104835	+	Name=Dmagna001447 | mapped_to_Xinb3=Dapma7bEVm009351;Dapma7bEVm010294
Dmagna001448	3	Dapma7bEVm003426;Dapma7bEVm009351	99.6946	99.6667				scaffold_1	6107686	6109237	-	Name=Dmagna001448 | mapped_to_Xinb3=Dapma7bEVm003426;Dapma7bEVm009351
Dmagna001449	2							scaffold_1	6110650	6111326	-	Name=Dmagna001449
Dmagna001450	3	Dapma7bEVm000090;Dapma7bEVm004758;Dapma7bEVm006894	98.5645	97.7333		K14213		scaffold_1	6114495	6115021	+	Name=Dmagna001450 | mapped_to_Xinb3=Dapma7bEVm000090;Dapma7bEVm004758;Dapma7bEVm006894
Dmagna001451	5	Dapma7bEVm000090	99.3379	94.1176	K14213	K14213	1	scaffold_1	6115307	6120524	-	Name=Dmagna001451 | mapped_to_Xinb3=Dapma7bEVm000090
Dmagna001452	2							scaffold_1	6120983	6121641	-	Name=Dmagna001452
Dmagna001453	5	Dapma7bEVm007227	99.0636	95	K09399	K09399	1	scaffold_1	6127298	6131847	+	Name=Dmagna001453 | mapped_to_Xinb3=Dapma7bEVm007227
Dmagna001454	1							scaffold_1	6132125	6132590	-	Name=Dmagna001454
Dmagna001455	2							scaffold_1	6133415	6134084	+	Name=Dmagna001455
Dmagna001456	2							scaffold_1	6135000	6135491	+	Name=Dmagna001456
Dmagna001457	1							scaffold_1	6150699	6151069	-	Name=Dmagna001457
Dmagna001458	1							scaffold_1	6152469	6153160	+	Name=Dmagna001458
Dmagna001459	1							scaffold_1	6157559	6158052	-	Name=Dmagna001459
Dmagna001460	5	Dapma7bEVm011511	99.0478	95.8	K09396	K09396	1	scaffold_1	6158301	6161039	-	Name=Dmagna001460 | mapped_to_Xinb3=Dapma7bEVm011511
Dmagna001461	5	Dapma7bEVm004864	99.595	100	K03137	K03137	1	scaffold_1	6166489	6167910	-	Name=Dmagna001461 | mapped_to_Xinb3=Dapma7bEVm004864
Dmagna001462	5	Dapma7bEVm003067	99.4405	89.1905				scaffold_1	6169121	6172899	+	Name=Dmagna001462 | mapped_to_Xinb3=Dapma7bEVm003067
Dmagna001463	5	Dapma7bEVm007054	99.4154	91.8				scaffold_1	6173141	6174838	-	Name=Dmagna001463 | mapped_to_Xinb3=Dapma7bEVm007054
Dmagna001464	2							scaffold_1	6174896	6175408	+	Name=Dmagna001464
Dmagna001465	5	Dapma7bEVm001077	99.6875	91.25	K08889	K08889	1	scaffold_1	6175838	6180325	-	Name=Dmagna001465 | mapped_to_Xinb3=Dapma7bEVm001077
Dmagna001466	5	Dapma7bEVm006761	99.637	99	K22735	K22735	1	scaffold_1	6181205	6183685	-	Name=Dmagna001466 | mapped_to_Xinb3=Dapma7bEVm006761
Dmagna001467	5	Dapma7bEVm000165	99.4441	94.2	K00476	K00476	1	scaffold_1	6184035	6189688	+	Name=Dmagna001467 | mapped_to_Xinb3=Dapma7bEVm000165
Dmagna001468	5	Dapma7bEVm010879	99.7964	99.4286	K25070	K25070	1	scaffold_1	6190864	6193771	+	Name=Dmagna001468 | mapped_to_Xinb3=Dapma7bEVm010879
Dmagna001469	4	Dapma7bEVm011746	100	100				scaffold_1	6198045	6198893	+	Name=Dmagna001469 | mapped_to_Xinb3=Dapma7bEVm011746
Dmagna001470	5	Dapma7bEVm012162	99.5742	98.6	K05606	K05606	1	scaffold_1	6204693	6205235	+	Name=Dmagna001470 | mapped_to_Xinb3=Dapma7bEVm012162
Dmagna001471	5	Dapma7bEVm006727	99.95	100	K11668	K11668	1	scaffold_1	6206273	6209395	-	Name=Dmagna001471 | mapped_to_Xinb3=Dapma7bEVm006727
Dmagna001472	5	Dapma7bEVm006101	99.812	79	K08496	K08496	1	scaffold_1	6209208	6210748	-	Name=Dmagna001472 | mapped_to_Xinb3=Dapma7bEVm006101
Dmagna001473	5	Dapma7bEVm009478	98.8149	95.38				scaffold_1	6211574	6220133	-	Name=Dmagna001473 | mapped_to_Xinb3=Dapma7bEVm009478
Dmagna001474	1	Dapma7bEVm013670	100	88				scaffold_1	6221682	6222502	-	Name=Dmagna001474 | mapped_to_Xinb3=Dapma7bEVm013670
Dmagna001475	1							scaffold_1	6224841	6225805	-	Name=Dmagna001475
Dmagna001476	1	Dapma7bEVm009478	97.633	100				scaffold_1	6226995	6227324	+	Name=Dmagna001476 | mapped_to_Xinb3=Dapma7bEVm009478
Dmagna001477	2							scaffold_1	6227771	6228376	+	Name=Dmagna001477
Dmagna001478	5	Dapma7bEVm001736	99.5739	86.3571	K01192	K01192	1	scaffold_1	6236810	6244464	+	Name=Dmagna001478 | mapped_to_Xinb3=Dapma7bEVm001736
Dmagna001479	1	Dapma7bEVm001097	95.6174	71.5714		K23330		scaffold_1	6246309	6246578	-	Name=Dmagna001479 | mapped_to_Xinb3=Dapma7bEVm001097
Dmagna001480	5	Dapma7bEVm001097	99.7321	96.9615	K23330	K23330	1	scaffold_1	6246308	6250263	+	Name=Dmagna001480 | mapped_to_Xinb3=Dapma7bEVm001097
Dmagna001481	3	Dapma7bEVm012714	99.0913	98.3333				scaffold_1	6250401	6251325	-	Name=Dmagna001481 | mapped_to_Xinb3=Dapma7bEVm012714
Dmagna001482	3	Dapma7bEVm012606	99.4947	100				scaffold_1	6252013	6253697	-	Name=Dmagna001482 | mapped_to_Xinb3=Dapma7bEVm012606
Dmagna001483	5	Dapma7bEVm005146	99.3795	91	K13356	K13356	1	scaffold_1	6255503	6257905	+	Name=Dmagna001483 | mapped_to_Xinb3=Dapma7bEVm005146
Dmagna001484	3							scaffold_1	6258040	6258258	-	Name=Dmagna001484
Dmagna001485	5	Dapma7bEVm002559;Dapma7bEVm030402	99.749	88.6667	K07204	K07204	1	scaffold_1	6263135	6269340	-	Name=Dmagna001485 | mapped_to_Xinb3=Dapma7bEVm002559;Dapma7bEVm030402
Dmagna001486	3	Dapma7bEVm001737;Dapma7bEVm003138	98.9253	93		K11125		scaffold_1	6269830	6271896	+	Name=Dmagna001486 | mapped_to_Xinb3=Dapma7bEVm001737;Dapma7bEVm003138
Dmagna001487	5	Dapma7bEVm001737	99.4099	98.5	K11125	K11125	1	scaffold_1	6272146	6275223	-	Name=Dmagna001487 | mapped_to_Xinb3=Dapma7bEVm001737
Dmagna001488	1							scaffold_1	6281961	6282273	+	Name=Dmagna001488
Dmagna001489	1							scaffold_1	6286069	6286885	-	Name=Dmagna001489
Dmagna001490	5	Dapma7bEVm000379	99.5137	93.6119	K14708	K14708	1	scaffold_1	6287474	6293738	+	Name=Dmagna001490 | mapped_to_Xinb3=Dapma7bEVm000379
Dmagna001491	5	Dapma7bEVm000502	99.5793	96.5	K14708	K14708	1	scaffold_1	6295032	6299382	+	Name=Dmagna001491 | mapped_to_Xinb3=Dapma7bEVm000502
Dmagna001492	4							scaffold_1	6304273	6308355	+	Name=Dmagna001492
Dmagna001493	4	Dapma7bEVm012443	100	100				scaffold_1	6310456	6311527	+	Name=Dmagna001493 | mapped_to_Xinb3=Dapma7bEVm012443
Dmagna001494	4							scaffold_1	6313279	6313594	-	Name=Dmagna001494
Dmagna001495	5	Dapma7bEVm005628	99.1037	92.3333				scaffold_1	6315583	6321521	-	Name=Dmagna001495 | mapped_to_Xinb3=Dapma7bEVm005628
Dmagna001496	4							scaffold_1	6325321	6326327	-	Name=Dmagna001496
Dmagna001497	1							scaffold_1	6326416	6326921	+	Name=Dmagna001497
Dmagna001498	4							scaffold_1	6340995	6342265	-	Name=Dmagna001498
Dmagna001499	1							scaffold_1	6342611	6343194	+	Name=Dmagna001499
Dmagna001500	2							scaffold_1	6344574	6345003	+	Name=Dmagna001500
Dmagna001501	1							scaffold_1	6345050	6345781	+	Name=Dmagna001501
Dmagna001502	5	Dapma7bEVm006551	98.804	84.25		K17868		scaffold_1	6349377	6350160	+	Name=Dmagna001502 | mapped_to_Xinb3=Dapma7bEVm006551
Dmagna001503	5	Dapma7bEVm006551	99.5778	95	K17868	K17868	1	scaffold_1	6350169	6351269	+	Name=Dmagna001503 | mapped_to_Xinb3=Dapma7bEVm006551
Dmagna001504	5	Dapma7bEVm007206	99.5872	100	K18437	K18437	1	scaffold_1	6352320	6364926	-	Name=Dmagna001504 | mapped_to_Xinb3=Dapma7bEVm007206
Dmagna001505	3							scaffold_1	6370094	6371240	-	Name=Dmagna001505
Dmagna001506	1							scaffold_1	6373047	6373459	-	Name=Dmagna001506
Dmagna001507	2							scaffold_1	6374125	6375079	+	Name=Dmagna001507
Dmagna001508	2							scaffold_1	6376682	6377951	-	Name=Dmagna001508
Dmagna001509	1							scaffold_1	6379225	6380039	+	Name=Dmagna001509
Dmagna001510	4	Dapma7bEVm016966	99.209	87				scaffold_1	6388245	6389578	-	Name=Dmagna001510 | mapped_to_Xinb3=Dapma7bEVm016966
Dmagna001511	1							scaffold_1	6390825	6391475	+	Name=Dmagna001511
Dmagna001512	5	Dapma7bEVm012559	99.717	98	K05312	K05312	1	scaffold_1	6393137	6398683	-	Name=Dmagna001512 | mapped_to_Xinb3=Dapma7bEVm012559
Dmagna001514	1							scaffold_1	6399842	6400081	+	Name=Dmagna001514
Dmagna001515	2							scaffold_1	6402346	6402778	+	Name=Dmagna001515
Dmagna001516	5	Dapma7bEVm006493	99.8827	100	K05312	K05312	1	scaffold_1	6408006	6418314	-	Name=Dmagna001516 | mapped_to_Xinb3=Dapma7bEVm006493
Dmagna001517	1							scaffold_1	6420253	6420722	+	Name=Dmagna001517
Dmagna001518	4	Dapma7bEVm006245;Dapma7bEVm023068;Dapma7bEVm028065	99.0842	82		K01253;K10719		scaffold_1	6421167	6421774	-	Name=Dmagna001518 | mapped_to_Xinb3=Dapma7bEVm006245;Dapma7bEVm023068;Dapma7bEVm028065
Dmagna001519	2							scaffold_1	6430706	6431174	-	Name=Dmagna001519
Dmagna001520	1							scaffold_1	6438317	6438635	+	Name=Dmagna001520
Dmagna001521	3	Dapma7bEVm010725;Dapma7bEVm012227	99.0073	91.3333				scaffold_1	6439103	6442137	+	Name=Dmagna001521 | mapped_to_Xinb3=Dapma7bEVm010725;Dapma7bEVm012227
Dmagna001522	3							scaffold_1	6447933	6448876	-	Name=Dmagna001522
Dmagna001523	1							scaffold_1	6449517	6450614	+	Name=Dmagna001523
Dmagna001524	1							scaffold_1	6459376	6459940	-	Name=Dmagna001524
Dmagna001525	2							scaffold_1	6461371	6462419	+	Name=Dmagna001525
Dmagna001526	4							scaffold_1	6469667	6471561	-	Name=Dmagna001526
Dmagna001527	4	Dapma7bEVm028494	96.0015	80				scaffold_1	6471876	6473963	+	Name=Dmagna001527 | mapped_to_Xinb3=Dapma7bEVm028494
Dmagna001528	1							scaffold_1	6474572	6474875	-	Name=Dmagna001528
Dmagna001529	5	Dapma7bEVm024069	99.8167	79				scaffold_1	6474952	6479252	+	Name=Dmagna001529 | mapped_to_Xinb3=Dapma7bEVm024069
Dmagna001530	1	Dapma7bEVm024069	100	99				scaffold_1	6485494	6485944	-	Name=Dmagna001530 | mapped_to_Xinb3=Dapma7bEVm024069
Dmagna001531	1							scaffold_1	6496620	6497280	+	Name=Dmagna001531
Dmagna001532	5	Dapma7bEVm007406	99.517	89	K05312	K05312	1	scaffold_1	6511611	6519160	+	Name=Dmagna001532 | mapped_to_Xinb3=Dapma7bEVm007406
Dmagna001533	2	Dapma7bEVm007406	98.777	100		K05312		scaffold_1	6523866	6524192	-	Name=Dmagna001533 | mapped_to_Xinb3=Dapma7bEVm007406
Dmagna001534	1	Dapma7bEVm007406	99.2855	76		K05312		scaffold_1	6525812	6526792	+	Name=Dmagna001534 | mapped_to_Xinb3=Dapma7bEVm007406
Dmagna001535	5	Dapma7bEVm010026;Dapma7bEVm028428	99.3493	98.6667	K05627	K05627	1	scaffold_1	6527211	6535846	-	Name=Dmagna001535 | mapped_to_Xinb3=Dapma7bEVm010026;Dapma7bEVm028428
Dmagna001536	1							scaffold_1	6544103	6545169	+	Name=Dmagna001536
Dmagna001537	2							scaffold_1	6546861	6548245	-	Name=Dmagna001537
Dmagna001538	2							scaffold_1	6556813	6557115	-	Name=Dmagna001538
Dmagna001539	3	Dapma7bEVm010551	97.958	88.5				scaffold_1	6563003	6564377	+	Name=Dmagna001539 | mapped_to_Xinb3=Dapma7bEVm010551
Dmagna001540	3	Dapma7bEVm022711	97.549	100				scaffold_1	6566911	6567612	+	Name=Dmagna001540 | mapped_to_Xinb3=Dapma7bEVm022711
Dmagna001541	3	Dapma7bEVm015822	98.633	100				scaffold_1	6568677	6570185	+	Name=Dmagna001541 | mapped_to_Xinb3=Dapma7bEVm015822
Dmagna001542	5	Dapma7bEVm001190	99.6929	96.875	K13356	K13356	1	scaffold_1	6570671	6573092	-	Name=Dmagna001542 | mapped_to_Xinb3=Dapma7bEVm001190
Dmagna001543	5	Dapma7bEVm003203;Dapma7bEVm018454;Dapma7bEVm022712;Dapma7bEVm029186	97.2587	94.2917	K13356	K13356;K08852	1	scaffold_1	6576180	6579003	-	Name=Dmagna001543 | mapped_to_Xinb3=Dapma7bEVm003203;Dapma7bEVm018454;Dapma7bEVm022712;Dapma7bEVm029186
Dmagna001544	2							scaffold_1	6579017	6579588	+	Name=Dmagna001544
Dmagna001545	5	Dapma7bEVm018454	99.4971	97.7692	K08852	K08852	1	scaffold_1	6580788	6585241	-	Name=Dmagna001545 | mapped_to_Xinb3=Dapma7bEVm018454
Dmagna001546	1							scaffold_1	6586336	6587918	+	Name=Dmagna001546
Dmagna001547	5	Dapma7bEVm003714	99.459	92	K13356	K13356	1	scaffold_1	6588001	6590197	+	Name=Dmagna001547 | mapped_to_Xinb3=Dapma7bEVm003714
Dmagna001548	5	Dapma7bEVm003473	99.3963	98.7143	K15199	K15199	1	scaffold_1	6590586	6598763	+	Name=Dmagna001548 | mapped_to_Xinb3=Dapma7bEVm003473
Dmagna001549	5	Dapma7bEVm004855;Dapma7bEVm015448	99.333	99.75	K13356	K13356	1	scaffold_1	6603341	6608130	-	Name=Dmagna001549 | mapped_to_Xinb3=Dapma7bEVm004855;Dapma7bEVm015448
Dmagna001550	5	Dapma7bEVm004855	99.1945	93.2727				scaffold_1	6609538	6612628	-	Name=Dmagna001550 | mapped_to_Xinb3=Dapma7bEVm004855
Dmagna001551	5	Dapma7bEVm007791	99.6799	94.5714	K13356	K13356	1	scaffold_1	6615659	6619181	-	Name=Dmagna001551 | mapped_to_Xinb3=Dapma7bEVm007791
Dmagna001552	1							scaffold_1	6621745	6622788	-	Name=Dmagna001552
Dmagna001553	3	Dapma7bEVm007268	98.4074	76.7143				scaffold_1	6624116	6626188	+	Name=Dmagna001553 | mapped_to_Xinb3=Dapma7bEVm007268
Dmagna001554	5	Dapma7bEVm000308;Dapma7bEVm027439	99.0494	90.9143				scaffold_1	6629312	6635097	+	Name=Dmagna001554 | mapped_to_Xinb3=Dapma7bEVm000308;Dapma7bEVm027439
Dmagna001555	1							scaffold_1	6636393	6637731	+	Name=Dmagna001555
Dmagna001556	2							scaffold_1	6639481	6639951	+	Name=Dmagna001556
Dmagna001557	1							scaffold_1	6640304	6640760	-	Name=Dmagna001557
Dmagna001558	2							scaffold_1	6647315	6647738	+	Name=Dmagna001558
Dmagna001559	5	Dapma7bEVm002498	99.3031	93				scaffold_1	6650895	6654211	+	Name=Dmagna001559 | mapped_to_Xinb3=Dapma7bEVm002498
Dmagna001560	5	Dapma7bEVm015383	99.6575	94.5	K00757	K00757	1	scaffold_1	6656479	6658510	-	Name=Dmagna001560 | mapped_to_Xinb3=Dapma7bEVm015383
Dmagna001561	2							scaffold_1	6658786	6659667	-	Name=Dmagna001561
Dmagna001562	4	Dapma7bEVm008842	99.0655	97				scaffold_1	6662110	6662526	+	Name=Dmagna001562 | mapped_to_Xinb3=Dapma7bEVm008842
Dmagna001563	5	Dapma7bEVm015383	99.193	93.4	K00846	K00757	0	scaffold_1	6662705	6664496	-	Name=Dmagna001563 | mapped_to_Xinb3=Dapma7bEVm015383
Dmagna001564	5	Dapma7bEVm010662;Dapma7bEVm027689	99.0746	95.5				scaffold_1	6664418	6665789	+	Name=Dmagna001564 | mapped_to_Xinb3=Dapma7bEVm010662;Dapma7bEVm027689
Dmagna001565	3	Dapma7bEVm002254;Dapma7bEVm027689	99.5155	93				scaffold_1	6665959	6667751	-	Name=Dmagna001565 | mapped_to_Xinb3=Dapma7bEVm002254;Dapma7bEVm027689
Dmagna001566	5	Dapma7bEVm010662;Dapma7bEVm027689	97.3024	93.1429				scaffold_1	6670684	6671292	+	Name=Dmagna001566 | mapped_to_Xinb3=Dapma7bEVm010662;Dapma7bEVm027689
Dmagna001567	3	Dapma7bEVm002254;Dapma7bEVm027689	99.146	100				scaffold_1	6671145	6673631	-	Name=Dmagna001567 | mapped_to_Xinb3=Dapma7bEVm002254;Dapma7bEVm027689
Dmagna001568	3	Dapma7bEVm011688;Dapma7bEVm016258;Dapma7bEVm021994;Dapma7bEVm022154;Dapma7bEVm022716;Dapma7bEVm029594	96.0073	89.6481		K01951		scaffold_1	6674407	6677411	+	Name=Dmagna001568 | mapped_to_Xinb3=Dapma7bEVm011688;Dapma7bEVm016258;Dapma7bEVm021994;Dapma7bEVm022154;Dapma7bEVm022716;Dapma7bEVm029594
Dmagna001569	5	Dapma7bEVm009515;Dapma7bEVm022656	96.571	73.5				scaffold_1	6677880	6679261	+	Name=Dmagna001569 | mapped_to_Xinb3=Dapma7bEVm009515;Dapma7bEVm022656
Dmagna001570	5							scaffold_1	6680183	6681248	-	Name=Dmagna001570
Dmagna001571	3	Dapma7bEVm001118;Dapma7bEVm029565	99.4533	96.7143				scaffold_1	6681459	6683013	+	Name=Dmagna001571 | mapped_to_Xinb3=Dapma7bEVm001118;Dapma7bEVm029565
Dmagna001572	1							scaffold_1	6683296	6683845	+	Name=Dmagna001572
Dmagna001573	3	Dapma7bEVm001316;Dapma7bEVm003458;Dapma7bEVm005395;Dapma7bEVm008046;Dapma7bEVm009576;Dapma7bEVm010673;Dapma7bEVm011850;Dapma7bEVm012175;Dapma7bEVm012363;Dapma7bEVm014330;Dapma7bEVm015656;Dapma7bEVm015724;Dapma7bEVm015846;Dapma7bEVm016700;Dapma7bEVm018760;Dapma7bEVm018928;Dapma7bEVm020942;Dapma7bEVm024450;Dapma7bEVm026987;Dapma7bEVm028995;Dapma7bEVm029039;Dapma7bEVm029173	95.0015	80.9574				scaffold_1	6684685	6685332	-	Name=Dmagna001573 | mapped_to_Xinb3=Dapma7bEVm001316;Dapma7bEVm003458;Dapma7bEVm005395;Dapma7bEVm008046;Dapma7bEVm009576;Dapma7bEVm010673;Dapma7bEVm011850;Dapma7bEVm012175;Dapma7bEVm012363;Dapma7bEVm014330;Dapma7bEVm015656;Dapma7bEVm015724;Dapma7bEVm015846;Dapma7bEVm016700;Dapma7bEVm018760;Dapma7bEVm018928;Dapma7bEVm020942;Dapma7bEVm024450;Dapma7bEVm026987;Dapma7bEVm028995;Dapma7bEVm029039;Dapma7…
Dmagna001574	2	Dapma7bEVm007187;Dapma7bEVm007967;Dapma7bEVm010673;Dapma7bEVm010674;Dapma7bEVm011849;Dapma7bEVm011850;Dapma7bEVm011884;Dapma7bEVm012341;Dapma7bEVm012363;Dapma7bEVm012502;Dapma7bEVm012751;Dapma7bEVm015468;Dapma7bEVm015730;Dapma7bEVm015821;Dapma7bEVm016700;Dapma7bEVm018928;Dapma7bEVm020942;Dapma7bEVm021678;Dapma7bEVm023496;Dapma7bEVm029278;Dapma7bEVm029489;Dapma7bEVm029716	91.9921	91.3913				scaffold_1	6685819	6686376	-	Name=Dmagna001574 | mapped_to_Xinb3=Dapma7bEVm007187;Dapma7bEVm007967;Dapma7bEVm010673;Dapma7bEVm010674;Dapma7bEVm011849;Dapma7bEVm011850;Dapma7bEVm011884;Dapma7bEVm012341;Dapma7bEVm012363;Dapma7bEVm012502;Dapma7bEVm012751;Dapma7bEVm015468;Dapma7bEVm015730;Dapma7bEVm015821;Dapma7bEVm016700;Dapma7bEVm018928;Dapma7bEVm020942;Dapma7bEVm021678;Dapma7bEVm023496;Dapma7bEVm029278;Dapma7bEVm029489;Dapma7…
Dmagna001575	1							scaffold_1	6691133	6691694	-	Name=Dmagna001575
Dmagna001576	2							scaffold_1	6693381	6694195	+	Name=Dmagna001576
Dmagna001577	4	Dapma7bEVm007261	99.055	100				scaffold_1	6695441	6700373	-	Name=Dmagna001577 | mapped_to_Xinb3=Dapma7bEVm007261
Dmagna001578	2							scaffold_1	6703718	6704470	+	Name=Dmagna001578
Dmagna001579	2							scaffold_1	6709205	6710906	-	Name=Dmagna001579
Dmagna001580	2							scaffold_1	6710946	6711991	-	Name=Dmagna001580
Dmagna001581	1							scaffold_1	6712589	6713989	+	Name=Dmagna001581
Dmagna001582	2							scaffold_1	6716603	6717193	+	Name=Dmagna001582
Dmagna001583	1							scaffold_1	6719170	6719436	+	Name=Dmagna001583
Dmagna001584	4	Dapma7bEVm004219	99.193	97.4286				scaffold_1	6719623	6722121	-	Name=Dmagna001584 | mapped_to_Xinb3=Dapma7bEVm004219
Dmagna001585	5	Dapma7bEVm004479;Dapma7bEVm027902	98.9025	100	K02935	K02935	1	scaffold_1	6722369	6723129	+	Name=Dmagna001585 | mapped_to_Xinb3=Dapma7bEVm004479;Dapma7bEVm027902
Dmagna001586	5	Dapma7bEVm015098	99.705	98.75				scaffold_1	6723237	6724263	-	Name=Dmagna001586 | mapped_to_Xinb3=Dapma7bEVm015098
Dmagna001587	5	Dapma7bEVm015098;Dapma7bEVm015504;Dapma7bEVm022350	97.7877	93.9333	K11254	K03965	0	scaffold_1	6724524	6724835	-	Name=Dmagna001587 | mapped_to_Xinb3=Dapma7bEVm015098;Dapma7bEVm015504;Dapma7bEVm022350
Dmagna001588	5	Dapma7bEVm001480	91.8726	100				scaffold_1	6726754	6729172	+	Name=Dmagna001588 | mapped_to_Xinb3=Dapma7bEVm001480
Dmagna001589	5	Dapma7bEVm001606;Dapma7bEVm027612	97.6711	95.8257				scaffold_1	6730654	6731804	+	Name=Dmagna001589 | mapped_to_Xinb3=Dapma7bEVm001606;Dapma7bEVm027612
Dmagna001590	5	Dapma7bEVm001605;Dapma7bEVm001606;Dapma7bEVm001607;Dapma7bEVm027611	95.4013	87.5306				scaffold_1	6732905	6734081	+	Name=Dmagna001590 | mapped_to_Xinb3=Dapma7bEVm001605;Dapma7bEVm001606;Dapma7bEVm001607;Dapma7bEVm027611
Dmagna001591	5	Dapma7bEVm019200	99.296	100	K09328	K09328	1	scaffold_1	6741297	6744695	-	Name=Dmagna001591 | mapped_to_Xinb3=Dapma7bEVm019200
Dmagna001592	1							scaffold_1	6755888	6756696	-	Name=Dmagna001592
Dmagna001593	2							scaffold_1	6758267	6760808	-	Name=Dmagna001593
Dmagna001594	2							scaffold_1	6762868	6764565	-	Name=Dmagna001594
Dmagna001595	2							scaffold_1	6767132	6769262	-	Name=Dmagna001595
Dmagna001596	2							scaffold_1	6774651	6776126	+	Name=Dmagna001596
Dmagna001597	4	Dapma7bEVm003707	99.9124	98.5714				scaffold_1	6780980	6783159	-	Name=Dmagna001597 | mapped_to_Xinb3=Dapma7bEVm003707
Dmagna001598	5	Dapma7bEVm005560	99.4074	96.1111	K01456	K01456	1	scaffold_1	6784003	6786232	-	Name=Dmagna001598 | mapped_to_Xinb3=Dapma7bEVm005560
Dmagna001599	5	Dapma7bEVm005235	99.7731	99.8				scaffold_1	6786493	6788992	+	Name=Dmagna001599 | mapped_to_Xinb3=Dapma7bEVm005235
Dmagna001600	5	Dapma7bEVm007934	99.2692	100				scaffold_1	6789457	6790130	-	Name=Dmagna001600 | mapped_to_Xinb3=Dapma7bEVm007934
Dmagna001601	5	Dapma7bEVm015048	99.7133	94.36	K06532	K06532	1	scaffold_1	6791075	6802343	+	Name=Dmagna001601 | mapped_to_Xinb3=Dapma7bEVm015048
Dmagna001602	2	Dapma7bEVm015048	97.3853	99.8824		K06532		scaffold_1	6801687	6802118	-	Name=Dmagna001602 | mapped_to_Xinb3=Dapma7bEVm015048
Dmagna001603	5	Dapma7bEVm011667	98.756	86	K16744	K16744	1	scaffold_1	6802251	6803420	-	Name=Dmagna001603 | mapped_to_Xinb3=Dapma7bEVm011667
Dmagna001604	5	Dapma7bEVm010146	99.603	92.875	K14713	K14713	1	scaffold_1	6803686	6805478	-	Name=Dmagna001604 | mapped_to_Xinb3=Dapma7bEVm010146
Dmagna001605	5	Dapma7bEVm000973;Dapma7bEVm001604	97.5041	92.9565	K00344	K00344	1	scaffold_1	6807030	6810110	+	Name=Dmagna001605 | mapped_to_Xinb3=Dapma7bEVm000973;Dapma7bEVm001604
Dmagna001606	5	Dapma7bEVm010557	99.618	89	K05635	K05635	1	scaffold_1	6810090	6818535	+	Name=Dmagna001606 | mapped_to_Xinb3=Dapma7bEVm010557
Dmagna001607	5	Dapma7bEVm010557	99.6727	95.5294	K05635	K05635	1	scaffold_1	6819502	6826070	+	Name=Dmagna001607 | mapped_to_Xinb3=Dapma7bEVm010557
Dmagna001608	2	Dapma7bEVm012452	96.9403	91				scaffold_1	6830108	6830438	+	Name=Dmagna001608 | mapped_to_Xinb3=Dapma7bEVm012452
Dmagna001609	2	Dapma7bEVm006481;Dapma7bEVm030506	85.106	84				scaffold_1	6831181	6831580	-	Name=Dmagna001609 | mapped_to_Xinb3=Dapma7bEVm006481;Dapma7bEVm030506
Dmagna001610	2							scaffold_1	6833811	6834953	-	Name=Dmagna001610
Dmagna001611	2	Dapma7bEVm030461	99.827	100				scaffold_1	6835208	6835751	+	Name=Dmagna001611 | mapped_to_Xinb3=Dapma7bEVm030461
Dmagna001612	1							scaffold_1	6837022	6838429	-	Name=Dmagna001612
Dmagna001613	1							scaffold_1	6843958	6844296	+	Name=Dmagna001613
Dmagna001614	1							scaffold_1	6847433	6847816	+	Name=Dmagna001614
Dmagna001615	2							scaffold_1	6850291	6850703	-	Name=Dmagna001615
Dmagna001616	5	Dapma7bEVm000310	99.4054	94.8333				scaffold_1	6854168	6861909	+	Name=Dmagna001616 | mapped_to_Xinb3=Dapma7bEVm000310
Dmagna001617	5	Dapma7bEVm005471	99.6299	94.25				scaffold_1	6862515	6867192	-	Name=Dmagna001617 | mapped_to_Xinb3=Dapma7bEVm005471
Dmagna001618	1							scaffold_1	6868412	6868882	+	Name=Dmagna001618
Dmagna001619	2							scaffold_1	6870318	6871670	-	Name=Dmagna001619
Dmagna001620	1							scaffold_1	6873225	6873659	+	Name=Dmagna001620
Dmagna001621	5	Dapma7bEVm005535	99.0382	98.6667	K09223	K09223	1	scaffold_1	6878033	6883753	-	Name=Dmagna001621 | mapped_to_Xinb3=Dapma7bEVm005535
Dmagna001622	2	Dapma7bEVm019052	100	72				scaffold_1	6884654	6885581	+	Name=Dmagna001622 | mapped_to_Xinb3=Dapma7bEVm019052
Dmagna001623	5	Dapma7bEVm010991	99.2113	100	K13915	K13915	1	scaffold_1	6885838	6887897	+	Name=Dmagna001623 | mapped_to_Xinb3=Dapma7bEVm010991
Dmagna001624	1							scaffold_1	6891729	6892299	+	Name=Dmagna001624
Dmagna001625	2							scaffold_1	6894187	6895619	-	Name=Dmagna001625
Dmagna001626	5	Dapma7bEVm007599	99.2347	88.8333	K09223	K09223	1	scaffold_1	6899979	6903882	+	Name=Dmagna001626 | mapped_to_Xinb3=Dapma7bEVm007599
Dmagna001627	1							scaffold_1	6904130	6905274	-	Name=Dmagna001627
Dmagna001628	5	Dapma7bEVm001822	99.0347	96.7308				scaffold_1	6912271	6915438	-	Name=Dmagna001628 | mapped_to_Xinb3=Dapma7bEVm001822
Dmagna001629	5	Dapma7bEVm009694	99.3642	93				scaffold_1	6916192	6917839	-	Name=Dmagna001629 | mapped_to_Xinb3=Dapma7bEVm009694
Dmagna001630	3							scaffold_1	6925291	6926502	+	Name=Dmagna001630
Dmagna001631	2							scaffold_1	6929280	6930006	-	Name=Dmagna001631
Dmagna001632	2	Dapma7bEVm009943	99.7724	98.2857				scaffold_1	6931660	6932150	-	Name=Dmagna001632 | mapped_to_Xinb3=Dapma7bEVm009943
Dmagna001633	1							scaffold_1	6932866	6935003	+	Name=Dmagna001633
Dmagna001634	5	Dapma7bEVm009943	99.5012	98.5				scaffold_1	6937534	6947940	+	Name=Dmagna001634 | mapped_to_Xinb3=Dapma7bEVm009943
Dmagna001635	2	Dapma7bEVm009943	98.795	84				scaffold_1	6948783	6949111	-	Name=Dmagna001635 | mapped_to_Xinb3=Dapma7bEVm009943
Dmagna001636	4	Dapma7bEVm009943	99.7617	94				scaffold_1	6948933	6954563	+	Name=Dmagna001636 | mapped_to_Xinb3=Dapma7bEVm009943
Dmagna001637	1							scaffold_1	6956150	6957307	+	Name=Dmagna001637
Dmagna001638	3							scaffold_1	6957666	6958989	+	Name=Dmagna001638
Dmagna001639	3	Dapma7bEVm009943	99.8452	99				scaffold_1	6964615	6970106	+	Name=Dmagna001639 | mapped_to_Xinb3=Dapma7bEVm009943
Dmagna001640	2							scaffold_1	6970311	6971428	+	Name=Dmagna001640
Dmagna001641	5	Dapma7bEVm009943;Dapma7bEVm012599	99.375	82.75				scaffold_1	6973802	6977014	+	Name=Dmagna001641 | mapped_to_Xinb3=Dapma7bEVm009943;Dapma7bEVm012599
Dmagna001642	5	Dapma7bEVm006996;Dapma7bEVm022715	99.0632	90.625	K10636	K10636	1	scaffold_1	6982511	6984865	+	Name=Dmagna001642 | mapped_to_Xinb3=Dapma7bEVm006996;Dapma7bEVm022715
Dmagna001643	5	Dapma7bEVm011150;Dapma7bEVm022715	99.3492	98.5	K01855	K01855;K10636	1	scaffold_1	6985524	6987658	-	Name=Dmagna001643 | mapped_to_Xinb3=Dapma7bEVm011150;Dapma7bEVm022715
Dmagna001644	2							scaffold_1	6988270	6989504	+	Name=Dmagna001644
Dmagna001645	5	Dapma7bEVm002645;Dapma7bEVm008406;Dapma7bEVm018703;Dapma7bEVm022459;Dapma7bEVm022716;Dapma7bEVm027734	91.5032	80.4	K01951	K01951	1	scaffold_1	6990396	6991546	+	Name=Dmagna001645 | mapped_to_Xinb3=Dapma7bEVm002645;Dapma7bEVm008406;Dapma7bEVm018703;Dapma7bEVm022459;Dapma7bEVm022716;Dapma7bEVm027734
Dmagna001646	3	Dapma7bEVm008046;Dapma7bEVm010673;Dapma7bEVm011850;Dapma7bEVm012363;Dapma7bEVm016700;Dapma7bEVm018760;Dapma7bEVm018928;Dapma7bEVm020942;Dapma7bEVm028995;Dapma7bEVm029173	90.4113	84.1964				scaffold_1	6993860	6994992	+	Name=Dmagna001646 | mapped_to_Xinb3=Dapma7bEVm008046;Dapma7bEVm010673;Dapma7bEVm011850;Dapma7bEVm012363;Dapma7bEVm016700;Dapma7bEVm018760;Dapma7bEVm018928;Dapma7bEVm020942;Dapma7bEVm028995;Dapma7bEVm029173
Dmagna001647	2	Dapma7bEVm011500;Dapma7bEVm013109;Dapma7bEVm015692;Dapma7bEVm017282;Dapma7bEVm018842;Dapma7bEVm024225;Dapma7bEVm029465	90.2679	94.875				scaffold_1	6995582	6996056	-	Name=Dmagna001647 | mapped_to_Xinb3=Dapma7bEVm011500;Dapma7bEVm013109;Dapma7bEVm015692;Dapma7bEVm017282;Dapma7bEVm018842;Dapma7bEVm024225;Dapma7bEVm029465
Dmagna001648	2							scaffold_1	6996613	6998608	-	Name=Dmagna001648
Dmagna001649	2							scaffold_1	7004846	7006176	-	Name=Dmagna001649
Dmagna001650	2							scaffold_1	7006356	7007343	-	Name=Dmagna001650
Dmagna001651	2							scaffold_1	7009459	7011185	-	Name=Dmagna001651
Dmagna001652	2							scaffold_1	7011539	7012775	+	Name=Dmagna001652
Dmagna001653	5	Dapma7bEVm006482;Dapma7bEVm006507	99.9208	84.8333	K11843	K17086;K11843	1	scaffold_1	7014024	7016294	+	Name=Dmagna001653 | mapped_to_Xinb3=Dapma7bEVm006482;Dapma7bEVm006507
Dmagna001654	5	Dapma7bEVm006482;Dapma7bEVm006507	99.714	100	K17086	K17086;K11843	1	scaffold_1	7016374	7019047	-	Name=Dmagna001654 | mapped_to_Xinb3=Dapma7bEVm006482;Dapma7bEVm006507
Dmagna001655	1							scaffold_1	7022793	7023114	-	Name=Dmagna001655
Dmagna001656	1	Dapma7bEVm013633	100	98				scaffold_1	7027683	7028483	+	Name=Dmagna001656 | mapped_to_Xinb3=Dapma7bEVm013633
Dmagna001657	5	Dapma7bEVm010871	99.6064	100	K06234	K06234	1	scaffold_1	7030457	7034752	+	Name=Dmagna001657 | mapped_to_Xinb3=Dapma7bEVm010871
Dmagna001658	1							scaffold_1	7040034	7042136	-	Name=Dmagna001658
Dmagna001659	3	Dapma7bEVm007545;Dapma7bEVm025250	99.7586	78.2				scaffold_1	7042334	7044161	-	Name=Dmagna001659 | mapped_to_Xinb3=Dapma7bEVm007545;Dapma7bEVm025250
Dmagna001660	5	Dapma7bEVm006159	99.2677	87.1429				scaffold_1	7044590	7054201	-	Name=Dmagna001660 | mapped_to_Xinb3=Dapma7bEVm006159
Dmagna001661	2							scaffold_1	7054121	7054607	-	Name=Dmagna001661
Dmagna001662	1							scaffold_1	7059983	7060270	+	Name=Dmagna001662
Dmagna001663	4	Dapma7bEVm011710	99.356	98.6667				scaffold_1	7063019	7064248	-	Name=Dmagna001663 | mapped_to_Xinb3=Dapma7bEVm011710
Dmagna001664	5							scaffold_1	7066255	7067138	-	Name=Dmagna001664
Dmagna001665	2							scaffold_1	7068232	7069108	+	Name=Dmagna001665
Dmagna001666	1							scaffold_1	7075267	7075826	+	Name=Dmagna001666
Dmagna001667	2							scaffold_1	7079045	7079771	+	Name=Dmagna001667
Dmagna001668	2							scaffold_1	7081150	7081724	+	Name=Dmagna001668
Dmagna001669	5	Dapma7bEVm007224	99.2747	99.5	K14683	K14683	1	scaffold_1	7086596	7089675	-	Name=Dmagna001669 | mapped_to_Xinb3=Dapma7bEVm007224
Dmagna001670	5				K14683			scaffold_1	7090823	7098718	-	Name=Dmagna001670
Dmagna001671	5	Dapma7bEVm009894	99.8006	95.9167	K10532	K10532	1	scaffold_1	7102193	7105381	-	Name=Dmagna001671 | mapped_to_Xinb3=Dapma7bEVm009894
Dmagna001672	1	Dapma7bEVm000279;Dapma7bEVm016000	100	100		K13298		scaffold_1	7108472	7108810	-	Name=Dmagna001672 | mapped_to_Xinb3=Dapma7bEVm000279;Dapma7bEVm016000
Dmagna001673	1							scaffold_1	7110716	7111876	-	Name=Dmagna001673
Dmagna001674	4							scaffold_1	7118347	7119001	+	Name=Dmagna001674
Dmagna001675	2	Dapma7bEVm015781	98.857	92				scaffold_1	7129599	7129824	-	Name=Dmagna001675 | mapped_to_Xinb3=Dapma7bEVm015781
Dmagna001676	1							scaffold_1	7130544	7131672	+	Name=Dmagna001676
Dmagna001677	1							scaffold_1	7132474	7133294	-	Name=Dmagna001677
Dmagna001678	5	Dapma7bEVm000279	99.7053	91.5	K13298	K13298	1	scaffold_1	7140249	7149901	+	Name=Dmagna001678 | mapped_to_Xinb3=Dapma7bEVm000279
Dmagna001679	5	Dapma7bEVm000279;Dapma7bEVm011809	99.8542	97	K19914	K13298;K19914	1	scaffold_1	7150103	7159168	-	Name=Dmagna001679 | mapped_to_Xinb3=Dapma7bEVm000279;Dapma7bEVm011809
Dmagna001680	3	Dapma7bEVm001411;Dapma7bEVm011809;Dapma7bEVm027598	99.3267	87		K17199;K19914		scaffold_1	7160105	7160460	-	Name=Dmagna001680 | mapped_to_Xinb3=Dapma7bEVm001411;Dapma7bEVm011809;Dapma7bEVm027598
Dmagna001681	5	Dapma7bEVm001411;Dapma7bEVm011809;Dapma7bEVm027598	98.0955	72.9474	K17199	K17199;K19914	1	scaffold_1	7160658	7164120	-	Name=Dmagna001681 | mapped_to_Xinb3=Dapma7bEVm001411;Dapma7bEVm011809;Dapma7bEVm027598
Dmagna001682	4	Dapma7bEVm001411;Dapma7bEVm011809;Dapma7bEVm027598	98.9837	89.6522	K17199	K17199;K19914	1	scaffold_1	7164874	7167465	-	Name=Dmagna001682 | mapped_to_Xinb3=Dapma7bEVm001411;Dapma7bEVm011809;Dapma7bEVm027598
Dmagna001683	5	Dapma7bEVm004897;Dapma7bEVm027945	98.4679	93.7647	K10250	K10250	1	scaffold_1	7169192	7170140	-	Name=Dmagna001683 | mapped_to_Xinb3=Dapma7bEVm004897;Dapma7bEVm027945
Dmagna001684	5	Dapma7bEVm006061	99.4818	89	K10250	K10250	1	scaffold_1	7171911	7173277	+	Name=Dmagna001684 | mapped_to_Xinb3=Dapma7bEVm006061
Dmagna001685	5	Dapma7bEVm001621	98.3942	95.5455	K10250	K10250	1	scaffold_1	7173333	7174368	-	Name=Dmagna001685 | mapped_to_Xinb3=Dapma7bEVm001621
Dmagna001686	2	Dapma7bEVm009992;Dapma7bEVm025708	98.1935	95				scaffold_1	7177529	7178387	+	Name=Dmagna001686 | mapped_to_Xinb3=Dapma7bEVm009992;Dapma7bEVm025708
Dmagna001687	1							scaffold_1	7178935	7179268	-	Name=Dmagna001687
Dmagna001688	5	Dapma7bEVm009992	98.4948	85.6667	K10250			scaffold_1	7179546	7180497	-	Name=Dmagna001688 | mapped_to_Xinb3=Dapma7bEVm009992
Dmagna001689	5	Dapma7bEVm001639;Dapma7bEVm027620	98.6964	92.8182	K10250	K10250	1	scaffold_1	7181596	7182535	-	Name=Dmagna001689 | mapped_to_Xinb3=Dapma7bEVm001639;Dapma7bEVm027620
Dmagna001690	5							scaffold_1	7183343	7186448	-	Name=Dmagna001690
Dmagna001691	5	Dapma7bEVm005730	98.2306	89.6	K10250	K10250	1	scaffold_1	7186927	7188403	+	Name=Dmagna001691 | mapped_to_Xinb3=Dapma7bEVm005730
Dmagna001692	5	Dapma7bEVm011796	98.9453	92.5	K10250	K10250	1	scaffold_1	7188526	7189505	+	Name=Dmagna001692 | mapped_to_Xinb3=Dapma7bEVm011796
Dmagna001693	5	Dapma7bEVm011411	99.4409	98.3333	K04615	K04615	1	scaffold_1	7189759	7194272	-	Name=Dmagna001693 | mapped_to_Xinb3=Dapma7bEVm011411
Dmagna001694	3							scaffold_1	7195545	7196795	-	Name=Dmagna001694
Dmagna001695	4	Dapma7bEVm011411	99.617	71		K04615		scaffold_1	7198301	7199209	-	Name=Dmagna001695 | mapped_to_Xinb3=Dapma7bEVm011411
Dmagna001696	4							scaffold_1	7201185	7205691	+	Name=Dmagna001696
Dmagna001697	5	Dapma7bEVm002804	99.2584	96.3571	K16184	K16184	1	scaffold_1	7206344	7208595	+	Name=Dmagna001697 | mapped_to_Xinb3=Dapma7bEVm002804
Dmagna001698	2							scaffold_1	7209228	7209728	+	Name=Dmagna001698
Dmagna001699	2	Dapma7bEVm013737	95.9511	80.8261				scaffold_1	7210847	7213426	+	Name=Dmagna001699 | mapped_to_Xinb3=Dapma7bEVm013737
Dmagna001700	2	Dapma7bEVm002703;Dapma7bEVm011491;Dapma7bEVm029508	93.3457	77		K13356;K01951		scaffold_1	7217893	7218646	+	Name=Dmagna001700 | mapped_to_Xinb3=Dapma7bEVm002703;Dapma7bEVm011491;Dapma7bEVm029508
Dmagna001701	5	Dapma7bEVm002122	99.2725	94.3636	K11492	K11492	1	scaffold_1	7219286	7224558	-	Name=Dmagna001701 | mapped_to_Xinb3=Dapma7bEVm002122
Dmagna001702	5	Dapma7bEVm002122;Dapma7bEVm005771	99.9314	93.5833	K02871	K11492;K02871	1	scaffold_1	7224753	7225630	+	Name=Dmagna001702 | mapped_to_Xinb3=Dapma7bEVm002122;Dapma7bEVm005771
Dmagna001703	5	Dapma7bEVm000487	99.4346	96.3333	K16944	K16944	1	scaffold_1	7226917	7233133	-	Name=Dmagna001703 | mapped_to_Xinb3=Dapma7bEVm000487
Dmagna001704	5	Dapma7bEVm003402	99.7217	100	K09427			scaffold_1	7234119	7236739	+	Name=Dmagna001704 | mapped_to_Xinb3=Dapma7bEVm003402
Dmagna001705	2							scaffold_1	7238692	7238968	+	Name=Dmagna001705
Dmagna001706	5	Dapma7bEVm010015	97.3798	95.6667	K12818	K12818	1	scaffold_1	7240094	7247468	-	Name=Dmagna001706 | mapped_to_Xinb3=Dapma7bEVm010015
Dmagna001707	5	Dapma7bEVm002394;Dapma7bEVm018628	99.801	96.2		K19327		scaffold_1	7248291	7249961	+	Name=Dmagna001707 | mapped_to_Xinb3=Dapma7bEVm002394;Dapma7bEVm018628
Dmagna001708	5	Dapma7bEVm018628;Dapma7bEVm029386	99.32	93.5	K19327	K19327;K03440	1	scaffold_1	7250429	7256421	-	Name=Dmagna001708 | mapped_to_Xinb3=Dapma7bEVm018628;Dapma7bEVm029386
Dmagna001709	5	Dapma7bEVm005078	99.9674	96.6364	K03353	K03353	1	scaffold_1	7256800	7259483	+	Name=Dmagna001709 | mapped_to_Xinb3=Dapma7bEVm005078
Dmagna001710	5	Dapma7bEVm003717;Dapma7bEVm005078	99.5696	100	K04496	K04496;K03353	1	scaffold_1	7259597	7263053	-	Name=Dmagna001710 | mapped_to_Xinb3=Dapma7bEVm003717;Dapma7bEVm005078
Dmagna001711	5	Dapma7bEVm011051	99.4096	97.5556	K18624	K18624	1	scaffold_1	7264268	7266016	+	Name=Dmagna001711 | mapped_to_Xinb3=Dapma7bEVm011051
Dmagna001712	5	Dapma7bEVm005074;Dapma7bEVm027958	99.8007	94.5	K15703	K15703	1	scaffold_1	7266169	7269041	-	Name=Dmagna001712 | mapped_to_Xinb3=Dapma7bEVm005074;Dapma7bEVm027958
Dmagna001713	4	Dapma7bEVm010427	99.2039	84.375				scaffold_1	7269750	7271338	-	Name=Dmagna001713 | mapped_to_Xinb3=Dapma7bEVm010427
Dmagna001714	3	Dapma7bEVm011775	99.1281	86.5				scaffold_1	7272373	7273016	+	Name=Dmagna001714 | mapped_to_Xinb3=Dapma7bEVm011775
Dmagna001715	5	Dapma7bEVm004122	99.5715	93.7619	K03107	K03107	1	scaffold_1	7273140	7275444	-	Name=Dmagna001715 | mapped_to_Xinb3=Dapma7bEVm004122
Dmagna001716	5	Dapma7bEVm002324;Dapma7bEVm003115	99.3334	97.5556	K09490	K07374;K09490	1	scaffold_1	7276436	7279082	+	Name=Dmagna001716 | mapped_to_Xinb3=Dapma7bEVm002324;Dapma7bEVm003115
Dmagna001717	5	Dapma7bEVm002324;Dapma7bEVm009691;Dapma7bEVm013647;Dapma7bEVm015055;Dapma7bEVm015056;Dapma7bEVm015317;Dapma7bEVm015407;Dapma7bEVm019268	93.1224	88.2857	K07374	K07374	1	scaffold_1	7280401	7282754	-	Name=Dmagna001717 | mapped_to_Xinb3=Dapma7bEVm002324;Dapma7bEVm009691;Dapma7bEVm013647;Dapma7bEVm015055;Dapma7bEVm015056;Dapma7bEVm015317;Dapma7bEVm015407;Dapma7bEVm019268
Dmagna001718	5	Dapma7bEVm004400;Dapma7bEVm005033	99.7033	98.5	K00599	K00599;K15690	1	scaffold_1	7283716	7286134	+	Name=Dmagna001718 | mapped_to_Xinb3=Dapma7bEVm004400;Dapma7bEVm005033
Dmagna001719	5	Dapma7bEVm005033	99.8017	98	K15690	K15690	1	scaffold_1	7286127	7290193	-	Name=Dmagna001719 | mapped_to_Xinb3=Dapma7bEVm005033
Dmagna001720	5	Dapma7bEVm004659	99.4726	93.5714				scaffold_1	7291072	7297430	+	Name=Dmagna001720 | mapped_to_Xinb3=Dapma7bEVm004659
Dmagna001721	5	Dapma7bEVm007041	99.6645	94	K04134	K04267	0	scaffold_1	7298817	7301920	+	Name=Dmagna001721 | mapped_to_Xinb3=Dapma7bEVm007041
Dmagna001722	5	Dapma7bEVm015222	99.3852	99	K04530	K04530	1	scaffold_1	7302883	7310263	+	Name=Dmagna001722 | mapped_to_Xinb3=Dapma7bEVm015222
Dmagna001723	5	Dapma7bEVm003203;Dapma7bEVm018454;Dapma7bEVm022712;Dapma7bEVm029186	88.8195	81.8462	K13356	K13356;K08852	1	scaffold_1	7311639	7315797	-	Name=Dmagna001723 | mapped_to_Xinb3=Dapma7bEVm003203;Dapma7bEVm018454;Dapma7bEVm022712;Dapma7bEVm029186
Dmagna001724	1	Dapma7bEVm003191;Dapma7bEVm003507;Dapma7bEVm008327;Dapma7bEVm011598;Dapma7bEVm012548;Dapma7bEVm017128;Dapma7bEVm018695;Dapma7bEVm023157;Dapma7bEVm030081	94.3451	86.5		K17960		scaffold_1	7317215	7317639	+	Name=Dmagna001724 | mapped_to_Xinb3=Dapma7bEVm003191;Dapma7bEVm003507;Dapma7bEVm008327;Dapma7bEVm011598;Dapma7bEVm012548;Dapma7bEVm017128;Dapma7bEVm018695;Dapma7bEVm023157;Dapma7bEVm030081
Dmagna001725	5	Dapma7bEVm007655	100	99	K00591	K00591	1	scaffold_1	7323137	7325356	+	Name=Dmagna001725 | mapped_to_Xinb3=Dapma7bEVm007655
Dmagna001726	5	Dapma7bEVm007506	99.4318	100	K18588	K18588	1	scaffold_1	7326018	7327183	-	Name=Dmagna001726 | mapped_to_Xinb3=Dapma7bEVm007506
Dmagna001727	4	Dapma7bEVm004775;Dapma7bEVm027935	98.9609	93	K24788	K24788	1	scaffold_1	7328282	7332301	-	Name=Dmagna001727 | mapped_to_Xinb3=Dapma7bEVm004775;Dapma7bEVm027935
Dmagna001728	2							scaffold_1	7332316	7333050	-	Name=Dmagna001728
Dmagna001729	5	Dapma7bEVm018463;Dapma7bEVm022718	99.307	94.5				scaffold_1	7333342	7337221	-	Name=Dmagna001729 | mapped_to_Xinb3=Dapma7bEVm018463;Dapma7bEVm022718
Dmagna001730	5	Dapma7bEVm018463	99.4255	98.125				scaffold_1	7337298	7345944	-	Name=Dmagna001730 | mapped_to_Xinb3=Dapma7bEVm018463
Dmagna001731	5	Dapma7bEVm011103	99.8517	91.7778	K12183	K12183	1	scaffold_1	7348848	7350912	+	Name=Dmagna001731 | mapped_to_Xinb3=Dapma7bEVm011103
Dmagna001732	5	Dapma7bEVm004056;Dapma7bEVm005370	98.7527	88.5227	K02940	K08576;K02940	1	scaffold_1	7350979	7352147	-	Name=Dmagna001732 | mapped_to_Xinb3=Dapma7bEVm004056;Dapma7bEVm005370
Dmagna001733	5	Dapma7bEVm011019	99.4753	98	K18757	K18757	1	scaffold_1	7352717	7358212	+	Name=Dmagna001733 | mapped_to_Xinb3=Dapma7bEVm011019
Dmagna001734	5	Dapma7bEVm005909	99.8556	97.8182	K18470	K18470	1	scaffold_1	7359190	7361728	-	Name=Dmagna001734 | mapped_to_Xinb3=Dapma7bEVm005909
Dmagna001735	5	Dapma7bEVm005833;Dapma7bEVm028038	99.7923	99.6				scaffold_1	7361888	7365165	+	Name=Dmagna001735 | mapped_to_Xinb3=Dapma7bEVm005833;Dapma7bEVm028038
Dmagna001736	5	Dapma7bEVm000575;Dapma7bEVm002797;Dapma7bEVm005833;Dapma7bEVm028038	94.7773	93.8621	K19788	K19788	1	scaffold_1	7365283	7367504	-	Name=Dmagna001736 | mapped_to_Xinb3=Dapma7bEVm000575;Dapma7bEVm002797;Dapma7bEVm005833;Dapma7bEVm028038
Dmagna001737	5	Dapma7bEVm000575;Dapma7bEVm002797;Dapma7bEVm005833;Dapma7bEVm028038	92.3041	92	K19788	K19788	1	scaffold_1	7372100	7373912	-	Name=Dmagna001737 | mapped_to_Xinb3=Dapma7bEVm000575;Dapma7bEVm002797;Dapma7bEVm005833;Dapma7bEVm028038
Dmagna001738	5	Dapma7bEVm028045	99.656	100	K14388	K14388	1	scaffold_1	7373959	7377644	-	Name=Dmagna001738 | mapped_to_Xinb3=Dapma7bEVm028045
Dmagna001739	5	Dapma7bEVm002646	99.265	94.4186	K14388	K14388	1	scaffold_1	7378142	7381179	-	Name=Dmagna001739 | mapped_to_Xinb3=Dapma7bEVm002646
Dmagna001740	2	Dapma7bEVm027188	99.457	79				scaffold_1	7381322	7381949	-	Name=Dmagna001740 | mapped_to_Xinb3=Dapma7bEVm027188
Dmagna001741	2							scaffold_1	7382376	7383251	+	Name=Dmagna001741
Dmagna001742	1							scaffold_1	7385521	7386813	-	Name=Dmagna001742
Dmagna001743	2							scaffold_1	7389495	7389750	-	Name=Dmagna001743
Dmagna001744	2							scaffold_1	7399013	7399447	+	Name=Dmagna001744
Dmagna001745	2							scaffold_1	7399765	7400553	+	Name=Dmagna001745
Dmagna001746	2							scaffold_1	7406322	7406717	+	Name=Dmagna001746
Dmagna001747	2							scaffold_1	7407306	7407727	-	Name=Dmagna001747
Dmagna001748	1							scaffold_1	7408610	7408988	-	Name=Dmagna001748
Dmagna001749	1							scaffold_1	7411545	7413399	-	Name=Dmagna001749
Dmagna001750	2							scaffold_1	7416023	7417015	+	Name=Dmagna001750
Dmagna001751	1							scaffold_1	7418826	7419809	+	Name=Dmagna001751
Dmagna001752	1							scaffold_1	7420849	7421240	+	Name=Dmagna001752
Dmagna001753	1							scaffold_1	7421530	7422264	-	Name=Dmagna001753
Dmagna001754	5	Dapma7bEVm003620	98.6685	94				scaffold_1	7423932	7430130	+	Name=Dmagna001754 | mapped_to_Xinb3=Dapma7bEVm003620
Dmagna001755	2							scaffold_1	7434762	7435677	-	Name=Dmagna001755
Dmagna001756	1							scaffold_1	7448346	7449654	+	Name=Dmagna001756
Dmagna001757	2							scaffold_1	7463396	7464038	+	Name=Dmagna001757
Dmagna001758	2	Dapma7bEVm011688;Dapma7bEVm011769;Dapma7bEVm012544;Dapma7bEVm016258;Dapma7bEVm016747;Dapma7bEVm022154;Dapma7bEVm022719	93.5267	89		K01951		scaffold_1	7464040	7464738	+	Name=Dmagna001758 | mapped_to_Xinb3=Dapma7bEVm011688;Dapma7bEVm011769;Dapma7bEVm012544;Dapma7bEVm016258;Dapma7bEVm016747;Dapma7bEVm022154;Dapma7bEVm022719
Dmagna001759	1							scaffold_1	7467801	7469576	+	Name=Dmagna001759
Dmagna001760	5	Dapma7bEVm004610	99.6295	99.5				scaffold_1	7473958	7477524	-	Name=Dmagna001760 | mapped_to_Xinb3=Dapma7bEVm004610
Dmagna001761	5	Dapma7bEVm002242	99.2934	94.8571	K14258	K14258	1	scaffold_1	7479651	7482475	+	Name=Dmagna001761 | mapped_to_Xinb3=Dapma7bEVm002242
Dmagna001762	2	Dapma7bEVm000573	99.8697	99		K24465		scaffold_1	7484473	7484874	+	Name=Dmagna001762 | mapped_to_Xinb3=Dapma7bEVm000573
Dmagna001763	5	Dapma7bEVm000573	99.4579	93.25	K24465	K24465	1	scaffold_1	7491571	7496313	+	Name=Dmagna001763 | mapped_to_Xinb3=Dapma7bEVm000573
Dmagna001764	5	Dapma7bEVm030378	99.248	99	K19619	K19619	1	scaffold_1	7496362	7498556	-	Name=Dmagna001764 | mapped_to_Xinb3=Dapma7bEVm030378
Dmagna001765	5	Dapma7bEVm002220	99.3388	96.0769	K07918	K07918	1	scaffold_1	7499590	7504278	+	Name=Dmagna001765 | mapped_to_Xinb3=Dapma7bEVm002220
Dmagna001766	5	Dapma7bEVm000348	99.371	96.5	K08834	K08834	1	scaffold_1	7504337	7514042	-	Name=Dmagna001766 | mapped_to_Xinb3=Dapma7bEVm000348
Dmagna001767	5	Dapma7bEVm000373	99.7448	95.7647				scaffold_1	7518304	7525153	-	Name=Dmagna001767 | mapped_to_Xinb3=Dapma7bEVm000373
Dmagna001768	5	Dapma7bEVm015471;Dapma7bEVm028998	100	99	K11270	K03943;K11270	1	scaffold_1	7527127	7528017	+	Name=Dmagna001768 | mapped_to_Xinb3=Dapma7bEVm015471;Dapma7bEVm028998
Dmagna001769	5	Dapma7bEVm015471;Dapma7bEVm028998	99.0345	87.8974	K03943	K03943;K11270	1	scaffold_1	7528025	7529350	-	Name=Dmagna001769 | mapped_to_Xinb3=Dapma7bEVm015471;Dapma7bEVm028998
Dmagna001770	5	Dapma7bEVm003491	99.7913	98	K11857	K11857	1	scaffold_1	7532189	7538187	+	Name=Dmagna001770 | mapped_to_Xinb3=Dapma7bEVm003491
Dmagna001771	5	Dapma7bEVm003578	99.8064	96.1842				scaffold_1	7538357	7542163	+	Name=Dmagna001771 | mapped_to_Xinb3=Dapma7bEVm003578
Dmagna001772	5	Dapma7bEVm006669	99.7861	100	K12181	K12181	1	scaffold_1	7542367	7543599	-	Name=Dmagna001772 | mapped_to_Xinb3=Dapma7bEVm006669
Dmagna001773	5	Dapma7bEVm010221	99.6937	97.5714	K24627	K24627	1	scaffold_1	7544107	7556899	+	Name=Dmagna001773 | mapped_to_Xinb3=Dapma7bEVm010221
Dmagna001774	3	Dapma7bEVm006131	88.395	98				scaffold_1	7557191	7559326	+	Name=Dmagna001774 | mapped_to_Xinb3=Dapma7bEVm006131
Dmagna001775	1							scaffold_1	7560439	7561865	+	Name=Dmagna001775
Dmagna001776	5	Dapma7bEVm009552;Dapma7bEVm010585	87.2137	90.6562	K15377	K15377	1	scaffold_1	7562065	7565820	+	Name=Dmagna001776 | mapped_to_Xinb3=Dapma7bEVm009552;Dapma7bEVm010585
Dmagna001777	1							scaffold_1	7567169	7568144	+	Name=Dmagna001777
Dmagna001778	1							scaffold_1	7568419	7568657	+	Name=Dmagna001778
Dmagna001779	4	Dapma7bEVm000305	99.4877	97		K24627		scaffold_1	7571154	7571716	+	Name=Dmagna001779 | mapped_to_Xinb3=Dapma7bEVm000305
Dmagna001780	5	Dapma7bEVm000305	99.5493	89.9211	K24627	K24627	1	scaffold_1	7575176	7581023	+	Name=Dmagna001780 | mapped_to_Xinb3=Dapma7bEVm000305
Dmagna001781	5	Dapma7bEVm005570	98.7836	94	K00012	K00012	1	scaffold_1	7581668	7583513	-	Name=Dmagna001781 | mapped_to_Xinb3=Dapma7bEVm005570
Dmagna001782	5	Dapma7bEVm004529;Dapma7bEVm007848	99.3928	95.2	K23552	K14951;K23552	1	scaffold_1	7584363	7585325	+	Name=Dmagna001782 | mapped_to_Xinb3=Dapma7bEVm004529;Dapma7bEVm007848
Dmagna001783	4	Dapma7bEVm004529	99.2027	92.7647	K14951	K14951	1	scaffold_1	7585526	7589737	+	Name=Dmagna001783 | mapped_to_Xinb3=Dapma7bEVm004529
Dmagna001784	5				K05313			scaffold_1	7590105	7592185	-	Name=Dmagna001784
Dmagna001785	5	Dapma7bEVm002637	99.3965	87.3529	K01176	K01176	1	scaffold_1	7592756	7596100	+	Name=Dmagna001785 | mapped_to_Xinb3=Dapma7bEVm002637
Dmagna001787	3							scaffold_1	7598027	7598586	-	Name=Dmagna001787
Dmagna001788	4							scaffold_1	7599032	7599768	+	Name=Dmagna001788
Dmagna001789	4							scaffold_1	7599890	7604260	-	Name=Dmagna001789
Dmagna001790	2							scaffold_1	7604586	7605942	+	Name=Dmagna001790
Dmagna001791	5	Dapma7bEVm005065	99.8929	99.3125	K24940	K24940	1	scaffold_1	7606771	7610889	-	Name=Dmagna001791 | mapped_to_Xinb3=Dapma7bEVm005065
Dmagna001792	5	Dapma7bEVm003152;Dapma7bEVm006379;Dapma7bEVm006987	99.9366	93.9231	K10739	K14388;K10739	1	scaffold_1	7611090	7612776	+	Name=Dmagna001792 | mapped_to_Xinb3=Dapma7bEVm003152;Dapma7bEVm006379;Dapma7bEVm006987
Dmagna001793	5	Dapma7bEVm003152;Dapma7bEVm006987	99.6312	100	K14388	K14388	1	scaffold_1	7612906	7615809	-	Name=Dmagna001793 | mapped_to_Xinb3=Dapma7bEVm003152;Dapma7bEVm006987
Dmagna001794	5	Dapma7bEVm003152	99.0286	95.9444	K14388	K14388	1	scaffold_1	7616718	7620464	-	Name=Dmagna001794 | mapped_to_Xinb3=Dapma7bEVm003152
Dmagna001795	4	Dapma7bEVm003152;Dapma7bEVm007398	98.9287	93.4286		K14388		scaffold_1	7620770	7621513	+	Name=Dmagna001795 | mapped_to_Xinb3=Dapma7bEVm003152;Dapma7bEVm007398
Dmagna001796	2							scaffold_1	7623466	7623875	-	Name=Dmagna001796
Dmagna001797	4	Dapma7bEVm005346	99.7461	94.75				scaffold_1	7624270	7625292	+	Name=Dmagna001797 | mapped_to_Xinb3=Dapma7bEVm005346
Dmagna001798	5	Dapma7bEVm027263	99.3573	88.5				scaffold_1	7627595	7631175	+	Name=Dmagna001798 | mapped_to_Xinb3=Dapma7bEVm027263
Dmagna001799	5	Dapma7bEVm004752;Dapma7bEVm027931	99.8517	87.4286	K11363	K11363	1	scaffold_1	7631326	7636760	-	Name=Dmagna001799 | mapped_to_Xinb3=Dapma7bEVm004752;Dapma7bEVm027931
Dmagna001800	5	Dapma7bEVm001972	99.8661	89.375	K01476	K01476	1	scaffold_1	7636853	7638760	+	Name=Dmagna001800 | mapped_to_Xinb3=Dapma7bEVm001972
Dmagna001801	4	Dapma7bEVm003846	99.7645	94.4	K18756			scaffold_1	7639167	7641118	+	Name=Dmagna001801 | mapped_to_Xinb3=Dapma7bEVm003846
Dmagna001802	5	Dapma7bEVm001690	99.4901	97.6154	K19021			scaffold_1	7639446	7650209	-	Name=Dmagna001802 | mapped_to_Xinb3=Dapma7bEVm001690
Dmagna001803	1							scaffold_1	7653605	7653894	-	Name=Dmagna001803
Dmagna001804	3							scaffold_1	7654461	7655894	-	Name=Dmagna001804
Dmagna001805	4							scaffold_1	7659707	7661818	-	Name=Dmagna001805
Dmagna001806	1							scaffold_1	7665217	7665560	+	Name=Dmagna001806
Dmagna001807	4	Dapma7bEVm001690	99.2813	82.5714				scaffold_1	7665423	7673092	-	Name=Dmagna001807 | mapped_to_Xinb3=Dapma7bEVm001690
Dmagna001808	1							scaffold_1	7672908	7673338	-	Name=Dmagna001808
Dmagna001809	5	Dapma7bEVm001690;Dapma7bEVm004435	99.458	90	K25417	K25417	1	scaffold_1	7675446	7676547	+	Name=Dmagna001809 | mapped_to_Xinb3=Dapma7bEVm001690;Dapma7bEVm004435
Dmagna001810	5	Dapma7bEVm002004	99.2297	99.6667				scaffold_1	7678837	7680733	-	Name=Dmagna001810 | mapped_to_Xinb3=Dapma7bEVm002004
Dmagna001811	5	Dapma7bEVm001075	99.6753	91.1				scaffold_1	7682578	7690613	-	Name=Dmagna001811 | mapped_to_Xinb3=Dapma7bEVm001075
Dmagna001812	2							scaffold_1	7690821	7691081	-	Name=Dmagna001812
Dmagna001813	5	Dapma7bEVm006867	99.732	99	K25191	K25191	1	scaffold_1	7691968	7693964	-	Name=Dmagna001813 | mapped_to_Xinb3=Dapma7bEVm006867
Dmagna001814	5	Dapma7bEVm003388	99.3158	100	K23679	K23679	1	scaffold_1	7694082	7696481	+	Name=Dmagna001814 | mapped_to_Xinb3=Dapma7bEVm003388
Dmagna001815	5	Dapma7bEVm003623	99.2658	91.6667				scaffold_1	7696305	7698983	-	Name=Dmagna001815 | mapped_to_Xinb3=Dapma7bEVm003623
Dmagna001816	5	Dapma7bEVm002754;Dapma7bEVm006316	99.3464	82.8				scaffold_1	7701022	7701856	+	Name=Dmagna001816 | mapped_to_Xinb3=Dapma7bEVm002754;Dapma7bEVm006316
Dmagna001817	4	Dapma7bEVm002754	99.46	82.5				scaffold_1	7702040	7704525	-	Name=Dmagna001817 | mapped_to_Xinb3=Dapma7bEVm002754
Dmagna001818	5	Dapma7bEVm000703	99.2466	88	K09495	K09495	1	scaffold_1	7704820	7707958	-	Name=Dmagna001818 | mapped_to_Xinb3=Dapma7bEVm000703
Dmagna001819	5	Dapma7bEVm002792	99.6789	92.1579	K04255	K04255	1	scaffold_1	7708258	7710163	+	Name=Dmagna001819 | mapped_to_Xinb3=Dapma7bEVm002792
Dmagna001820	5	Dapma7bEVm003315	99.945	100	K13344	K13344	1	scaffold_1	7710523	7711994	-	Name=Dmagna001820 | mapped_to_Xinb3=Dapma7bEVm003315
Dmagna001821	1							scaffold_1	7713571	7713988	-	Name=Dmagna001821
Dmagna001822	4	Dapma7bEVm008025	99.693	100	K09336	K09336	1	scaffold_1	7715866	7717068	-	Name=Dmagna001822 | mapped_to_Xinb3=Dapma7bEVm008025
Dmagna001823	5	Dapma7bEVm008025	98.8505	87		K09336		scaffold_1	7724165	7726288	-	Name=Dmagna001823 | mapped_to_Xinb3=Dapma7bEVm008025
Dmagna001824	3	Dapma7bEVm008025	99.637	98		K09336		scaffold_1	7729847	7731338	-	Name=Dmagna001824 | mapped_to_Xinb3=Dapma7bEVm008025
Dmagna001825	2	Dapma7bEVm008666	99.1437	85.3333				scaffold_1	7731657	7732807	+	Name=Dmagna001825 | mapped_to_Xinb3=Dapma7bEVm008666
Dmagna001826	2							scaffold_1	7737486	7737807	+	Name=Dmagna001826
Dmagna001827	2							scaffold_1	7738562	7738928	+	Name=Dmagna001827
Dmagna001828	4	Dapma7bEVm009956	99.2572	96				scaffold_1	7747297	7750913	+	Name=Dmagna001828 | mapped_to_Xinb3=Dapma7bEVm009956
Dmagna001829	4	Dapma7bEVm000611;Dapma7bEVm010676	89.9562	98.2258				scaffold_1	7753932	7761470	+	Name=Dmagna001829 | mapped_to_Xinb3=Dapma7bEVm000611;Dapma7bEVm010676
Dmagna001830	4	Dapma7bEVm008057	99.5398	96.8				scaffold_1	7763367	7765297	+	Name=Dmagna001830 | mapped_to_Xinb3=Dapma7bEVm008057
Dmagna001831	5	Dapma7bEVm007539	99.4756	99.6	K06268	K06268	1	scaffold_1	7768257	7769292	-	Name=Dmagna001831 | mapped_to_Xinb3=Dapma7bEVm007539
Dmagna001832	5	Dapma7bEVm012108;Dapma7bEVm028717	99.6934	85.7143	K08694	K08694	1	scaffold_1	7774865	7776391	-	Name=Dmagna001832 | mapped_to_Xinb3=Dapma7bEVm012108;Dapma7bEVm028717
Dmagna001833	5	Dapma7bEVm006214	99.4434	99.625	K10601	K10601	1	scaffold_1	7776799	7779178	+	Name=Dmagna001833 | mapped_to_Xinb3=Dapma7bEVm006214
Dmagna001834	5	Dapma7bEVm006214;Dapma7bEVm007707	99.3334	95.6	K17430	K10601;K17430	1	scaffold_1	7779345	7780342	-	Name=Dmagna001834 | mapped_to_Xinb3=Dapma7bEVm006214;Dapma7bEVm007707
Dmagna001835	5	Dapma7bEVm006861	98.9353	92.6667				scaffold_1	7781972	7788175	-	Name=Dmagna001835 | mapped_to_Xinb3=Dapma7bEVm006861
Dmagna001836	1							scaffold_1	7795023	7795770	+	Name=Dmagna001836
Dmagna001837	5	Dapma7bEVm015438	98.8293	92.3333	K20364	K20364	1	scaffold_1	7800954	7802646	+	Name=Dmagna001837 | mapped_to_Xinb3=Dapma7bEVm015438
Dmagna001838	5	Dapma7bEVm010571	99.3	93.5	K04908	K04908	1	scaffold_1	7805817	7815411	-	Name=Dmagna001838 | mapped_to_Xinb3=Dapma7bEVm010571
Dmagna001839	5	Dapma7bEVm010571	99.888	84	K04908	K04908	1	scaffold_1	7818166	7822816	-	Name=Dmagna001839 | mapped_to_Xinb3=Dapma7bEVm010571
Dmagna001840	3							scaffold_1	7827009	7829132	+	Name=Dmagna001840
Dmagna001841	5	Dapma7bEVm000482	99.2528	98.4	K12822	K12822	1	scaffold_1	7829968	7834058	+	Name=Dmagna001841 | mapped_to_Xinb3=Dapma7bEVm000482
Dmagna001842	5	Dapma7bEVm000482;Dapma7bEVm008466	99.7971	100	K22072	K12822;K22072	1	scaffold_1	7834037	7834717	-	Name=Dmagna001842 | mapped_to_Xinb3=Dapma7bEVm000482;Dapma7bEVm008466
Dmagna001843	5	Dapma7bEVm003240	98.9239	91.7885	K00658	K00658	1	scaffold_1	7834896	7837395	+	Name=Dmagna001843 | mapped_to_Xinb3=Dapma7bEVm003240
Dmagna001844	2							scaffold_1	7838695	7839838	+	Name=Dmagna001844
Dmagna001845	2							scaffold_1	7846228	7849430	+	Name=Dmagna001845
Dmagna001846	2							scaffold_1	7855071	7855469	-	Name=Dmagna001846
Dmagna001847	2							scaffold_1	7871365	7872536	+	Name=Dmagna001847
Dmagna001848	5	Dapma7bEVm006180	99.115	96	K20211	K20211	1	scaffold_1	7872906	7878504	+	Name=Dmagna001848 | mapped_to_Xinb3=Dapma7bEVm006180
Dmagna001849	5	Dapma7bEVm003855	99.5884	96.2308	K10158	K10158	1	scaffold_1	7880238	7882106	-	Name=Dmagna001849 | mapped_to_Xinb3=Dapma7bEVm003855
Dmagna001850	5	Dapma7bEVm008199	99.815	92				scaffold_1	7888563	7889213	+	Name=Dmagna001850 | mapped_to_Xinb3=Dapma7bEVm008199
Dmagna001851	5	Dapma7bEVm007487;Dapma7bEVm028858	98.6887	91.6667				scaffold_1	7889830	7890531	+	Name=Dmagna001851 | mapped_to_Xinb3=Dapma7bEVm007487;Dapma7bEVm028858
Dmagna001852	1							scaffold_1	7890744	7891142	+	Name=Dmagna001852
Dmagna001853	5	Dapma7bEVm006717	99.6207	91.1111	K08705	K08705	1	scaffold_1	7894509	7899869	-	Name=Dmagna001853 | mapped_to_Xinb3=Dapma7bEVm006717
Dmagna001854	2							scaffold_1	7900095	7902930	-	Name=Dmagna001854
Dmagna001855	1							scaffold_1	7905345	7905875	+	Name=Dmagna001855
Dmagna001856	5	Dapma7bEVm002967	99.66	99.25	K19721	K19721	1	scaffold_1	7911580	7920671	-	Name=Dmagna001856 | mapped_to_Xinb3=Dapma7bEVm002967
Dmagna001857	2	Dapma7bEVm016584	99.376	91				scaffold_1	7922600	7923446	-	Name=Dmagna001857 | mapped_to_Xinb3=Dapma7bEVm016584
Dmagna001858	5	Dapma7bEVm004102	99.8484	95.7143	K09583	K09583	1	scaffold_1	7924082	7927328	-	Name=Dmagna001858 | mapped_to_Xinb3=Dapma7bEVm004102
Dmagna001859	5	Dapma7bEVm008287	99.293	93.1667				scaffold_1	7928574	7929078	+	Name=Dmagna001859 | mapped_to_Xinb3=Dapma7bEVm008287
Dmagna001860	5	Dapma7bEVm005189	99.84	100	K11416	K11416	1	scaffold_1	7930209	7932364	+	Name=Dmagna001860 | mapped_to_Xinb3=Dapma7bEVm005189
Dmagna001861	5	Dapma7bEVm000951	99.3644	96.75				scaffold_1	7933663	7935965	+	Name=Dmagna001861 | mapped_to_Xinb3=Dapma7bEVm000951
Dmagna001862	5	Dapma7bEVm010749;Dapma7bEVm011173;Dapma7bEVm011174	96.3255	94.7619				scaffold_1	7937103	7940699	+	Name=Dmagna001862 | mapped_to_Xinb3=Dapma7bEVm010749;Dapma7bEVm011173;Dapma7bEVm011174
Dmagna001863	5	Dapma7bEVm001089	99.4493	95.1667	K20358	K20358	1	scaffold_1	7941738	7944891	+	Name=Dmagna001863 | mapped_to_Xinb3=Dapma7bEVm001089
Dmagna001864	5	Dapma7bEVm000406	99.6658	95.52	K17935	K17935	1	scaffold_1	7947061	7949466	+	Name=Dmagna001864 | mapped_to_Xinb3=Dapma7bEVm000406
Dmagna001865	5	Dapma7bEVm005708;Dapma7bEVm005709	98.9163	90.6667				scaffold_1	7949712	7950670	+	Name=Dmagna001865 | mapped_to_Xinb3=Dapma7bEVm005708;Dapma7bEVm005709
Dmagna001866	5	Dapma7bEVm005709;Dapma7bEVm008475	99.787	100	K03671	K03671	1	scaffold_1	7950620	7951564	-	Name=Dmagna001866 | mapped_to_Xinb3=Dapma7bEVm005709;Dapma7bEVm008475
Dmagna001867	5	Dapma7bEVm009315	100	94	K23402	K23402	1	scaffold_1	7951785	7952177	+	Name=Dmagna001867 | mapped_to_Xinb3=Dapma7bEVm009315
Dmagna001868	5	Dapma7bEVm003798	99.535	90.5714	K02257	K02257	1	scaffold_1	7952250	7954217	-	Name=Dmagna001868 | mapped_to_Xinb3=Dapma7bEVm003798
Dmagna001869	5	Dapma7bEVm002784	99.5956	91.4286	K08716	K08716	1	scaffold_1	7955222	7957620	+	Name=Dmagna001869 | mapped_to_Xinb3=Dapma7bEVm002784
Dmagna001870	5	Dapma7bEVm000292	99.8526	98.0222	K02542	K02542	1	scaffold_1	7958206	7961251	-	Name=Dmagna001870 | mapped_to_Xinb3=Dapma7bEVm000292
Dmagna001871	4	Dapma7bEVm007811	99.171	97				scaffold_1	7961802	7963177	+	Name=Dmagna001871 | mapped_to_Xinb3=Dapma7bEVm007811
Dmagna001872	3	Dapma7bEVm007245	99.833	100				scaffold_1	7962832	7966127	-	Name=Dmagna001872 | mapped_to_Xinb3=Dapma7bEVm007245
Dmagna001873	4	Dapma7bEVm027246	99.3091	94.8889				scaffold_1	7965857	7970293	-	Name=Dmagna001873 | mapped_to_Xinb3=Dapma7bEVm027246
Dmagna001874	5	Dapma7bEVm010993	99.246	100	K24687	K24687	1	scaffold_1	7973067	7973940	+	Name=Dmagna001874 | mapped_to_Xinb3=Dapma7bEVm010993
Dmagna001875	4	Dapma7bEVm006843	99.644	85.75				scaffold_1	7974841	7976309	-	Name=Dmagna001875 | mapped_to_Xinb3=Dapma7bEVm006843
Dmagna001876	5				K11266			scaffold_1	7976549	7984559	+	Name=Dmagna001876
Dmagna001877	5	Dapma7bEVm002125;Dapma7bEVm005266	99.9495	87.52	K17095	K14326	0	scaffold_1	7985174	7987984	+	Name=Dmagna001877 | mapped_to_Xinb3=Dapma7bEVm002125;Dapma7bEVm005266
Dmagna001878	5	Dapma7bEVm002125	99.9019	98.2222	K14326	K14326	1	scaffold_1	7989216	7993388	+	Name=Dmagna001878 | mapped_to_Xinb3=Dapma7bEVm002125
Dmagna001879	2	Dapma7bEVm008956;Dapma7bEVm015692	98.7541	90.5				scaffold_1	7995214	7996142	+	Name=Dmagna001879 | mapped_to_Xinb3=Dapma7bEVm008956;Dapma7bEVm015692
Dmagna001880	3	Dapma7bEVm010673;Dapma7bEVm011849;Dapma7bEVm011850;Dapma7bEVm011884;Dapma7bEVm012175;Dapma7bEVm012502;Dapma7bEVm012751;Dapma7bEVm016700;Dapma7bEVm018760;Dapma7bEVm018928;Dapma7bEVm020942;Dapma7bEVm028995;Dapma7bEVm029039	89.4268	80.8065				scaffold_1	7997887	7998805	-	Name=Dmagna001880 | mapped_to_Xinb3=Dapma7bEVm010673;Dapma7bEVm011849;Dapma7bEVm011850;Dapma7bEVm011884;Dapma7bEVm012175;Dapma7bEVm012502;Dapma7bEVm012751;Dapma7bEVm016700;Dapma7bEVm018760;Dapma7bEVm018928;Dapma7bEVm020942;Dapma7bEVm028995;Dapma7bEVm029039
Dmagna001881	2	Dapma7bEVm007967;Dapma7bEVm011850;Dapma7bEVm018760;Dapma7bEVm029278	93.5953	78.6				scaffold_1	7998854	7999568	-	Name=Dmagna001881 | mapped_to_Xinb3=Dapma7bEVm007967;Dapma7bEVm011850;Dapma7bEVm018760;Dapma7bEVm029278
Dmagna001882	3							scaffold_1	8001107	8003568	-	Name=Dmagna001882
Dmagna001883	2	Dapma7bEVm011596;Dapma7bEVm012854;Dapma7bEVm012879;Dapma7bEVm013876;Dapma7bEVm028802;Dapma7bEVm029280;Dapma7bEVm029281;Dapma7bEVm029661;Dapma7bEVm030643	95.5285	81				scaffold_1	8004372	8004859	-	Name=Dmagna001883 | mapped_to_Xinb3=Dapma7bEVm011596;Dapma7bEVm012854;Dapma7bEVm012879;Dapma7bEVm013876;Dapma7bEVm028802;Dapma7bEVm029280;Dapma7bEVm029281;Dapma7bEVm029661;Dapma7bEVm030643
Dmagna001884	5	Dapma7bEVm003683	99.9917	96.4167	K15175	K15175	1	scaffold_1	8005989	8008501	-	Name=Dmagna001884 | mapped_to_Xinb3=Dapma7bEVm003683
Dmagna001885	5	Dapma7bEVm002276;Dapma7bEVm027690	98.2789	98.6667	K12175	K12175	1	scaffold_1	8009584	8012287	+	Name=Dmagna001885 | mapped_to_Xinb3=Dapma7bEVm002276;Dapma7bEVm027690
Dmagna001886	5	Dapma7bEVm010361	99.3202	95.6667				scaffold_1	8012463	8021102	-	Name=Dmagna001886 | mapped_to_Xinb3=Dapma7bEVm010361
Dmagna001887	1	Dapma7bEVm010361	98.077	70				scaffold_1	8021411	8022222	-	Name=Dmagna001887 | mapped_to_Xinb3=Dapma7bEVm010361
Dmagna001888	1							scaffold_1	8032097	8032889	-	Name=Dmagna001888
Dmagna001889	2							scaffold_1	8033892	8034653	+	Name=Dmagna001889
Dmagna001890	5	Dapma7bEVm007513	100	94				scaffold_1	8034879	8036624	+	Name=Dmagna001890 | mapped_to_Xinb3=Dapma7bEVm007513
Dmagna001891	4	Dapma7bEVm003750	99.7979	87.8571	K11214	K11214	1	scaffold_1	8038384	8040310	+	Name=Dmagna001891 | mapped_to_Xinb3=Dapma7bEVm003750
Dmagna001892	5	Dapma7bEVm004532	99.4433	94.5714	K03165	K03165	1	scaffold_1	8040568	8044667	+	Name=Dmagna001892 | mapped_to_Xinb3=Dapma7bEVm004532
Dmagna001893	4							scaffold_1	8045070	8047526	+	Name=Dmagna001893
Dmagna001894	5	Dapma7bEVm018407	88.323	89.9333				scaffold_1	8048230	8050516	+	Name=Dmagna001894 | mapped_to_Xinb3=Dapma7bEVm018407
Dmagna001895	5	Dapma7bEVm018407;Dapma7bEVm022722	98.8427	93.9167				scaffold_1	8051159	8053344	+	Name=Dmagna001895 | mapped_to_Xinb3=Dapma7bEVm018407;Dapma7bEVm022722
Dmagna001896	4	Dapma7bEVm001245	98.2526	96.6667				scaffold_1	8053634	8056218	+	Name=Dmagna001896 | mapped_to_Xinb3=Dapma7bEVm001245
Dmagna001897	5	Dapma7bEVm018459	97.3864	99.0476				scaffold_1	8057744	8060959	+	Name=Dmagna001897 | mapped_to_Xinb3=Dapma7bEVm018459
Dmagna001898	5	Dapma7bEVm022723	99.4253	87.25				scaffold_1	8061295	8062781	+	Name=Dmagna001898 | mapped_to_Xinb3=Dapma7bEVm022723
Dmagna001899	5	Dapma7bEVm000758	99.2	89.6667				scaffold_1	8063268	8065595	+	Name=Dmagna001899 | mapped_to_Xinb3=Dapma7bEVm000758
Dmagna001900	5	Dapma7bEVm001252;Dapma7bEVm002404	98.6198	90.5455				scaffold_1	8067248	8069660	+	Name=Dmagna001900 | mapped_to_Xinb3=Dapma7bEVm001252;Dapma7bEVm002404
Dmagna001901	5	Dapma7bEVm001252;Dapma7bEVm002404	97.5179	92.3438				scaffold_1	8069834	8072551	+	Name=Dmagna001901 | mapped_to_Xinb3=Dapma7bEVm001252;Dapma7bEVm002404
Dmagna001902	5	Dapma7bEVm001554	98.5247	94.3333				scaffold_1	8073117	8075460	+	Name=Dmagna001902 | mapped_to_Xinb3=Dapma7bEVm001554
Dmagna001903	5	Dapma7bEVm004390	98.753	93.75				scaffold_1	8076479	8077644	+	Name=Dmagna001903 | mapped_to_Xinb3=Dapma7bEVm004390
Dmagna001904	4	Dapma7bEVm004390	96.6692	86.8				scaffold_1	8077764	8078639	+	Name=Dmagna001904 | mapped_to_Xinb3=Dapma7bEVm004390
Dmagna001905	2							scaffold_1	8081124	8081587	-	Name=Dmagna001905
Dmagna001906	1							scaffold_1	8083189	8084119	+	Name=Dmagna001906
Dmagna001907	1							scaffold_1	8084894	8085542	+	Name=Dmagna001907
Dmagna001908	1							scaffold_1	8090603	8090941	-	Name=Dmagna001908
Dmagna001909	2							scaffold_1	8094024	8094819	+	Name=Dmagna001909
Dmagna001910	4	Dapma7bEVm007443;Dapma7bEVm028154	99.802	77.5		K09207		scaffold_1	8098171	8101253	-	Name=Dmagna001910 | mapped_to_Xinb3=Dapma7bEVm007443;Dapma7bEVm028154
Dmagna001911	1							scaffold_1	8101616	8102950	-	Name=Dmagna001911
Dmagna001912	5	Dapma7bEVm006520	99.7658	97.6	K18584	K18584	1	scaffold_1	8107323	8111119	-	Name=Dmagna001912 | mapped_to_Xinb3=Dapma7bEVm006520
Dmagna001913	5	Dapma7bEVm005928	99.5813	86.9				scaffold_1	8112218	8114638	+	Name=Dmagna001913 | mapped_to_Xinb3=Dapma7bEVm005928
Dmagna001914	2	Dapma7bEVm005928	98.857	89				scaffold_1	8114958	8115342	-	Name=Dmagna001914 | mapped_to_Xinb3=Dapma7bEVm005928
Dmagna001915	4	Dapma7bEVm000885	99.5209	81.3846	K17987			scaffold_1	8115618	8118541	+	Name=Dmagna001915 | mapped_to_Xinb3=Dapma7bEVm000885
Dmagna001916	5	Dapma7bEVm006270	99.845	100	K19383	K19383	1	scaffold_1	8119228	8122971	-	Name=Dmagna001916 | mapped_to_Xinb3=Dapma7bEVm006270
Dmagna001917	2							scaffold_1	8126725	8127321	-	Name=Dmagna001917
Dmagna001918	5	Dapma7bEVm005110	99.712	100	K08149	K08149	1	scaffold_1	8127192	8129459	-	Name=Dmagna001918 | mapped_to_Xinb3=Dapma7bEVm005110
Dmagna001919	1							scaffold_1	8133825	8134520	-	Name=Dmagna001919
Dmagna001920	5	Dapma7bEVm004552	99.6588	96.2				scaffold_1	8141180	8145140	+	Name=Dmagna001920 | mapped_to_Xinb3=Dapma7bEVm004552
Dmagna001921	1							scaffold_1	8150068	8150901	-	Name=Dmagna001921
Dmagna001922	1							scaffold_1	8152547	8153343	-	Name=Dmagna001922
Dmagna001923	2							scaffold_1	8156100	8157658	-	Name=Dmagna001923
Dmagna001924	2							scaffold_1	8161627	8162465	-	Name=Dmagna001924
Dmagna001925	5	Dapma7bEVm011570	99.555	89.3333	K07877	K07877	1	scaffold_1	8166297	8167184	-	Name=Dmagna001925 | mapped_to_Xinb3=Dapma7bEVm011570
Dmagna001926	5	Dapma7bEVm005505	99.5987	95.3125	K19603	K19603	1	scaffold_1	8168149	8173181	-	Name=Dmagna001926 | mapped_to_Xinb3=Dapma7bEVm005505
Dmagna001927	1							scaffold_1	8173331	8173757	+	Name=Dmagna001927
Dmagna001928	5	Dapma7bEVm006976	99.548	98				scaffold_1	8174499	8178103	-	Name=Dmagna001928 | mapped_to_Xinb3=Dapma7bEVm006976
Dmagna001929	2	Dapma7bEVm024781	98.7015	74				scaffold_1	8178475	8180054	-	Name=Dmagna001929 | mapped_to_Xinb3=Dapma7bEVm024781
Dmagna001930	3	Dapma7bEVm006976	99.588	79				scaffold_1	8181803	8182111	-	Name=Dmagna001930 | mapped_to_Xinb3=Dapma7bEVm006976
Dmagna001931	5	Dapma7bEVm003436	99.6022	94.8	K10749	K10749	1	scaffold_1	8186137	8187157	-	Name=Dmagna001931 | mapped_to_Xinb3=Dapma7bEVm003436
Dmagna001932	4	Dapma7bEVm003782	99.5978	100				scaffold_1	8187506	8189621	-	Name=Dmagna001932 | mapped_to_Xinb3=Dapma7bEVm003782
Dmagna001933	5	Dapma7bEVm003994	99.6648	93.4444	K13185	K13185	1	scaffold_1	8189652	8194382	+	Name=Dmagna001933 | mapped_to_Xinb3=Dapma7bEVm003994
Dmagna001934	5	Dapma7bEVm004793	99.9737	99.1429				scaffold_1	8194359	8196854	-	Name=Dmagna001934 | mapped_to_Xinb3=Dapma7bEVm004793
Dmagna001935	4	Dapma7bEVm002416	99.8191	91.5882	K13355	K13355	1	scaffold_1	8198124	8201367	+	Name=Dmagna001935 | mapped_to_Xinb3=Dapma7bEVm002416
Dmagna001936	5	Dapma7bEVm005828	99.7409	100	K08653	K08653	1	scaffold_1	8203145	8207925	+	Name=Dmagna001936 | mapped_to_Xinb3=Dapma7bEVm005828
Dmagna001937	5	Dapma7bEVm003043	99.3768	91.6				scaffold_1	8215909	8229303	-	Name=Dmagna001937 | mapped_to_Xinb3=Dapma7bEVm003043
Dmagna001938	4	Dapma7bEVm003043	99.3318	71				scaffold_1	8234072	8235532	-	Name=Dmagna001938 | mapped_to_Xinb3=Dapma7bEVm003043
Dmagna001939	1							scaffold_1	8240376	8240703	+	Name=Dmagna001939
Dmagna001940	1							scaffold_1	8242226	8242629	+	Name=Dmagna001940
Dmagna001941	1							scaffold_1	8242870	8243186	-	Name=Dmagna001941
Dmagna001942	2							scaffold_1	8250883	8251424	-	Name=Dmagna001942
Dmagna001943	1							scaffold_1	8251998	8252554	+	Name=Dmagna001943
Dmagna001944	1	Dapma7bEVm026537	95.455	100				scaffold_1	8255707	8256203	+	Name=Dmagna001944 | mapped_to_Xinb3=Dapma7bEVm026537
Dmagna001945	2							scaffold_1	8256548	8257503	-	Name=Dmagna001945
Dmagna001946	1							scaffold_1	8261385	8261700	-	Name=Dmagna001946
Dmagna001947	5	Dapma7bEVm006967	99.2681	91.1429	K05843	K05843	1	scaffold_1	8271045	8281698	-	Name=Dmagna001947 | mapped_to_Xinb3=Dapma7bEVm006967
Dmagna001948	2							scaffold_1	8285705	8286485	-	Name=Dmagna001948
Dmagna001949	5	Dapma7bEVm009941	99.2284	96.1429	K20353	K20353	1	scaffold_1	8293374	8304230	-	Name=Dmagna001949 | mapped_to_Xinb3=Dapma7bEVm009941
Dmagna001950	5	Dapma7bEVm010003	99.8037	100	K08517	K08517	1	scaffold_1	8304550	8305871	+	Name=Dmagna001950 | mapped_to_Xinb3=Dapma7bEVm010003
Dmagna001951	5	Dapma7bEVm019172	99.213	100	K10409	K10409	1	scaffold_1	8306072	8309373	+	Name=Dmagna001951 | mapped_to_Xinb3=Dapma7bEVm019172
Dmagna001952	5	Dapma7bEVm003341	98.8348	93.1	K01365	K01365	1	scaffold_1	8309452	8311544	-	Name=Dmagna001952 | mapped_to_Xinb3=Dapma7bEVm003341
Dmagna001953	4	Dapma7bEVm018621;Dapma7bEVm022725	98.85	91				scaffold_1	8312336	8313686	+	Name=Dmagna001953 | mapped_to_Xinb3=Dapma7bEVm018621;Dapma7bEVm022725
Dmagna001954	4							scaffold_1	8314861	8315258	-	Name=Dmagna001954
Dmagna001955	5	Dapma7bEVm010003	97.3663	100	K08517	K08517	1	scaffold_1	8316488	8318536	+	Name=Dmagna001955 | mapped_to_Xinb3=Dapma7bEVm010003
Dmagna001956	3							scaffold_1	8320286	8321676	-	Name=Dmagna001956
Dmagna001957	3	Dapma7bEVm018487	99.1975	88		K08112		scaffold_1	8323128	8323376	+	Name=Dmagna001957 | mapped_to_Xinb3=Dapma7bEVm018487
Dmagna001958	4	Dapma7bEVm018621	100	100				scaffold_1	8323891	8325346	+	Name=Dmagna001958 | mapped_to_Xinb3=Dapma7bEVm018621
Dmagna001959	5	Dapma7bEVm003629	99.889	95.625	K11463	K11463	1	scaffold_1	8327044	8330141	+	Name=Dmagna001959 | mapped_to_Xinb3=Dapma7bEVm003629
Dmagna001960	5	Dapma7bEVm007163	99.5525	100				scaffold_1	8330174	8331360	-	Name=Dmagna001960 | mapped_to_Xinb3=Dapma7bEVm007163
Dmagna001961	5	Dapma7bEVm001053	99.8389	95	K25639	K25639	1	scaffold_1	8331616	8336436	+	Name=Dmagna001961 | mapped_to_Xinb3=Dapma7bEVm001053
Dmagna001962	5	Dapma7bEVm001053;Dapma7bEVm010500;Dapma7bEVm022556	100	96.875	K17419	K25639;K17419	1	scaffold_1	8336750	8338368	-	Name=Dmagna001962 | mapped_to_Xinb3=Dapma7bEVm001053;Dapma7bEVm010500;Dapma7bEVm022556
Dmagna001963	3	Dapma7bEVm000723	99.1465	82.1176		K14689		scaffold_1	8339039	8339707	+	Name=Dmagna001963 | mapped_to_Xinb3=Dapma7bEVm000723
Dmagna001964	5	Dapma7bEVm011898	99.433	99	K11471	K11471	1	scaffold_1	8341496	8346512	+	Name=Dmagna001964 | mapped_to_Xinb3=Dapma7bEVm011898
Dmagna001965	5	Dapma7bEVm006821	98.7138	91.8				scaffold_1	8346597	8348356	+	Name=Dmagna001965 | mapped_to_Xinb3=Dapma7bEVm006821
Dmagna001966	2							scaffold_1	8348881	8350221	+	Name=Dmagna001966
Dmagna001967	2							scaffold_1	8352478	8352772	-	Name=Dmagna001967
Dmagna001968	1							scaffold_1	8357470	8358647	+	Name=Dmagna001968
Dmagna001969	1							scaffold_1	8364433	8365266	+	Name=Dmagna001969
Dmagna001970	5	Dapma7bEVm009606	99.7508	94.375	K14427	K14427	1	scaffold_1	8366851	8377625	+	Name=Dmagna001970 | mapped_to_Xinb3=Dapma7bEVm009606
Dmagna001971	1							scaffold_1	8378382	8378797	+	Name=Dmagna001971
Dmagna001972	5	Dapma7bEVm009983;Dapma7bEVm012276;Dapma7bEVm019705;Dapma7bEVm019757;Dapma7bEVm028280;Dapma7bEVm029144	97.8731	89.8889		K23209		scaffold_1	8380490	8380982	+	Name=Dmagna001972 | mapped_to_Xinb3=Dapma7bEVm009983;Dapma7bEVm012276;Dapma7bEVm019705;Dapma7bEVm019757;Dapma7bEVm028280;Dapma7bEVm029144
Dmagna001973	2							scaffold_1	8385602	8386140	+	Name=Dmagna001973
Dmagna001974	1							scaffold_1	8393390	8393640	-	Name=Dmagna001974
Dmagna001975	1							scaffold_1	8396986	8398208	+	Name=Dmagna001975
Dmagna001976	1							scaffold_1	8399922	8400273	-	Name=Dmagna001976
Dmagna001977	1							scaffold_1	8400444	8400906	+	Name=Dmagna001977
Dmagna001978	4	Dapma7bEVm004625	98.7484	95.875				scaffold_1	8403929	8410779	+	Name=Dmagna001978 | mapped_to_Xinb3=Dapma7bEVm004625
Dmagna001979	4	Dapma7bEVm008122;Dapma7bEVm028199	98.582	99.6667	K08491	K08491	1	scaffold_1	8414079	8415672	-	Name=Dmagna001979 | mapped_to_Xinb3=Dapma7bEVm008122;Dapma7bEVm028199
Dmagna001980	3	Dapma7bEVm007350	91.1905	100				scaffold_1	8423244	8424550	-	Name=Dmagna001980 | mapped_to_Xinb3=Dapma7bEVm007350
Dmagna001981	5	Dapma7bEVm002054	99.8911	95.3571	K14396	K14396	1	scaffold_1	8426036	8427669	-	Name=Dmagna001981 | mapped_to_Xinb3=Dapma7bEVm002054
Dmagna001982	5	Dapma7bEVm003834	99.7954	99.1111	K19370	K19370	1	scaffold_1	8428102	8430098	-	Name=Dmagna001982 | mapped_to_Xinb3=Dapma7bEVm003834
Dmagna001983	4	Dapma7bEVm003477	99.666	98.25	K24816	K24816	1	scaffold_1	8430795	8437126	-	Name=Dmagna001983 | mapped_to_Xinb3=Dapma7bEVm003477
Dmagna001984	5	Dapma7bEVm007844	100	82.6				scaffold_1	8437712	8438945	+	Name=Dmagna001984 | mapped_to_Xinb3=Dapma7bEVm007844
Dmagna001985	5	Dapma7bEVm001031;Dapma7bEVm003425	99.3667	80.3333		K12874		scaffold_1	8439347	8440947	-	Name=Dmagna001985 | mapped_to_Xinb3=Dapma7bEVm001031;Dapma7bEVm003425
Dmagna001986	5	Dapma7bEVm011647	99.4622	95.1667				scaffold_1	8441554	8443266	+	Name=Dmagna001986 | mapped_to_Xinb3=Dapma7bEVm011647
Dmagna001987	5	Dapma7bEVm005751;Dapma7bEVm011647	99.5228	99.9167				scaffold_1	8443642	8444271	-	Name=Dmagna001987 | mapped_to_Xinb3=Dapma7bEVm005751;Dapma7bEVm011647
Dmagna001988	5	Dapma7bEVm006171	99.6407	100	K22870	K22870	1	scaffold_1	8445477	8450856	-	Name=Dmagna001988 | mapped_to_Xinb3=Dapma7bEVm006171
Dmagna001989	1							scaffold_1	8451135	8452983	-	Name=Dmagna001989
Dmagna001990	1							scaffold_1	8454937	8455186	-	Name=Dmagna001990
Dmagna001991	3	Dapma7bEVm006171	99.3587	88		K22870		scaffold_1	8466567	8467756	-	Name=Dmagna001991 | mapped_to_Xinb3=Dapma7bEVm006171
Dmagna001992	5	Dapma7bEVm000340;Dapma7bEVm003830;Dapma7bEVm006171	99.2086	92.6429	K23164	K06271;K23164;K22870	1	scaffold_1	8468425	8470133	+	Name=Dmagna001992 | mapped_to_Xinb3=Dapma7bEVm000340;Dapma7bEVm003830;Dapma7bEVm006171
Dmagna001993	5	Dapma7bEVm000340;Dapma7bEVm022726	99.7116	92.6774	K06271	K06271	1	scaffold_1	8470233	8487677	-	Name=Dmagna001993 | mapped_to_Xinb3=Dapma7bEVm000340;Dapma7bEVm022726
Dmagna001994	1							scaffold_1	8488026	8489007	+	Name=Dmagna001994
Dmagna001995	5	Dapma7bEVm004191	99.272	99.9	K10080	K10080	1	scaffold_1	8505730	8508913	-	Name=Dmagna001995 | mapped_to_Xinb3=Dapma7bEVm004191
Dmagna001996	2	Dapma7bEVm003515;Dapma7bEVm007121	99.5715	93.25		K12168;K23879		scaffold_1	8509395	8509951	+	Name=Dmagna001996 | mapped_to_Xinb3=Dapma7bEVm003515;Dapma7bEVm007121
Dmagna001997	5	Dapma7bEVm003515	99.7375	98.5	K12168	K12168	1	scaffold_1	8510194	8516330	-	Name=Dmagna001997 | mapped_to_Xinb3=Dapma7bEVm003515
Dmagna001998	5	Dapma7bEVm018590	99.547	99.5	K06972	K06972	1	scaffold_1	8516619	8519765	+	Name=Dmagna001998 | mapped_to_Xinb3=Dapma7bEVm018590
Dmagna001999	5	Dapma7bEVm002879	99.1373	83.3333	K00365	K00365	1	scaffold_1	8521684	8523766	+	Name=Dmagna001999 | mapped_to_Xinb3=Dapma7bEVm002879
Dmagna002000	5	Dapma7bEVm004204	99.4775	98.5455	K01556	K01556	1	scaffold_1	8525087	8527441	+	Name=Dmagna002000 | mapped_to_Xinb3=Dapma7bEVm004204
Dmagna002001	3	Dapma7bEVm012706	98.6586	91.6				scaffold_1	8528093	8528832	-	Name=Dmagna002001 | mapped_to_Xinb3=Dapma7bEVm012706
Dmagna002002	5	Dapma7bEVm010918	99.6218	92.8636				scaffold_1	8530838	8536119	-	Name=Dmagna002002 | mapped_to_Xinb3=Dapma7bEVm010918
Dmagna002003	5							scaffold_1	8536594	8541803	-	Name=Dmagna002003
Dmagna002004	5	Dapma7bEVm010048;Dapma7bEVm027874	90.506	79.7143	K01081	K01081	1	scaffold_1	8542082	8546760	+	Name=Dmagna002004 | mapped_to_Xinb3=Dapma7bEVm010048;Dapma7bEVm027874
Dmagna002005	5	Dapma7bEVm010048	98.7442	93.4583	K01081	K01081	1	scaffold_1	8547532	8550458	+	Name=Dmagna002005 | mapped_to_Xinb3=Dapma7bEVm010048
Dmagna002006	5	Dapma7bEVm007381	99.6453	90	K20318	K20318	1	scaffold_1	8551208	8551655	-	Name=Dmagna002006 | mapped_to_Xinb3=Dapma7bEVm007381
Dmagna002007	5	Dapma7bEVm002611	99.8062	95.5106	K12882	K12882	1	scaffold_1	8554007	8557666	+	Name=Dmagna002007 | mapped_to_Xinb3=Dapma7bEVm002611
Dmagna002008	5	Dapma7bEVm010163	99.3588	90.5	K22037	K22037	1	scaffold_1	8560311	8562838	+	Name=Dmagna002008 | mapped_to_Xinb3=Dapma7bEVm010163
Dmagna002009	5	Dapma7bEVm002782	99.8457	100	K22037	K22037	1	scaffold_1	8564879	8566896	+	Name=Dmagna002009 | mapped_to_Xinb3=Dapma7bEVm002782
Dmagna002010	2							scaffold_1	8570677	8571966	+	Name=Dmagna002010
Dmagna002011	5	Dapma7bEVm004824	100	100	K22037	K22037	1	scaffold_1	8572531	8574336	+	Name=Dmagna002011 | mapped_to_Xinb3=Dapma7bEVm004824
Dmagna002012	1							scaffold_1	8582888	8583300	-	Name=Dmagna002012
Dmagna002013	5	Dapma7bEVm006185	99.7424	96.6				scaffold_1	8583506	8590778	-	Name=Dmagna002013 | mapped_to_Xinb3=Dapma7bEVm006185
Dmagna002014	5	Dapma7bEVm003003	99.8574	99.4	K04679	K04679	1	scaffold_1	8591450	8595543	-	Name=Dmagna002014 | mapped_to_Xinb3=Dapma7bEVm003003
Dmagna002015	5	Dapma7bEVm008419	99.9464	100	K01759	K01759	1	scaffold_1	8596269	8597877	-	Name=Dmagna002015 | mapped_to_Xinb3=Dapma7bEVm008419
Dmagna002016	5	Dapma7bEVm002007	99.4391	84.0385	K14563	K14563	1	scaffold_1	8598494	8600258	-	Name=Dmagna002016 | mapped_to_Xinb3=Dapma7bEVm002007
Dmagna002017	5	Dapma7bEVm001748	99.9082	98.1053	K20183	K20183	1	scaffold_1	8601424	8605122	-	Name=Dmagna002017 | mapped_to_Xinb3=Dapma7bEVm001748
Dmagna002018	5	Dapma7bEVm010509	98.9608	95.5556	K01749	K01749	1	scaffold_1	8605385	8607034	+	Name=Dmagna002018 | mapped_to_Xinb3=Dapma7bEVm010509
Dmagna002019	5	Dapma7bEVm004162	99.6598	87.3333	K20471	K20471	1	scaffold_1	8607336	8610498	-	Name=Dmagna002019 | mapped_to_Xinb3=Dapma7bEVm004162
Dmagna002020	2							scaffold_1	8611976	8612316	-	Name=Dmagna002020
Dmagna002021	5	Dapma7bEVm005863	99.5395	100				scaffold_1	8612678	8616221	+	Name=Dmagna002021 | mapped_to_Xinb3=Dapma7bEVm005863
Dmagna002022	5	Dapma7bEVm009865;Dapma7bEVm028402;Dapma7bEVm028403	99.2313	98.5789				scaffold_1	8616148	8620810	-	Name=Dmagna002022 | mapped_to_Xinb3=Dapma7bEVm009865;Dapma7bEVm028402;Dapma7bEVm028403
Dmagna002023	1							scaffold_1	8620469	8620793	+	Name=Dmagna002023
Dmagna002024	4	Dapma7bEVm009865	99.7637	93.8333				scaffold_1	8631069	8635896	-	Name=Dmagna002024 | mapped_to_Xinb3=Dapma7bEVm009865
Dmagna002025	2							scaffold_1	8639319	8640425	+	Name=Dmagna002025
Dmagna002026	3	Dapma7bEVm009865	99.435	79				scaffold_1	8640961	8641776	-	Name=Dmagna002026 | mapped_to_Xinb3=Dapma7bEVm009865
Dmagna002027	2							scaffold_1	8646527	8647269	+	Name=Dmagna002027
[truncated: 29,338 more rows]
